# Supplementary material for: Cuproptosis-related LncRNAs signature as biomarker of prognosis and immune infiltration in pancreatic cancer
Source: Front Genet. 2023 Jan 13;14:1049454. doi: 10.3389/fgene.2023.1049454 (PMC9880288; doi:10.3389/fgene.2023.1049454)
Supplement: Supplementary file 1 [file DataSheet1.ZIP]

Archive with 37 entries (35 files):
- code script files/
- code script files/cluster.R
- code script files/correlation.R
- code script files/DCA.R
- code script files/diff.R
- code script files/estimate.R
- code script files/ggalluvial.R
- code script files/immuneCor.R
- code script files/indep.R
- code script files/maftools.R
- code script files/model.R
- code script files/multiGSEA.R
- code script files/Nomo.R
- code script files/PCA.R
- code script files/riskHeatmap.R
- code script files/ROC.R
- code script files/survial.R
- code script files/TCGA download.R
- code script files/uniCox.R
- Data sheet/
- Data sheet/CIBERSORT-Results.xlsx
- Data sheet/clinicalCor.xlsx
- Data sheet/Cluster.xlsx
- Data sheet/corResult.xlsx
- Data sheet/CRGs Matrix.xlsx
- Data sheet/CRLncs Matrix.xlsx
- Data sheet/Cuproptosis-related genes.xlsx
- Data sheet/expTime.xlsx
- Data sheet/lasso.geneCoef.xlsx
- Data sheet/lncRNA.xls
- Data sheet/mRNA.xls
- Data sheet/risk.all.xlsx
- Data sheet/risk.test.xlsx
- Data sheet/risk.train.xlsx
- Data sheet/ssGSEA.xlsx
- Data sheet/TMB.xlsx
- Data sheet/uni.trainCox.xlsx
