# Supplementary material for: Cuproptosis-related LncRNAs signature as biomarker of prognosis and immune infiltration in pancreatic cancer
Source: Front Genet. 2023 Jan 13;14:1049454. doi: 10.3389/fgene.2023.1049454 (PMC9880288; doi:10.3389/fgene.2023.1049454)
Supplement: Supplementary file 1 [file DataSheet1.ZIP › code script files/cluster.R]

library(limma)
library(ConsensusClusterPlus)


rt=read.table("risk.TCGA.txt", header=T, sep="\t", check.names=F, row.names=1)
data=rt[,(3:(ncol(rt)-2))]
data=t(data)


maxK=9
results=ConsensusClusterPlus(data,
              maxK=maxK,
              reps=50,
              pItem=0.8,
              pFeature=1,
              title=workDir,
              clusterAlg="km",
              distance="euclidean",
              seed=123456,
              plot="png")


clusterNum=2       
Cluster=results[[clusterNum]][["consensusClass"]]
outTab=cbind(rt, Cluster)
outTab[,"Cluster"]=paste0("C", outTab[,"Cluster"])
outTab=rbind(ID=colnames(outTab), outTab)
write.table(outTab, file="cluster.txt", sep="\t", quote=F, col.names=F)
