# Supplementary material for: Cuproptosis-related LncRNAs signature as biomarker of prognosis and immune infiltration in pancreatic cancer
Source: Front Genet. 2023 Jan 13;14:1049454. doi: 10.3389/fgene.2023.1049454 (PMC9880288; doi:10.3389/fgene.2023.1049454)
Supplement: Supplementary file 1 [file DataSheet1.ZIP › code script files/DCA.R]

library(survival)
library(ggDCA)
library(DO.db)
library(do)
riskFile="nomoRisk.txt"      
cliFile="clinical.txt"     
risk=read.table(riskFile, header=T, sep="\t", check.names=F, row.names=1)
risk=risk[,c("futime", "fustat", "risk", "Nomogram")]
cli=read.table(cliFile, header=T, sep="\t", check.names=F, row.names=1)
samSample=intersect(row.names(risk), row.names(cli))
risk1=risk[samSample,,drop=F]
cli=cli[samSample,,drop=F]
rt=cbind(risk1, cli)
rt[,"Age"]=ifelse(rt[,"Age"]>65, 1, 0)
predictTime=1   
Nomogram<-coxph(Surv(futime,fustat)~Nomogram,rt)
Risk<-coxph(Surv(futime,fustat)~risk,rt)
Age<-coxph(Surv(futime,fustat)~Age,rt)
Gender<-coxph(Surv(futime,fustat)~Gender,rt)
Grade<-coxph(Surv(futime,fustat)~Grade,rt)
Stage<-coxph(Surv(futime,fustat)~Stage,rt)
pdf(file="DCA.pdf", width=6.5, height=5.2)
d_train=dca(Nomogram,Risk,Age,Gender,Grade,Stage, times=predictTime)
ggplot(d_train, linetype=1)
dev.off()
