# Supplementary material for: Cuproptosis-related LncRNAs signature as biomarker of prognosis and immune infiltration in pancreatic cancer
Source: Front Genet. 2023 Jan 13;14:1049454. doi: 10.3389/fgene.2023.1049454 (PMC9880288; doi:10.3389/fgene.2023.1049454)
Supplement: Supplementary file 1 [file DataSheet1.ZIP › code script files/estimate.R]

library(limma)
library(estimate)

expFile="TCGA.TPM.txt"    


rt=read.table(expFile, header=T, sep="\t", check.names=F)
rt=as.matrix(rt)
rownames(rt)=rt[,1]
exp=rt[,2:ncol(rt)]
dimnames=list(rownames(exp),colnames(exp))
data=matrix(as.numeric(as.matrix(exp)),nrow=nrow(exp),dimnames=dimnames)
data=avereps(data)

group=sapply(strsplit(colnames(data),"\\-"), "[", 4)
group=sapply(strsplit(group,""), "[", 1)
group=gsub("2", "1", group)
data=data[,group==0]

out=rbind(ID=colnames(data),data)
write.table(out,file="uniq.symbol.txt",sep="\t",quote=F,col.names=F)

filterCommonGenes(input.f="uniq.symbol.txt", 
                  output.f="commonGenes.gct", 
                  id="GeneSymbol")

estimateScore(input.ds = "commonGenes.gct",
              output.ds="estimateScore.gct")

scores=read.table("estimateScore.gct", skip=2, header=T)
rownames(scores)=scores[,1]
scores=t(scores[,3:ncol(scores)])
rownames(scores)=gsub("\\.", "\\-", rownames(scores))
out=rbind(ID=colnames(scores), scores)
write.table(out, file="TMEscores.txt", sep="\t", quote=F, col.names=F)
