# Supplementary material for: Cuproptosis-related LncRNAs signature as biomarker of prognosis and immune infiltration in pancreatic cancer
Source: Front Genet. 2023 Jan 13;14:1049454. doi: 10.3389/fgene.2023.1049454 (PMC9880288; doi:10.3389/fgene.2023.1049454)
Supplement: Supplementary file 1 [file DataSheet1.ZIP › code script files/ggalluvial.R]

library(ggalluvial)
library(ggplot2)
library(dplyr)


geneCluFile="geneCluster.txt"      
riskFile="risk.TCGA.txt"          


geneClu=read.table(geneCluFile, header=T, sep="\t", check.names=F, row.names=1)
risk=read.table(riskFile, header=T, sep="\t", check.names=F, row.names=1)

rownames(geneClu)=gsub("(.*?)\\_(.*?)", "\\2", rownames(geneClu))
sameSample=intersect(row.names(geneClu), row.names(risk))
rt=cbind(risk[sameSample,,drop=F], geneClu[sameSample,,drop=F])


rt=rt[,c("geneCluster", "risk", "fustat")]
colnames(rt)=c("Cluster", "Risk", "Fustat")
rt[,"Fustat"]=ifelse(rt[,"Fustat"]==0, "Alive", "Dead")
corLodes=to_lodes_form(rt, axes = 1:ncol(rt), id = "Cohort")


pdf(file="ggalluvial.pdf", width=6, height=5.5)
mycol=rep(c("#0066FF","#FF9900","#FF0000","#029149","#6E568C","#E0367A","#D8D155","#223D6C","#D20A13","#431A3D","#91612D","#FFD121","#088247","#11AA4D","#58CDD9","#7A142C","#5D90BA","#64495D","#7CC767"),15)
ggplot(corLodes, aes(x = x, stratum = stratum, alluvium = Cohort,fill = stratum, label = stratum)) +
  	 scale_x_discrete(expand = c(0, 0)) +  
  	 
  	 geom_flow(width = 2/10,aes.flow = "forward") + 
	 geom_stratum(alpha = .9,width = 2/10) +
	 scale_fill_manual(values = mycol) +

	 geom_text(stat = "stratum", size = 3,color="black") +
	 xlab("") + ylab("") + theme_bw() + 
	 theme(axis.line = element_blank(),axis.ticks = element_blank(),axis.text.y = element_blank()) + #ȥ????????
	 theme(panel.grid =element_blank()) + 
	 theme(panel.border = element_blank()) + 
	 ggtitle("") + guides(fill = FALSE)                            
dev.off()
