# Supplementary material for: Cuproptosis-related LncRNAs signature as biomarker of prognosis and immune infiltration in pancreatic cancer
Source: Front Genet. 2023 Jan 13;14:1049454. doi: 10.3389/fgene.2023.1049454 (PMC9880288; doi:10.3389/fgene.2023.1049454)
Supplement: Supplementary file 1 [file DataSheet1.ZIP › code script files/maftools.R]

library(maftools)           


score=read.table("ICIscore.group.txt", header=T, sep="\t", check.names=F, row.names=1)

data=cbind(score[,c("group", "fustat")])
data$fustat=ifelse(data$fustat==1, "Dead", "Alive")

colnames(data)=c("Riskscore", "Fustat")
outTab=rbind(Tumor_Sample_Barcode=colnames(data), data)
write.table(outTab, file="ann.txt", sep="\t", quote=F, col.names=F)


geneNum=20
geneMut=read.table("geneMut.txt", header=T, sep="\t", check.names=F, row.names=1)
gene=row.names(geneMut)[1:geneNum]


ann_colors=list()
col=c("blue", "red")
names(col)=c("Low", "High")
ann_colors[["Riskscore"]]=col
col=c("#088247", "#FFD121")
names(col)=levels(factor(data$Fustat))
ann_colors[["Fustat"]]=col
bioCol=c("#0066FF","#FF9900","#FF0000","#6E568C","#7CC767","#223D6C","#D20A13","#FFD121","#088247","#11AA4D")
col=bioCol[1:length(levels(factor(data$geneCluster)))]
names(col)=levels(factor(data$geneCluster))


pdf(file="low.pdf", width=6, height=6)
maf=read.maf(maf="low.maf", clinicalData="ann.txt")
oncoplot(maf=maf, clinicalFeatures=colnames(data), genes=gene, annotationColor=ann_colors, keepGeneOrder=T)
dev.off()


pdf(file="high.pdf", width=6, height=6)
maf=read.maf(maf="high.maf", clinicalData="ann.txt")
oncoplot(maf=maf, clinicalFeatures=colnames(data), genes=gene, annotationColor=ann_colors, keepGeneOrder=T)
dev.off()
