# Supplementary material for: Cuproptosis-related LncRNAs signature as biomarker of prognosis and immune infiltration in pancreatic cancer
Source: Front Genet. 2023 Jan 13;14:1049454. doi: 10.3389/fgene.2023.1049454 (PMC9880288; doi:10.3389/fgene.2023.1049454)
Supplement: Supplementary file 1 [file DataSheet1.ZIP › code script files/model.R]

library(survival)
library(caret)
library(glmnet)
library(survminer)
library(timeROC)

coxPfilter=0.05       


rt=read.table("expTime.txt", header=T, sep="\t", check.names=F, row.names=1)
rt$futime[rt$futime<=0]=1
rt$futime=rt$futime/365
rt[,3:ncol(rt)]=log2(rt[,3:ncol(rt)]+1)


bioForest=function(coxFile=null,forestFile=null,forestCol=null){

	rt <- read.table(coxFile,header=T,sep="\t",row.names=1,check.names=F)
	gene <- rownames(rt)
	hr <- sprintf("%.3f",rt$"HR")
	hrLow  <- sprintf("%.3f",rt$"HR.95L")
	hrHigh <- sprintf("%.3f",rt$"HR.95H")
	Hazard.ratio <- paste0(hr,"(",hrLow,"-",hrHigh,")")
	pVal <- ifelse(rt$pvalue<0.001, "<0.001", sprintf("%.3f", rt$pvalue))

	pdf(file=forestFile, width=7, height=12)
	n <- nrow(rt)
	nRow <- n+1
	ylim <- c(1,nRow)
	layout(matrix(c(1,2),nc=2),width=c(3,2.5))
		

	xlim = c(0,3)
	par(mar=c(4,2.5,2,1))
	plot(1,xlim=xlim,ylim=ylim,type="n",axes=F,xlab="",ylab="")
	text.cex=0.8
	text(0,n:1,gene,adj=0,cex=text.cex)
	text(1.5-0.5*0.2,n:1,pVal,adj=1,cex=text.cex);text(1.5-0.5*0.2,n+1,'pvalue',cex=text.cex,adj=1)
	text(3,n:1,Hazard.ratio,adj=1,cex=text.cex);text(3,n+1,'Hazard ratio',cex=text.cex,adj=1,)
		

	par(mar=c(4,1,2,1),mgp=c(2,0.5,0))
	LOGindex = 10 
	hrLow = log(as.numeric(hrLow),LOGindex)
	hrHigh = log(as.numeric(hrHigh),LOGindex)
	hr = log(as.numeric(hr),LOGindex)
	xlim = c(floor(min(hrLow,hrHigh)),ceiling(max(hrLow,hrHigh)))
	plot(1,xlim=xlim,ylim=ylim,type="n",axes=F,ylab="",xaxs="i",xlab="Hazard ratio")
	arrows(as.numeric(hrLow),n:1,as.numeric(hrHigh),n:1,angle=90,code=3,length=0.05,col="darkblue",lwd=2.5)
	abline(v=log(1,LOGindex),col="black",lty=2,lwd=2)
	boxcolor = ifelse(as.numeric(hr) > log(1,LOGindex), forestCol[1],forestCol[2])
	points(as.numeric(hr), n:1, pch = 15, col = boxcolor, cex=1.3)
	a1 = axis(1,labels=F,tick=F)
	axis(1,a1,10^a1)
	dev.off()
}


n=100000      
for(i in 1:n){

	inTrain<-createDataPartition(y=rt[,2], p=0.5, list=F)
	train<-rt[inTrain,]
	test<-rt[-inTrain,]
	trainOut=cbind(id=row.names(train),train)
	testOut=cbind(id=row.names(test),test)

	outUniTab=data.frame()
	sigGenes=c("futime","fustat")
	for(i in colnames(train[,3:ncol(train)])){

		cox <- coxph(Surv(futime, fustat) ~ train[,i], data = train)
		coxSummary = summary(cox)
		coxP=coxSummary$coefficients[,"Pr(>|z|)"]


		if(coxP<coxPfilter){
		    sigGenes=c(sigGenes,i)
			outUniTab=rbind(outUniTab,
				         cbind(id=i,
				         HR=coxSummary$conf.int[,"exp(coef)"],
				         HR.95L=coxSummary$conf.int[,"lower .95"],
				         HR.95H=coxSummary$conf.int[,"upper .95"],
				         pvalue=coxSummary$coefficients[,"Pr(>|z|)"])
				         )
		}
	}
	uniSigExp=train[,sigGenes]
	uniSigExpOut=cbind(id=row.names(uniSigExp),uniSigExp)
	if(ncol(uniSigExp)<6){next}
	

	x=as.matrix(uniSigExp[,c(3:ncol(uniSigExp))])
	y=data.matrix(Surv(uniSigExp$futime,uniSigExp$fustat))
	fit <- glmnet(x, y, family = "cox", maxit = 100000)
	cvfit <- cv.glmnet(x, y, family="cox", maxit = 100000)
	coef <- coef(fit, s = cvfit$lambda.min)
	index <- which(coef != 0)
	actCoef <- coef[index]
	lassoGene=row.names(coef)[index]
	lassoSigExp=uniSigExp[,c("futime", "fustat", lassoGene)]
	lassoSigExpOut=cbind(id=row.names(lassoSigExp), lassoSigExp)
	geneCoef=cbind(Gene=lassoGene, Coef=actCoef)
	write.table(geneCoef, file="lasso.geneCoef.txt", sep="\t", quote=F, row.names=F)
	
	if(nrow(geneCoef)<2){next}
	
	trainFinalGeneExp=uniSigExp[,lassoGene]
	myFun=function(x){crossprod(as.numeric(x),actCoef)}
	trainScore=apply(trainFinalGeneExp,1,myFun)
	outCol=c("futime","fustat",lassoGene)
	risk=as.vector(ifelse(trainScore>median(trainScore),"high","low"))
	trainRiskOut=cbind(uniSigExp[,outCol],riskScore=as.vector(trainScore),risk)
	write.table(cbind(id=rownames(trainRiskOut),trainRiskOut),file="risk.train.txt",sep="\t",quote=F,row.names=F)
	testFinalGeneExp=testOut[,lassoGene]
	testScore=apply(testFinalGeneExp,1,myFun)
	outCol=c("futime","fustat",lassoGene)
	risk=as.vector(ifelse(testScore>median(trainScore),"high","low"))
	testRiskOut=cbind(testOut[,outCol],riskScore=as.vector(testScore),risk)
	write.table(cbind(id=rownames(testRiskOut),testRiskOut),file="risk.test.txt",sep="\t",quote=F,row.names=F)

	allRiskOut=rbind(trainRiskOut, testRiskOut)
	write.table(cbind(id=rownames(allRiskOut),allRiskOut),file="risk.all.txt",sep="\t",quote=F,row.names=F)
  write.table(trainOut,file="data.train.txt",sep="\t",quote=F,row.names=F)
	  write.table(testOut,file="data.test.txt",sep="\t",quote=F,row.names=F)

		write.table(outUniTab,file="uni.trainCox.txt",sep="\t",row.names=F,quote=F)
		write.table(uniSigExpOut,file="uni.SigExp.txt",sep="\t",row.names=F,quote=F)
		bioForest(coxFile="uni.trainCox.txt",forestFile="uni.foreast.pdf",forestCol=c("red","green"))
	 
	    write.table(lassoSigExpOut,file="lasso.SigExp.txt",sep="\t",row.names=F,quote=F)
		pdf("lasso.lambda.pdf")
		plot(fit, xvar = "lambda", label = TRUE)
		dev.off()
		pdf("lasso.cvfit.pdf")
		plot(cvfit)
		abline(v=log(c(cvfit$lambda.min,cvfit$lambda.1se)), lty="dashed")
		dev.off()
	
		break
	}
