# Supplementary material for: Cuproptosis-related LncRNAs signature as biomarker of prognosis and immune infiltration in pancreatic cancer
Source: Front Genet. 2023 Jan 13;14:1049454. doi: 10.3389/fgene.2023.1049454 (PMC9880288; doi:10.3389/fgene.2023.1049454)
Supplement: Supplementary file 1 [file DataSheet1.ZIP › code script files/PCA.R]

install.packages("Rtsne")
install.packages("ggplot2")


library(Rtsne)
library(ggplot2)

clusterFile="cluster.txt"    

rt=read.table(clusterFile, header=T, sep="\t", check.names=F, row.names=1)
data=rt[c(3:(ncol(rt)-3))]

data.pca=prcomp(data, scale. = TRUE)
pcaPredict=predict(data.pca)
PCA = data.frame(PC1=pcaPredict[,1], PC2=pcaPredict[,2], rt[,c("risk","Cluster")])
pdf(file="PCA.risk.pdf", width=5.5, height=4.5)
p=ggplot(data = PCA, aes(PC1, PC2)) + geom_point(aes(color = risk)) +
		scale_colour_manual(name="Risk",  values =c("red", "blue"))+
	    theme_bw()+
	    theme(plot.margin=unit(rep(1.5,4),'lines'))+
	    theme(panel.grid.major = element_blank(), panel.grid.minor = element_blank())
print(p)
dev.off()
bioCol=c("#0066FF","#FF9900","#00DB00","#FF0000","#7CC767","#223D6C","#D20A13","#FFD121","#088247","#11AA4D")
bioCol=bioCol[1:length(unique(rt$Cluster))]
pdf(file="PCA.cluster.pdf", width=5.5, height=4.5)
p=ggplot(data = PCA, aes(PC1, PC2)) + geom_point(aes(color = Cluster)) +
		scale_colour_manual(name="Cluster",  values =bioCol)+
	    theme_bw()+
	    theme(plot.margin=unit(rep(1.5,4),'lines'))+
	    theme(panel.grid.major = element_blank(), panel.grid.minor = element_blank())
print(p)
dev.off()
	

tsneOut=Rtsne(data, dims=2, perplexity=10, verbose=F, max_iter=500,check_duplicates=F)
tsne=data.frame(tSNE1=tsneOut$Y[,1], tSNE2=tsneOut$Y[,2], rt[,c("risk","Cluster")])	
pdf(file="tSNE.risk.pdf", width=5.5, height=4.5)      
p=ggplot(data = tsne, aes(tSNE1, tSNE2)) + geom_point(aes(color = risk)) +
		scale_colour_manual(name="Risk",  values =c("red", "blue"))+
	    theme_bw()+
	    theme(plot.margin=unit(rep(1.5,4),'lines'))+
	    theme(panel.grid.major = element_blank(), panel.grid.minor = element_blank())
print(p)
dev.off()
pdf(file="tSNE.Cluster.pdf", width=5.5, height=4.5)       
p=ggplot(data = tsne, aes(tSNE1, tSNE2)) + geom_point(aes(color = Cluster)) +
		scale_colour_manual(name="Cluster",  values =bioCol)+
	    theme_bw()+
	    theme(plot.margin=unit(rep(1.5,4),'lines'))+
	    theme(panel.grid.major = element_blank(), panel.grid.minor = element_blank())
print(p)
dev.off()
