# Supplementary material for: Cuproptosis-related LncRNAs signature as biomarker of prognosis and immune infiltration in pancreatic cancer
Source: Front Genet. 2023 Jan 13;14:1049454. doi: 10.3389/fgene.2023.1049454 (PMC9880288; doi:10.3389/fgene.2023.1049454)
Supplement: Supplementary file 1 [file DataSheet1.ZIP › code script files/riskHeatmap.R]

library(limma)
library(pheatmap)
riskFile="risk.TCGA.txt"     
cliFile="clinical.txt"      

cli=read.table(cliFile, header=T, sep="\t", check.names=F, row.names=1)

risk=read.table(riskFile, header=T, sep="\t", check.names=F, row.names=1)
risk$risk=factor(risk$risk, levels=c("low", "high"))

samSample=intersect(row.names(risk), row.names(cli))
cli=cli[samSample,,drop=F]
risk=risk[samSample,,drop=F]
data=cbind(risk, cli)
data=data[order(data$riskScore),,drop=F]     
Type=data[,(ncol(risk):ncol(data))]         
exp=data[,(3:(ncol(risk)-2))]                

sigVec=c("risk")
for(clinical in colnames(Type[,2:ncol(Type)])){
	data=Type[c("risk", clinical)]
	colnames(data)=c("risk", "clinical")
	data=data[(data[,"clinical"]!="unknow"),]
	tableStat=table(data)
	stat=chisq.test(tableStat)
	pvalue=stat$p.value
	Sig=ifelse(pvalue<0.001,"***",ifelse(pvalue<0.01,"**",ifelse(pvalue<0.05,"*","")))
	sigVec=c(sigVec, paste0(clinical, Sig))
}
colnames(Type)=sigVec

colorList=list()
bioCol=c("#0066FF","#FF0000","#ed1299", "#0dbc21", "#246b93", "#cc8e12", "#d561dd", 
         "#6ad157", "#f7aa5d", "#9ed84e", "#39ba30", "#373bbf", "#a1ce4c", "#ef3bb6", "#d66551",
         "#1a918f", "#ddd53e", "#ff66fc", "#2927c4", "#57e559" ,"#8e3af4" ,"#f9a270" ,"#22547f", "#db5e92",
         "#4aef7b", "#e86502", "#99db27", "#e07233", "#8249aa","#cebb10", "#03827f", "#931635", "#ff523f",
         "#edd05e", "#6f25e8", "#0dbc21", "#167275", "#280f7a", "#6373ed", "#5b910f" ,"#7b34c1" ,"#0cf29a" ,"#d80fc1",
         "#dd27ce", "#07a301", "#391c82", "#2baeb5","#925bea", "#09f9f5",  "#63ff4f")
j=0
for(cli in colnames(Type[,1:ncol(Type)])){
	cliLength=length(levels(factor(Type[,cli])))
	cliCol=bioCol[(j+1):(j+cliLength)]
	j=j+cliLength
	names(cliCol)=levels(factor(Type[,cli]))
	if("unknow" %in% levels(factor(Type[,cli]))){
		cliCol["unknow"]="grey75"}
	colorList[[cli]]=cliCol
}

pdf("heatmap.pdf", width=9, height=6)
pheatmap(t(exp),
         annotation=Type,
         annotation_colors = colorList,
         color = colorRampPalette(c(rep("blue",3), "white", rep("red",3)))(100),
         cluster_cols =F,
         cluster_rows =F,
         scale="row",
         show_colnames=F,
         show_rownames=T,
         fontsize=6,
         fontsize_row=7,
         fontsize_col=6)
dev.off()
