# Supplementary material for: Cuproptosis-related LncRNAs signature as biomarker of prognosis and immune infiltration in pancreatic cancer
Source: Front Genet. 2023 Jan 13;14:1049454. doi: 10.3389/fgene.2023.1049454 (PMC9880288; doi:10.3389/fgene.2023.1049454)
Supplement: Supplementary file 1 [file DataSheet1.ZIP › code script files/ROC.R]

library(timeROC)
library(survival)
bioROC=function(inputFile=null,rocFile=null){
  
  rt=read.table(inputFile,header=T,sep="\t")
  
  ROC_rt=timeROC(T=rt$futime,delta=rt$fustat,
                 marker=rt$riskScore,cause=1,
                 weighting='aalen',
                 times=c(1,2,3),ROC=TRUE)
  pdf(file=rocFile,width=5,height=5)
  plot(ROC_rt,time=1,col="red",title=FALSE,lwd=2)
  plot(ROC_rt,time=2,col="blue",add=TRUE,title=FALSE,lwd=2)
  plot(ROC_rt,time=3,col="green",add=TRUE,title=FALSE,lwd=2)
  legend('bottomright',
         c(paste0('AUC at 1 years: ',sprintf("%.03f",ROC_rt$AUC[1])),
           paste0('AUC at 2 years: ',sprintf("%.03f",ROC_rt$AUC[2])),
           paste0('AUC at 3 years: ',sprintf("%.03f",ROC_rt$AUC[3]))),
         col=c("red","blue","green"),lwd=2,bty = 'n')
  dev.off()
}

bioROC(inputFile="risk.TCGA.txt",rocFile="TCGAROC.pdf")
bioROC(inputFile="risk.ICGC.txt",rocFile="ICGCROC.pdf")
