# Supplementary material for: Cuproptosis-related LncRNAs signature as biomarker of prognosis and immune infiltration in pancreatic cancer
Source: Front Genet. 2023 Jan 13;14:1049454. doi: 10.3389/fgene.2023.1049454 (PMC9880288; doi:10.3389/fgene.2023.1049454)
Supplement: Supplementary file 1 [file DataSheet1.ZIP › code script files/TCGA download.R]

library(SummarizedExperiment)
library(TCGAbiolinks)
library(dplyr)

getGDCprojects()$project_id  
project <- getGDCprojects() %>% arrange(id)
View(project)


my_project<- getProjectSummary("TCGA-PAAD")
my_project


query <- GDCquery(project = "TCGA-PAAD",
                  data.category = "Transcriptome Profiling",
                  data.type = "Gene Expression Quantification",   
                  workflow.type = "STAR - Counts", 
                  legacy = FALSE)

GDCdownload(query = query)
mydata=GDCprepare(query = query)
mydata2=as.data.frame(rowRanges(mydata))
geneexp <- assay(mydata,i = "tpm_unstrand")
geneexp=as.data.frame(geneexp)
geneexp1=cbind(gene_type=mydata2$gene_type,gene_name=mydata2$gene_name,geneexp)
geneexp2=cbind(gene_name=mydata2$gene_name,geneexp)
colSums(geneexp1[,-c(1:2)])

write.table(geneexp2,"symbol.txt",quote = F,sep = "\t",row.names = F)

mRNA=geneexp1[geneexp1$gene_type=="protein_coding",]
colSums(mRNA[,-c(1:2)])

mRNA=mRNA[,-1]
write.table(mRNA,"mRNA.txt",quote = F,sep = "\t",row.names = F)
lncRNA=geneexp1[geneexp1$gene_type=="lncRNA",]
lncRNA=lncRNA[,-1]
write.table(lncRNA,"lncRNA.txt",quote = F,sep = "\t",row.names = F)


tidy_mRNA_lncRNA <- function(original_file,output_file) {
  mydata=read.table(original_file,header = T,sep="\t",check.names = F)
  mydata<-as.matrix(mydata)
  rownames(mydata)=mydata[,1]
  st<- which(substr(colnames(mydata),14,15) == '11')
  ng<-as.matrix(mydata[,st])
  tg<-as.matrix(mydata[,-st])
  tg=tg[,-1]
  ncol(ng)
  ncol(tg)
  data.frame(normal= ncol(ng),tumor=ncol(tg)) %>% rio::export("log.txt")
  nt=cbind(ng,tg)
  mydata=as.data.frame(mydata)
  newdf=data.frame(id=mydata$gene_name,nt,check.names = F)
  write.table(newdf,output_file,sep = "\t",quote = F,row.names = F)
}
tidy_mRNA_lncRNA("symbol.txt","symbol_tidy.txt")
tidy_mRNA_lncRNA("mRNA.txt","mRNA_tidy.txt")
tidy_mRNA_lncRNA("lncRNA.txt","lncRNA_tidy.txt")
