# Supplementary material for: Cuproptosis-related LncRNAs signature as biomarker of prognosis and immune infiltration in pancreatic cancer
Source: Front Genet. 2023 Jan 13;14:1049454. doi: 10.3389/fgene.2023.1049454 (PMC9880288; doi:10.3389/fgene.2023.1049454)
Supplement: Supplementary file 1 [file DataSheet1.ZIP › Data sheet/CIBERSORT-Results.xlsx]

## Sheet: Sheet1
Mixture	B cells naive	B cells memory	Plasma cells	T cells CD8	T cells CD4 naive	T cells CD4 memory resting	T cells CD4 memory activated	T cells follicular helper	T cells regulatory (Tregs)	T cells gamma delta	NK cells resting	NK cells activated	Monocytes	Macrophages M0	Macrophages M1	Macrophages M2	Dendritic cells resting	Dendritic cells activated	Mast cells resting	Mast cells activated	Eosinophils	Neutrophils	P-value	Correlation	RMSE
TCGA-HV-A5A3-11A-11R-A26U-07	0.0392568	0	0	0.089982	0	0.206099	0	0.00490635	0.0760231	0	0	0.0647923	0.0510901	0.112938	0.0588749	0.140667	0.0642436	0	0.0746551	0	0	0.0164719	0.08	0.121368	1.03233
TCGA-H6-A45N-11A-12R-A26U-07	0.252511	0.339629	0	0.171822	0	0.0176552	0	0.0355561	0.0354963	0	0.0200369	0.00997364	0.00992942	0.0358245	0.0291607	0.019377	0	0	0.00972446	0	0	0.0133039	0	0.701589	0.715678
TCGA-H6-8124-11A-01R-2404-07	0.0636777	0	0.00222447	0.12322	0	0.138664	0.0204595	0.0212043	0.0599692	0	0.00167558	0.0147704	0.0203635	0.164682	0.0456898	0.17115	0.0765334	0	0.0499884	0	0.00686764	0.0188603	0.061	0.148918	1.02092
TCGA-YB-A89D-11A-11R-A36G-07	0.0282834	6.20385e-05	0	0.0561957	0	0.119525	0	0.0358934	0.0496792	0	0	0.0322079	0.0304128	0.343605	0	0.176711	0.0167757	0.0667648	0	0.0213911	0	0.0224924	0.032	0.193642	1.02348
TCGA-HZ-8638-01A-11R-2404-07	0.154988	0	0.117529	0.191218	0	0.117104	0.053448	0.0106933	0.0304069	0.00511922	0.00436569	0	0.00429899	0	0.0561393	0.090219	0.0363444	0.00982214	0.0490649	0	0	0.0692387	0.007	0.340568	0.945169
TCGA-M8-A5N4-01A-11R-A26U-07	0.0154527	0.0118596	0	0.0572016	0	0.205907	0	0.0209515	0.056216	0	0	0.120559	0.0435461	0.111979	0.0296446	0.149052	0.00829387	0.0375284	0.0682937	0	0.0097547	0.0537595	0.178	0.0608072	1.06163
TCGA-IB-AAUP-01A-11R-A37L-07	0.353103	0.0235642	0.0364911	0.0582413	0	0.18178	0.010176	0.0680537	0.059587	0	0	0.00489246	0.000284337	0.0919814	0.0175882	0.0640761	0	0.00870173	0.0214801	0	0	0	0.004	0.418821	0.914009
TCGA-HZ-8637-01A-11R-2404-07	0.0664646	0	0	0.097323	0	0.135264	0.0141687	0.0377072	0.0622181	0	0	0.0117309	0	0.142502	0.136711	0.15347	0.0715328	0	0.0539481	0	0	0.0169594	0.106	0.0979203	1.04711
TCGA-3A-A9IO-01A-11R-A38C-07	0.170499	0	0.00193689	0.0939249	0	0.204782	0	0.00884529	0.0180471	0	0	0.048691	0.0161352	0.0650994	0	0.167208	0.0468378	0.0350259	0.122967	0	0	0	0.332	0.0261919	1.06649
TCGA-IB-7888-01A-11R-2156-07	0.133964	0	0.1167	0.0954681	0	0.152349	0.0336862	0.00713221	0.0514748	0	0.0179136	0	0.0797188	0	0.0226249	0.169192	0.0566609	0	0.0176624	0	0	0.0454524	0.007	0.354553	0.936457
TCGA-FB-A78T-01A-12R-A32O-07	0.0336998	0	0.00112919	0.0974308	0	0.114799	0.00746208	0.00993047	0.122045	0	0	0	0.143953	0.207581	0.0286302	0.127656	0.0930636	0	0	0.0126199	0	0	0.037	0.178408	1.01445
TCGA-HV-A7OL-01A-11R-A33R-07	0.242677	0	0.0834545	0.136012	0	0.020491	0	0.121029	0.0612304	0	0	0.0492397	0	0.0597211	0.0363598	0.0790552	0.0162883	0.0156672	0.0543161	0	0	0.0244579	0.005	0.378592	0.929328
TCGA-2J-AABO-01A-21R-A41B-07	0.105438	0	0	0.0896475	0	0.20117	0.0296576	0	0.0816605	0	0.0259828	0	0.0139196	0.149145	0.0382064	0.149003	0.0311664	0.0149861	0.0615744	0	0.00844245	0	0.02	0.215608	0.993995
TCGA-HZ-A8P1-01A-11R-A37L-07	0	0.0284394	0	0.0495326	0	0.293679	0	0	0.0472142	0	0.0650725	0	0.0161171	0.0688847	0.0406984	0.281428	0.0466683	0	0.0622656	0	0	0	0.124	0.0837276	1.05039
TCGA-FB-AAPS-01A-12R-A39D-07	0.160641	0	0.0044092	0.097899	0	0.171904	0	0.0495561	0.0756109	0	0	0.0655749	0.000625431	0.142074	0.0290406	0.125131	0	0.00954931	0.0623229	0	0	0.00566151	0.016	0.230466	0.993174
TCGA-2J-AABI-01A-12R-A41B-07	0.233477	0	0.0642298	0.0256859	0	0.104829	0.00298739	0.0338808	0.119219	0	0	0.0235749	0	0.220928	0.0210703	0.10954	0	0.0126896	0	0.0278898	0	0	0.008	0.335546	0.950482
TCGA-XD-AAUI-01A-42R-A41B-07	0.308451	0	0	0.0564038	0	0.100315	0	0.0237183	0.107137	0	0	0	0.00451675	0.182688	0.0211284	0.113648	0.0635238	0	0.0173517	0.00111837	0	0	0.008	0.331822	0.952271
TCGA-HZ-7920-01A-11R-2204-07	0.205758	0	0.0131276	0.165454	0	0.209549	0.0453463	0	0.00465929	0	0	0	0.0469742	0.00580457	0.0340702	0.137827	0.0532156	0	0.061578	0	0	0.0166368	0.01	0.278247	0.970132
TCGA-IB-AAUN-01A-12R-A38C-07	0.185395	0	0.149154	0.0975261	0	0.092371	0.0359012	0.0256494	0.0253456	0	0	0.0313961	0.0156624	0.0327624	0.09115	0.0977494	0.0563995	0.00461391	0.058011	0	0	0.000913304	0.004	0.416217	0.909656
TCGA-IB-7647-01A-11R-2156-07	0.205131	0	0.036545	0.08233	0	0.205664	0.0371634	0.0138502	0.0304487	0	0	0	0.0472807	0.0454391	0.0236536	0.140784	0.0661159	0.0273229	0.0348027	0	0	0.00346885	0.009	0.310889	0.954966
TCGA-IB-AAUV-01A-11R-A38C-07	0.119331	0	8.15013e-05	0.216678	0	0.153004	0.0122345	0.0315496	0.0353619	0	0	0	0.0487286	0.0510698	0.0219657	0.193677	0.0865932	0	0.0131732	0.0119454	0	0.00460543	0.017	0.227202	0.992113
TCGA-FB-AAPY-01A-11R-A41B-07	0.09815	0	0.0235605	0.109925	0	0.159543	0	0.0426939	0.129115	0	0	0.0363013	0.00626404	0.0600415	0.031738	0.133776	0.0834185	0.0218631	0.0505143	0	0	0.0130961	0.03	0.196659	1.00367
TCGA-Q3-AA2A-01A-11R-A37L-07	0.0363319	0.0195359	0	0.017986	0	0.161258	0	0.00842166	0.0606347	0	0.0180708	0.0175108	0.00492803	0.310712	0.0172158	0.246216	0.0410979	0	0.0391746	0	0	0.000905312	0.034	0.187565	1.02302
TCGA-RB-A7B8-01A-12R-A33R-07	0.0334026	0.00600895	0	0.11102	0	0.219624	0	0.00585588	0.144707	0	0	0.058461	0.019413	0.134048	0.0698786	0.132025	0.0385968	0	0.00550377	0.0199967	0.00145872	0	0.157	0.0690403	1.06937
TCGA-FB-A545-01A-11R-A26U-07	0.0151185	0.0222002	0.00790118	0.0274164	0	0.172717	0	0.0215164	0.0774961	0	0.0593278	0.000570778	0	0.492271	0.00190979	0.0463833	0	0	0.0545867	0.000583945	0	0	0.163	0.0676612	1.10016
TCGA-2J-AABR-01A-11R-A41B-07	0.0699857	0	0.0046232	0.210121	0	0.283619	0.00402029	0.0553399	0.0256522	0	0	0.0226844	0.0407269	0.0572851	0.0491887	0.0673686	0.0316401	0.00833517	0.0559954	0	0	0.0134135	0.098	0.103465	1.05887
TCGA-IB-AAUO-01A-12R-A38C-07	0	0.00341455	0.00364461	0.0786663	0	0.164077	0	0.0444774	0.108888	0	0	0.121867	0.0372113	0.062239	0.0566832	0.0888287	0.025213	0.120582	0.0749855	0	0	0.00922198	0.284	0.0347619	1.0814
TCGA-3A-A9I7-01A-21R-A38C-07	0.117432	0	0.0528118	0.0947045	0	0.182773	0	0.0537704	0.113913	0	0	0.0151021	0	0.0659029	0.0573924	0.131122	0.0513014	0	0.0631216	0	0	0.00065218	0.013	0.243258	0.985724
TCGA-3A-A9IN-01A-11R-A39D-07	0.104711	0	0.00359939	0.0731544	0	0.181173	0	0.0632634	0.0550473	0	0	0.101694	0.0231286	0	0.0426292	0.166386	0.0340916	0	0	0.132513	0.0186086	0	0.082	0.11992	1.04466
TCGA-IB-A5SS-01A-11R-A32O-07	0.02382	0	0	0.0362859	0	0.104576	0.0155502	0.0148469	0.0472384	0	0.0106444	0.0064386	0.0223787	0.179966	0.023316	0.398075	0.00829222	0.0281164	0.0550884	0	0	0.0253667	0.01	0.279245	0.976752
TCGA-2L-AAQA-01A-21R-A38C-07	0.0221819	0	0.007241	0.0564437	0	0.198997	0	0.00909566	0.034358	0	0	0.0088577	0	0.363819	0.0336621	0.191251	0.039096	0	0	0.0333075	0	0.00168945	0.156	0.0693511	1.08731
TCGA-FB-AAQ6-01A-11R-A41B-07	0.0303722	0.0646878	0	0.0291232	0	0.210903	0	0.00744024	0.180512	0	0.0190292	0.0458332	0.00730777	0.296851	0.0216169	0.0679052	0	0.016895	0	0.00152259	0	0	0.106	0.0981958	1.06426
TCGA-HZ-8519-01A-11R-2404-07	0.056551	0	0.00058817	0.180786	0	0.23017	0	0.0466541	0.00599742	0	0	0.0174573	0.0187087	0.102489	0.0643151	0.122304	0.0732164	0	0.0804601	0	0	0.000302934	0.039	0.172061	1.01596
TCGA-IB-7885-01A-11R-2156-07	0.0520174	0	0	0.104066	0	0.184399	0	0.0441377	0.0872271	0	0	0.0186473	0.0108446	0.0931167	0.0642111	0.168235	0.0722479	0.0225602	0.0218695	0	0	0.0564201	0.186	0.0572131	1.06115
TCGA-S4-A8RO-01A-12R-A37L-07	0.0263728	0.0252897	0	0.00111871	0	0.141159	0.0236024	0.0197691	0.0437487	0	0.041489	0	0.00152166	0.401659	0.0267254	0.197122	0.01322	0	0.0354665	0	0	0.00173709	0.113	0.090811	1.07859
TCGA-IB-A5ST-01A-11R-A32O-07	0.3255	0	0.0661195	0.0480323	0.0036956	0.0550017	0.0103279	0.0106757	0.111695	0	0	0.00476414	0	0.216044	0.018632	0.095431	0	0	0.0137229	0	0	0.0203583	0.004	0.414631	0.914064
TCGA-IB-A7LX-01A-12R-A36G-07	0.0336667	0	0.0173004	0.158482	0	0.188635	0	0.046849	0.0722475	0	0.0215682	0	0.00820398	0.194872	0.087624	0.087539	0.0204973	0	0.0625145	0	0	0	0.082	0.119949	1.04367
TCGA-US-A779-01A-11R-A32O-07	0.0796381	0	0.012388	0.033145	0	0.254089	0	0.0220825	0.0254923	0	0	0.0568647	0	0.277573	0.0118273	0.104465	0.0213017	0.0240951	0.0770385	0	0	0	0.082	0.11948	1.04178
TCGA-2L-AAQE-01A-11R-A39D-07	0.0895861	0.0346197	0.00887964	0.106645	0	0.136856	0.00289336	0.0305689	0.1807	0	0	0.0433097	0	0.188743	0.00235777	0.0711178	0	0.0473804	0.0563422	0	0	0	0.017	0.225314	0.998703
TCGA-2J-AABK-01A-31R-A41B-07	0.188834	0	0.0399239	0.136547	0	0.07216	0	0.0611888	0.0625787	0	0	0.0268113	0	0.113816	0.0712028	0.11924	0.0208395	0.00562983	0.0759656	0	0	0.00526257	0.008	0.320415	0.951901
TCGA-PZ-A5RE-01A-11R-A32O-07	0.00367046	0.0349142	0	0.043624	0	0.14623	0.0123156	0.0127354	0.0694568	0	0.0352307	0	0.00457009	0.263993	0.00186706	0.230869	0.0245447	0.0381162	0.0483465	0	0.0132485	0.0162683	0.097	0.105639	1.05076
TCGA-IB-AAUM-01A-11R-A37L-07	0.0901012	0	0	0.140039	0	0.172472	0.00241918	0.0105119	0.0892118	0	0	0.0250762	0.00714087	0.229148	0.0445618	0.143957	0	0	0.0414311	0.00392963	0	0	0.042	0.16786	1.02313
TCGA-IB-A7M4-01A-11R-A36G-07	0.0990136	0	0.0133928	0.141113	0	0.125211	0	0.0603949	0.121097	0	0.0071969	0	0	0.214812	0.0807187	0.080135	0.00972647	0.0205107	0.023445	0	0	0.00323314	0.068	0.134155	1.03967
TCGA-RL-AAAS-01A-32R-A39D-07	0.160737	0	0.0287235	0.19859	0	0.0585183	0	0.0659492	0.0734403	0	0	0.0181458	0.0341302	0.0253949	0.0443314	0.0507894	0.173248	0	0.067286	0	0	0.000716238	0.01	0.29518	0.961908
TCGA-IB-A6UG-01A-32R-A33R-07	0.165816	0	0.106341	0.124017	0	0.0865551	0	0.0816195	0.110794	0	0	0.0326483	0.00998928	0.0553227	0.0221371	0.0757176	0.0440409	0.023744	0.0590261	0	0	0.00223129	0.004	0.383844	0.925144
TCGA-3A-A9IU-01A-11R-A39D-07	0.043417	0.0320748	0.00603773	0.0433008	0	0.119921	0	0.0358856	0.0505671	0	0	0.029913	0	0.427012	0.0512812	0.0839539	0	0.0104435	0.0661917	0	0	0	0.12	0.0859207	1.07633
TCGA-HV-AA8X-01A-11R-A39D-07	0.0654501	0.000621999	0	0.0274499	0	0.204477	0	0	0.0959994	0	0	0.0670363	0.010227	0.13254	0.030509	0.120499	0.0878912	0.0139077	0.141278	0	0	0.00211198	0.163	0.0674946	1.04939
TCGA-3E-AAAY-01A-11R-A38C-07	0.0639109	0	0	0.10827	0	0.164328	0	0.0595276	0.0423277	0	0	0.0209041	0	0.0929485	0.040578	0.198206	0.128422	0.00038765	0.0333825	0	0	0.0468065	0.095	0.107083	1.0377
TCGA-2J-AABA-01A-21R-A41B-07	0.199459	0	0.0578731	0.147793	0	0.233655	0	0	0.0971226	0	0	0.014472	0.00806359	0.0896872	0	0.0631911	0.0101365	0.0294549	0.0458358	0	0	0.00325631	0.01	0.288378	0.974412
TCGA-2J-AABV-01A-12R-A41B-07	0.0716133	0	0.0553633	0.238608	0	0.066939	0.0207571	0.00936179	0.146511	0	0	0.0447709	0.0924589	0.00779107	0.0130181	0.0879661	0.0630904	0.000988875	0.0763293	0	0	0.00443309	0.016	0.232102	0.991959
TCGA-HV-A5A3-01A-11R-A26U-07	0	0.0582105	0	0.0652066	0	0.170634	0	0.00660451	0.109718	0	0.0436815	0	0.00570269	0.178294	0	0.297582	0.0240273	0.0282923	0	0.00737076	0	0.00467628	0.099	0.103208	1.05202
TCGA-IB-7886-01A-11R-2156-07	0.0429382	0	0.00171464	0.0265993	0	0.251333	0.00819644	0.0338418	0.0075917	0	0.0193322	0.015396	0.0144508	0.0973526	0.0574762	0.287532	0.031116	0.0068035	0.0983262	0	0	0	0.248	0.0433741	1.06172
TCGA-HV-A5A4-01A-11R-A26U-07	0.0930147	0	0.0164706	0.0532109	0	0.216511	0	0.0100994	0.0991193	0	0	0.0505587	0.00663679	0.308796	0.0416573	0.0787865	0.00687092	0	0.0182677	0	0	0	0.067	0.138393	1.04152
TCGA-IB-AAUQ-01A-22R-A41I-07	0.0937633	0	0.0755576	0.0409773	0	0.143631	0.0160383	0	0.0773862	0	0.0219913	0	0	0.311388	0.00363655	0.122075	0	0	0.0908533	0	0	0.00270167	0.021	0.212991	1.00372
TCGA-HZ-7919-01A-11R-2156-07	0.0804257	0	0.0212702	0.10841	0	0.197542	0.00641781	0.0160203	0.0594691	0	0.00323205	0	0.0256373	0.039864	0.0849096	0.180337	0.0621089	0	0.114357	0	0	0	0.069	0.131672	1.02451
TCGA-S4-A8RM-01A-11R-A37L-07	0.0696083	0	0.0153776	0.0936964	0	0.421514	0	0.00925067	0.0570938	0	0.0508467	0	0.0497454	0.103349	0.0229826	0.0265713	0.0241393	0.0321185	0	0.00951378	0.0141927	0	0.069	0.132101	1.05053
TCGA-IB-7651-01A-11R-2156-07	0.0111687	0	0.00422492	0.144646	0	0.221797	0.0740259	0.0150863	0.0334288	0	0.0398984	0	0.00871186	0.0827494	0.103209	0.19757	0.0147465	0	0.0452681	0	0	0.00346905	0.396	0.0175282	1.08269
TCGA-IB-AAUU-01A-11R-A37L-07	0.00526554	0.0166794	0	0.0368504	0	0.126309	0	0.00644862	0.120367	0	0	0.0499209	0.113609	0.0834764	0.0157667	0.203134	0.102749	0.0536419	0.0458861	0	0.0163457	0.00355052	0.06	0.151305	1.01724
TCGA-2L-AAQM-01A-11R-A39D-07	0.0391629	0	0.00262008	0.150769	0	0	0	0.0391916	0.053926	0.0117193	0.174422	0.0965141	0.0525148	0	0.038436	0.143565	0	0	0.173883	0	0	0.0232762	0.361	0.0225935	1.10444
TCGA-2J-AABE-01A-12R-A41B-07	0.0913657	0	0.0111311	0.0465214	0	0.107009	0	0.045971	0.0831471	0	0.0362108	0	0.0937163	0.176694	0	0.113994	0.0951657	0.0371884	0	0.046253	0.00208284	0.0135494	0.053	0.156226	1.0166
TCGA-3A-A9IB-01A-21R-A39D-07	0	0.0235432	0	0.0462631	0	0.165753	0	0.0240585	0.0706359	0	0	0.0332373	0.0351027	0.183014	0.0698772	0.230405	0.021992	0.00169027	0.0732054	0	0	0.0212215	0.025	0.208243	1.00082
TCGA-F2-6880-01A-11R-2156-07	0.050419	0	0.000219574	0.178051	0	0.105445	0	0.0484563	0.00776416	0	0	0.0449937	0.0190328	0.109732	0.0349059	0.179651	0.0218931	0	0.199435	0	0	0	0.136	0.0787668	1.04908
TCGA-XN-A8T5-01A-12R-A36G-07	0.30709	0.00476141	0.0222884	0.17764	0	0.0955034	0.00835025	0.0625051	0.0968675	0	0	0.0428373	0.0275771	0.0288804	0.00186204	0.0424308	0.000445972	0.017939	0.0602466	0	0	0.00277425	0.002	0.498951	0.865926
TCGA-US-A77G-01A-11R-A32O-07	0.0138394	0.0421527	0	0.0573578	0	0.377464	0	0	0.0454154	0	0	0.0370932	0.056771	0.0624509	0.0228314	0.172346	0.050204	0.0272518	0.0264987	0	0.00832396	0	0.087	0.11252	1.04295
TCGA-3A-A9IZ-01A-12R-A41B-07	0.0865651	0	0	0.0786643	0	0.196771	0	0.070556	0.000133084	0	0.0562328	0	0.00239482	0.221724	0.0313298	0.00748454	0.00573967	0.0256984	0	0.156717	0	0.05999	0.167	0.0652059	1.06954
TCGA-XD-AAUL-01A-21R-A39D-07	0.0360856	0.000975252	0	0.0677616	0	0.175881	0	0.0194856	0.0623788	0	0	0.0577716	0.0151892	0.106794	0.00259573	0.201043	0.125131	0.0185687	0.069465	0	0	0.0408735	0.106	0.0972994	1.04046
TCGA-2L-AAQJ-01A-12R-A39D-07	0.173457	0	0.0428155	0.0863509	0	0.113323	0	0.0561893	0.0814646	0	0	0.0353051	0	0.190142	0.0622343	0.105725	0.037704	0	0.0134584	0	0	0.00183108	0.01	0.283523	0.970396
TCGA-IB-7897-01A-21R-2204-07	0.0490198	0	0	0.132242	0	0.363709	0.0411044	0	0	0	0	0	0.0400296	0.00167234	0.0356148	0.186135	0.0719057	0.0276977	0.0304027	0	0.00449163	0.0159754	0.135	0.0788746	1.05702
TCGA-HZ-8315-01A-11R-2404-07	0.0402069	0	0.00441537	0.126125	0	0.159066	0.0191376	0.0203777	0.0399483	0	0.0107097	0	0	0.125865	0.154935	0.163387	0.07162	0	0.0517492	0	0.00388713	0.00856999	0.194	0.0562299	1.06803
TCGA-HZ-8636-01A-21R-2404-07	0.0476927	0	0.00243271	0.0579366	0	0.176063	0.0184376	0.0264789	0.032866	0	0.00553855	0	0.0265793	0.148967	0.030521	0.252377	0.119147	0.00231746	0.0233068	0.023373	0.000807501	0.00515837	0.155	0.0711765	1.05505
TCGA-IB-7893-01A-11R-2204-07	0.0337719	0	0.000851274	0.042914	0	0.201042	0.015161	0	0	0	0.0213402	0	0	0.371638	0.0171412	0.224368	0	0.0210542	0.0479722	0	0	0.00274549	0.064	0.143	1.05217
TCGA-US-A774-01A-21R-A32O-07	0.0906577	0	0.0535839	0.0701726	0	0.0917252	0	0.042499	0.0909643	0	0	0.028494	0	0.114105	0.100361	0.138158	0.061497	0.0103311	0.08986	0	0	0.0175915	0.032	0.193941	1.00095
TCGA-IB-8127-01A-11R-2404-07	0.0454331	0	0.0305132	0.141029	0	0.130583	0.0219284	0.0221128	0.0582655	0	0.0177077	0	0.0203444	0.132797	0.0511752	0.247851	0.0387376	0	0.0321824	0	0.00391041	0.00542881	0.083	0.117783	1.03478
TCGA-2J-AABU-01A-11R-A41B-07	0.0973353	0	0	0.153868	0	0.207459	0	0.0228509	0.0455514	0	0.0323104	0.0176113	0.0205468	0.109889	0.0155192	0.161477	0.0379783	0.0257453	0.0505274	0	0	0.00132913	0.068	0.135232	1.03079
TCGA-HV-AA8V-01A-11R-A41B-07	0.0702917	0	0.014474	0.0489586	0	0.185849	0	0.00751103	0.0591667	0	0.00585049	0.046816	0.0122548	0.250781	0	0.117067	0.0296412	0.0199627	0.124445	0	0	0.00693111	0.077	0.123994	1.03462
TCGA-3A-A9IH-01A-12R-A39D-07	0.0937831	0.00101665	0	0.0557867	0	0.145936	0	0	0.0807401	0	0.0107943	0	0.0156793	0.13496	0.0754536	0.176712	0.125251	0	0.0838867	0	0	0	0.056	0.15481	1.01594
TCGA-FB-AAPP-01A-12R-A41B-07	0.0311478	0	0.0281989	0	0	0.424539	0	0.000800612	0.00420077	0	0.0843122	0.0708993	0.00318039	0.0341388	0.0151797	0.161802	0.0358343	0	0.105766	0	0	0	0.266	0.0398631	1.07788
TCGA-HZ-7289-01A-11R-2156-07	0	0.00107428	0	0.0942127	0	0.251889	0	0	0.0854354	0	0	0.161963	0.00583015	0.164455	0	0.0903753	0	0.0174275	0.123143	0	0	0.00419345	0.374	0.0208665	1.10271
TCGA-HZ-A49H-01A-11R-A26U-07	0.0841843	0	0.0436977	0.149067	0	0.140013	0.073041	0.0322535	0.0600844	0	0.0144262	0	0.0703096	0	0.047366	0.130824	0.0622588	0.0171853	0.0582942	0	0	0.0169944	0.033	0.191168	1.00049
TCGA-Q3-A5QY-01A-12R-A32O-07	0.196471	0.0556502	0.0848727	0.133208	0.0702312	0.0263604	0.0396354	0.0344844	0.167962	0	0	0.00815095	0.0166277	0.0517041	0.00120997	0.0630133	0.00640042	0.0266693	0.0152058	0	0	0.00214288	0.004	0.402421	0.920094
TCGA-IB-7644-01A-11R-2156-07	0.0326652	0	0.00410263	0.0799541	0	0.415533	0	0	0.0718487	0	0	0.00749566	0.0263984	0.0229695	0.0222606	0.127445	0.116782	0.0014516	0.0373951	0.0232279	0	0.0104711	0.067	0.13731	1.03923
TCGA-IB-7652-01A-11R-2156-07	0.018199	0	0	0.0400534	0	0.123549	0.0135589	0.0175787	0.0402272	0	0	0.019958	0.150779	0.15379	0.0143551	0.237943	0.0386928	0.00889797	0.113839	0	0.00445997	0.00411877	0.349	0.0239178	1.07093
TCGA-IB-AAUW-01A-12R-A38C-07	0.195107	0	0.05672	0.142129	0	0.16805	0	0.012241	0.0239632	0	0	0.0294331	0.0417967	0	0.0725993	0.13127	0.0522367	0	0.0559256	0	0	0.0185279	0.008	0.327775	0.949303
TCGA-HV-A5A5-01A-11R-A26U-07	0.0188403	0	0	0.0580232	0	0.323263	0	0.033988	0.0914037	0	0.0186446	0.00833089	0.0207722	0.169403	0.0597042	0.0980076	0.0403212	0	0.0541208	0	0	0.00517807	0.322	0.0280931	1.08404
TCGA-3A-A9IV-01A-11R-A41B-07	0.0403608	0	0	0.00578589	0	0.149725	0	0.00632353	0.0234429	0	0.00244252	0.0436993	0.0070617	0.261502	0.0232346	0.371352	0	0	0.0597631	0	0	0.00530661	0.207	0.0539796	1.08807
TCGA-2L-AAQL-01A-11R-A38C-07	0.0256117	0.0172026	0	0.0940966	0	0.192049	0	0.00549159	0.0981987	0	0	0.0307521	0.0132662	0.0722905	0.0918383	0.191754	0.0771553	0	0.0902934	0	0	0	0.119	0.0869958	1.04628
TCGA-F2-A7TX-01A-33R-A38C-07	0.0900445	0	0.00270671	0.103946	0	0.223261	0.0343305	0.0602109	0	0	0	0.0699213	0.0117808	0.0437731	0.104567	0.14504	0.00926532	0.00964018	0.0846106	0	0	0.00690183	0.069	0.133387	1.03325
TCGA-F2-A44G-01A-11R-A26U-07	0.00646609	0.0211446	0.000502421	0.0600082	0	0.244168	0.00381173	0.0285569	0.0345657	0	0.0116431	0	0.0130772	0.147912	0.081448	0.150677	0.0798989	0.00753924	0.0456918	0.00984497	0	0.0530445	0.201	0.0552983	1.06111
TCGA-HZ-8005-01A-11R-2204-07	0.0293079	0	0.0230845	0.05212	0	0.197122	0.0549414	0.00166251	0	0	0.0713535	0	0	0.1608	0.10248	0.245832	0	0.0172557	0.0378659	0	0	0.0061752	0.067	0.138504	1.03021
TCGA-3A-A9IL-01A-11R-A38C-07	0.0463667	0	0	0.0841486	0	0.266257	0	0.0403149	0.0590248	0	0	0.034347	0.060411	0	0.0103994	0.225192	0.0593598	0.0241551	0.0900227	0	0	0	0.215	0.0524597	1.06067
TCGA-HZ-A49I-01A-12R-A26U-07	0.100534	0	0.00325856	0.0450619	0	0.114762	0.0057232	0.0267831	0.0487701	0	0.00406209	0.00840043	0.233919	0.200753	0.0080881	0.118243	0.0128205	0.0232743	0.045547	0	0	0	0.046	0.164192	1.01712
TCGA-HZ-7926-01A-11R-2156-07	0.345485	0	0.0291246	0.13604	0	0.116815	0.016725	0.0162862	0.0478749	0	0	0.0122937	0.0206675	0.0239339	0	0.0781938	0.0613696	0.0468113	0.0380431	0	0	0.0103361	0.004	0.408839	0.915217
TCGA-HZ-A4BH-01A-11R-A26U-07	0.0682496	0.0146026	0	0.135812	0	0.167705	0.0255014	0.0556052	0.0438871	0	0.00347765	0.00479196	0.0209789	0.132223	0.0988711	0.119265	0.0351406	0	0.0687343	0	0.00515556	0	0.062	0.147725	1.02395
TCGA-2J-AAB8-01A-12R-A41B-07	0.0605968	0.0108794	0	0.0925277	0	0.136921	0	0.0339444	0.11048	0	0	0.0179794	0	0.0971702	0.04621	0.200531	0.129106	0.0228266	0.0300627	0	0	0.0107637	0.111	0.0924005	1.04394
TCGA-LB-A9Q5-01A-11R-A39D-07	0.0131646	0.0118118	0	0.0951788	0	0.122909	0	0.0381988	0.0763995	0	0	0.0838872	0.0375048	0.118534	0.0130317	0.159919	0.0551243	0.0261436	0.0683274	0	0.0114758	0.0683902	0.068	0.134694	1.02778
TCGA-IB-7889-01A-11R-2156-07	0.0937782	0	0.0240983	0.143348	0	0.116309	0	0.029407	0.0646975	0	0	0.0142887	0.0331323	0.17604	0.0498573	0.122152	0.0690624	0	0.055673	0	0	0.00815686	0.036	0.180911	1.00783
TCGA-2J-AAB4-01A-12R-A41B-07	0.0160587	0.000534255	0	0.107625	0	0.253667	0	0.000834812	0.113409	0	0.0133521	0.0126155	0.0607818	0.07304	0.071755	0.114449	0.0853972	0	0.0764806	0	0	0	0.066	0.139646	1.02898
TCGA-3A-A9I9-01A-11R-A38C-07	0.0453503	0.00176095	0	0.0971684	0	0.160316	0	0.0286196	0.103967	0	0	0.0756454	0.0418729	0.102369	0.0201194	0.252607	0.0307266	0	0.0108169	0	0	0.0286601	0.101	0.101588	1.04862
TCGA-US-A77J-01A-11R-A32O-07	0.374064	0	0.0960267	0.144534	0	0.00463689	0	0.0478772	0.103459	0	0	0.0200463	0.0075851	0.0580241	0.0184431	0.0514371	0.0476169	0	0.0195804	0	0	0.00667009	0.002	0.49371	0.871177
TCGA-H8-A6C1-01A-11R-A32O-07	0.0677614	0.011181	0	0.057308	0	0.197626	0	0.0111088	0.149627	0	0	0.0173942	0	0.0328983	0.0162441	0.12506	0.154734	0.0621678	0.0610281	0	0	0.0358618	0.084	0.11566	1.03302
TCGA-2J-AABT-01A-11R-A41B-07	0.0459647	0	0	0.0676594	0	0.194437	0.0328366	0	0.0695267	0	0.0139881	0	0.0329945	0.147977	0.0332316	0.25588	0.0382368	0.029713	0.02989	0	0.000765614	0.00689897	0.01	0.288251	0.965471
TCGA-FB-A5VM-01A-11R-A32O-07	0.0266136	0.0220162	0.0305248	0.099632	0	0.086185	0.0309659	0.0295035	0.108192	0	0	0.0184179	0.012843	0.18203	0.0376727	0.152033	0.116293	0.0265719	0.0205046	0	0	0	0.084	0.116871	1.03465
TCGA-HV-A5A6-01A-11R-A26U-07	0	0.00527719	0.00510981	0.0388393	0	0.224289	0	0	0.0573002	0	0	0.0264361	0	0.426954	0.0513045	0.120327	0	0.00798077	0	0.0173983	0	0.0187843	0.226	0.0496059	1.10678
TCGA-IB-8126-01A-11R-2404-07	0.112636	0	0	0.203489	0	0.288838	0.0184955	0.0541354	0.0367211	0	0	0.00956864	0.021423	0	0.0306695	0.107644	0.0251421	0.0171164	0.060973	0	0.000531815	0.0126155	0.016	0.231398	1.00231
TCGA-HZ-A49G-01A-11R-A26U-07	0.0690685	0	0.00757659	0.0463116	0	0.109056	0.00529864	0.0171994	0.0685097	0	0	0	0.03162	0.429499	0.019784	0.139027	0.0105196	0.00800195	0.0385292	0	0	0	0.045	0.164382	1.04476
TCGA-OE-A75W-01A-12R-A32O-07	0.0490626	0	0.0290088	0.129994	0	0.218441	0	0.0337043	0.100792	0	0.000557598	0.0268982	0.00776556	0.0856365	0.0834761	0.139415	0.0172714	0.0359655	0.0373291	0	0	0.00468246	0.065	0.142689	1.03285
TCGA-HZ-8002-01A-11R-2204-07	0.0291358	0	0	0.0639504	0	0.295086	0.0150726	0.026588	0.014027	0	0	0.0364554	0.062185	0.0183207	0.0217225	0.209314	0.0685157	0.00681922	0.109496	0	0.00214497	0.021167	0.266	0.0394783	1.06104
TCGA-F2-7273-01A-11R-2156-07	0.111804	0	0.0106776	0.0820108	0	0.263217	0.0170995	0	0.0242445	0	0.064733	0	0.0522654	0.0165791	0.0113138	0.195473	0.0438202	0.0135628	0.0719989	0	0.00133277	0.0198676	0.04	0.169557	1.01046
TCGA-IB-A5SQ-01A-11R-A32O-07	0.0860165	0	0	0.0855434	0	0.137921	0.0222028	0.0455979	0.0737289	0	0	0	0.0194465	0.214383	0.009752	0.168222	0.0658794	0.0255035	0.0232518	0.0118641	0	0.0106872	0.091	0.109638	1.04179
TCGA-YH-A8SY-01A-11R-A37L-07	0.00489309	0.0337583	0	0.0651099	0	0.205394	0	0.0298069	0.088104	0	0.00247174	0.0225471	0.0245154	0.34452	0.0121744	0.122496	0	0.00657261	0.0230953	0.0113424	0.0031994	0	0.17	0.0648421	1.08124
TCGA-HZ-A4BK-01A-11R-A26U-07	0.0288922	0	0.00387849	0.11412	0	0.0943783	0	0.0233456	0.111431	0	0	0.012839	0.046404	0.284315	0.0409817	0.123894	0.0446298	0	0.07089	0	0	0	0.182	0.0590126	1.06783
TCGA-IB-7890-01A-12R-2204-07	0.0342393	0	0.0373975	0.0142105	0	0.118677	0.0221661	0	0.0134121	0	0.0164101	0	0	0.360256	0.0155868	0.233752	0.0481021	0	0.0775071	0	0	0.00828255	0.139	0.0780148	1.0796
TCGA-HZ-8001-01A-11R-2204-07	0.0979041	0	0.105345	0.110978	0	0.0207263	0.0188029	0.0571252	0.0775859	0	0	0.0386964	0.0418136	0.0693559	0.0158543	0.140023	0.0527507	0.00472455	0.083642	0	0.0362462	0.0284248	0.008	0.326616	0.946459
TCGA-HZ-7923-01A-12R-2156-07	0.0853747	0	0.00662112	0.110541	0	0.27161	0.028159	0.0444152	0.0367651	0	0.0171961	0	0.0274002	0	0.00155529	0.156622	0.0735564	0.045193	0.0651523	0	0	0.0298389	0.085	0.113976	1.0367
TCGA-IB-A6UF-01A-23R-A33R-07	0.00854583	0	0.0156696	0.0554665	0	0.124157	0	0.0170712	0.03291	0	0	0.0344178	0.145354	0.15934	0.0416688	0.143547	0.0443216	0	0.116021	0	0.0591038	0.00240493	0.194	0.0562835	1.05199
TCGA-F2-A44H-01A-11R-A26U-07	0.0321525	0	0.00481023	0.029667	0	0.118588	0	0.00768581	0.0371178	0	0	0.0141382	0.0416723	0.402465	0.0196789	0.170245	0.0456839	0.0201628	0.032645	0	0	0.0232874	0.01	0.281447	0.986716
TCGA-LB-A7SX-01A-11R-A33R-07	0.0741546	0	0.108655	0.195469	0	0.209372	0	0.0819754	0.115131	0	0	0.0174207	0.0210024	0.0310765	0.0141241	0.0126542	0.00721117	0.0127399	0	0.0532923	0.00483739	0.0408845	0.02	0.214809	1.01879
TCGA-3A-A9IR-01A-11R-A38C-07	0.0417611	0	0.00648349	0.168252	0	0.234897	0	0	0.0171307	0	0	0.0990388	0.0293247	0.0288732	0.0735953	0.0327408	0.0153348	0	0.241122	0	0	0.0114464	0.276	0.0365668	1.08674
TCGA-FB-AAQ3-01A-11R-A41B-07	0	0	0.000609256	0.12702	0	0.107356	0.0154109	0.0193681	0.0980249	0	0.00395661	0.010334	0.00671661	0.151649	0.0875757	0.215682	0.0520311	0.0427889	0.0556067	0	0	0.0058697	0.01	0.294317	0.964646
TCGA-HZ-A77P-01A-11R-A33R-07	0.0276654	0	0	0.145482	0	0.123018	0.0141613	0.00675387	0.0470775	0	0.0213082	0	0.0180888	0.0395857	0.0367691	0.31487	0.0631848	0.0114911	0.130544	0	0	0	0.033	0.188369	1.00373
TCGA-US-A77E-01A-11R-A32O-07	0.0459718	0.081118	0	0.0785538	0	0.0825736	0	0.0569093	0.0553995	0	0	0.0376799	0	0.211998	0.0499769	0.215099	0	0.00848713	0.0407915	0	0	0.0354422	0.028	0.198148	1.00567
TCGA-HV-A7OP-01A-11R-A33R-07	0.281143	0	0.12959	0.101734	0	0.158858	0.0400621	0.0252152	0.0477863	0	0.0204773	0.0112263	0.0320668	0.00296878	0	0.113023	0	0.0014201	0.0199989	0	0	0.0144308	0.003	0.431712	0.905948
TCGA-F2-A8YN-01A-11R-A37L-07	0.0272369	0	0.00728217	0.0291111	0	0.204329	0	0	0.0497694	0	0	0.0551178	0.0445483	0.210021	0.00354657	0.190027	0.0774419	0.0233553	0.0547766	0	0	0.0234371	0.16	0.068709	1.0583
TCGA-3A-A9IJ-01A-11R-A39D-07	0	0.00693855	0	0.0920892	0	0.101582	0	0.0448222	0	0	0	0.120521	0.138728	0	0.0164609	0.33646	0	0	0	0.142318	0	8.10679e-05	0.468	0.00761314	1.09988
TCGA-HZ-7918-01A-11R-2156-07	0.0730609	0	0.0163825	0.110776	0	0.242996	0.0289054	0.0381562	0.0407293	0	0.0357407	0	0.0106312	0.0685531	0.103544	0.0940072	0.0789441	0	0.0457859	0	0	0.0117875	0.083	0.117197	1.03794
TCGA-IB-7654-01A-11R-2156-07	0.100616	0	0	0.0412518	0	0.171265	0	0.0143874	0.055716	0	0.00520265	0.00558448	0	0.130605	0.0944005	0.219127	0.0744557	0	0.0862829	0	0	0.00110683	0.048	0.159939	1.01635
TCGA-IB-AAUR-01A-21R-A38C-07	0.388674	0	0.0334713	0.142166	0	0.075258	0.0163614	0.0224268	0.100228	0	0	0.0302209	0.010314	0.0663729	0.00065657	0.039402	0.00308842	0.0255162	0.0451012	0	0	0.00074167	0.003	0.439662	0.902706
TCGA-3A-A9IC-01A-11R-A38C-07	0.171293	0	0.0278299	0.0876748	0	0.207291	0.0130806	0.0219307	0.0729044	0	0	0.00607948	0.0156611	0.110531	0.0176649	0.131789	0.0468262	0	0.0274495	0.0101041	0	0.0318904	0.013	0.247681	0.983485
TCGA-HZ-8003-01A-21R-2204-07	0.0671405	0	0.0511124	0.0938088	0	0.204644	0.0111306	0.0229771	0.0181449	0	0.0105932	0	0.0113677	0.190923	0.0768145	0.155011	0.0199602	0.00599461	0.0391567	0	0	0.0212211	0.018	0.222485	0.99346
TCGA-IB-AAUS-01A-12R-A38C-07	0.0953686	0	0.00773935	0.11995	0	0.153864	0	0	0.0397548	0	0.0084494	0.0159684	0.0282251	0.153123	0.0108411	0.203261	0.0423527	0.0169436	0.0735434	0	0	0.0306159	0.038	0.174134	1.01015
TCGA-Z5-AAPL-01A-12R-A41B-07	0.286984	0.125725	0.0480391	0.120596	0.0857198	0	0.0598827	0.0612441	0.0828125	0	0.0222711	0	0.00571344	0.0324642	0.019877	0.0221099	0	0.0265616	0	0	0	0	0.002	0.486035	0.876325
TCGA-HZ-7922-01A-11R-2156-07	0.105913	0	0	0.107273	0	0.193278	0.00926246	0.00488365	0.0468859	0	0	0.027556	0.0310067	0.0720412	0.0642312	0.1133	0.0802663	0	0.133086	0	0	0.0110169	0.069	0.131454	1.02304
TCGA-2J-AAB6-01A-11R-A41B-07	0.00723287	0.00569682	0.0019467	0.0718034	0	0.169172	0	0.0233702	0.0309649	0	0	0.0220992	0.0237625	0.247233	0.0422256	0.26987	0	0.0138281	0.0620298	0	0	0.00876472	0.171	0.0639643	1.07116
TCGA-FB-AAPU-01A-31R-A41B-07	0.19161	0	0.0761694	0.0702391	0	0.249572	0.00300729	0.033565	0.0926875	0	0	0	0.00643557	0	0.011702	0.0730112	0.143076	0.0415611	0.00736424	0	0	0	0.01	0.28604	0.973327
TCGA-2J-AAB1-01A-11R-A41B-07	0.0693986	0	0.0123506	0.124901	0	0.287693	0	0.0323627	0.0405367	0	0.00211355	0	0.018948	0.0482264	0.111771	0.123451	0.0497269	0.0361425	0.0423777	0	0	0	0.029	0.197777	1.00994
TCGA-H6-A45N-01A-11R-A26U-07	0.0985992	0	0	0.0808774	0	0.13444	0	0.0318493	0.0447412	0	0	0.0209117	0	0.296535	0.0550757	0.108578	0.0886478	0	0.0397438	0	0	0	0.07	0.130056	1.03922
TCGA-IB-7645-01A-22R-2204-07	0.0666101	0	0	0.118754	0	0.21271	0.0275353	0.0142113	0.0358949	0	0.0399445	0	0.0157531	0.151922	0.0438982	0.187497	0.0453079	0.0028287	0.0094755	0.00238909	0	0.0252685	0.118	0.0878877	1.05033
TCGA-H6-8124-01A-11R-2404-07	0.107149	0	0.0293755	0.0513596	0	0.162214	0	0	0.0685933	0	0.00179058	0.0119929	0	0.31073	0.0156366	0.0508604	0.132401	0	0.057897	0	0	0	0.027	0.201085	1.00784
TCGA-FB-AAQ0-01A-31R-A41B-07	0	0.0331114	0	0.0489745	0	0.230248	0	0.00125606	0.184819	0	0	0.0991363	0	0.350504	0.018663	0	0	0	0.0256843	0	0	0.00760285	0.124	0.0845389	1.08466
TCGA-2J-AABF-01A-31R-A41B-07	0.065161	0	0.006051	0.0962648	0	0.144298	0	0.0223063	0.0590646	0	0	0.0356063	0.0284386	0.0460182	0.11811	0.174279	0.0995428	0	0.0654683	0	0	0.039391	0.085	0.114503	1.03343
TCGA-IB-AAUT-01A-11R-A37L-07	0.0972777	0	0.0451599	0.156022	0	0.215974	0	0	0.0707904	0	0	0.0351525	0.0100382	0.0959414	0.061571	0.0731162	0.0527432	0	0.0799764	0	0	0.00623768	0.033	0.190757	1.00804
TCGA-F2-6879-01A-11R-2156-07	0	0	0.00161231	0.077576	0	0.26821	0.00292182	0.0245708	0.00726804	0	0.0138282	0	0.0414655	0.102958	0.0854677	0.167448	0.0768606	0.0474606	0.0299269	0.0399087	0	0.0125166	0.035	0.183815	1.01039
TCGA-FB-A4P6-01A-12R-A26U-07	0.0278787	0	0	0.15433	0	0.281804	0	0	0.0515019	0	0	0.0131193	0.0768447	0	0.0194194	0.204429	0.0518459	0.0192205	0.0996067	0	0	0	0.16	0.0686233	1.05793
TCGA-HZ-A9TJ-01A-11R-A41I-07	0.13905	0	0.00968938	0.0702028	0	0.146054	0	0.0213027	0.106484	0	0	0.0204494	0.00564256	0.197798	0.0694817	0.151888	0.0292592	0.0021838	0.0299227	0	0	0.000592095	0.033	0.191188	1.00893
TCGA-HZ-A9TJ-06A-11R-A41B-07	0.083425	0	0.0103383	0.0710137	0	0.123925	0	0	0.0378991	0	0.0188609	0	0.0248466	0.260835	0.0366269	0.332229	0	0	0	0	0	0	0.082	0.120149	1.05484
TCGA-3A-A9IX-01A-11R-A41B-07	0.159624	0	0.0354195	0.141166	0	0.102862	0	0.0364275	0.0786358	0	0	0.0303687	0.0636452	0.00690507	0.0113827	0.104602	0.122853	0.0406208	0.0547098	0	0	0.0107785	0.009	0.298957	0.958831
TCGA-HZ-A8P0-01A-11R-A36G-07	0.116207	0	0.0117194	0.079132	0	0.168017	0	0.0256985	0.146073	0	0.012915	0	0.00371198	0.296342	0.0219911	0.0334981	0	0	0	0.0598446	0	0.0248503	0.061	0.148345	1.03806
TCGA-3A-A9I5-01A-11R-A38C-07	0.21643	0	0.0833621	0.0587843	0	0.096738	0	0.0503867	0.0998709	0	0	0.00664587	0	0.161598	0.00912908	0.126423	0.0241277	0.00209625	0.0304646	0	0	0.0339429	0.007	0.354538	0.939577
TCGA-3E-AAAZ-01A-11R-A38C-07	0.0382199	0	0.00519352	0.113657	0	0.192209	0.00673053	0.0526726	0.0323403	0	0	0.00205289	0.0044936	0.123267	0.0154032	0.23087	0.0402517	0.00624213	0.119752	0	0.0121162	0.0045289	0.194	0.0562183	1.05827
TCGA-RB-AA9M-01A-11R-A39D-07	0.0478881	0.00924965	0.00448827	0.131114	0	0.163986	0	0.0759344	0.0888534	0	0	0.0424759	0.0630658	0.0800298	0.0457528	0.110114	0.0611679	0.00903472	0.059319	0	0	0.00752732	0.125	0.0825522	1.05064
TCGA-2L-AAQI-01A-12R-A39D-07	0.110475	0	0.0019584	0.0225566	0	0.163706	0	0.0149131	0.0974595	0	0.0138309	0	0	0.418274	0.0236709	0.0895763	0	0	0	0.040884	0	0.00269464	0.062	0.146188	1.05197
TCGA-HZ-8317-01A-11R-2404-07	0.0209042	0	0	0	0	0.310661	0	0.01137	0	0	0.0612205	0	0.0192025	0.0762867	0.0299003	0.247152	0.0213546	0.0278471	0.0802836	0.0337959	0	0.0600217	0.375	0.020719	1.07006
TCGA-3A-A9J0-01A-11R-A41B-07	0.0489087	0	0.0392935	0.0559304	0	0.108973	0	0.0353955	0.0440838	0	0.0136224	0.0117048	0	0.391174	0.0261486	0.180982	0.00705203	0	0.0261359	0	0	0.0105958	0.111	0.0924802	1.07446
TCGA-2J-AABP-01A-11R-A41B-07	0.00613257	0	0.0104762	0.122912	0	0.0708712	0.061706	0.0328145	0.0235814	0	0.0263782	0	0	0.235527	0.0674173	0.314549	0.00353848	0	0.0211868	0	0	0.00291009	0.323	0.027833	1.08926
TCGA-2J-AAB9-01A-11R-A41B-07	0.09091	0	0.00834142	0.107343	0	0.215705	0	0.0122927	0.12778	0	0	0.0205918	0.0309868	0.0814898	0.0362283	0.107609	0.0553819	0	0.0964608	0	0	0.00888068	0.077	0.123642	1.03355
TCGA-L1-A7W4-01A-12R-A36G-07	0.087475	0	0.00931629	0.0441946	0	0.150842	0	0.0625525	0.041845	0	0	0.00778484	0	0.349515	0.0446449	0.164651	0	0.0185895	0.011069	0	0	0.0075207	0.098	0.103806	1.06295
TCGA-HZ-7924-01A-11R-2156-07	0.127029	0	0.026804	0.121805	0	0.209843	0.00681818	0.00445155	0.0548363	0	0	0.00339872	0.0325255	0.0310457	0.0228174	0.115377	0.011814	0	0.229807	0	0	0.00162832	0.031	0.195492	1.00472
TCGA-FB-A4P5-01A-11R-A26U-07	0.242782	0	0.0857602	0.222803	0	0.100869	0.00943511	0.0610594	0.0506886	0	0	0	0.0114994	0.0249491	0.0475043	0.0791392	0.0383961	0.0138555	0.011259	0	0	0	0.004	0.405847	0.917733
TCGA-XD-AAUH-01A-42R-A41B-07	0.24359	0.0241849	0.0208502	0.176923	0	0.168063	0.00305071	0.00849408	0.111973	0	0	0.0119714	0.00755127	0.0312491	0.0137437	0.109836	0.0268062	5.15674e-05	0.0352957	0	0	0.00636618	0.007	0.352941	0.944172
TCGA-YB-A89D-01A-12R-A36G-07	0.030065	0	0	0.051144	0	0.172057	0	0.0288996	0.0875459	0	0	0.0253288	0.0247739	0.0882085	0.0196763	0.214207	0.102399	0.0822436	0	0.0625897	0	0.010862	0.242	0.0449665	1.06301
TCGA-IB-A5SP-01A-11R-A32O-07	0.0118918	0.015214	0	0.0509271	0	0.206423	0	0	0.0622837	0	0.029313	0.0173326	0	0.222113	0.0389011	0.203497	0.0480891	0.0100784	0.083936	0	0	0	0.119	0.0864645	1.05297
TCGA-2J-AABH-01A-21R-A41B-07	0.157256	0	0.0199597	0.0683352	0	0.186169	0.00247261	0	0.0421516	0	0.0217325	0	0.0150133	0.278754	0.0327334	0.0739702	0.0803721	0	0	0.00594297	0	0.0151373	0.016	0.230671	0.995379
TCGA-IB-A5SO-01A-11R-A32O-07	0.0861858	0.0551533	0.00199086	0.130138	0	0.138959	0	0.0131969	0.0784793	0	0.00938543	0	0.00431989	0.225555	0.031823	0.163164	0.00326224	0.0295335	0.0288531	0	0	0	0.035	0.182478	1.01456
TCGA-IB-7891-01A-11R-2204-07	0.120447	0	0.0904098	0.0844739	0	0.186755	0.00561364	0.0205297	0.0444257	0	0	0.0216569	0.0227329	0.0498811	0.0837353	0.122987	0.0446734	0	0.0921223	0	0	0.00955559	0.009	0.300388	0.958943
TCGA-S4-A8RP-01A-11R-A36G-07	0.0450105	0	0	0.135403	0	0.153468	0.0170633	0.0238503	0.0253177	0	0.000700666	0	0.0443198	0.107274	0.103347	0.183345	0.0735207	0.0137368	0.0583596	0	0	0.0152838	0.135	0.0790092	1.04883
TCGA-HZ-A77Q-01A-11R-A36G-07	0.224485	0	0.0262378	0.103172	0	0.107966	0.028071	0	0.0655992	0	0	0.0307575	0.0228731	0.137366	0.00655466	0.110087	0.0221403	0.019347	0.0679967	0	0	0.0273466	0.008	0.337634	0.943933
TCGA-3A-A9IS-01A-21R-A39D-07	0.0475041	0	0.0109221	0.0324228	0	0.117776	0	0.0443407	0	0	0	0.183251	0.0766153	0	0.000639718	0.322516	0	0.0686265	0	0.0905305	0.00485535	0	0.604	-0.00403117	1.10371
TCGA-IB-7646-01A-11R-2156-07	0.0397644	0	0.00431316	0.0621712	0	0.183722	0.0180979	0.0311115	0.0144603	0	0.0164309	0	0	0.0412954	0.114226	0.230733	0.0626686	0.0412757	0.0516393	0	0	0.0880903	0.11	0.0933466	1.04506
TCGA-US-A776-01A-13R-A33R-07	0.0388327	0	0.0177715	0.0764856	0	0.379611	0	0.0351499	0.0609141	0	0	0.0962983	0.00975769	0.0766836	0.0372301	0.0725636	0.0126245	0	0.0860776	0	0	0	0.199	0.0557811	1.08475
TCGA-FB-A7DR-01A-21R-A33R-07	0.120389	0	0.017717	0.0602991	0	0.216748	0	0.0287045	0.0577534	0	0	0.0602274	0.017007	0.0557345	0.072846	0.141261	0.00746115	0.0165751	0.115057	0	0	0.01222	0.035	0.185318	1.00637
TCGA-XN-A8T3-01A-11R-A36G-07	0.0268867	0	0.00516726	0.247954	0	0.141817	0.0181141	0.0140403	0.0417123	0	0	0	0.0238923	0.0766389	0.0868319	0.191002	0.0952889	0	0.0306546	0	0	0	0.12	0.0857845	1.05367
TCGA-F2-7276-01A-11R-2156-07	0.138941	0	0.0139334	0.079928	0	0.164678	0.0206076	0.0146925	0.0181525	0	0.0327619	0	0.0171638	0.271948	0.0514165	0.132682	0	0	0.024474	0.0112065	0	0.00741392	0.037	0.176692	1.01746
TCGA-IB-7649-01A-11R-2156-07	0.0407332	0	0.0600337	0.092941	0	0.16973	0.0217756	0	0.0431256	0	0	0.0126677	0.105344	0.105119	0.0218269	0.0742371	0.0970744	0.0144146	0.135634	0	0	0.00534282	0.045	0.165755	1.00591
TCGA-FB-AAPQ-01A-11R-A41B-07	0.032341	0.0415932	0	0.00176075	0	0.0292243	0.00772425	0.0262963	0.0505565	0	0.117189	0	0	0.479934	0.0369552	0.000945306	0.00479548	0	0	0.167197	0.00224385	0.00124427	0.149	0.0740548	1.10723
TCGA-YY-A8LH-01A-11R-A36G-07	0.0603636	0.0212489	0	0.10449	0	0.219895	0	0.0160214	0.156961	0	0	0.0920599	0.0166549	0.0821393	0.0124962	0.0501192	0.0332851	0.0325249	0.101741	0	0	0	0.101	0.101897	1.05609
TCGA-FB-AAPZ-01A-11R-A41B-07	0.0745398	0	0.00392392	0.104874	0	0.229965	0.00631982	0.0374504	0.064984	0	0.00999644	0	0.00660972	0.220562	0.0295066	0.135726	0.0159743	0.0173063	0.0165711	0.0022917	0	0.0233981	0.083	0.118922	1.04447
TCGA-FB-AAQ2-01A-31R-A41B-07	0.214842	0	0	0.113309	0	0.14554	0.00180446	0.00415327	0.091155	0	0.0430771	0	0.0232457	0.178226	0.0334759	0.0867819	0.0505148	0	0	0.00602677	0.00784911	0	0.013	0.249777	0.985873
TCGA-LB-A8F3-01A-11R-A36G-07	0.0244779	0.0249464	0	0.0674451	0	0.148393	0	0.0199672	0.0783895	0	0	0.0408064	0.00560032	0.211013	0.0653273	0.215022	0.0103602	0	0.0345104	0	0	0.0537413	0.119	0.0872179	1.05547
TCGA-XD-AAUG-01A-61R-A41B-07	0.105712	0	0.107004	0.0843726	0	0.261174	0.0122333	0	0.0329997	0	0	0	0.0945049	0	0.0184896	0.126742	0.0526683	0.0363566	0.062452	0	0	0.00529122	0.008	0.327424	0.947704
TCGA-HZ-7925-01A-11R-2156-07	0.0205678	0	0	0.0303354	0	0.210313	0	0.0263089	0.0463894	0	0	0.0201634	0	0.225411	0.0202605	0.220066	0.00612432	0.0402023	0.0350473	0	0.030378	0.0684325	0.096	0.106346	1.04957
TCGA-HZ-A77O-01A-11R-A33R-07	0.00724655	0.0145389	0	0.0616226	0	0.128643	0	0.0291275	0.0663988	0	0	0.102273	0.0226663	0.190677	0.0755065	0.133134	0.0678077	0	0.0930003	0	0.000425608	0.00693203	0.276	0.0368816	1.07086
TCGA-IB-7887-01A-11R-2156-07	0.111238	0	0.0170557	0.206245	0	0.158587	0.0110066	0.00844452	0.0728646	0	0.0783813	0	0.00891642	0.0672911	0.0243297	0.0369285	0.0850766	0	0.0226242	0.0235695	0	0.0674418	0.049	0.159393	1.02597
TCGA-FB-AAQ1-01A-12R-A41B-07	0.00439678	0.0171308	0	0.0584088	0	0.205642	0.00304244	0.00340414	0.0674641	0	0	0.00806808	0.049081	0.226858	0.0160176	0.177556	0.0960756	0.00634105	0.0552613	0	0	0.00525173	0.039	0.171696	1.01864
