# Supplementary material for: Cuproptosis-related LncRNAs signature as biomarker of prognosis and immune infiltration in pancreatic cancer
Source: Front Genet. 2023 Jan 13;14:1049454. doi: 10.3389/fgene.2023.1049454 (PMC9880288; doi:10.3389/fgene.2023.1049454)
Supplement: Supplementary file 1 [file DataSheet1.ZIP › Data sheet/clinicalCor.xlsx]

## Sheet: Sheet1
id	Age	Gender	Stage	T	N	M
FAM83A-AS1	-0.131(0.896)	-0.585(0.559)	-0.678(0.505)	-0.946(0.35)	-0.621(0.536)	0.687(0.531)
AL137186.1	0.319(0.75)	1.344(0.181)	-1.366(0.183)	-2.063(0.044)	-0.452(0.653)	3.488(0.005)
SENCR	1.083(0.28)	1.854(0.066)	-0.107(0.915)	-0.025(0.98)	0.99(0.326)	1.221(0.299)
PAN3-AS1	2.06(0.041)	0.648(0.518)	2.817(0.01)	2.088(0.044)	2.221(0.03)	0.094(0.93)
Z97832.2	1.431(0.154)	0.357(0.721)	2.126(0.046)	2.358(0.024)	1.426(0.159)	-0.418(0.703)
AL139243.1	1.433(0.154)	0.347(0.729)	0.612(0.547)	0.487(0.629)	-1.007(0.317)	0.041(0.969)
riskScore	-1.133(0.259)	-0.86(0.391)	-1.417(0.171)	-1.599(0.119)	-0.853(0.396)	0.816(0.449)
