# Supplementary material for: Cuproptosis-related LncRNAs signature as biomarker of prognosis and immune infiltration in pancreatic cancer
Source: Front Genet. 2023 Jan 13;14:1049454. doi: 10.3389/fgene.2023.1049454 (PMC9880288; doi:10.3389/fgene.2023.1049454)
Supplement: Supplementary file 1 [file DataSheet1.ZIP › Data sheet/corResult.xlsx]

## Sheet: Sheet1
Cuproptosis	lncRNA	cor	pvalue	Regulation
PDHB	PINK1-AS	0.487632	4.42212e-12	postive
MTF1	PINK1-AS	0.513008	2.10046e-13	postive
DBT	PINK1-AS	0.57083	7.26237e-17	postive
LIAS	ZNF667-AS1	0.439011	7.87726e-10	postive
GLS	ZNF667-AS1	0.469476	3.3714e-11	postive
NLRP3	PIK3CD-AS1	0.492265	2.583e-12	postive
NLRP3	PRR34	0.431256	1.67369e-09	postive
NLRP3	WT1-AS	0.513517	1.97057e-13	postive
NLRP3	C22orf34	0.500049	1.02742e-12	postive
GCSH	FAM83A-AS1	0.401292	2.59031e-08	postive
NLRP3	AP000812.1	0.506675	4.6013e-13	postive
NLRP3	Z97192.2	0.484975	5.99807e-12	postive
ATP7B	AC007255.1	0.460432	8.87683e-11	postive
FDX1	TNS1-AS1	0.555071	7.43565e-16	postive
PDHB	CHROMR	0.454807	1.59827e-10	postive
GLS	CHROMR	0.407374	1.51788e-08	postive
DBT	CHROMR	0.496162	1.63272e-12	postive
NLRP3	CCNT2-AS1	0.410752	1.12276e-08	postive
LIPT1	CCNT2-AS1	0.423341	3.54267e-09	postive
DBT	CCNT2-AS1	0.402432	2.34539e-08	postive
LIAS	BCAR3-AS1	0.476334	1.58739e-11	postive
LIPT2	BCAR3-AS1	0.556367	6.16908e-16	postive
NLRP3	PELATON	0.408209	1.40932e-08	postive
ATP7B	LINC00365	0.520059	8.60447e-14	postive
NLRP3	LINC00092	0.442513	5.56968e-10	postive
NLRP3	LRRK2-DT	0.524115	5.10206e-14	postive
NLRP3	LINC02158	0.435871	1.07127e-09	postive
ATP7A	AL606489.1	0.401839	2.46986e-08	postive
FDX1	AL606489.1	0.444035	4.78492e-10	postive
LIAS	AC084809.1	0.402822	2.26668e-08	postive
LIPT2	AC084809.1	0.402048	2.42533e-08	postive
NLRP3	LINC02611	0.619589	2.32336e-20	postive
LIPT2	AL117382.1	0.437416	9.21257e-10	postive
NLRP3	LINC02785	0.450566	2.47234e-10	postive
NLRP3	NCKAP5-AS2	0.424179	3.27546e-09	postive
NFE2L2	AL512353.1	0.42461	3.14565e-09	postive
ATP7A	AL512353.1	0.417618	6.02048e-09	postive
LIPT1	AL512353.1	0.408966	1.31738e-08	postive
PDHB	AL512353.1	0.439457	7.53861e-10	postive
MTF1	AL512353.1	0.418394	5.60605e-09	postive
DBT	AL512353.1	0.63069	3.04038e-21	postive
NLRP3	AL590226.1	0.409884	1.21363e-08	postive
GLS	AL445985.1	0.557029	5.60647e-16	postive
FDX1	LINC02041	0.427375	2.42346e-09	postive
NLRP3	SATB1-AS1	0.479466	1.11901e-11	postive
NLRP3	AL137186.1	0.458062	1.13876e-10	postive
NLRP3	LINC01150	0.654384	2.97311e-23	postive
LIPT1	FTX	0.485729	5.50269e-12	postive
NLRP3	DNM3OS	0.447632	3.33188e-10	postive
NLRP3	LINC02613	0.404283	1.99421e-08	postive
NLRP3	LINC01354	0.466401	4.70056e-11	postive
LIAS	TRAF3IP2-AS1	0.479752	1.08372e-11	postive
GLS	TRAF3IP2-AS1	0.617148	3.59457e-20	postive
NLRP3	PGM5P4-AS1	0.407352	1.52078e-08	postive
NLRP3	LRRC8C-DT	0.447315	3.44042e-10	postive
GLS	ST3GAL5-AS1	0.453899	1.7555e-10	postive
DLST	TONSL-AS1	0.475379	1.76457e-11	postive
ATP7B	AC004990.1	0.484497	6.33406e-12	postive
NLRP3	COL4A2-AS1	0.43145	1.64285e-09	postive
NLRP3	PTPRN2-AS1	0.460194	9.10281e-11	postive
GLS	KCNJ6-AS1	0.738237	4.38203e-32	postive
NLRP3	AL157895.1	0.433571	1.33916e-09	postive
NLRP3	LINC01827	0.41637	6.74973e-09	postive
NLRP3	Z97192.3	0.48642	5.0836e-12	postive
NLRP3	AC110995.1	0.43789	8.79413e-10	postive
PDHB	AC110995.1	0.434082	1.27458e-09	postive
NLRP3	LINC01852	0.436703	9.87782e-10	postive
PDHB	LINC01852	0.411751	1.02635e-08	postive
NLRP3	LINC01358	0.528355	2.93178e-14	postive
GLS	AL365295.1	0.479875	1.06883e-11	postive
NLRP3	LINC01684	0.523829	5.2945e-14	postive
NLRP3	WAKMAR2	0.60852	1.63138e-19	postive
DLST	LINC00857	0.566462	1.40115e-16	postive
GLS	FLG-AS1	0.621421	1.67026e-20	postive
NLRP3	RFX5-AS1	0.406426	1.65089e-08	postive
NLRP3	LINC02773	0.542963	4.09352e-15	postive
NLRP3	TFAP2E-AS1	0.453728	1.78687e-10	postive
LIAS	AC005062.1	0.47744	1.40353e-11	postive
NLRP3	MGC16275	0.513347	2.01317e-13	postive
DBT	MGC16275	0.432047	1.55118e-09	postive
ATP7A	STARD4-AS1	0.53658	9.79035e-15	postive
DBT	STARD4-AS1	0.449525	2.74936e-10	postive
NLRP3	PCED1B-AS1	0.449811	2.67035e-10	postive
LIAS	TRIM52-AS1	0.530161	2.31021e-14	postive
GLS	TRIM52-AS1	0.494189	2.0611e-12	postive
NLRP3	AC010280.2	0.507971	3.92424e-13	postive
LIAS	AC079921.1	0.418285	5.66283e-09	postive
LIAS	LINC01091	0.531223	2.00675e-14	postive
NLRP3	AC034199.1	0.489906	3.39972e-12	postive
NLRP3	LINC00989	0.510204	2.97832e-13	postive
GLS	ZBED3-AS1	0.494829	1.9114e-12	postive
LIAS	AC009812.1	0.498689	1.20905e-12	postive
GLS	AC009812.1	0.422906	3.68979e-09	postive
NLRP3	AC079209.1	0.542338	4.46192e-15	postive
DLST	CASC19	0.417253	6.22577e-09	postive
NLRP3	AC087672.2	0.408611	1.35969e-08	postive
FDX1	LINC02732	0.477537	1.38844e-11	postive
NLRP3	SENCR	0.444905	4.38569e-10	postive
LIAS	SUGT1P4-STRA6LP	0.465722	5.05611e-11	postive
DBT	LINC02705	0.40623	1.67976e-08	postive
NFE2L2	AC090559.1	0.40518	1.84285e-08	postive
NLRP3	AC090559.1	0.757352	1.37004e-34	postive
DBT	AC090559.1	0.49125	2.90787e-12	postive
LIAS	AP001636.3	0.463251	6.58423e-11	postive
NLRP3	AP002954.1	0.508958	3.47446e-13	postive
ATP7B	AP001107.9	0.541856	4.7681e-15	postive
LIPT2	AP001107.9	0.562835	2.40041e-16	postive
LIPT2	LINC02747	0.436366	1.02081e-09	postive
LIAS	AP003559.1	0.41957	5.02991e-09	postive
DLAT	AC078923.1	0.442575	5.53518e-10	postive
GCSH	AC078923.1	0.432558	1.47671e-09	postive
LIAS	VASH1-AS1	0.423723	3.41832e-09	postive
GLS	LINC02251	0.564047	2.00686e-16	postive
NLRP3	LINC02328	0.502036	8.08908e-13	postive
NLRP3	AL133371.2	0.59758	1.04052e-18	postive
NLRP3	LINC02285	0.551901	1.16996e-15	postive
NLRP3	AC009119.1	0.575825	3.38419e-17	postive
LIPT2	KDM7A-DT	0.404667	1.928e-08	postive
ATP7B	AL158206.1	0.423346	3.54115e-09	postive
NLRP3	AL031985.3	0.433845	1.30417e-09	postive
MTF1	AL031985.3	0.560757	3.25806e-16	postive
DBT	AL031985.3	0.473081	2.27365e-11	postive
ATP7A	AC009093.4	0.452945	1.93707e-10	postive
NLRP3	LINC02256	0.409379	1.26969e-08	postive
PDHB	LINC02256	0.409557	1.24958e-08	postive
GLS	LINC02256	0.446548	3.71768e-10	postive
LIAS	PAN3-AS1	0.404072	2.03167e-08	postive
ATP7B	AC012317.1	0.444555	4.54211e-10	postive
LIPT2	AC012317.1	0.485698	5.52216e-12	postive
NLRP3	AC007728.2	0.402708	2.28946e-08	postive
FDX1	AC025627.1	0.467421	4.21117e-11	postive
PDHB	AC009831.1	0.442823	5.40019e-10	postive
NLRP3	AC138207.4	0.427671	2.35639e-09	postive
NLRP3	AC138207.5	0.531056	2.05194e-14	postive
NLRP3	AC002091.1	0.684684	4.21759e-26	postive
NLRP3	AC002091.2	0.6213	1.70732e-20	postive
NLRP3	PCAT19	0.493903	2.13145e-12	postive
NLRP3	AC022706.1	0.495704	1.72377e-12	postive
GLS	AC016590.1	0.447094	3.51818e-10	postive
NLRP3	AC027097.2	0.411757	1.02575e-08	postive
LIAS	AC007292.1	0.405813	1.74287e-08	postive
NLRP3	CARD8-AS1	0.644979	1.95925e-22	postive
NLRP3	AL117336.1	0.492382	2.54771e-12	postive
PDHB	AL606834.2	0.432935	1.42398e-09	postive
ATP7A	AC004918.3	0.49826	1.27255e-12	postive
DLD	AC004918.3	0.411734	1.02792e-08	postive
LIAS	AC012213.4	0.404969	1.87748e-08	postive
GLS	AC012213.4	0.613848	6.44603e-20	postive
LIAS	AC087501.4	0.441959	5.88505e-10	postive
GLS	AC087501.4	0.477563	1.3844e-11	postive
LIAS	AL139274.2	0.460324	8.97904e-11	postive
GLS	AL139274.2	0.436383	1.01908e-09	postive
NLRP3	AC008972.2	0.46776	4.05986e-11	postive
LIPT2	AL024508.1	0.411361	1.063e-08	postive
NLRP3	LINC02084	0.535682	1.10515e-14	postive
LIPT1	AL137003.1	0.451886	2.1599e-10	postive
LIAS	Z97832.2	0.443452	5.07216e-10	postive
GCSH	AC017048.3	0.404077	2.03061e-08	postive
GLS	AC012360.2	0.470181	3.12247e-11	postive
NFE2L2	AC006033.2	0.416444	6.70405e-09	postive
NLRP3	AC006033.2	0.582415	1.21145e-17	postive
ATP7A	AC006033.2	0.431824	1.58488e-09	postive
DLAT	AC006033.2	0.404879	1.8924e-08	postive
PDHB	AC006033.2	0.421467	4.21913e-09	postive
MTF1	AC006033.2	0.412829	9.31258e-09	postive
DBT	AC006033.2	0.563524	2.16838e-16	postive
GLS	AL359532.1	0.558312	4.6549e-16	postive
LIAS	AC090114.2	0.410451	1.15354e-08	postive
LIPT1	AC090114.2	0.402068	2.42104e-08	postive
LIPT2	AC009275.1	0.435363	1.12556e-09	postive
NLRP3	AC004921.1	0.628884	4.25657e-21	postive
LIAS	AP000894.4	0.427533	2.38723e-09	postive
LIAS	AC096733.2	0.530491	2.21139e-14	postive
GLS	AC096733.2	0.554578	7.9813e-16	postive
GLS	AC104260.1	0.401482	2.54782e-08	postive
LIAS	AC005089.1	0.436973	9.62036e-10	postive
GLS	AC005089.1	0.530839	2.11171e-14	postive
GCSH	AL121772.1	0.412686	9.43319e-09	postive
NLRP3	MIR223HG	0.507845	3.98541e-13	postive
LIAS	AC090241.3	0.445986	3.93394e-10	postive
NLRP3	LINC02391	0.454964	1.57239e-10	postive
LIAS	AC027575.2	0.400353	2.81045e-08	postive
DLD	AC005332.6	0.415748	7.14434e-09	postive
PDHB	AC005332.6	0.466239	4.78303e-11	postive
NLRP3	TRG-AS1	0.570649	7.46446e-17	postive
NLRP3	AC108477.1	0.418005	5.81023e-09	postive
NLRP3	AC096667.1	0.571945	6.13131e-17	postive
ATP7B	AC092902.4	0.408315	1.39608e-08	postive
LIPT2	AC092902.4	0.449983	2.62392e-10	postive
NLRP3	AL138778.1	0.470422	3.04178e-11	postive
NLRP3	AL360178.1	0.517876	1.13678e-13	postive
NLRP3	AL121933.2	0.625608	7.79211e-21	postive
DBT	AL121933.2	0.408105	1.42244e-08	postive
NLRP3	AC010883.2	0.463312	6.54185e-11	postive
NLRP3	AC244472.1	0.422213	3.93628e-09	postive
NLRP3	AC024270.4	0.435041	1.16139e-09	postive
NLRP3	AC093675.1	0.621159	1.7513e-20	postive
GLS	AL078600.1	0.525005	4.5446e-14	postive
NLRP3	AC009951.6	0.519979	8.69338e-14	postive
NLRP3	AC007877.1	0.544086	3.50442e-15	postive
GLS	AL139243.1	0.400203	2.84731e-08	postive
DLAT	AC106045.1	0.402756	2.27977e-08	postive
NLRP3	PTCSC1	0.535597	1.11797e-14	postive
GLS	AL352979.4	0.410533	1.14509e-08	postive
GCSH	AC109322.2	0.411482	1.05145e-08	postive
NLRP3	AC104530.1	0.418426	5.5899e-09	postive
