# Supplementary material for: Cuproptosis-related LncRNAs signature as biomarker of prognosis and immune infiltration in pancreatic cancer
Source: Front Genet. 2023 Jan 13;14:1049454. doi: 10.3389/fgene.2023.1049454 (PMC9880288; doi:10.3389/fgene.2023.1049454)
Supplement: Supplementary file 1 [file DataSheet1.ZIP › Data sheet/CRGs Matrix.xlsx]

## Sheet: Sheet1
ID	TCGA-HV-A5A3-11A-11R-A26U-07	TCGA-H6-A45N-11A-12R-A26U-07	TCGA-H6-8124-11A-01R-2404-07	TCGA-YB-A89D-11A-11R-A36G-07	TCGA-HZ-8638-01A-11R-2404-07	TCGA-M8-A5N4-01A-11R-A26U-07	TCGA-IB-AAUP-01A-11R-A37L-07	TCGA-HZ-8637-01A-11R-2404-07	TCGA-3A-A9IO-01A-11R-A38C-07	TCGA-IB-7888-01A-11R-2156-07	TCGA-FB-A78T-01A-12R-A32O-07	TCGA-HV-A7OL-01A-11R-A33R-07	TCGA-2J-AABO-01A-21R-A41B-07	TCGA-HZ-A8P1-01A-11R-A37L-07	TCGA-FB-AAPS-01A-12R-A39D-07	TCGA-2J-AABI-01A-12R-A41B-07	TCGA-XD-AAUI-01A-42R-A41B-07	TCGA-HZ-7920-01A-11R-2204-07	TCGA-IB-AAUN-01A-12R-A38C-07	TCGA-IB-7647-01A-11R-2156-07	TCGA-IB-AAUV-01A-11R-A38C-07	TCGA-FB-AAPY-01A-11R-A41B-07	TCGA-Q3-AA2A-01A-11R-A37L-07	TCGA-RB-A7B8-01A-12R-A33R-07	TCGA-FB-A545-01A-11R-A26U-07	TCGA-2J-AABR-01A-11R-A41B-07	TCGA-IB-AAUO-01A-12R-A38C-07	TCGA-3A-A9I7-01A-21R-A38C-07	TCGA-3A-A9IN-01A-11R-A39D-07	TCGA-IB-A5SS-01A-11R-A32O-07	TCGA-2L-AAQA-01A-21R-A38C-07	TCGA-FB-AAQ6-01A-11R-A41B-07	TCGA-HZ-8519-01A-11R-2404-07	TCGA-IB-7885-01A-11R-2156-07	TCGA-S4-A8RO-01A-12R-A37L-07	TCGA-IB-A5ST-01A-11R-A32O-07	TCGA-IB-A7LX-01A-12R-A36G-07	TCGA-US-A779-01A-11R-A32O-07	TCGA-2L-AAQE-01A-11R-A39D-07	TCGA-2J-AABK-01A-31R-A41B-07	TCGA-PZ-A5RE-01A-11R-A32O-07	TCGA-IB-AAUM-01A-11R-A37L-07	TCGA-IB-A7M4-01A-11R-A36G-07	TCGA-RL-AAAS-01A-32R-A39D-07	TCGA-IB-A6UG-01A-32R-A33R-07	TCGA-3A-A9IU-01A-11R-A39D-07	TCGA-HV-AA8X-01A-11R-A39D-07	TCGA-3E-AAAY-01A-11R-A38C-07	TCGA-2J-AABA-01A-21R-A41B-07
NFE2L2	75.5839	43.5197	76.8449	68.18	76.0158	56.9719	58.6819	76.6707	29.7108	93.8966	63.197	25.9659	86.5388	58.1225	54.6494	73.4499	62.4312	104.38	58.9157	105.781	71.4446	37.1845	48.8487	45.7553	80.5862	82.3528	53.789	67.8661	27.5738	79.6416	72.5639	67.8542	84.1791	67.0033	68.7407	71.172	94.6079	79.1611	79.1845	65.3772	62.8779	26.7074	71.9473	68.7297	44.6949	68.5116	120.983	72.7442	75.8872
NLRP3	5.2358	5.2238	10.1739	10.5697	2.2115	5.4631	5.5696	6.5144	0.4241	6.8573	3.1612	1.0997	1.4539	1.1624	8.1361	2.3764	3.6057	7.9496	2.5274	6.4336	5.5126	2.8255	1.9729	2.6055	0.5559	9.8319	1.4051	2.1908	3.0888	4.8254	1.7959	0.3773	4.9079	4.0978	10.8047	5.8372	1.1154	0.6949	0.8926	0.6225	2.9659	1.619	1.6134	4.3636	1.275	2.1016	0.6441	4.4443	2.0234
ATP7B	1.4736	0.3263	1.3147	1.9141	15.7243	4.5222	2.2674	0.5765	1.6077	5.5138	2.9694	2.5488	6.6883	7.7931	2.3825	0.5779	3.1522	1.9466	1.2444	10.8035	1.4849	3.0749	7.3278	1.6099	4.663	2.1773	0.7203	3.4564	1.5579	1.9343	7.0922	1.5256	2.0762	2.8842	3.1798	3.8504	2.4633	7.6952	1.8474	3.3903	9.7288	2.0042	1.3413	0.9073	0.6568	0.6887	5.9713	3.3216	6.2395
ATP7A	5.381	5.8503	7.481	5.1655	7.0922	3.725	5.9305	5.4632	4.7104	8.5431	5.135	1.1841	3.915	8.6664	4.0364	2.0199	3.8023	8.3002	4.6416	7.53	4.8721	3.365	4.6167	3.4853	4.5399	5.9824	1.8347	4.9079	4.2705	6.6448	6.9943	5.4312	6.3581	5.7112	5.58	3.9723	11.4756	2.2382	5.7875	4.3535	2.6642	2.7759	3.1831	2.9728	4.7009	5.5768	7.4054	4.9055	5.4889
SLC31A1	30.5906	8.9467	36.3823	39.7033	46.8908	17.7186	22.4672	50.4362	18.5038	44.8209	16.2436	18.1402	20.5797	30.3141	21.943	29.8755	27.3793	40.6249	25.0657	57.6226	31.6217	15.0838	9.9325	14.6057	18.1465	30.6569	15.539	45.9438	26.7361	40.888	32.8597	18.7725	30.4881	37.0138	38.5178	36.9423	16.5761	16.1258	23.9846	19.5153	28.6547	11.9449	27.3026	21.3288	15.2549	16.7716	36.6289	22.3531	32.7596
FDX1	36.0029	15.055	29.824	29.4996	24.0581	21.555	18.2467	36.0097	20.7869	30.6152	16.1042	21.8102	29.617	30.5277	18.3915	13.5739	31.2659	38.0244	27.5102	25.7388	27.2365	18.9218	22.9581	16.1474	23.1724	34.3549	16.3052	23.8765	12.6548	16.7697	34.9911	29.4573	27.2947	24.9066	36.4831	17.5702	15.0781	38.9954	29.7571	29.3477	25.7951	11.9731	22.6132	22.3938	39.7347	17.2177	31.6036	33.7692	22.7106
LIAS	2.7944	4.8887	2.634	1.2639	3.7817	1.932	3.1206	5.8758	4.1311	2.3337	3.6119	2.1269	2.5044	3.738	2.016	4.5144	2.8315	2.9292	2.6432	2.7718	2.3586	2.4893	2.3488	1.6098	2.7571	2.1964	1.5735	2.2039	3.4281	1.811	2.893	3.3388	2.9147	1.9277	3.0581	2.6588	3.6319	3.2451	2.4172	2.6579	1.5482	2.1775	3.3815	3.0705	2.4248	2.2434	3.5331	3.5681	3.0814
LIPT1	6.0624	11.017	5.8053	3.4509	6.8814	3.2452	4.9823	5.4815	3.5097	5.089	5.1499	5.5529	4.7282	5.957	4.7849	9.4682	5.0133	8.9142	4.5909	5.5021	6.0054	3.1595	6.2664	3.2717	6.2389	4.1433	4.8839	4.8014	3.5728	2.8051	5.3387	5.3397	6.8829	6.0545	4.2737	4.067	6.4392	5.7101	5.0391	5.5829	4.7809	3.2168	5.0945	6.8483	3.2982	6.1078	5.3169	8.2087	5.5841
LIPT2	2.0711	3.373	2.5585	1.2582	7.6961	1.9665	1.7263	5.547	4.4706	4.2132	1.6978	2.2916	4.8412	8.6221	1.546	3.0785	2.9971	3.9546	2.4516	2.7918	1.8201	3.9287	3.7011	3.6643	1.539	2.1945	1.9851	3.97	4.3708	3.3634	3.8151	1.9449	5.8411	2.29	1.7314	2.8146	1.037	5.6278	2.2521	3.5567	3.3163	2.2587	2.8414	3.5985	1.4008	2.1744	5.9176	2.5912	4.3841
DLD	48.3852	42.4314	56.2903	37.553	60.9328	34.6645	39.7233	69.6818	60.1345	51.0891	32.9166	27.0419	36.318	43.3172	30.39	38.398	43.3131	59.4874	36.8521	64.7413	37.4345	24.3061	24.1974	30.093	34.5272	45.6081	24.895	54.5064	24.8093	43.054	41.9639	34.1205	47.1832	47.3919	52.7576	43.2122	25.4352	37.068	43.8285	36.5661	22.5005	22.7663	37.1551	38.4897	28.6428	35.6952	44.3502	52.6734	46.6688
DLAT	17.5624	19.5127	24.3952	13.9391	22.3527	16.963	17.9055	38.5133	15.6033	26.1675	9.1363	6.8114	15.3469	21.1297	12.1579	18.0604	22.1571	30.7221	18.5414	28.313	17.0693	8.6171	7.7916	11.0273	19.9796	20.6033	11.1316	19.4302	8.8805	34.3866	22.0429	17.9594	27.1866	27.1038	23.1198	21.9341	15.5798	9.7741	25.157	11.9721	12.5115	7.2652	24.8002	12.8582	18.9291	20.8444	26.8693	15.638	19.2418
PDHA1	39.2324	34.5675	39.003	31.9277	48.4085	31.7029	36.568	35.8763	25.8182	28.8011	35.4207	35.3809	32.7259	41.5846	33.0471	35.1527	39.7346	35.1518	30.6843	44.7938	28.8547	29.677	33.2593	31.7135	25.6625	34.5126	32.874	40.2648	21.0134	27.1899	34.4377	42.4429	32.5941	35.3535	46.3202	34.7349	27.7593	37.1185	34.4474	36.8936	34.2389	23.5275	40.7176	36.4532	25.9269	33.895	50.4003	43.6005	33.5677
PDHB	24.5791	29.4135	33.9147	23.0687	34.9051	15.8667	27.0109	22.3232	16.3916	34.7275	21.1191	21.0984	20.9075	13.9387	25.799	13.2152	21.0906	38.7618	24.9084	28.8166	34.4125	18.6574	23.3636	23.5871	25.5816	26.4731	14.8051	21.8385	12.9725	38.7438	27.5494	16.7554	29.7966	21.9761	30.2553	26.0812	19.4484	24.1009	27.4169	18.1182	24.2179	13.7452	29.4001	27.2492	18.1338	28.3076	18.5499	23.3422	25.9495
MTF1	8.5949	13.3627	10.0448	8.4863	10.5152	7.6576	9.8086	13.4798	9.0026	12.6099	6.4086	4.0635	7.7997	2.7367	7.2149	7.7628	8.7465	16.9482	5.9759	14.1436	10.4023	4.4922	5.772	5.9976	8.442	10.2034	7.3403	8.0267	8.4161	7.4493	6.8892	4.7782	10.7048	9.8891	6.67	12.7928	5.7319	6.6644	11.3902	6.7223	6.7559	4.8095	8.6032	5.9042	5.8202	8.252	7.927	7.5434	10.7859
GLS	41.5771	58.7286	39.7888	32.468	24.0647	29.5546	44.1761	35.7571	289.842	37.4164	18.6131	10.4709	49.9216	18.8797	31.0148	16.3689	36.757	85.4744	27.0898	49.8997	52.6214	15.9882	23.5267	20.0782	53.489	29.0049	33.7902	48.2526	39.603	28.0296	25.4079	23.1623	36.9037	26.4543	68.255	22.2768	47.2419	18.9982	23.0833	23.5769	22.1157	17.5868	25.1167	17.3961	18.4764	25.3894	22.4345	30.4966	32.405
CDKN2A	5.5058	4.3324	2.4537	42.8947	1.3744	41.1158	1.7502	4.6906	2.4773	6.7333	51.8969	12.6933	1.2964	3.3929	6.345	51.9898	2.7616	4.9132	15.9792	8.843	4.2052	20.6083	2.1037	1.5354	95.6416	1.4633	1.8827	39.1597	5.8589	13.639	20.0532	17.3763	3.6972	1.6669	23.371	4.008	0.5735	0.6801	56.8991	16.5147	1.2866	0.629	50.067	4.6958	22.8421	19.0925	8.3392	11.3898	1.0752
DBT	7.2899	6.9191	9.0471	3.9948	10.5047	4.751	7.4934	9.3561	4.2977	8.4035	4.5146	2.7686	5.3056	3.2262	4.2969	3.8464	5.9109	9.4756	5.026	10.4463	6.796	3.6807	4.3918	4.3882	7.8705	6.8878	4.873	5.1476	2.9252	5.0494	4.4861	4.3972	6.8057	6.7913	4.4651	6.653	7.0626	4.0442	6.6786	5.1048	3.2248	4.7886	6.5753	5.5232	3.7838	7.0869	7.2899	5.6798	6.7125
GCSH	0.4573	0.5876	0.4603	0.5401	0.5313	0.9276	0.4353	0.3964	0.7146	0.2558	0.5608	0.4913	0.7723	0.8023	0.6546	0.6001	1.1484	0.8893	0.7239	0.333	0.9315	0.3454	1.2763	0.4987	1.4864	0.3706	0.5941	0.501	0.3559	0.2897	0.875	0.7742	0.5753	0.6021	1.1941	0.4753	2.3219	0.3992	0.4421	0.5961	0.4166	0.4857	0.8466	0.4764	0.6083	0.6019	0.4555	0.7207	0.774
DLST	64.6188	76.0005	79.2166	72.8807	83.9879	84.0313	75.3491	82.8475	56.9646	63.1385	80.2229	59.7342	85.2955	76.1187	60.5071	50.6079	81.2168	81.7665	54.0196	78.7567	79.8004	52.2342	66.9258	45.4344	113.433	69.9555	69.1544	80.7172	52.8553	100.292	87.7082	75.2861	56.4847	97.0417	213.781	57.1441	94.723	90.5595	104.398	54.7372	79.9597	35.2112	100.428	60.7789	72.3606	80.8376	78.0644	80.218	59.9151
[truncated: 134 more columns]
