# Supplementary material for: Cuproptosis-related LncRNAs signature as biomarker of prognosis and immune infiltration in pancreatic cancer
Source: Front Genet. 2023 Jan 13;14:1049454. doi: 10.3389/fgene.2023.1049454 (PMC9880288; doi:10.3389/fgene.2023.1049454)
Supplement: Supplementary file 1 [file DataSheet1.ZIP › Data sheet/CRLncs Matrix.xlsx]

## Sheet: Sheet1
ID	TCGA-HV-A5A3-11A-11R-A26U-07	TCGA-H6-A45N-11A-12R-A26U-07	TCGA-H6-8124-11A-01R-2404-07	TCGA-YB-A89D-11A-11R-A36G-07	TCGA-HZ-8638-01A-11R-2404-07	TCGA-M8-A5N4-01A-11R-A26U-07	TCGA-IB-AAUP-01A-11R-A37L-07	TCGA-HZ-8637-01A-11R-2404-07	TCGA-3A-A9IO-01A-11R-A38C-07	TCGA-IB-7888-01A-11R-2156-07	TCGA-FB-A78T-01A-12R-A32O-07	TCGA-HV-A7OL-01A-11R-A33R-07	TCGA-2J-AABO-01A-21R-A41B-07	TCGA-HZ-A8P1-01A-11R-A37L-07	TCGA-FB-AAPS-01A-12R-A39D-07	TCGA-2J-AABI-01A-12R-A41B-07	TCGA-XD-AAUI-01A-42R-A41B-07	TCGA-HZ-7920-01A-11R-2204-07	TCGA-IB-AAUN-01A-12R-A38C-07	TCGA-IB-7647-01A-11R-2156-07	TCGA-IB-AAUV-01A-11R-A38C-07	TCGA-FB-AAPY-01A-11R-A41B-07	TCGA-Q3-AA2A-01A-11R-A37L-07	TCGA-RB-A7B8-01A-12R-A33R-07	TCGA-FB-A545-01A-11R-A26U-07	TCGA-2J-AABR-01A-11R-A41B-07	TCGA-IB-AAUO-01A-12R-A38C-07	TCGA-3A-A9I7-01A-21R-A38C-07	TCGA-3A-A9IN-01A-11R-A39D-07	TCGA-IB-A5SS-01A-11R-A32O-07	TCGA-2L-AAQA-01A-21R-A38C-07	TCGA-FB-AAQ6-01A-11R-A41B-07	TCGA-HZ-8519-01A-11R-2404-07	TCGA-IB-7885-01A-11R-2156-07	TCGA-S4-A8RO-01A-12R-A37L-07	TCGA-IB-A5ST-01A-11R-A32O-07	TCGA-IB-A7LX-01A-12R-A36G-07	TCGA-US-A779-01A-11R-A32O-07	TCGA-2L-AAQE-01A-11R-A39D-07	TCGA-2J-AABK-01A-31R-A41B-07	TCGA-PZ-A5RE-01A-11R-A32O-07	TCGA-IB-AAUM-01A-11R-A37L-07	TCGA-IB-A7M4-01A-11R-A36G-07	TCGA-RL-AAAS-01A-32R-A39D-07	TCGA-IB-A6UG-01A-32R-A33R-07	TCGA-3A-A9IU-01A-11R-A39D-07	TCGA-HV-AA8X-01A-11R-A39D-07	TCGA-3E-AAAY-01A-11R-A38C-07	TCGA-2J-AABA-01A-21R-A41B-07
PINK1-AS	3.2221	5.065	2.5486	2.7009	2.7254	1.9179	3.6552	1.494	2.415	2.0388	1.8504	1.7338	3.0316	1.1192	3.2588	1.8947	2.0384	3.5298	1.7967	3.9344	2.9139	2.0322	1.5297	1.722	2.2939	2.6241	1.7465	1.9994	2.9989	2.7294	0.9319	1.5857	1.7777	2.2872	1.3769	2.8093	2.7323	1.8436	2.7	1.5206	1.9593	1.3458	1.6453	2.4668	1.7311	2.3497	2.1531	2.4549	2.3833
ZNF667-AS1	3.2622	2.2006	3.5082	2.0779	2.1247	0.7993	1.9203	1.616	6.4975	2.3164	1.1554	0.4804	2.1077	0.5059	2.8011	0.7442	1.7918	6.1086	1.1463	2.0684	4.2299	1.2866	0.6009	1.2733	1.2407	1.7655	0.7317	1.6001	6.4777	1.3538	0.6176	0.9368	3.3476	1.6741	0.9127	1.4927	0.726	0.9499	0.8715	2.8487	1.0291	1.4269	0.5653	3.6934	1.0102	0.9796	0.6865	2.0874	1.6843
PIK3CD-AS1	0.3652	2.3975	0.2535	0.0744	0.0231	0.1764	0.9053	0.4523	0.0713	0.2786	0.0622	0.3018	0.0642	0	0.3016	0.0585	0.0382	0.1225	0.0425	0.1534	0.2705	0.1881	0.0472	0.1778	0	0.0529	0.0698	0.1291	0.0677	0.1808	0.0349	0.0703	0.1008	0.1093	0.1325	0.3728	0.0421	0.0725	0.0803	0.0271	0.0616	0.0856	0.0786	0.6469	0.0639	0.0707	0	0.1136	0.1599
PRR34	0.975	2.0467	1.4766	0.5295	0.2687	0.5707	1.5233	1.1123	1.7313	1.743	0.3623	0.3418	0.7068	0.1121	1.0735	0.8133	0.5935	1.7831	0.3852	0.8108	1.0942	0.8926	0.1527	0.6675	0.4467	0.7525	0.3612	0.7936	0.8102	0.9826	0.1809	0.2728	0.5086	0.7957	0.3143	1.1187	0.4364	0.2345	0.5713	0.3501	0.2791	0.4245	0.2035	1.6006	0.4137	0.1373	0.3849	0.9802	0.9311
WT1-AS	0.434	1.6053	0.2805	1.1704	0.0605	0.3036	0.5342	0.304	0.0117	0.3045	0.1733	0.1113	0.5266	0.0994	1.0546	0.2395	0.213	0.3814	0.1115	0.2096	2.3392	0.0719	0.3094	0.2565	0.0905	0.2772	0.2631	0.2116	0.1886	0.4385	0.126	0.023	0.7795	0.6718	0.0868	0.4556	0.1658	0.0119	0.1842	0.0177	0.4242	0.0841	0.1547	0.2121	0.021	0.3013	0.2179	0.2731	0.4193
C22orf34	1.0083	5.4814	0.9132	1.4723	0.4286	1.1876	2.2919	0.9684	0.0865	1.3257	0.3769	0.3353	0.1384	0.2216	1.0153	0.4723	0.9983	0.841	0.7671	1.2189	1.4208	1.0806	0.9405	0.613	1.5243	1.153	0.5356	0.591	1.8043	1.1391	0.6117	0.3974	1.0528	1.2805	0.6184	2.4464	0.4767	0.7612	0.2485	0.4444	0.3402	0.6299	0.9423	2.0598	0.878	1.0187	0.1131	1.6317	0.8611
FAM83A-AS1	0	0.1839	0.0229	0.8046	0.2328	2.862	0.7312	0.0163	0.0514	0.067	0.8074	0.7346	2.6872	0.8742	0.3262	0.4637	3.1141	0.1766	1.4102	1.5858	0.0244	1.0173	1.6675	0.3334	12.294	1.4865	1.3586	2.0479	0	6.2568	0.9575	1.3174	0.3778	5.4779	17.9581	0.22	17.0199	2.1165	3.7037	0.2341	2.0883	0	3.5438	0.0549	6.2693	9.0241	0.227	0.4915	0.3459
AP000812.1	1.0469	3.1192	0.4845	0.9949	0	0	0.1384	1.3829	0	0.355	0.4755	0.2884	0	0.1655	0.1921	0	0.2921	0.819	0.1625	0.7818	2.8434	0.4792	0	0.2719	0	0.404	0.2667	0.37	0.1293	0.4145	0	0	0.7701	0.2089	0.1687	1.2954	0	0.6924	0	0.5169	0.2355	0.109	0.1503	0.7271	0.1222	0.1351	0	0.8683	0.4073
Z97192.2	0.3848	3.5961	0.6071	0.3135	0.2298	0.0676	0.555	0.3813	0.082	0.7117	0.2622	0.1446	0.1969	0.0995	0.5778	0.0672	0.2928	1.3607	0.4887	0.3331	0.6738	0.1201	0.1808	0.3816	0.2645	0.486	0.1337	0.272	0.2593	0.1385	0.1874	0.1615	0.4478	0.335	0.1692	0.6753	0.0646	0.0833	0.0922	0.1244	0.0708	0.4808	0.3013	0.7581	0.4164	0.0542	0.1877	0.8995	0.3675
AC007255.1	0.1733	0.1291	1.5235	1.0351	4.5225	3.403	1.9241	1.545	2.3466	1.1162	2.0854	1.1932	3.9015	3.8342	0.8903	0.8134	2.4657	0.4648	2.5816	2.5232	0.8557	1.9432	1.4926	2.6097	4.2786	1.7385	2.8248	1.633	0.214	1.6007	6.012	2.4001	0.7393	1.9013	2.793	1.3293	3.6257	2.7505	2.5889	1.6769	3.3519	0.7938	1.7905	0.9627	2.0622	2.5044	4.7356	1.5809	3.0337
TNS1-AS1	1.2525	0.948	0.7011	0.757	0.2041	0.1951	0.2884	0.3402	0.0631	0.1644	0.3303	0.4006	0.6823	0.1149	0.4004	0.2328	0.6426	0.1897	0.1881	0.3847	0.5985	0.4993	0.2506	0.1574	0.6108	0.8887	0.7719	0.3427	0.1198	0.16	0.8349	0.4975	0.1783	0.2176	0.508	0.3899	0.4849	1.0582	0.142	0.9097	0.2999	0.7319	0.0696	0.7408	0.6788	0.3754	2.1362	1.0723	0.2829
CHROMR	4.8664	4.664	4.6975	2.8182	2.9116	3.1066	4.1614	4.4898	3.6358	2.6296	3.0406	1.5331	1.4874	1.3917	4.5207	1.8156	2.2658	3.9057	2.556	1.8014	4.2692	1.6863	2.7037	2.1976	4.1153	3.3714	3.2191	2.6927	2.6261	3.4921	2.4384	1.1703	4.6582	2.3118	3.243	1.7951	3.7623	0.7785	3.7623	2.55	1.6983	1.8525	1.7351	1.7871	1.9323	2.7553	3.0821	3.4875	2.8134
CCNT2-AS1	1.9139	2.965	2.043	0.9564	1.2187	0.5437	1.4798	1.0516	1.3194	0.9652	1.2161	0.3854	0.8827	0.7931	1.1687	0.8751	0.8077	2.254	0.9135	1.2431	1.6916	0.9718	0.9476	0.7392	1.5318	1.9177	0.8849	0.7958	0.9536	0.8787	0.517	0.7673	2.7117	0.7508	0.8866	1.2657	1.5589	0.8169	0.7774	1.601	0.5318	1.075	0.7063	1.3002	1.171	0.9838	0.6039	1.534	0.4881
BCAR3-AS1	1.6612	0.5711	1.5375	0.8327	6.7564	1.3165	1.6892	8.6509	20.0012	3.2927	4.2654	1.5487	2.1579	7.2709	0.6566	1.5542	1.8183	12.9961	1.5865	3.0774	1.546	2.6614	3.038	3.3845	1.8674	2.8107	7.519	3.1011	3.8198	0.2361	2.7058	9.2434	9.0993	1.8865	2.4716	1.5811	1.101	6.5246	0.7861	4.2653	1.5808	2.6609	2.5675	1.704	1.1928	1.1873	3.9166	3.7095	0.7955
PELATON	5.2709	8.4561	5.6445	24.0548	1.6954	10.6715	2.5013	8.3295	0.4136	4.4562	5.6468	7.2221	1.4581	1.2924	4.2409	2.0331	3.2618	2.1675	1.636	3.2737	10.3779	4.3228	5.9488	5.8608	0.6811	1.6428	1.816	3.3754	0.3422	7.5983	3.6462	1.768	2.3463	7.5495	3.5835	8.8296	3.5141	2.9498	1.2769	1.4815	9.4011	0.978	1.959	2.4405	1.0408	2.5463	2.4423	5.941	1.6826
LINC00365	0.0437	0	0.0758	0.1958	1.8986	0.3166	0.208	0.2922	0.3414	1.6669	3.0366	0.1445	2.1525	2.2587	0.0722	0.8672	1.134	0.2344	0.997	1.3217	0.0971	0.6001	0.1807	0.4936	0.7928	0.683	0.2004	1.8997	0.1619	0.2941	1.455	2.2868	0.0675	0.2092	1.6272	0.4056	0.3631	2.584	0.3649	0.6862	1.0027	0.314	0.8655	0.4553	0.3977	0.1184	1.3897	0.5256	1.3007
LINC00092	1.6993	1.9945	1.4417	0.4334	0.2428	0.2155	2.3961	0.5867	0.1609	1.5189	0.9705	0.3546	0.5314	0.3093	1.115	0.5164	0.5747	0.7136	0.6233	0.721	0.5594	0.4714	0.1597	0.2273	0.1557	1.3512	0.2886	0.4246	0.5979	0.1359	0.0788	0.1585	0.553	0.3698	0.5644	0.892	0.2852	0.9127	0.1961	0.6916	0.278	0.6755	0.2069	1.1444	0.709	0.3057	0.3025	0.8399	0.3005
LRRK2-DT	0.9856	6.9744	1.7738	0.3866	1.2355	0.5994	1.1871	1.4105	0.1426	1.6708	0.4725	0.362	0.2055	0.3116	1.0048	0.3973	0.275	1.5911	0.3059	0.552	1.5953	0.5264	0.3396	0.6825	0	0.972	0.9485	0.3612	1.5151	0.4336	0.1956	0.2809	3.158	0.7428	0.353	1.3551	0.2022	0.3187	0.2246	0.4542	0.3449	0.5701	0.3143	0.8519	0.5111	0.1979	0.1119	0.9991	0.6391
LINC02158	0.8351	1.3477	0.4509	0.6802	0.2812	0.717	0.368	0.7814	0.3625	0.9438	0.316	0.3067	0.2612	0	0.7151	0.1188	0.3107	0.7466	0.3456	0.4677	1.3746	0.7008	0.0959	0.2891	0	0.4297	0	0.5247	0.0688	0.1469	0	0.1428	0.4914	0.4998	0.4487	1.3777	0.0857	0.0736	0.0815	0.7697	0.2504	0.1739	0.3995	0.696	0.2598	0.0718	0.1422	0.4617	0.5415
AL606489.1	1.1988	2.6788	0.951	1.2555	8.9107	6.7819	5.1617	4.4962	0.8028	2.9612	10.383	1.4152	2.41	25.0108	1.697	0.877	3.5837	1.3781	6.5382	6.8099	1.1417	1.5286	3.1863	5.203	4.9192	4.5599	3.01	5.2052	0.6346	7.1872	15.2044	6.5893	8.0879	2.7674	8.2812	4.1957	15.9673	2.7184	4.8163	3.3486	3.1202	3.3165	3.3918	0.7136	3.8366	7.0278	8.7921	3.693	11.9933
AC084809.1	0.3303	0.0923	0.4585	0.2242	0.9733	0.2658	0.3493	0.2318	1.1182	0.2799	0.45	0.5004	0.6585	0.5742	0.3939	1.3038	0.5068	0.7013	0.8714	0.37	0.2039	0.6803	0.5121	0.4931	1.8308	0.5417	0.673	0.2918	1.0607	0.4359	0.4424	0.466	0.6803	0.1483	0.3993	0.2043	0.6098	1.4199	0.5322	0.4077	0.4272	0.2923	0.2607	0.5046	0.4046	0.5967	1.4974	0.5479	0.4819
LINC02611	2.4153	0.8443	1.9645	0.9053	0.2994	0.4007	1.904	2.0552	0.1505	1.5071	0.5249	0.9796	0.6881	0.3232	1.1583	0.5407	0.4217	1.3911	0.3863	1.2531	2.2061	0.9055	0.7045	0.5194	0.1792	0.892	0.4982	0.7122	0.9444	0.9621	0.3062	0.114	1.3342	0.5232	0.3439	1.1331	0.3283	0.3293	0.2865	0.6936	0.9299	0.4536	0.37	1.3214	0.3527	0.3557	0.1703	0.9832	0.4324
AL117382.1	0.6431	0	0.2551	0.1497	1.7635	0.6211	2.6231	1.2287	1.7944	0.2803	2.0652	1.746	1.2928	5.4014	0.3034	0	0.9227	0.1848	1.6253	0.1544	0.068	2.0184	1.0445	1.7891	0.4166	0.4254	0.9126	1.948	1.9745	0.1455	3.9374	0.7069	1.0542	0.2749	1.2438	1.9778	0.3392	3.281	0.2422	2.1229	0.6199	0.5739	0.7119	0.3828	0.2573	0.0711	3.0269	2.6668	2.0373
LINC02785	0.2417	1.9129	0.3076	0.6891	0	0.3113	0.687	0.2694	0.0315	0.1639	0.2744	0.5826	0.1701	0.0573	0.377	0.0129	0.1855	0.0946	0.075	0.1918	0.4028	0.2075	0.4581	0.6904	0	0.0233	0.0924	0.3417	0.0299	0.7018	0.1387	0.031	0.0533	0.3255	0.2532	0.658	0.0186	0.0639	0.1593	0.1074	0.299	0.0629	0.1214	0.2182	0.1128	0.2339	0.0926	0.5346	0.1411
NCKAP5-AS2	0.6632	1.1115	0.559	0.3859	0.1436	0.0458	0.1503	0.7744	0	0.1445	0.1613	0.0783	0	0.0898	0.4172	0.091	0.1983	1.0165	0.0882	0.2122	0.5965	0.1301	0	0.0738	0.1432	0.2742	0.0724	0.2679	0.8426	0.075	0.145	0	0.1464	0.2835	0.0916	0.1055	0.0875	0.0752	0.1249	0.5894	0.1598	0.3551	0.0408	0.4343	0.0995	0.0367	0.2541	0.5893	0.0553
AL512353.1	0.7715	1.0097	0.7956	0.5386	0.9242	0.4045	0.6294	0.7316	0.1206	0.6726	0.4505	0.3279	0.3412	0.1672	0.3883	0.5926	0.4243	1.0938	0.3489	0.6172	0.6694	0.2876	0.319	0.5151	0.6998	0.7145	0.5727	0.2804	0.2777	0.5411	0.4218	0.2714	0.5545	0.4485	0.3411	0.5236	0.3256	0.4723	0.3293	0.2481	0.3718	0.5232	0.968	0.6246	0.6327	0.3925	0.2871	0.5484	0.4888
AL590226.1	1.2833	1.5021	1.2301	1.7422	0.463	0.118	0.2908	0.8779	0.9549	1.989	0.6244	0.505	0.516	0.5216	2.0857	0.0782	1.023	1.1064	0.569	0.9241	1.1769	0.6294	0.5685	0.2856	0.6467	1.3441	0.6538	0.3024	1.4493	0.3387	0.0468	0.3762	1.3756	0.768	0.3546	1.3157	0.1128	1.261	0.4296	1.1949	0.3711	0.649	0.1052	2.852	0.5134	0.3785	0.3746	2.5342	0.3566
AL445985.1	0.9672	0.5944	1.1414	0.3939	0.0733	0.1401	0.1534	0.3114	1.2847	1.0822	0.1647	0	0.3403	0.0917	0.639	0.2786	0	0.2594	0.0901	0.4063	0.4299	0.2989	0	0.4898	0.5118	0.3359	0.1109	0.6153	0.2151	0.3447	0.1481	0.0744	0.1494	0.2026	0.1403	0.3949	0	0.0384	0.1275	0.3152	0.2284	0.1511	0.3748	0.1612	0.237	0.0749	0.1482	0.2006	0.1693
LINC02041	0.3383	0	0.4697	7.1656	15.7241	39.2147	9.9292	25.4747	0	4.8178	23.7396	17.8933	69.5143	16.0427	2.2351	2.3824	10.1952	0	5.0408	10.8009	0	13.0091	7.3441	31.1007	52.1722	11.7504	40.5918	21.7625	0	21.1646	41.4317	34.3673	4.7786	20.8568	23.8862	5.2748	11.2438	64.1772	40.7368	6.2146	18.0362	4.0158	16.0236	2.2558	6.3952	13.8841	26.7026	5.6123	20.5349
SATB1-AS1	0.6409	2.3825	0.9112	0.3263	0.3923	0.0357	1.1781	0.58	0.6356	0.5704	0.3317	0.1426	0.2342	0.0643	0.6039	0.1262	0.5262	2.1821	0.264	0.4867	0.6847	0.2539	0.051	0.1104	0.5404	0.9061	0.2967	0.2788	0.5207	0.0537	0.0755	0.0379	1.9367	0.1844	0.1669	0.604	0.3129	0.3668	0.1137	1.048	0.3161	0.4081	0.1857	0.6472	0.8025	0.1766	0.0472	0.6849	0.2086
AL137186.1	0.5202	1.1624	0.6018	0.565	0	1.0049	0.8252	1.632	0.1355	0.5291	0.3544	0.7164	1.2201	0.1644	0.3818	0.222	0.2903	0.3488	0	0.6798	0.5137	0.2381	0.1792	0.4052	0.2621	0.8029	0.3975	0.2451	1.1566	0.1373	0.2654	0.2669	0.3061	0.8302	0.1677	1.0298	0.1601	0	0	0.1027	0	0	0.7466	0.1445	0.3642	0.1343	0.1329	0.5753	0.6072
LINC01150	2.7551	1.3602	2.2683	3.1315	0.356	1.1758	1.2705	1.1109	0.2503	1.6944	0.9602	0.6354	1.082	0.5469	1.2698	0.6973	0.2682	1.1601	0.2983	1.5072	1.6611	1.2318	0.5961	0.599	0.1937	0.8159	0.9303	1.1322	0.6173	0.8625	0.3433	0.2958	1.414	0.8436	0.4338	0.9989	0.4732	0.1526	0.1689	0.4176	0.6485	0.4803	0.1103	2.1894	0.4934	0.3473	0.1964	1.1691	0.2991
FTX	3.1705	5.9309	3.9405	2.1727	3.733	3.0254	3.1678	2.7143	1.34	1.765	3.8013	0.6022	2.4646	2.014	3.2492	3.8555	2.5561	3.4705	1.7695	1.2481	3.7157	1.6973	3.8473	2.5655	3.515	2.7499	4.2672	2.685	2.2259	1.4585	2.4081	1.5305	2.7961	1.6988	1.9215	1.7754	6.5802	2.2016	3.3066	2.7803	1.1166	1.9303	1.1267	1.4965	2.6001	2.3613	1.8417	3.3976	3.0662
DNM3OS	8.3621	22.6731	16.8168	7.6391	4.4479	6.0639	9.6492	7.5231	1.4858	7.366	2.0053	2.5617	9.6781	1.8528	17.6391	1.851	4.6227	9.8173	2.4742	3.3265	31.0661	3.148	3.689	6.5142	5.5136	5.6394	5.335	11.5267	3.1277	3.8574	3.3695	2.1249	9.3133	5.6751	3.124	3.1717	2.0441	1.1578	4.6934	1.9448	2.9883	3.1733	1.974	8.5757	1.6231	2.7633	2.3354	7.0004	7.419
LINC02613	0.2936	1.0014	0.1502	0.1385	0.1093	0.0597	0.3187	0.421	0.0241	0.11	0.1263	0.0894	0.2392	0.0879	0.0851	0.1682	0.1682	0.0518	0.0576	0.1817	0.4807	0.191	0.0479	0.1445	0.1168	0.0716	0.0472	0.0874	0.126	0.0245	0.0118	0.0713	0.1159	0.074	0.0897	0.1491	0.0713	0.0368	0.0407	0.4853	0.0626	0.0772	0.0532	0.3091	0	0.1316	0.0592	0.3076	0.1804
LINC01354	0.6671	0.5446	1.2645	0.7106	0.4277	0.2974	0.8954	0.4321	0.1203	0.7568	0.6816	0.212	0.5055	0.1946	0.678	0.3449	0.4725	0.3441	0.3345	0.4742	0.9882	0.2819	0.2122	0.1999	0.2715	0.5049	0.098	0.399	0.5514	0.1219	0.1178	0.1579	0.8606	0.3839	0.0993	0.5714	0.0711	0.0204	0.2255	0.1976	0.1731	1.2662	0.1988	0.8553	0.6107	0.3377	0.0786	0.6384	0.7487
TRAF3IP2-AS1	1.8826	3.8015	1.8583	1.3365	1.2127	0.6005	2.6028	1.6512	6.0859	1.8797	1.4001	0.4567	0.875	1.2612	2.0917	0.9619	1.4457	3.0923	0.9489	1.1221	2.6865	1.1622	1.0176	1.0494	1.8277	1.7395	0.8447	1.233	2.1889	0.8616	0.6609	0.638	4.0479	1.0854	1.1859	1.1155	1.3074	0.5072	0.7286	1.4532	0.6177	1.1221	0.9964	1.2811	0.9068	0.9227	0.5823	2.4066	1.3103
PGM5P4-AS1	0.1718	1.113	0.2861	0.3358	0.2256	0	0.3542	0.1872	0.0268	0.6988	0.0468	0	0.1934	0.0652	0.0756	0.044	0.0863	0.5068	0.032	0.1539	0.3817	0.0708	0.071	0.0535	0.0519	0.3181	0.1312	0.0728	0.7383	0	0.0263	0	0.4397	0.1028	0	0.4335	0	0.0545	0.1509	0.1832	0.0927	0.1717	0.0296	0.6871	0.0962	0.0532	0	0.2849	0
LRRC8C-DT	0.556	2.2831	0.6996	0.6341	0.4424	0.3222	1.2128	0.7574	0.3258	0.5656	0.3551	0.1838	0.3912	0.2373	0.6122	0.3559	0.384	0.7177	0.4077	0.4477	0.7413	0.4868	0.3951	0.1733	0.5359	0.4908	0.3027	0.3242	0.6799	0.1376	0.3404	0.1391	0.9019	0.391	0.2017	0.6398	0.2438	0.1765	0.336	0.5642	0.2345	0.3256	0.2633	0.4402	0.5936	0.2852	0.2077	0.7148	0.3488
ST3GAL5-AS1	0.9352	2.3509	0.7032	0.4444	0.7086	0.0753	0.989	0.6563	1.2178	0.5549	0.1062	0.1932	0.2193	0.2217	0.9438	1.5465	0.1957	1.3065	0.1451	0.4801	0.5772	0.3746	0.0806	0.2428	0.1178	0.4511	0.1191	0.5508	0.7508	0.1851	0.2982	0	1.0663	0.3731	0.3015	0.5207	0.5036	0.7422	0.137	0.6003	0.2103	0.5355	0.2684	0.8443	0.2728	0.181	0.418	0.7756	0.4548
TONSL-AS1	0.9723	1.3036	0.8099	0.9504	1.1788	0.9391	0.9255	2.7935	0.9116	1.7802	4.6365	4.3388	4.6522	3.5039	2.3552	0.4979	1.7905	0.7824	1.9919	2.1782	0.7202	2.9375	7.2363	2.5753	12.9355	1.5759	2.3777	4.9484	1.7295	1.8478	5.2092	2.6936	0.8583	1.0475	18.0545	1.2993	5.0264	20.064	5.469	1.9588	2.0996	0.9718	5.0235	0.8103	3.6758	2.8608	1.9371	3.0645	1.8158
AC004990.1	0	0.0809	0	0.9441	8.3797	1.2944	0.2298	0.0718	0.0283	1.2157	3.1828	1.1972	1.1213	0.5152	0.7178	0	0.6973	1.5544	0.6745	2.8196	0.0268	1.4672	3.1073	3.2447	2.9568	0.2096	0.1384	1.152	0.0805	0.2008	4.5184	2.1182	0.1119	2.2761	1.226	0.0807	2.4407	2.8458	0.4138	0.3863	1.8819	0.2941	0.9044	0.5131	0.1014	0.1683	2.248	1.3518	2.7478
COL4A2-AS1	0.6165	2.5831	1.3908	1.6322	0.4672	1.0421	1.3448	0.7635	0.4817	2.1948	0.945	0.2547	0.4338	0.4385	2.3758	0.1973	0.9031	1.1369	0.5741	0.4316	1.0275	0.4233	0.6373	0.9605	0.466	0.5353	0.9423	0.3268	0.5712	0.122	0.5898	0	0.5442	0.369	0.5962	0.3433	0.5691	0.6116	0.6773	0.7306	0.104	0.4814	0	0	0.3237	0.358	0	1.1505	1.0794
PTPRN2-AS1	1.8425	2.1175	4.2389	3.0875	1.0638	2.0339	2.2966	3.1815	1.8098	3.2128	1.0041	1.2181	0.6668	0.5991	0.6376	0.7077	0.705	1.9063	1.2255	3.3907	2.3007	0.7229	0.9795	1.5584	0.2388	2.6206	0.3621	1.3396	2.8872	1.5841	1.3296	0.9723	3.1601	1.8904	1.2728	2.0323	0.486	0.6267	1.0179	0.7798	1.5631	0.7893	0.544	1.4479	0.4054	0.6929	1.4925	3.0564	0.9831
KCNJ6-AS1	0	5.7306	0.3237	0.1899	0	0	0	0.231	5.8289	0.4743	0	0	0	0	0	0.4477	0	0.7817	0	0	0.6908	0	0	0	0	0	0	0.1648	2.2462	0	0	0.3588	0.9261	0.1395	0	0	0	0	0	0.2763	0	0	0	0.1943	0.3264	0	0	0	0
AL157895.1	0.0178	0.0597	0.1607	0.1015	0.2248	0.1204	0.353	0.3263	0.1808	0.6519	0.0243	0.3825	0.2004	0.0507	0.2352	0.0342	0.149	0.5492	0.2818	0.329	0.3429	0.2323	0.092	0.208	0.3499	0.2679	0.068	0.6292	0.0924	0.1692	0.0545	0.137	0.5893	0.2557	0.241	0.2908	0.0657	0.1554	0.2973	0.1371	0.3604	0.1557	0.0307	1.0831	0.2119	0.1516	0.2183	0.6645	0.3948
LINC01827	1.3497	0.1676	1.041	1.588	0.0758	0.1448	0.2379	0.52	0.1172	0.6101	0.5108	0.3718	0	0.1422	0.1651	0.096	0.1255	0.3017	0.8379	0.8399	1.1108	0.4119	0.62	0.3505	0.4534	0.3472	0	0.212	0.2223	0.2375	0.1148	0	0.9929	0.1795	1.1603	0.334	0	1.1902	0.1318	0.2666	0.3036	0.1874	0.2583	0.25	0	0.3483	0	1.4926	0
Z97192.3	0.3077	2.5006	0.1359	0.319	0.1696	0.0811	0.466	0.3465	0.0437	0.0569	0.2478	0.0925	0.0394	0.0531	0.5236	0.0895	0.2342	0.2251	0.0521	0.094	0.5181	0.1153	0	0.1526	0.0423	0.1296	0.1497	0.0593	0.0415	0.1329	0.0642	0.0861	0.1482	0.1674	0.0812	0.2285	0.0258	0.0222	0.0492	0	0.0189	0.1748	0.1205	0.0699	0.0783	0	0.0214	0.3249	0.0327
AC110995.1	2.5523	0.4833	2.2821	1.7619	0.6556	0.1671	1.3382	1.3929	0.1352	2.2	0.2947	1.8231	0.7305	0.3282	1.3336	0.1385	0.4707	0.8122	0.0806	1.5748	3.1722	1.0099	0.4471	1.4491	0.1308	0.7512	0.7603	1.2842	0.6733	0.3768	0.1324	0.3329	1.2793	1.9159	0.7112	1.6379	0.1597	0.309	0.3802	0.2819	1.2844	0.3243	0.447	3.0284	0.3028	0.3684	0.232	3.0856	0.2525
LINC01852	1.5391	2.3265	1.8224	1.0816	1.3415	0.2915	1.3165	1.1959	0.2358	2.0565	0.5551	0.9726	2.1234	1.0303	1.4287	1.2557	0.7325	1.2142	0.9554	1.4704	2.4588	0.9531	0.6239	1.1519	0.6387	0.9782	0.7841	1.2159	1.1407	1.9834	1.1548	0.4645	1.1588	1.0476	0.6713	0.8738	0.39	1.3892	1.2465	0.7152	0.7942	0.3582	0.7796	1.9618	0.7183	0.7477	0.8325	1.2014	1.8316
LINC01358	0.2754	0.9561	0.4643	0.2884	0.2186	0.1425	0.4837	0.7065	0.1691	0.4602	0.1742	0.252	0.1523	0.0653	0.2382	0.0944	0.1894	0.4155	0.2564	0.2148	0.5027	0.2634	0.0712	0.1456	0.0446	0.2847	0.2856	0.1738	0.0729	0.1791	0.0903	0.106	0.356	0.1354	0.1332	0.3359	0.0908	0.0625	0.0864	0.204	0.1659	0.129	0.1525	0.3771	0.1377	0.1142	0.0452	0.3916	0.1492
AL365295.1	0.3166	0.283	0.3716	0.2626	0.2704	0.1779	0.1781	0.2253	0.6656	0.1054	0.2118	0.0856	0.2754	0.071	0.45	0.0811	0.1445	0.1505	0.1394	0.1515	0.2089	0.0988	0.1904	0.0987	0.3307	0.2865	0.154	0.2279	0.2602	0.2325	0.2115	0.186	0.1372	0.1102	0.1893	0.2308	0.1222	0.0777	0.1366	0.1535	0.1282	0.0863	0.0942	0.2591	0.0887	0.1783	0.1103	0.2578	0.2016
LINC01684	0.1575	2.3949	0.2126	0.1924	0.0398	0.0592	0.4927	0.4334	0.0342	0.2581	0.0596	0.094	0.0492	0.0498	0.1349	0.0672	0.0439	0.1173	0.057	0.1813	0.2592	0.0781	0.0543	0.0886	0.0265	0.1317	0.0468	0.0433	0.0778	0.0831	0.0067	0.0404	0.1583	0.1885	0.0508	0.2143	0.0404	0.0139	0.0615	0.0518	0.0531	0.0383	0.113	0.0729	0.049	0.0677	0.0134	0.1451	0.3268
WAKMAR2	2.4067	5.714	2.2553	1.2089	1.5805	1.201	4.3904	5.0766	0.4701	2.0807	0.929	0.464	1.3829	0.3423	2.451	2.067	1.9809	6.7781	1.3633	1.5838	3.7287	1.2944	0.7048	0.9999	1.516	3.2272	0.6437	0.8222	1.858	0.4605	0.8596	0.4013	2.8592	0.8882	0.8146	4.1988	1.0923	0.382	0.8637	1.2477	0.3383	1.2904	0.7599	0.7689	0.9969	0.4969	0.3074	2.0626	2.4813
LINC00857	2.6538	0.0741	2.8783	2.9454	8.2783	10.1249	4.2362	4.1574	0.3888	1.7545	4.9942	9.8959	20.0736	9.6893	3.835	11.7855	5.2479	2.3579	10.4716	7.3201	2.2114	3.9632	5.2462	5.5043	11.1835	3.3411	11.7876	12.5211	0.5163	17.7568	15.9951	10.7215	4.1582	9.5298	33.3971	4.2606	8.1457	21.7732	17.7258	4.8942	7.6332	1.4299	9.4835	2.2947	6.1078	7.8596	10.5233	5.2551	6.5048
FLG-AS1	0.4556	0.3725	0.5361	0.3394	0.0617	0.1986	0.5068	0.1872	1.9925	0.599	0.2612	0.0551	0.1877	0.0896	0.0979	0.0889	0.2558	1.7846	0.1449	0.1556	0.6873	0.1373	0.1149	0.29	0.1596	0.3602	0.2293	0.3731	0.1482	0.1232	0.1573	0.0513	1.8417	0.2694	0.086	0.5692	0.3847	0.1411	0.1172	0.6321	0.06	0.1145	0.1914	0.088	0.2489	0.1032	0.0383	0.4378	0.2918
RFX5-AS1	2.0202	3.7618	2.1502	1.6456	0.4082	0.6504	1.9228	1.8013	1.0522	2.4657	0.2752	2.5597	0.1895	0.2554	1.9276	0.4311	0.9018	2.3481	0.5016	0.9806	1.9951	1.3871	0.696	0.5246	0.4072	0.9355	0.8233	0.7616	1.1978	0.6399	0.2062	0.6218	1.1294	0.7254	0.3907	2.5996	0.373	0.5344	0.3551	0.8778	0.9997	0.5889	0.6958	1.5714	0.4714	0.3128	0.516	1.2287	1.2576
LINC02773	0.4197	0.804	0.666	0.5373	0.1212	0.0579	0.5707	0.6832	0.2343	0.8539	0.2859	0.3469	0.5063	0.0569	0.9243	0.0768	0.3012	0.5227	0.5584	0.3023	0.9772	0.2882	0.062	0.4204	0	0.833	0.1833	0.1695	0.3111	0.2849	0.1377	0.1846	0.4499	0.3589	0.174	0.3561	0.1107	0.1428	0.2635	0.1421	0.2428	0.1873	0.1033	0.5997	0.2519	0.0929	0.2297	0.2487	0.14
TFAP2E-AS1	0.8889	11.9174	2.1315	2.5671	0.7348	0.9366	6.0888	2.842	0.1263	1.2329	1.1009	2.6042	0.4549	0.4598	3.3808	1.2414	1.2851	0.3793	1.2792	0.3168	2.6934	2.3858	1.754	1.8255	0.2443	2.7129	1.3585	0.8568	0.5989	0.8958	0.804	0.3731	0.9986	1.6927	0.8596	3.8394	0.9697	1.7316	1.8465	0.5267	1.3087	0.9086	1.6004	1.8857	0.792	1.439	0.2477	1.8096	1.0375
AC005062.1	0.3212	0	0.1858	0.1308	0.3516	0.362	0.4459	0.8752	2.4054	0.1089	0.5653	0.4424	0.4898	0.6093	0.2653	0.12	0.3585	1.6157	0.2244	0.5248	0.2181	0.7169	0.3874	0.2085	0.9309	0.1859	0.2659	0.4731	2.8174	0.0424	0.8196	0.5768	0.9807	0.2884	0.3366	0.1987	0.5684	0.9136	0.3294	1.4435	0.9574	0.0669	0.3458	0.2677	0.4685	0.4767	0.8821	0.6217	0.6562
MGC16275	1.1749	2.6255	0.8156	0.6208	0.6577	0.3374	1.9142	1.9663	0.4218	1.6473	0.3894	0.2099	0.2234	0.3313	0.6293	0.4879	0.4784	0.3407	0.5027	1.0671	0.494	0.5887	0.1969	0.3463	0.288	0.8088	0.0243	0.5611	0.8473	0.7543	0.0972	0.4399	0.883	0.3801	0.4607	1.6031	0.5277	0.4284	0.4186	0.3575	0.5143	0.615	0.1914	0.6087	0.3112	0.2705	1.4599	1.3959	0.3336
STARD4-AS1	1.797	2.9615	3.605	0.8197	1.3935	1.0501	2.1523	1.2329	0.5335	0.7311	0.8263	0.0297	1.2012	0.5368	2.7502	0.4314	0.6167	1.2532	1.1379	1.1071	2.2229	0.475	0.6687	1.9879	1.9561	0.9258	0.6935	1.1686	1.0855	0.9463	1.5267	0.6361	1.5784	1.2799	1.0254	0.5203	1.4598	0.2924	0.7423	0.6974	0.3032	0.7297	0.2708	0.3445	0.6416	0.6401	0.5301	1.2296	1.0488
PCED1B-AS1	9.7906	46.004	8.5424	11.0833	2.4888	2.3489	26.3564	10.1982	0.6716	8.6789	4.2702	12.3696	2.5668	1.5309	9.233	4.5227	6.0893	6.1857	2.2841	8.4188	9.7366	6.6792	3.1205	4.5892	0.8874	7.0141	3.2042	4.416	1.5693	4.4324	2.8722	1.6456	2.85	7.3653	2.9197	13.2297	4.0061	1.4809	3.5561	2.9937	3.5367	2.5277	5.0187	9.9244	3.6839	2.1102	0.9157	7.4596	3.4992
TRIM52-AS1	21.3538	30.7383	23.7507	15.8976	17.8866	5.612	13.4316	16.0143	56.6481	10.2032	9.0325	14.6091	12.0202	12.6213	17.1136	24.9228	14.4239	29.1713	17.2021	13.4336	11.1087	15.3438	8.983	8.9364	15.3905	23.5133	8.956	8.0032	30.6584	8.1791	12.0865	13.6809	31.6724	11.3239	16.041	13.8623	18.7955	8.7892	15.581	17.2133	13.136	8.7483	10.8616	18.6244	16.7572	15.2649	8.3334	20.2234	16.6933
AC010280.2	0.812	1.5877	0.2818	1.1575	0.6153	0.3921	1.7712	0.3017	0.1586	0.6194	0.4149	0.1678	1.1427	0.1925	0.447	0.9096	0.3398	0.6806	0.189	0.2274	0.4511	0.1394	0.2098	0	0	0.235	0	0.4305	0	0.1607	0.3107	0.6249	0.6272	0.3645	0.3926	0.1507	0.1874	0	0.3568	0.3608	0.274	0.5073	0	0	0.2842	0	0.1555	1.1786	0
AC079921.1	0.6793	0.5903	0.5763	0.3689	0.3527	0.328	0.6435	0.8319	0.3538	0.2879	0.2571	0.1247	0.1328	0.2326	0.5609	1.1112	0.3317	0.7971	0.3163	0.2642	0.5031	0.1943	0.2731	0.2793	0.2853	0.4806	0.3028	0.2801	0.4475	0.2689	0.4766	0.2614	0.508	0.1355	0.1642	0.4202	0.6793	0.1797	0.0663	0.2124	0.0637	0.1532	0.0812	0.3617	0.2642	0.3506	0.1301	0.4695	0.4625
LINC01091	0.1742	0.1492	0.2579	0.1513	0.4106	0.2467	0.4697	0.7218	5.2751	0.4606	0.7356	0.3454	1.1437	1.7562	0.147	0.5017	0.3256	1.4442	0.2865	0.6665	0.3311	0.4424	0.9121	0.3392	0.3335	0.7863	0.1331	0.755	1.7339	0.262	0.8486	0.8488	1.9063	0.1598	0.4211	0.2672	0.2144	0.3317	0.0918	0.9838	0.4192	0.2575	0.4949	0.2371	0.1951	0.1079	1.5213	0.467	0.6708
AC034199.1	0.8426	0.6549	0.8391	0.5968	0.074	0.5661	0.3196	0.9799	0	1.0806	0.1996	0.1514	0.4124	0.1042	0.2823	0.3752	0.2453	0.3439	0.0682	0.4924	0.0814	0.2515	0.1515	0.2283	0.1108	0.7634	0.084	0.1554	0.0272	0.2031	0.2804	0	0.194	0.5481	0.2126	0.7887	0.2705	0.0581	0.0322	0.0434	0.1483	0.206	0.0946	0.1832	0.0256	0.2553	0.1684	0.3038	0.0428
LINC00989	0.2538	0.4775	0.1298	0.3372	0.081	0.0903	0.2225	0.0728	0.1252	0.3804	0.0273	0.0221	0.1691	0.0507	0.2353	0.0855	0.2348	1.012	0.1244	0.1795	0.3759	0.0917	0.0966	0.0936	0.1211	0.1855	0.0306	0.0755	0.1683	0.0529	0.0409	0.0822	0.56	0.056	0.0646	0.3074	0.0247	0.053	0.0587	0.0791	0.009	0.1001	0.069	0.167	0.0748	0.0207	0.0307	0.3212	0.1715
ZBED3-AS1	0.3726	0.4379	0.2519	0.2326	0.242	0.1122	0.1689	0.4339	0.5217	0.2215	0.1286	0.06	0.2247	0.078	0.2451	0.1053	0.1904	0.5192	0.2253	0.1545	0.3047	0.216	0.1851	0.1809	0.1244	0.3473	0.0998	0.1368	0.9683	0.1992	0.1518	0.1266	0.4784	0.0319	0.3369	0.1257	0.0759	0.0922	0.1148	0.3871	0.0686	0.1572	0.1833	0.1129	0.1728	0.1012	0.1335	0.313	0.2203
AC009812.1	2.937	4.8943	3.3517	1.7841	1.6094	1.6828	2.2111	1.4548	5.3672	2.3291	2.3737	0.8227	2.5919	1.2746	2.6855	4.5249	1.9583	4.8068	3.4301	1.8122	4.019	1.2646	3.0872	0.9307	1.4299	2.6509	1.8639	0.8796	4.1689	0.9854	1.9049	1.0726	3.4055	1.8174	1.2517	0.85	1.2867	1.2642	1.7062	2.0941	0.9069	1.0884	1.3717	3.07	2.8576	2.6209	1.1443	3.1378	2.2079
AC079209.1	0.3012	1.3462	0.69	0.3681	0.1522	0.32	0.5017	0.5521	0.0471	0.6128	0.2257	0.3485	0.1272	0.1143	0.199	0.4435	0.1009	0.1616	0.1402	0.2025	0.2008	0.2068	0.1245	0.1877	0.0455	0.3487	0.046	0.0852	0.0447	0.3578	0.0231	0.0464	0.1595	0.2885	0.1165	0.4696	0	0	0.1059	0.1428	0.2033	0.0941	0	0.1757	0.0211	0.0933	0	0.2498	0.2461
CASC19	0.0337	0.113	0.0182	0.3204	1.0275	6.404	0.0743	1.5253	0.0117	1.2497	2.0159	1.6344	0.3005	1.5915	0.5155	1.0862	2.5962	0.1683	0.5441	1.6028	0.0527	0.8513	1.6224	0.5924	0.3681	0.3643	2.1412	0.5825	0.0194	0.3559	1.9839	2.6866	0.286	3.2104	23.247	0.228	0.1141	2.3546	0.372	1.5381	3.1546	0.1287	5.0126	0.0531	0.8942	0.2755	0.6889	0.8171	0.1924
AC087672.2	1.2406	1.2601	0.9394	0.9187	0.1139	0.6536	1.1629	0.5587	0.2643	0.5736	0.3073	0.7456	0.7935	0.107	1.8625	0.2166	0.5664	1.0588	0.105	1.2633	1.7543	1.1615	0.6994	0.0879	1.364	0.7834	0.6895	1.2755	0.1672	0.8037	0.2589	0	0.3982	0.8775	0.3272	1.7583	0.5205	0.179	0.2973	0.2005	0.9132	0.2114	0.7769	0.47	0.1579	0.3493	0.1728	1.4966	0.6582
LINC02732	9.1682	1.2404	9.4466	1.1961	0.0905	0.5535	1.96	0.408	0.028	0.2186	0.4879	0.148	3.6791	0.2038	0.6703	1.3526	8.5135	1.4649	0.8671	0.3209	1.8834	0.3443	0.1851	0.1674	1.8408	3.7729	0.3558	0.9873	0.2389	0.397	0.1645	1.5433	1.2488	2.2292	0.5542	1.9409	1.4216	1.0517	0.1574	1.3156	0.1692	0.2685	0.2159	2.6266	2.7579	0.3882	0.0549	0.4456	0.418
SENCR	1.5389	6.6627	2.181	2.7161	0.907	3.4064	1.7292	2.5728	0.6513	2.2175	0.6552	1.0068	1.3535	0.9121	2.5416	6.978	1.3418	3.7409	0.7165	0.9337	1.7574	1.0126	0.6628	0.7992	0.4847	2.8208	0.784	1.2237	1.996	1.3709	0.7852	0.6908	1.3302	2.8399	1.0542	2.8087	0.5919	0.5089	1.1271	0.7219	2.1635	0.8011	0.773	2.3514	0.7182	0.844	0.737	2.6591	0.973
SUGT1P4-STRA6LP	0.8546	1.2312	0.6244	0.3481	0.8975	0.2389	0.6421	0.557	0.9488	0.2516	0.5515	0.1301	0.2848	0.1066	0.4704	0.5758	0.6024	0.754	0.2932	0.2645	0.9162	0.4169	0.186	0.3854	0.544	0.6769	0.0859	0.5087	0.6833	0.1247	0.0688	0.0692	0.8139	0.2826	0.1087	0.4508	0.436	0.1606	0.751	0.533	0.3035	0.7165	0.4454	0.4686	0.3779	0.1393	0.2068	0.5409	0.2625
LINC02705	0.4324	0.7246	0.4502	1.0566	0.2184	0	0.3429	0.9638	0	0.2199	0.2945	0	0.3042	0	0	0	0	1.0148	0	0.2422	0.3203	0	0	0	0	0	0.4956	0.1528	1.2818	0.3424	0	0.3327	0.2863	1.0351	0	0.4815	0	0	0	0.1281	0.2918	0.135	0.3723	0.1802	0	0	0.1657	0.1793	0
AC090559.1	12.3241	16.8153	14.6849	9.2062	2.9407	3.7576	6.6444	16.9642	1.0428	11.2355	5.0295	1.4079	2.5176	1.6158	6.0341	2.3086	2.781	9.978	1.9567	7.3476	8.9393	4.8159	2.3188	3.9818	0.9445	8.4157	3.3852	3.2717	2.2729	5.0817	1.6518	1.4859	6.2918	6.3562	3.2406	6.5353	1.835	1.1269	1.4974	1.4133	3.315	1.6497	1.9317	5.3012	1.6103	1.737	0.7833	7.1128	2.3532
AP001636.3	0.4042	1.143	0.5523	0.0926	0.9953	0.0488	0.6612	0.7007	0.3552	0.501	0.0946	0.167	0.0355	0.1078	0.3615	0.0647	0.0634	0.2456	0.0941	0.2122	0.3461	0.0867	0.0522	0.0885	0.1718	0.2924	0.1255	0.1339	0.4212	0.06	0.029	0.0194	0.1617	0.0605	0.0489	0.3094	0.1632	0.3809	0.0444	0.2694	0.0511	0.1736	0.0326	0.2526	0.1061	0.0489	0.1355	0.3247	0.0884
AP002954.1	1.2924	1.3477	2.3923	3.0881	0.3917	0.4993	0.6151	2.3901	0.0673	0.5258	1.1152	2.1359	0.485	0.8988	1.4229	0.6067	0.9375	1.2133	0.3209	1.4959	2.106	2.248	2.1374	1.2081	0.3908	1.1969	0.2634	1.0962	0.2554	4.0253	0.0659	0.663	0.3042	0.9798	0.7499	0.064	0.3181	0.4103	0.6058	0.4595	2.8489	0.3768	0.371	0.7899	0.2413	0.8673	0.066	1.5721	0.4023
AP001107.9	2.6743	2.077	1.6979	1.4612	10.8242	3.4336	2.5351	4.2166	4.9689	5.772	6.4208	3.1263	5.7829	22.6708	2.1186	2.3591	4.0948	3.9366	3.2191	4.9866	2.3191	5.5983	7.1468	7.19	2.3667	4.1531	2.0686	10.0279	2.3204	1.0846	18.4464	9.3864	2.7782	1.6396	4.8258	2.7845	1.6559	6.3934	2.2644	5.604	3.6092	6.377	2.2467	2.7725	2.1919	1.6666	12.82	5.7887	6.5855
LINC02747	0.138	0	0.3353	2.8389	6.1882	3.3329	5.2002	1.9315	0.4044	0.5265	2.3742	2.3382	11.0231	15.4457	0	0.1546	6.1811	2.5685	7.0369	2.5317	0.639	3.9567	1.7477	1.9892	0.4173	2.1572	1.7404	7.0733	0	1.8034	5.4933	3.3458	0.5483	5.4315	1.435	2.4081	4.0455	14.5424	1.8196	4.0074	4.494	0.7329	1.9017	4.5726	0.6039	1.5229	7.6414	2.3468	6.1622
AP003559.1	0.0909	0	0.3155	0.1481	0.0689	0.0439	0.2163	2.567	3.3029	0.4161	0.5574	0.0376	0.3198	0.2586	0.2502	0.6111	1.6361	4.7551	0.2963	0.4328	1.9192	0.2497	0	0.2125	0.9621	0.7367	0.2084	0.0643	7.0073	0.216	0.0348	0.1399	5.397	0.136	0.5715	0.1687	1.2169	0.2886	0.2796	1.4544	0.2147	0.5963	0.5088	0.1137	0.3819	0.176	0.1045	0.4524	0.1592
AC078923.1	0	0	0.0417	0.049	0.1821	0.3483	0	0.0595	0	0.1834	0.1637	0.4966	0.2537	0	0	0.2308	0.4527	0	0.1679	0	0.089	0.2063	0.6212	0.0468	2.1804	0.1391	0.0459	0.2549	0	0.3807	0.138	0	0.053	0.2518	1.3948	0.0892	2.219	0.0477	0.4225	0.2492	0.4866	0.0375	1.6042	0	0.2104	1.4424	0	0.0997	0.2104
VASH1-AS1	0.7226	1.1605	0.5016	0.2943	0.4335	0.1745	0.3582	0.2013	1.0585	0	0.6768	0	0.1271	0.5996	0.4972	0	0.2646	0.424	0.2103	0.0253	0.3345	0.3721	0.5135	0.2814	0.3414	0.2614	0.5522	0.1596	1.0041	0.0358	0.3111	0.139	0.299	0.0541	0.7862	0.1006	0.542	0.1434	0.1191	0.4816	0.1524	0.2821	0.3111	0.2635	0.4742	0.3497	0.1384	0.7491	0.369
LINC02251	0.7092	2.1969	0.2014	0.0788	0.0326	0.0311	0.7159	0.5429	1.4104	0.3279	0	0.3463	0.0454	0	0	0.2889	0.2968	0.1729	0.03	0.1625	0.0239	0.1107	0	0	0.0487	0.2612	0.0246	0.0911	0.0478	0.0766	0.0247	0	0.0285	0.0965	0	0.6461	0.1785	0.0256	0.0283	0.0955	0	0.0805	0.0833	0.1343	0.0451	0.025	0	0.1871	0.0752
LINC02328	0.3901	3.4557	0.5996	0.3745	0.1267	0.3768	1.2487	0.9593	0.0544	0.2692	0.4176	0.2878	0.1961	0.2114	0.8283	0.6154	0.3499	0.4578	0.2465	0.4682	0.6914	0.2678	0.1296	0.2171	0.5266	0.5968	0.3939	0.3053	0.1446	0.1103	0.096	0.0429	0.412	0.3419	0.1752	0.4241	0.2829	0.199	0.2449	0.3054	0.2162	0.2959	0.3359	0.5109	0.2438	0.2157	0.0427	0.9475	0.3903
AL133371.2	5.945	89.5125	15.3277	5.0733	1.4301	0	32.3342	17.8097	1.1059	14.9732	1.35	2.1054	5.9759	0.5369	4.052	4.7117	3.0805	17.0852	1.5817	6.5007	27.4698	2.9157	0.2926	3.9696	0.428	6.8824	1.5143	1.8009	1.8883	1.7933	1.5167	0	9.2464	1.5249	3.0116	22.0681	0.784	0.674	0.9952	2.1806	2.4834	1.7685	1.7064	9.6735	3.3692	2.4111	1.0846	12.4445	2.313
LINC02285	1.2978	3.1899	0.6606	0.7752	0.0874	0.2507	0.549	0.9	0	0.528	0.1179	0.5005	0.2435	0.082	1.1431	0.3877	0.1448	0.3481	0.1611	0.4846	1.0254	0.4158	0.1789	0.674	0	0.7011	0.1322	0.2446	0.1924	0.3425	0	0.2663	0.2673	0.2071	0.251	0.9635	0.1597	0.2747	0.076	0.2051	0.1751	0.2702	0.0745	0.9374	0.3028	0.134	0.1326	0.6458	0.101
AC009119.1	0.2811	1.6998	0.2181	0.1482	0.1253	0.1118	0.6165	0.2212	0.0388	0.2859	0.0338	0.2323	0.0465	0.0941	0.1639	0.1376	0.0554	0.1996	0.0462	0.3427	0.3062	0.0568	0	0.1804	0.175	0.2106	0.139	0.1987	0.0613	0.1833	0.0759	0.0764	0.2263	0.0891	0.08	0.3806	0.0305	0.0394	0.0291	0.1078	0.1339	0.0723	0.1282	0.2205	0.0232	0.0256	0.0253	0.2743	0.0386
KDM7A-DT	4.5392	5.1094	5.1025	4.4978	8.6075	8.0161	8.5442	9.8835	11.4072	8.7861	5.4691	11.057	6.6262	11.2757	4.2518	6.874	7.6273	12.4708	3.8798	5.2363	7.402	5.4193	4.0967	4.5916	11.6763	5.1373	9.6297	8.8593	14.6115	4.2113	19.73	10.0621	20.5731	7.0756	9.5006	7.771	6.4418	5.6459	9.0802	9.8149	5.5775	2.3278	10.9094	6.3522	2.5375	15.1863	5.5028	6.9678	5.6145
AL158206.1	6.7347	7.9978	4.1162	9.3847	33.2293	6.4639	6.148	4.511	9.0015	71.7747	27.3249	24.0109	12.9942	31.1704	6.5755	6.8869	10.6716	12.8097	8.9531	15.7754	8.5337	12.6218	10.7265	17.3229	15.5603	16.1324	12.5587	10.4488	7.7224	21.6665	45.9038	5.8018	9.7775	9.9627	41.0454	5.8174	8.0938	35.8691	21.5163	22.6625	33.4121	8.573	11.9266	6.1776	4.7444	10.3962	23.79	9.3447	10.4314
AL031985.3	4.9619	4.8603	5.3551	2.63	3.2276	3.1513	4.1513	3.9731	4.0095	3.4913	1.8521	0.9549	2.8696	1.2247	4.116	1.958	2.9016	5.1049	2.2785	4.9489	3.4991	1.8201	1.897	2.2504	5.2407	4.5245	1.3245	2.7145	1.6372	2.3413	1.3006	2.5107	2.295	2.9087	2.1693	4.6173	0.5333	1.1868	2.718	1.5707	1.2155	1.5498	2.3997	3.0873	1.7368	2.6051	1.9271	2.7624	3.0147
AC009093.4	4.1541	5.3043	4.6343	1.9336	0.7495	0.5732	1.8828	0.6614	0	0.6036	7.6811	0.3678	0.8351	0.7035	0.49	0.2849	0	0.8954	0.1381	1.3295	1.2088	0.9168	0.6134	2.1959	0.8972	2.2328	2.4942	1.9925	0.4398	1.9971	6.0181	1.1417	0.5893	1.4207	2.7261	1.1014	4.7935	1.7662	2.6078	1.9339	0.8009	1.7609	1.022	0.8655	0.5193	0.2297	0.6821	1.1075	1.2122
LINC02256	1.2819	1.5345	1.2711	1.1188	1.5726	0.5306	0.7262	1.4514	2.5754	0.4657	0.7485	0.0757	0.5154	0.4342	0.9073	0.762	0.5365	1.7806	0.6821	0.7692	2.2381	0.4401	0.2839	0.9273	0.1384	0.848	0.6297	0.453	0.95	1.015	0.7008	0.2818	2.5864	1.1508	0.5313	0.6118	0.169	0.2907	0.7242	0.1628	1.4211	0.572	0.3942	0.4579	0.7692	0.4254	0.3508	0.6835	0.5344
PAN3-AS1	4.6821	9.2235	3.7632	2.8604	3.7968	4.5223	4.5932	2.594	9.8674	2.3812	3.2735	2.0873	3.0344	2.1617	3.3915	14.3155	2.5783	3.3462	3.0404	1.1386	3.5594	2.7495	3.9481	2.8315	3.5392	1.783	5.2727	2.5692	2.8765	0.7805	1.4617	2.4652	4.8129	0.9218	2.0853	3.0186	3.3554	2.5914	3.032	2.4457	3.4504	2.54	2.175	3.6454	1.8546	2.2419	1.6994	3.9344	4.8896
AC012317.1	0	0	0	0.127	10.6293	1.3549	0.8654	0.386	0	0	7.22	0	0.4387	7.6861	0.3432	0	0	0.209	0.5805	0.1746	0	0.9632	0.3222	3.0354	0.9425	1.2631	0.4764	0.9915	0	0.3703	5.8452	1.6792	0.0688	0.5597	2.7133	0.3471	1.4388	1.237	0.4109	1.6623	0.4207	0.7789	0	0.2598	0.3273	0.362	0.836	0.9049	0.5458
AC007728.2	0.708	8.6199	0.6779	0.4972	0.481	0.4716	2.1689	1.669	0.1526	0.5712	0.5322	0.464	0.1718	0.2778	0.9677	0.9065	0.4087	0.9823	0.5911	0.4786	0.7234	0.5867	0.3281	0.3043	0.1107	0.5653	0.5597	0.7421	0.1267	0.406	0.2803	0.1879	0.3556	0.3653	0.2361	0.8519	1.3298	0.0581	0.3862	0.2315	0.2636	0.2898	0.3994	0.2238	0.2735	0.4159	0.131	0.3442	0.3135
AC025627.1	0.114	0.2548	0.554	0.1857	0.1152	0.1101	0	0.1694	0	0	0.1553	0	0	0	0	0	0.0954	0	0.1062	0.1277	0	0	0.1179	0.0888	0.1724	0.132	0	0.0806	0.0845	0.0903	0	0	0	0.1365	0	0	0.1053	0.0905	0	0	0.3077	0.0712	0	0.3801	0.0798	0.1766	0.1747	0.0946	0.1331
AC009831.1	1.8414	1.4107	1.4608	1.1571	1.196	1.1179	1.085	0.9121	1.151	0.5886	0.896	1.3477	1.4067	0.5987	2.3749	1.4482	0.9688	1.6228	0.9308	0.7072	2.7279	0.7947	0.5982	1.0656	0.3181	1.5226	0.7237	1.3759	1.0918	1.2914	0.604	0.4049	0.9985	0.7872	0.865	1.0936	0.8256	1.4197	0.6473	0.4364	0.8165	0.4273	1.4497	1.5346	0.7366	1.1406	0.7659	0.8727	1.1667
AC138207.4	4.7603	5.5985	2.9217	1.7143	1.291	2.1295	2.8616	2.3581	1.0179	0.8155	1.6385	0.8696	1.7629	1.6632	3.1447	2.8227	1.8455	2.4865	1.4465	1.2068	3.0435	1.8923	1.1913	2.3811	1.6666	2.1463	2.7187	2.5856	2.7481	1.5474	0.9971	1.1568	2.1674	2.0993	1.793	1.1904	1.804	0.6363	1.3652	1.247	1.2173	0.9391	1.6396	1.1693	1.5084	2.5219	1.2287	3.0755	1.1112
AC138207.5	19.7392	21.1448	16.6682	8.7855	3.598	3.5379	6.2949	9.8788	4.6108	5.5886	5.1292	4.7085	2.0046	3.2807	7.6178	2.4751	3.577	10.3709	3.0319	5.8126	16.8821	5.589	6.7311	8.5604	2.7688	8.9521	4.8207	6.0413	8.295	6.6066	1.869	3.1319	4.3113	8.4037	4.9201	6.0431	1.8785	3.3917	4.2923	2.1704	2.4717	1.7797	3.1541	12.7199	2.5643	2.6786	3.5864	11.6459	3.3253
AC002091.1	4.6322	6.845	5.601	2.3127	0.6039	3.7525	5.3334	5.1814	1.5177	2.7357	0.8143	0.3704	0.8411	0.2834	2.6323	1.3391	1.0006	2.6052	1.3914	3.2639	7.8584	0.7182	0.7723	1.164	0.6777	3.2867	0.5709	0.9506	0.3322	1.5382	0.4575	0.23	1.385	2.2358	0.7226	6.767	0.2759	0	0.7879	0.9739	2.1175	0.6534	0	1.868	0.4184	0.3471	0.229	2.8505	1.5697
AC002091.2	4.1408	6.2457	5.0301	2.6984	0.5229	1.3998	5.7476	6.1536	0.9706	2.5271	1.1283	0.3422	0.5827	0.1963	1.3677	0.5301	0.3466	0.833	0.7712	2.4351	6.7477	0.4265	0.856	1.2903	0.626	1.1984	1.2657	0.8781	0.6138	1.6394	0.6338	0	1.3707	1.487	0.8009	4.4575	0.1911	0	0.5459	0.2454	0.978	1.164	0	0.8628	1.0146	0.4809	0.1586	1.5455	0.725
PCAT19	2.2687	7.7294	2.168	4.0193	2.5902	1.1595	2.445	2.6609	1.9633	2.3179	0.7069	0.723	2.0473	0.5982	4.3349	0.5145	2.9975	4.7209	1.4115	8.6038	4.0994	1.7673	1.7457	1.8625	2.1379	3.604	1.3372	1.1146	3.3553	1.9173	0.6619	0.8925	3.4576	2.9288	1.0921	3.8142	0.864	1.0416	1.2875	1.7783	0.7071	1.0677	0.7884	4.1801	1.7521	0.9138	1.5123	4.5903	2.0543
AC022706.1	2.8435	6.2215	2.3438	2.1232	0.8978	0.8583	3.6179	3.0225	0.324	1.2051	1.2106	1.4686	1.0837	0.4494	3.522	0.7963	2.1322	1.1123	0.7723	1.9243	4.4318	1.0575	1.2246	1.3383	0	1.9202	0.8601	1.1724	0.439	1.7356	0.8614	0.3647	1.5688	2.2691	1.0312	3.5623	0.9296	0.5172	0.9892	0.9126	1.7189	0.7771	1.6323	2.8635	0.9538	0.688	0.4993	1.7196	1.3137
AC016590.1	0.3842	0.6707	0.3334	0.176	0.1334	0.0696	0.419	0.2736	1.0882	0.0977	0.1963	0.0595	0.1352	0.0683	0.3437	0.1691	0.4824	0.3704	0.1342	0.0269	0.2134	0.1319	0.0745	0.1309	0.2541	0	0.2569	0.017	0.3737	0.1141	0.1838	0	0.3922	0.2156	0.209	0.0891	0.0665	0.2668	0.1688	0.3273	0.081	0.285	0.1034	0.2402	0.2017	0.093	0.1104	0.3386	0.3083
AC027097.2	0.8092	6.585	0.8903	0.9204	0.2931	0.5899	3.0761	1.2329	2.0161	1.2735	0.5929	1.0346	0.6016	0.2896	1.3281	0.909	0.7924	1.3208	0.3697	1.2314	1.9453	0.6919	0.3157	0.6304	0.6002	0.8131	0.7118	0.5936	0.6677	0.4594	0.4207	0.094	0.7952	0.6488	0.2953	1.4623	0.9021	0.5453	0.8052	0.5428	0.5564	0.4674	0.4602	1.4761	0.4169	0.4847	0.2574	1.2157	0.6059
AC007292.1	2.0082	2.867	1.5489	1.3632	0.3945	1.6164	2.3008	2.0449	2.0921	0.3404	1.9761	3.0424	0.471	0.6348	0.6142	2.5711	1.1206	0.3741	1.5583	0.8748	0.9917	0.4596	1.2686	0.956	1.012	1.0333	1.7052	1.2618	4.5478	0.265	2.2201	2.0605	0.7879	0.3339	0.8632	1.3253	0.8239	1.2397	1.1766	1.0577	1.1293	0.4879	1.2489	0.6509	1.3278	0.3455	1.1114	2.7761	1.0418
CARD8-AS1	8.0736	35.4682	7.9222	6.7832	7.2388	2.9396	19.4795	13.5685	4.7888	11.1356	3.1099	4.2615	4.5804	2.2448	7.4464	2.1376	6.1211	12.5286	2.9127	10.4877	10.4889	5.9208	4.0197	3.1283	3.3869	6.4105	2.4549	5.6171	3.8847	4.619	3.2676	1.3662	9.4964	4.7309	2.3302	13.7452	2.1071	3.3884	5.944	3.7318	4.2786	2.8783	4.0039	5.7071	2.9593	3.2402	2.5588	5.6095	4.1937
AL117336.1	2.7329	4.1638	4.8288	11.1309	1.3806	2.3997	3.9412	2.7076	2.1353	1.5162	4.2312	2.0531	2.0978	2.3561	8.2063	1.4314	2.0796	6.8307	1.3881	2.5047	3.1285	1.0235	5.1362	2.3225	1.5024	10.3543	2.0884	2.8098	4.9716	0.9837	2.0917	2.6766	2.4125	2.0817	3.8444	0.9222	2.5229	0.7887	1.9652	2.9442	2.5148	1.7073	1.7115	0.8282	3.3047	2.5008	2.4749	9.0668	3.7698
AL606834.2	4.6985	11.9989	3.7273	3.4172	2.6278	2.2691	5.59	5.0705	3.0155	3.4136	1.0288	1.664	3.5421	1.2731	6.4663	1.7187	3.0901	6.5264	2.3438	3.6653	5.3446	1.3826	2.7752	2.6144	5.3274	5.6335	3.2058	5.8119	0.6218	2.2588	1.4127	1.033	2.4441	3.4146	4.544	3.1144	2.9432	0.6659	3.8344	1.4914	2.1514	0.9434	1.7339	4.1955	2.3495	2.9883	1.5429	1.3918	2.5462
AC004918.3	5.8486	19.5031	8.7441	6.0834	10.1362	5.9967	6.2804	8.6469	2.2496	6.4979	7.1716	2.7511	3.7987	5.4611	4.359	4.9535	4.5189	4.0426	5.5299	6.2993	4.3321	4.8807	3.0692	7.7805	7.6176	5.4166	8.9387	3.6888	2.4674	3.0637	9.8479	2.7696	4.6466	4.7928	4.264	4.1416	7.2264	3.1422	4.9029	4.1585	2.4287	2.9791	2.6343	1.6498	5.8583	4.5981	8.5493	2.612	4.9361
AC012213.4	0	0	0.3264	0	0.1188	0	0	1.3976	47.5776	0.4783	0.4805	0.3886	1.3235	0.4459	0	1.9566	3.936	7.41	0.2189	1.1851	2.6123	0.4843	0	0	1.0663	2.1775	0.1797	0.1662	7.667	0.3723	0	1.4474	13.8018	0.7036	0.9095	0	1.3022	0.933	6.199	6.9655	1.7452	0.4406	0.2025	0	0.1646	0.7282	4.1436	1.365	0.5488
AC087501.4	2.1386	2.6245	1.4602	1.4565	1.3814	0.8466	1.3626	1.0073	3.6979	1.2838	0.4299	0.7243	1.9242	0.9642	1.5054	1.0772	0.9097	1.5281	1.012	0.648	2.3891	0.4333	1.1596	1.0378	1.4311	1.7046	1.1788	1.1399	0.9094	0.6663	0.644	0.5935	1.4391	0.7344	0.8137	1.2493	1.1651	0.7791	0.6779	1.7657	1.1592	0.8761	0.7245	1.3149	0.859	0.6515	0.5104	1.0177	1.2685
AL139274.2	0.4437	1.0365	0.574	0.1807	0.2954	0.0584	0.4799	0.4795	1.0084	0.3487	0.261	0.1167	0.0851	0.2104	0.2887	0.4906	0.135	0.6762	0.3192	0.1468	0.4631	0.2631	0.0625	0.1885	0.3354	0.2568	0.0616	0.3564	0.7922	0.1757	0.2933	0.031	1.2907	0.1569	0.2536	0.1647	0.1676	0.08	0.1595	0.4421	0.068	0.2142	0.1737	0.1681	0.1694	0.1562	0.1545	0.2007	0.2825
AC008972.2	6.0654	3.2001	5.3797	3.0193	1.1916	1.9528	4.0091	11.1001	1.0531	1.7137	1.3773	1.6707	1.6597	0.4793	1.6695	3.667	1.5513	2.3726	1.412	2.5478	6.9886	1.8509	1.0449	2.2312	1.5283	2.9257	3.2187	2.2627	3.2466	3.7355	1.2895	2.3337	3.3464	1.8151	2.2812	3.2521	1.0887	2.1395	1.3327	1.5973	1.5917	0.6315	1.5959	2.8083	1.1795	2.7395	1.291	3.4935	2.7531
AL024508.1	1.0547	0.3437	0.7931	0.6085	2.6639	0.4244	1.0805	1.1537	3.0214	2.1902	1.9159	2.7961	1.3605	7.2929	0.4354	0.1969	1.8391	3.0057	1.1458	0.9599	0.5208	2.444	3.9972	2.2936	0.9301	1.6279	1.6791	1.8637	2.866	0.2436	2.4216	2.0966	3.0451	0.4471	3.3574	1.9248	2.7179	5.1269	2.2014	3.437	1.7792	0.9059	2.9137	1.5382	1.169	1.327	0.8755	1.9682	1.3336
LINC02084	2.582	22.9085	2.8992	2.2888	0.844	0.7335	3.0719	3.4232	0.356	3.1669	0.9829	1.3806	0.8549	1.1523	2.3411	0.9722	1.9705	1.7314	0.2829	1.9139	6.975	4.067	1.2559	1.124	0.2296	2.9011	1.2187	1.0199	0.6191	0.3608	0.465	0.5844	1.9776	1.2726	0.8079	2.7062	0.2804	0.1205	1.1346	0.9449	0.4612	0.6642	1.3078	3.0379	0.638	0.2352	0.1746	2.6454	3.8114
AL137003.1	4.8863	11.6514	5.7592	3.6597	5.1521	3.2625	7.101	3.9962	3.9458	3.569	3.1276	1.653	6.507	2.9233	5.1271	5.5	5.737	3.1007	3.2674	2.9754	5.6111	1.9139	3.1863	4.3685	5.0569	4.252	3.4332	4.7287	3.2568	2.1034	3.1625	2.3217	3.8357	5.1815	3.8693	3.2137	7.4774	3.3835	4.2079	4.508	1.5933	2.151	3.1627	2.2685	2.9157	4.1896	3.0656	4.0255	4.7463
Z97832.2	1.465	2.0951	0.9627	0.9865	1.0065	1.7357	1.162	0.9579	2.0298	0.298	0.8782	0.1614	1.0445	0.6854	1.0538	2.1882	0.8665	0.7073	1.0913	0.1094	1.3456	0.8449	1.0903	0.8978	1.3584	0.7914	0.9404	0.8974	2.7506	0.2629	0.583	1.2025	1.5001	0.5728	0.6234	0.5221	0.9196	0.4031	0.5493	1.0648	0.3032	1.0982	0.5046	0.6186	0.9025	0.6957	0.8531	1.1503	1.2995
AC017048.3	0.819	1.8301	0.4974	0.7505	0.1034	0.0989	0.5684	0.4564	0.08	0.5206	0.4882	0.3384	0.7203	0.5825	3.7196	0.5243	0.1714	0.2059	0.286	0.2293	0.8341	0.3515	0.7407	0.4785	4.9526	0.3555	1.1735	0.5065	0.607	0.2432	0.8619	0.7878	0.5874	0.8578	0.396	0.456	7.7494	0.0813	0.1799	0.364	0.2072	0.064	0.4408	0.5119	0.1433	0.3963	0	1.1887	1.5534
AC012360.2	3.193	2.6161	2.3641	2.0807	1.1828	2.056	2.8702	1.5817	9.8125	1.5156	1.7401	1.759	2.3965	4.0374	1.8749	0.9538	1.4254	3.5685	1.1893	1.9075	1.8921	1.6077	0.8801	2.3215	0.3218	3.45	2.44	1.2037	1.4199	1.6856	0.1629	1.3104	2.5367	1.274	0.6176	0.9482	1.179	0.8447	2.432	2.2703	1.58	0.7979	0.9165	3.9029	1.0432	1.4834	1.3049	1.4124	1.4907
AC006033.2	1.3533	4.8669	2.554	0.999	1.1537	0.2451	1.9456	2.891	0.0991	1.8927	0.2593	0.5941	0.2381	0.3209	0.8381	0.379	0.177	0.397	0.2757	2.037	0.9085	0.4356	0.3934	0.3953	0.1279	0.8813	0.614	0.7772	0.2194	0.9042	0.1618	0.1302	1.1573	0.7593	0.3681	0.8791	0.1562	0.0336	0.2973	0.3759	0.8847	0.1849	0.4006	0.5639	0.1776	0.1965	0.2268	1.2978	0.1975
AL359532.1	1.0671	1.4306	1.4073	1.2169	0.8894	1.1852	0.5078	1.9557	5.4191	0.7055	1.5992	1.014	1.1262	1.6697	1.7035	0.4781	0.8038	0.6798	0.8446	0.508	1.5412	0.8426	1.3787	0.9144	1.6132	1.1735	1.3454	0.6411	2.7284	0.6759	0.4492	0.5748	0.5887	0.7983	1.6511	0.7922	0.9358	1.1856	0.844	0.7271	0.576	0.2666	0.3216	1.0672	0.635	0.537	0.3271	1.3718	1.4946
AC090114.2	5.5691	7.2242	6.4785	4.6422	2.7239	4.6155	5.2034	2.5483	4.5356	3.3963	3.3678	2.1938	5.5458	4.3751	6.0667	9.5319	4.2567	6.7411	4.0102	2.9869	8.9145	3.2892	3.2076	4.2281	7.4026	4.8354	3.9222	7.1224	5.1856	2.8963	5.3912	3.5048	4.4318	3.778	4.6671	3.206	3.7469	3.624	5.9315	2.9223	3.1211	1.9164	2.6823	6.382	3.6015	4.4856	3.6616	5.3432	7.5469
AC009275.1	0.4324	0.34	0.5447	0.7175	1.1812	1.5623	0.6859	0.5871	1.2137	1.4009	1.0801	2.263	2.0058	3.2957	0.335	1.0559	1.1126	0.8162	1.1632	0.9328	0.4982	1.2316	1.7547	0.6862	1.5011	0.5006	0.8444	0.8037	1.6617	1.3696	2.6843	1.9226	0.4383	0.9106	2.1684	0.5231	1.1236	2.0718	1.0416	1.6606	0.6592	0.2501	1.3377	0.7875	0.0561	0.3224	1.0554	0.7571	0.7477
AC004921.1	2.4946	2.2805	4.9588	5.2649	1.0884	1.5333	1.529	5.1115	0.3544	1.384	2.4719	1.6866	0.3191	0.2151	1.8727	0.9436	0.3797	3.5738	0.5279	2.1593	3.6116	2.4136	2.3442	1.2367	0.1714	1.8378	0.9532	1.5229	0.6723	0.9877	0.6943	0.8726	1.6516	1.9002	1.0966	2.3571	0.6281	0.45	0.4983	0.6719	1.7599	0.9209	0.6835	2.5516	0.3175	0.878	0.6082	3.2917	0.7941
AP000894.4	2.5848	0.5776	3.4688	1.1229	6.7028	1.9973	2.1869	3.073	13.7328	3.6807	3.1695	2.9903	4.6075	2.9415	1.8972	16.6565	2.452	13.6352	5.6161	2.7988	2.9357	3.1946	3.5624	2.4163	1.5631	2.5934	3.1604	1.0962	11.1109	2.1832	3.5609	1.8565	24.4144	2.1658	1.8332	3.4541	1.1135	6.4279	2.726	6.943	9.6512	3.8753	1.6322	5.8882	2.654	4.1361	5.8098	4.7164	1.609
AC096733.2	1.6121	12.6746	2.6525	1.4104	1.3573	1.2687	3.4571	2.3661	6.7641	1.2753	0.6101	0.7401	0.8402	0.5662	1.6434	3.6691	1.0995	1.5614	1.5011	1.0366	2.0786	0.6149	0.2469	0.7907	0.2708	2.4883	0.9581	1.3505	2.7435	1.5129	0.457	0.3676	3.3204	1.0006	1.0394	1.5514	1.1574	0.3317	1.4168	1.3797	1.0072	1.2308	1.1311	1.8411	1.5048	1.2944	1.3725	1.238	1.0453
AC104260.1	0.6177	1.8978	0.1072	0.2516	0.39	0	0.3674	0.4589	1.5684	0.1571	0.2104	0	0	0.1464	0	0	0	0.7248	0	0.0865	0.1144	0	0.7981	0.1203	0	0	0.118	0	0.2289	0	0.3546	0	0.2726	0.1848	0	0.6878	0	0	0.1357	0.0915	0	0.0965	0.133	0.5148	0	0.1196	0.1183	0.5123	0.1802
AC005089.1	0.1114	0.083	0.0258	0.121	0.2251	0.1076	0.0295	0.2576	1.9442	0.0378	0.2783	0.1228	0.3659	0.3874	0.1227	0.0475	0.4974	0.6226	0.0692	0.1456	0.1651	0.561	0.0768	0.1157	0.1684	0.387	0.1419	0.2363	0.9634	0	1.2791	0.2286	0.918	0.0889	0.3233	0.1379	0.24	0.5011	0.0653	0.9243	0.1253	0.232	0.2239	0.1548	0.286	0.115	0.1992	0.6777	0.2601
AL121772.1	0.1782	0.239	0.2474	0.2613	5.9241	1.7558	0.8482	1.1654	0.9747	0.5801	0.7285	1.5022	3.7621	2.062	0.7457	3.8562	1.1636	0.4541	0.6306	0.4791	0.3696	2.9124	2.358	3.6375	6.5743	2.2283	7.0004	1.8896	1.8492	0.9314	1.5277	1.4812	0.4562	0.8747	1.4478	1.3231	10.8257	5.6014	2.8194	0.8026	1.9002	1.2024	1.5347	0.2971	1.1229	0.69	1.6115	1.4782	3.1619
MIR223HG	2.8544	30.1713	2.7939	2.459	2.7698	6.3273	4.3815	5.1778	0.5455	2.8616	1.3989	1.3576	0.578	0.1558	1.0853	1.1962	1.4954	2.8229	0.2486	0.5636	3.97	1.3959	0.7854	2.7675	0.4967	2.0445	0.7062	1.1612	0.9436	1.2358	0.1886	0.1264	2.1753	4.2279	0.4965	12.3032	0.2464	0.2608	0.5234	0.438	0.8037	0.744	0.5482	1.6088	0.5751	0.0954	0.0787	3.7982	0.5992
AC090241.3	0.3202	0.3578	0.1556	0.1043	0.2427	0.0309	0.1778	0.1428	0.4504	0.0326	0.0873	0	0.0901	0.0607	0.1058	0.041	0.1608	0.1288	0.2087	0.0717	0.3558	0.1319	0.0662	0.0748	0.0968	0.1854	0.5384	0.0679	0.4035	0.0254	0.1471	0.0493	0.2827	0.0383	0.1549	0.1664	0.1182	0.0762	0.0281	0.1897	0.0216	0.14	0	0.0534	0.0897	0.0496	0.0491	0.0266	0.2616
LINC02391	1.6472	1.2991	1.0761	1.105	0.3426	0.4679	1.6139	1.6799	0.2271	1.0841	0.198	0.3203	0.2727	0.1838	0.6401	0.3721	0.4055	0.1949	0.0902	1.1396	1.1483	0.3992	0.6009	0.2264	0	1.346	0.3702	0.6164	0.2154	0.4603	0.3708	0.1491	0.8125	0.4639	0.0937	0.8632	0.1789	0.1538	0.1703	0.3445	0.3923	0.1211	0.4172	0.646	0.0678	0.4501	0.1485	0.5625	0.5655
AC027575.2	4.8291	6.6649	3.7464	4.165	2.1525	1.7834	4.6188	1.5478	14.9811	1.3002	1.8383	2.4647	1.9988	2.0204	4.0658	1.0001	3.3288	5.4288	2.2483	3.1023	4.8394	4.0959	2.2022	2.2129	1.2883	4.275	4.6671	2.9114	18.1054	1.687	1.3045	1.5302	3.5733	3.0602	3.434	3.0579	2.36	2.1418	1.6227	3.1979	2.1085	1.6858	1.5899	6.2737	2.4858	2.5293	1.1971	4.4764	3.3156
AC005332.6	24.2482	22.3167	26.1277	21.6552	20.8713	17.5587	19.3459	14.411	23.0195	17.3312	16.6737	9.2771	24.4198	16.24	23.0897	21.2495	19.6765	25.336	14.4868	24.6238	28.4927	13.6363	15.4921	13.8953	23.9076	21.54	15.1331	19.6169	17.3588	19.9227	9.9663	10.1302	18.1226	25.2051	18.3803	18.4885	19.8065	10.9454	15.5762	15.2454	18.093	9.1492	15.4085	27.5706	12.0286	21.0252	15.2397	19.0481	24.644
TRG-AS1	1.4702	15.7118	1.9632	0.7862	1.1736	0.2927	3.534	3.0077	0.0965	1.0845	0.6346	0.9274	0.2843	0.2554	1.3963	0.2371	0.4885	1.6256	0.3658	1.232	2.3692	0.9709	0.2784	0.4896	0.3393	1.0914	0.9863	1.1741	0.3493	0.4088	0.1718	0.2418	1.1393	1.0143	0.369	0.9832	0.4559	0.1336	0.5425	0.2327	0.6437	0.5539	0.7248	1.4498	0.3614	0.2781	0.2838	1.0239	0.8384
AC108477.1	0.7912	4.9501	0.3295	0.6445	0.5595	0	1.2551	0.7838	0.1236	0.3219	0.1078	0	0	0	0	0	0.1324	1.2733	0.2947	0.1772	0.1172	0	0	0.2465	0	0	0.2418	0	1.0554	0	0.2422	0	0.6984	0.0947	0	0.2349	0	0	0.4172	0.0938	0	0.4942	0	0.3956	0.3323	0.1225	0.2425	0.7874	0.3694
AC096667.1	0.8647	0.9393	0.767	0.3522	0.2305	0.464	0.3048	0.9281	0.0563	0.904	0.3273	0.2183	0.0676	0.0911	0.4231	0.0923	0.1407	0.4349	0.0224	0.3363	1.1743	0.1979	0.149	0.2807	0.1453	0.2781	0.312	0.2377	0.0712	0.2092	0.0368	0	0.3075	0.4025	0.2323	0.321	0.0665	0.0191	0.0422	0.1423	0.308	0.1801	0.1448	0.2602	0.1177	0.1302	0.0368	0.5379	0.1121
AC092902.4	0.0982	0.0878	0.0273	0.08	0.6154	0.3416	0.3896	0.146	0.1842	0.3397	0.4952	0.1299	0.0553	0.3913	0.1947	0.1384	0.2631	0.1449	0.0915	0.3631	0.1164	0.3238	0.2437	0.8112	0.1485	0.0227	0.4655	0.375	0.1456	0.0467	0.6767	0.4838	0.1127	0.1882	0.5321	0.0729	0.2721	0.6238	0.2763	0.5239	0.2519	0.3069	0.1861	0.0491	0.0825	0.1978	0.9033	0.163	0.2064
AL138778.1	0.1233	0.574	0.214	0.1004	0.2284	0	0.4727	0.3563	0.0803	0.2926	0.028	0	0.0868	0.0195	0.0226	0.0263	0.1032	0.1378	0.0383	0.2762	0.2436	0.0988	0.0425	0.048	0.0932	0.2617	0.0628	0.0872	0.0609	0.0325	0.0157	0	0.1361	0.0738	0.0397	0.1373	0.0379	0.0326	0.0361	0.0487	0.0277	0.0514	0.0531	0.1199	0.0575	0.0159	0.0157	0.0852	0.2159
AL360178.1	0.7428	2.0966	0.9498	0.4458	0.2567	0.0755	1.8605	0.6003	0.2444	1.0736	0.1332	0.2907	0.055	0.0371	0.7317	0.2002	0.36	0.6029	0.2548	0.7006	0.8398	0.4563	0.1616	0.3045	0.3546	0.2715	0.0896	0.1382	0.3767	0.3096	0.2394	0.1203	0.4659	0.2808	0.1134	1.0448	0.2887	0.0621	0.1718	0.0695	0.1055	0.2686	0.1683	0.6842	0.0821	0.2422	0.1498	0.1945	0.5932
AL121933.2	4.6323	15.0178	5.5876	8.2891	1.1509	1.467	3.9754	8.3887	0.356	8.4193	3.3109	0.3765	0.5343	0.5041	0.8361	1.3125	0.8899	2.0878	1.5557	3.0197	2.1937	1.46	0.9419	1.4198	0.4592	2.1099	1.1026	2.0397	0.6754	4.4498	0.5812	0.5844	2.8155	1.7726	2.0564	1.9732	0.9814	0.9041	1.4683	0.9899	1.2811	0.8065	0.9809	3.2278	0.1595	0.1764	0.5237	1.7636	0.3545
AC010883.2	0.7782	0.4158	0.5636	0.2205	0.1025	0.5229	0.2952	0.6201	0	0.1377	0.3227	0.1678	0.1905	0.0642	0.3353	0.2382	0.1416	0.2949	0.0945	0.1326	0.401	0.2091	0.0699	0.3953	0.0511	0.3133	0.1034	0.2391	0.1003	0.0804	0.1813	0.1041	0.1344	0.2632	0	0.7535	0.1249	0.0269	0.1189	0.0802	0.0685	0.1691	0.1165	0.0846	0.1658	0.0786	0.0518	0.3648	0.0395
AC244472.1	0.3677	2.1	0.4254	0.1664	0.227	0.2368	0.9074	0.2834	0	0.1247	0.0557	0.0338	0	0.1937	0.1799	0	0.2736	0.137	0	0.1831	0.3026	0	0	0.0318	0.1853	0.1419	0.1561	0.1733	0	0.0647	0.0625	0.0629	0.0361	0.0978	0	0.1213	0.1509	0.0649	0.0359	0.0242	0.0551	0.3063	0.2463	0.2724	0.2288	0.0316	0	0.1356	0.0954
AC024270.4	0.3028	0.3007	0.397	0.3288	0.102	0.195	0.1067	0.4166	0.1577	0.2737	0.2521	0.1112	0.0947	0.0319	0.3704	0.4522	0.1971	0.4963	0.0627	0.1319	0.5731	0.1386	0.2086	0.0786	0.1526	0.5063	0.2828	0.1189	0.6233	0.2131	0.0772	0.1036	0.2376	0.1812	0.3579	0.2997	0.2795	0.0534	0.0887	0.1794	0.1589	0.1471	0.1738	0.1402	0.0236	0.0521	0.0516	0.1674	0.3927
AC093675.1	5.6941	5.8204	7.5686	3.5527	0.9792	2.5744	8.1679	3.2407	4.7328	5.7916	1.4855	1.7019	2.2164	1.034	2.9345	2.4817	3.9549	5.3618	1.805	4.0711	10.2301	2.3291	1.2523	2.1707	1.6484	6.0308	1.111	1.7127	2.7834	2.8779	0.9272	0.9323	5.4007	4.8581	2.9292	7.1055	1.3421	1.5384	0.4259	1.005	3.5153	1.5136	2.3994	4.4426	1.357	1.4071	0.7427	7.7372	5.7976
AL078600.1	0.7076	1.1556	0.7557	0.3547	0.495	0.1577	0.6476	0.6472	3.1047	0.3876	0.2967	0.3599	0.4596	0.2065	0.9589	0.1742	0.1823	0.6205	0.3041	0.0915	0.4838	0.299	0.3376	0.5937	0.2469	0.3781	0.3744	0.3463	1.6541	0.1293	0.0417	0.2513	1.3455	0.2606	0.3159	0.3233	0.5025	0.0432	0.0478	0.4838	0.0735	0.4761	0.2812	0.1815	0.2287	0.295	0.0834	0.5418	0.4447
AC009951.6	1.5356	2.2304	2.4517	6.2544	0.543	1.0382	2.0706	1.065	1.1998	3.1238	0.8369	0.8883	1.9449	0.4369	4.5649	0.983	1.2854	2.7803	0.429	1.6341	3.8673	1.3707	0.4762	1.5551	0.2322	1.4222	1.0561	0.5427	2.6176	1.0944	0.4701	1.8907	2.6433	1.1948	0.7426	2.1661	0.4253	0.975	1.8894	0.9099	0.829	0.9593	0.5289	3.7114	0.86	0.3567	0.4707	1.9105	1.0754
AC007877.1	3.6505	8.5068	4.4163	3.8232	1.0538	2.8207	1.3236	2.3766	0.8149	2.9704	1.9184	0.5171	1.321	0.8902	1.7225	3.9392	1.3095	4.616	1.1654	1.1099	5.8714	0.8594	0.539	1.95	0.3154	3.743	2.0723	2.2854	1.0049	0.3304	0.7184	0.321	2.8081	1.2485	1.2104	2.1681	0.674	0.3311	0.825	0.8652	1.0557	2.541	0.8083	2.26	0.8032	0.8076	0.3996	2.2491	2.9217
AL139243.1	2.124	2.1973	1.7474	0.5767	1.1127	1.2917	1.8719	0.8963	3.5034	0.4801	0.7503	0.5851	1.5499	0.6714	0.6929	1.0072	0.9219	2.3738	0.586	1.1896	1.1071	0.9182	0.8945	0.7967	0.1189	1.7303	0.541	0.5561	1.6908	0.9344	0.7827	0.9686	0.5903	0.6121	0.989	1.0513	0.5083	1.1863	0.7605	0.7458	0.4778	0.7372	0.271	1.4424	0.9913	0.7309	0.7836	1.8922	1.1937
AC106045.1	0	0	0	0	0.2012	0	0.9476	0	0	0	0	0	2.5219	0	0	32.6301	3.6667	0	0.5562	5.9104	0	2.7343	1.2349	0	6.9235	0.461	1.2173	2.6741	0.1476	19.2354	0	0.3065	1.2304	2.6218	0.7703	2.8087	10.4772	0	4.8999	0.4719	10.8833	0.1244	2.7433	0	1.2546	6.9377	0	0	5.3453
PTCSC1	0.0889	3.8071	0.905	0.2896	0.1048	0.1717	0.6815	0.8073	0	0.6329	0.1615	0.0245	0	0.0843	1.1092	0	0.1488	0.5166	0.1104	0.2157	0.5926	0.061	0.0613	0.3462	0	1.029	0.0226	0.0419	0.0878	0.1408	0.068	0	0.17	0.1773	0.2006	0.4399	0.0821	0	0.026	0.0176	0.02	0.0555	0.1531	0	0.1867	0.0918	0	0.2703	0.3458
AL352979.4	0.8131	0.7787	1.4111	1.0409	0.3227	0.2805	0.4607	0.3165	2.1328	1.4178	0.1583	0.096	1.3078	0.2754	0.8953	0.2603	0.4375	0.74	0.7031	0.553	0.7314	0.3988	0.1201	0.2715	0.6146	1.1431	0.6658	0.4516	1.894	0.5519	0.3556	0.0894	0.7434	0.5909	0.337	0.4743	0.1608	0.3227	0.1531	0.3786	0.4311	0.3628	0.4001	0.9197	0.366	0.2698	0.445	0.6262	0.4745
AC109322.2	0.4412	0.1793	0.1671	0.3267	0.2634	1.2785	0.4772	0.457	0.188	0.204	0.8471	0.2652	0.8467	0.4945	0.4858	1.0784	0.9737	0.2152	1.3446	1.9095	0.3565	0.2203	0.2902	0.5937	1.4553	0.2786	1.5019	0.6804	0.5946	0.794	0.7675	0.8025	0.2833	0.3121	4.2671	0.536	1.0368	0.1592	1.6568	0.6417	0.4601	0.1503	1.727	0.3009	2.7519	1.646	0.3074	0.4658	0.6086
AC104530.1	7.1459	90.5324	5.6467	2.0269	0.7574	3.6051	35.4749	6.0366	0.3739	5.1267	2.6947	5.9577	3.3221	0.9378	10.9936	4.9419	8.705	8.0434	2.6141	6.6286	19.1873	5.1474	1.5168	3.181	1.4951	9.6021	1.8284	3.9912	3.4992	0.7073	0.3662	0.0982	3.9566	2.6539	1.9128	29.8887	0.6773	0.8102	2.8037	1.2475	1.8944	2.3316	1.9504	9.1991	3.1043	1.2597	0.4644	5.0272	4.3937
[truncated: 134 more columns]
