# Supplementary material for: Cuproptosis-related LncRNAs signature as biomarker of prognosis and immune infiltration in pancreatic cancer
Source: Front Genet. 2023 Jan 13;14:1049454. doi: 10.3389/fgene.2023.1049454 (PMC9880288; doi:10.3389/fgene.2023.1049454)
Supplement: Supplementary file 1 [file DataSheet1.ZIP › Data sheet/expTime.xlsx]

## Sheet: Sheet1
id	futime	fustat	PINK1-AS	ZNF667-AS1	PIK3CD-AS1	PRR34	WT1-AS	C22orf34	FAM83A-AS1	AP000812.1	Z97192.2	AC007255.1	TNS1-AS1	CHROMR	CCNT2-AS1	BCAR3-AS1	PELATON	LINC00365	LINC00092	LRRK2-DT	LINC02158	AL606489.1	AC084809.1	LINC02611	AL117382.1	LINC02785	NCKAP5-AS2	AL512353.1	AL590226.1	AL445985.1	LINC02041	SATB1-AS1	AL137186.1	LINC01150	FTX	DNM3OS	LINC02613	LINC01354	TRAF3IP2-AS1	PGM5P4-AS1	LRRC8C-DT	ST3GAL5-AS1	TONSL-AS1	AC004990.1	COL4A2-AS1	PTPRN2-AS1	KCNJ6-AS1	AL157895.1	LINC01827
TCGA-M8-A5N4	584	0	1.9179	0.7993	0.1764	0.5707	0.3036	1.1876	2.862	0	0.0676	3.403	0.1951	3.1066	0.5437	1.3165	10.6715	0.3166	0.2155	0.5994	0.717	6.7819	0.2658	0.4007	0.6211	0.3113	0.0458	0.4045	0.118	0.1401	39.2147	0.0357	1.0049	1.1758	3.0254	6.0639	0.0597	0.2974	0.6005	0	0.3222	0.0753	0.9391	1.2944	1.0421	2.0339	0	0.1204	0.1448
TCGA-IB-AAUP	431	0	3.6552	1.9203	0.9053	1.5233	0.5342	2.2919	0.7312	0.1384	0.555	1.9241	0.2884	4.1614	1.4798	1.6892	2.5013	0.208	2.3961	1.1871	0.368	5.1617	0.3493	1.904	2.6231	0.687	0.1503	0.6294	0.2908	0.1534	9.9292	1.1781	0.8252	1.2705	3.1678	9.6492	0.3187	0.8954	2.6028	0.3542	1.2128	0.989	0.9255	0.2298	1.3448	2.2966	0	0.353	0.2379
TCGA-HZ-8637	517	1	1.494	1.616	0.4523	1.1123	0.304	0.9684	0.0163	1.3829	0.3813	1.545	0.3402	4.4898	1.0516	8.6509	8.3295	0.2922	0.5867	1.4105	0.7814	4.4962	0.2318	2.0552	1.2287	0.2694	0.7744	0.7316	0.8779	0.3114	25.4747	0.58	1.632	1.1109	2.7143	7.5231	0.421	0.4321	1.6512	0.1872	0.7574	0.6563	2.7935	0.0718	0.7635	3.1815	0.231	0.3263	0.52
TCGA-3A-A9IO	1942	0	2.415	6.4975	0.0713	1.7313	0.0117	0.0865	0.0514	0	0.082	2.3466	0.0631	3.6358	1.3194	20.0012	0.4136	0.3414	0.1609	0.1426	0.3625	0.8028	1.1182	0.1505	1.7944	0.0315	0	0.1206	0.9549	1.2847	0	0.6356	0.1355	0.2503	1.34	1.4858	0.0241	0.1203	6.0859	0.0268	0.3258	1.2178	0.9116	0.0283	0.4817	1.8098	5.8289	0.1808	0.1172
TCGA-IB-7888	1332	1	2.0388	2.3164	0.2786	1.743	0.3045	1.3257	0.067	0.355	0.7117	1.1162	0.1644	2.6296	0.9652	3.2927	4.4562	1.6669	1.5189	1.6708	0.9438	2.9612	0.2799	1.5071	0.2803	0.1639	0.1445	0.6726	1.989	1.0822	4.8178	0.5704	0.5291	1.6944	1.765	7.366	0.11	0.7568	1.8797	0.6988	0.5656	0.5549	1.7802	1.2157	2.1948	3.2128	0.4743	0.6519	0.6101
TCGA-FB-A78T	375	1	1.8504	1.1554	0.0622	0.3623	0.1733	0.3769	0.8074	0.4755	0.2622	2.0854	0.3303	3.0406	1.2161	4.2654	5.6468	3.0366	0.9705	0.4725	0.316	10.383	0.45	0.5249	2.0652	0.2744	0.1613	0.4505	0.6244	0.1647	23.7396	0.3317	0.3544	0.9602	3.8013	2.0053	0.1263	0.6816	1.4001	0.0468	0.3551	0.1062	4.6365	3.1828	0.945	1.0041	0	0.0243	0.5108
TCGA-HV-A7OL	252	0	1.7338	0.4804	0.3018	0.3418	0.1113	0.3353	0.7346	0.2884	0.1446	1.1932	0.4006	1.5331	0.3854	1.5487	7.2221	0.1445	0.3546	0.362	0.3067	1.4152	0.5004	0.9796	1.746	0.5826	0.0783	0.3279	0.505	0	17.8933	0.1426	0.7164	0.6354	0.6022	2.5617	0.0894	0.212	0.4567	0	0.1838	0.1932	4.3388	1.1972	0.2547	1.2181	0	0.3825	0.3718
TCGA-2J-AABO	440	0	3.0316	2.1077	0.0642	0.7068	0.5266	0.1384	2.6872	0	0.1969	3.9015	0.6823	1.4874	0.8827	2.1579	1.4581	2.1525	0.5314	0.2055	0.2612	2.41	0.6585	0.6881	1.2928	0.1701	0	0.3412	0.516	0.3403	69.5143	0.2342	1.2201	1.082	2.4646	9.6781	0.2392	0.5055	0.875	0.1934	0.3912	0.2193	4.6522	1.1213	0.4338	0.6668	0	0.2004	0
TCGA-HZ-A8P1	7	0	1.1192	0.5059	0	0.1121	0.0994	0.2216	0.8742	0.1655	0.0995	3.8342	0.1149	1.3917	0.7931	7.2709	1.2924	2.2587	0.3093	0.3116	0	25.0108	0.5742	0.3232	5.4014	0.0573	0.0898	0.1672	0.5216	0.0917	16.0427	0.0643	0.1644	0.5469	2.014	1.8528	0.0879	0.1946	1.2612	0.0652	0.2373	0.2217	3.5039	0.5152	0.4385	0.5991	0	0.0507	0.1422
TCGA-FB-AAPS	228	0	3.2588	2.8011	0.3016	1.0735	1.0546	1.0153	0.3262	0.1921	0.5778	0.8903	0.4004	4.5207	1.1687	0.6566	4.2409	0.0722	1.115	1.0048	0.7151	1.697	0.3939	1.1583	0.3034	0.377	0.4172	0.3883	2.0857	0.639	2.2351	0.6039	0.3818	1.2698	3.2492	17.6391	0.0851	0.678	2.0917	0.0756	0.6122	0.9438	2.3552	0.7178	2.3758	0.6376	0	0.2352	0.1651
TCGA-2J-AABI	969	0	1.8947	0.7442	0.0585	0.8133	0.2395	0.4723	0.4637	0	0.0672	0.8134	0.2328	1.8156	0.8751	1.5542	2.0331	0.8672	0.5164	0.3973	0.1188	0.877	1.3038	0.5407	0	0.0129	0.091	0.5926	0.0782	0.2786	2.3824	0.1262	0.222	0.6973	3.8555	1.851	0.1682	0.3449	0.9619	0.044	0.3559	1.5465	0.4979	0	0.1973	0.7077	0.4477	0.0342	0.096
TCGA-XD-AAUI	366	1	2.0384	1.7918	0.0382	0.5935	0.213	0.9983	3.1141	0.2921	0.2928	2.4657	0.6426	2.2658	0.8077	1.8183	3.2618	1.134	0.5747	0.275	0.3107	3.5837	0.5068	0.4217	0.9227	0.1855	0.1983	0.4243	1.023	0	10.1952	0.5262	0.2903	0.2682	2.5561	4.6227	0.1682	0.4725	1.4457	0.0863	0.384	0.1957	1.7905	0.6973	0.9031	0.705	0	0.149	0.1255
TCGA-HZ-7920	236	1	3.5298	6.1086	0.1225	1.7831	0.3814	0.841	0.1766	0.819	1.3607	0.4648	0.1897	3.9057	2.254	12.9961	2.1675	0.2344	0.7136	1.5911	0.7466	1.3781	0.7013	1.3911	0.1848	0.0946	1.0165	1.0938	1.1064	0.2594	0	2.1821	0.3488	1.1601	3.4705	9.8173	0.0518	0.3441	3.0923	0.5068	0.7177	1.3065	0.7824	1.5544	1.1369	1.9063	0.7817	0.5492	0.3017
TCGA-IB-AAUN	144	1	1.7967	1.1463	0.0425	0.3852	0.1115	0.7671	1.4102	0.1625	0.4887	2.5816	0.1881	2.556	0.9135	1.5865	1.636	0.997	0.6233	0.3059	0.3456	6.5382	0.8714	0.3863	1.6253	0.075	0.0882	0.3489	0.569	0.0901	5.0408	0.264	0	0.2983	1.7695	2.4742	0.0576	0.3345	0.9489	0.032	0.4077	0.1451	1.9919	0.6745	0.5741	1.2255	0	0.2818	0.8379
TCGA-IB-7647	666	1	3.9344	2.0684	0.1534	0.8108	0.2096	1.2189	1.5858	0.7818	0.3331	2.5232	0.3847	1.8014	1.2431	3.0774	3.2737	1.3217	0.721	0.552	0.4677	6.8099	0.37	1.2531	0.1544	0.1918	0.2122	0.6172	0.9241	0.4063	10.8009	0.4867	0.6798	1.5072	1.2481	3.3265	0.1817	0.4742	1.1221	0.1539	0.4477	0.4801	2.1782	2.8196	0.4316	3.3907	0	0.329	0.8399
TCGA-IB-AAUV	404	0	2.9139	4.2299	0.2705	1.0942	2.3392	1.4208	0.0244	2.8434	0.6738	0.8557	0.5985	4.2692	1.6916	1.546	10.3779	0.0971	0.5594	1.5953	1.3746	1.1417	0.2039	2.2061	0.068	0.4028	0.5965	0.6694	1.1769	0.4299	0	0.6847	0.5137	1.6611	3.7157	31.0661	0.4807	0.9882	2.6865	0.3817	0.7413	0.5772	0.7202	0.0268	1.0275	2.3007	0.6908	0.3429	1.1108
TCGA-FB-AAPY	1059	1	2.0322	1.2866	0.1881	0.8926	0.0719	1.0806	1.0173	0.4792	0.1201	1.9432	0.4993	1.6863	0.9718	2.6614	4.3228	0.6001	0.4714	0.5264	0.7008	1.5286	0.6803	0.9055	2.0184	0.2075	0.1301	0.2876	0.6294	0.2989	13.0091	0.2539	0.2381	1.2318	1.6973	3.148	0.191	0.2819	1.1622	0.0708	0.4868	0.3746	2.9375	1.4672	0.4233	0.7229	0	0.2323	0.4119
TCGA-Q3-AA2A	95	0	1.5297	0.6009	0.0472	0.1527	0.3094	0.9405	1.6675	0	0.1808	1.4926	0.2506	2.7037	0.9476	3.038	5.9488	0.1807	0.1597	0.3396	0.0959	3.1863	0.5121	0.7045	1.0445	0.4581	0	0.319	0.5685	0	7.3441	0.051	0.1792	0.5961	3.8473	3.689	0.0479	0.2122	1.0176	0.071	0.3951	0.0806	7.2363	3.1073	0.6373	0.9795	0	0.092	0.62
TCGA-RB-A7B8	466	1	1.722	1.2733	0.1778	0.6675	0.2565	0.613	0.3334	0.2719	0.3816	2.6097	0.1574	2.1976	0.7392	3.3845	5.8608	0.4936	0.2273	0.6825	0.2891	5.203	0.4931	0.5194	1.7891	0.6904	0.0738	0.5151	0.2856	0.4898	31.1007	0.1104	0.4052	0.599	2.5655	6.5142	0.1445	0.1999	1.0494	0.0535	0.1733	0.2428	2.5753	3.2447	0.9605	1.5584	0	0.208	0.3505
TCGA-FB-A545	732	1	2.2939	1.2407	0	0.4467	0.0905	1.5243	12.294	0	0.2645	4.2786	0.6108	4.1153	1.5318	1.8674	0.6811	0.7928	0.1557	0	0	4.9192	1.8308	0.1792	0.4166	0	0.1432	0.6998	0.6467	0.5118	52.1722	0.5404	0.2621	0.1937	3.515	5.5136	0.1168	0.2715	1.8277	0.0519	0.5359	0.1178	12.9355	2.9568	0.466	0.2388	0	0.3499	0.4534
TCGA-2J-AABR	438	0	2.6241	1.7655	0.0529	0.7525	0.2772	1.153	1.4865	0.404	0.486	1.7385	0.8887	3.3714	1.9177	2.8107	1.6428	0.683	1.3512	0.972	0.4297	4.5599	0.5417	0.892	0.4254	0.0233	0.2742	0.7145	1.3441	0.3359	11.7504	0.9061	0.8029	0.8159	2.7499	5.6394	0.0716	0.5049	1.7395	0.3181	0.4908	0.4511	1.5759	0.2096	0.5353	2.6206	0	0.2679	0.3472
TCGA-IB-AAUO	239	1	1.7465	0.7317	0.0698	0.3612	0.2631	0.5356	1.3586	0.2667	0.1337	2.8248	0.7719	3.2191	0.8849	7.519	1.816	0.2004	0.2886	0.9485	0	3.01	0.673	0.4982	0.9126	0.0924	0.0724	0.5727	0.6538	0.1109	40.5918	0.2967	0.3975	0.9303	4.2672	5.335	0.0472	0.098	0.8447	0.1312	0.3027	0.1191	2.3777	0.1384	0.9423	0.3621	0	0.068	0
TCGA-3A-A9I7	1323	0	1.9994	1.6001	0.1291	0.7936	0.2116	0.591	2.0479	0.37	0.272	1.633	0.3427	2.6927	0.7958	3.1011	3.3754	1.8997	0.4246	0.3612	0.5247	5.2052	0.2918	0.7122	1.948	0.3417	0.2679	0.2804	0.3024	0.6153	21.7625	0.2788	0.2451	1.1322	2.685	11.5267	0.0874	0.399	1.233	0.0728	0.3242	0.5508	4.9484	1.152	0.3268	1.3396	0.1648	0.6292	0.212
TCGA-3A-A9IN	2084	0	2.9989	6.4777	0.0677	0.8102	0.1886	1.8043	0	0.1293	0.2593	0.214	0.1198	2.6261	0.9536	3.8198	0.3422	0.1619	0.5979	1.5151	0.0688	0.6346	1.0607	0.9444	1.9745	0.0299	0.8426	0.2777	1.4493	0.2151	0	0.5207	1.1566	0.6173	2.2259	3.1277	0.126	0.5514	2.1889	0.7383	0.6799	0.7508	1.7295	0.0805	0.5712	2.8872	2.2462	0.0924	0.2223
TCGA-IB-A5SS	460	1	2.7294	1.3538	0.1808	0.9826	0.4385	1.1391	6.2568	0.4145	0.1385	1.6007	0.16	3.4921	0.8787	0.2361	7.5983	0.2941	0.1359	0.4336	0.1469	7.1872	0.4359	0.9621	0.1455	0.7018	0.075	0.5411	0.3387	0.3447	21.1646	0.0537	0.1373	0.8625	1.4585	3.8574	0.0245	0.1219	0.8616	0	0.1376	0.1851	1.8478	0.2008	0.122	1.5841	0	0.1692	0.2375
TCGA-2L-AAQA	143	1	0.9319	0.6176	0.0349	0.1809	0.126	0.6117	0.9575	0	0.1874	6.012	0.8349	2.4384	0.517	2.7058	3.6462	1.455	0.0788	0.1956	0	15.2044	0.4424	0.3062	3.9374	0.1387	0.145	0.4218	0.0468	0.1481	41.4317	0.0755	0.2654	0.3433	2.4081	3.3695	0.0118	0.1178	0.6609	0.0263	0.3404	0.2982	5.2092	4.5184	0.5898	1.3296	0	0.0545	0.1148
TCGA-FB-AAQ6	244	1	1.5857	0.9368	0.0703	0.2728	0.023	0.3974	1.3174	0	0.1615	2.4001	0.4975	1.1703	0.7673	9.2434	1.768	2.2868	0.1585	0.2809	0.1428	6.5893	0.466	0.114	0.7069	0.031	0	0.2714	0.3762	0.0744	34.3673	0.0379	0.2669	0.2958	1.5305	2.1249	0.0713	0.1579	0.638	0	0.1391	0	2.6936	2.1182	0	0.9723	0.3588	0.137	0
TCGA-HZ-8519	454	0	1.7777	3.3476	0.1008	0.5086	0.7795	1.0528	0.3778	0.7701	0.4478	0.7393	0.1783	4.6582	2.7117	9.0993	2.3463	0.0675	0.553	3.158	0.4914	8.0879	0.6803	1.3342	1.0542	0.0533	0.1464	0.5545	1.3756	0.1494	4.7786	1.9367	0.3061	1.414	2.7961	9.3133	0.1159	0.8606	4.0479	0.4397	0.9019	1.0663	0.8583	0.1119	0.5442	3.1601	0.9261	0.5893	0.9929
TCGA-IB-7885	1257	0	2.2872	1.6741	0.1093	0.7957	0.6718	1.2805	5.4779	0.2089	0.335	1.9013	0.2176	2.3118	0.7508	1.8865	7.5495	0.2092	0.3698	0.7428	0.4998	2.7674	0.1483	0.5232	0.2749	0.3255	0.2835	0.4485	0.768	0.2026	20.8568	0.1844	0.8302	0.8436	1.6988	5.6751	0.074	0.3839	1.0854	0.1028	0.391	0.3731	1.0475	2.2761	0.369	1.8904	0.1395	0.2557	0.1795
TCGA-S4-A8RO	525	0	1.3769	0.9127	0.1325	0.3143	0.0868	0.6184	17.9581	0.1687	0.1692	2.793	0.508	3.243	0.8866	2.4716	3.5835	1.6272	0.5644	0.353	0.4487	8.2812	0.3993	0.3439	1.2438	0.2532	0.0916	0.3411	0.3546	0.1403	23.8862	0.1669	0.1677	0.4338	1.9215	3.124	0.0897	0.0993	1.1859	0	0.2017	0.3015	18.0545	1.226	0.5962	1.2728	0	0.241	1.1603
TCGA-IB-A5ST	635	0	2.8093	1.4927	0.3728	1.1187	0.4556	2.4464	0.22	1.2954	0.6753	1.3293	0.3899	1.7951	1.2657	1.5811	8.8296	0.4056	0.892	1.3551	1.3777	4.1957	0.2043	1.1331	1.9778	0.658	0.1055	0.5236	1.3157	0.3949	5.2748	0.604	1.0298	0.9989	1.7754	3.1717	0.1491	0.5714	1.1155	0.4335	0.6398	0.5207	1.2993	0.0807	0.3433	2.0323	0	0.2908	0.334
TCGA-IB-A7LX	250	1	2.7323	0.726	0.0421	0.4364	0.1658	0.4767	17.0199	0	0.0646	3.6257	0.4849	3.7623	1.5589	1.101	3.5141	0.3631	0.2852	0.2022	0.0857	15.9673	0.6098	0.3283	0.3392	0.0186	0.0875	0.3256	0.1128	0	11.2438	0.3129	0.1601	0.4732	6.5802	2.0441	0.0713	0.0711	1.3074	0	0.2438	0.5036	5.0264	2.4407	0.5691	0.486	0	0.0657	0
TCGA-US-A779	511	1	1.8436	0.9499	0.0725	0.2345	0.0119	0.7612	2.1165	0.6924	0.0833	2.7505	1.0582	0.7785	0.8169	6.5246	2.9498	2.584	0.9127	0.3187	0.0736	2.7184	1.4199	0.3293	3.281	0.0639	0.0752	0.4723	1.261	0.0384	64.1772	0.3668	0	0.1526	2.2016	1.1578	0.0368	0.0204	0.5072	0.0545	0.1765	0.7422	20.064	2.8458	0.6116	0.6267	0	0.1554	1.1902
TCGA-2L-AAQE	684	1	2.7	0.8715	0.0803	0.5713	0.1842	0.2485	3.7037	0	0.0922	2.5889	0.142	3.7623	0.7774	0.7861	1.2769	0.3649	0.1961	0.2246	0.0815	4.8163	0.5322	0.2865	0.2422	0.1593	0.1249	0.3293	0.4296	0.1275	40.7368	0.1137	0	0.1689	3.3066	4.6934	0.0407	0.2255	0.7286	0.1509	0.336	0.137	5.469	0.4138	0.6773	1.0179	0	0.2973	0.1318
TCGA-2J-AABK	484	0	1.5206	2.8487	0.0271	0.3501	0.0177	0.4444	0.2341	0.5169	0.1244	1.6769	0.9097	2.55	1.601	4.2653	1.4815	0.6862	0.6916	0.4542	0.7697	3.3486	0.4077	0.6936	2.1229	0.1074	0.5894	0.2481	1.1949	0.3152	6.2146	1.048	0.1027	0.4176	2.7803	1.9448	0.4853	0.1976	1.4532	0.1832	0.5642	0.6003	1.9588	0.3863	0.7306	0.7798	0.2763	0.1371	0.2666
TCGA-PZ-A5RE	470	1	1.9593	1.0291	0.0616	0.2791	0.4242	0.3402	2.0883	0.2355	0.0708	3.3519	0.2999	1.6983	0.5318	1.5808	9.4011	1.0027	0.278	0.3449	0.2504	3.1202	0.4272	0.9299	0.6199	0.299	0.1598	0.3718	0.3711	0.2284	18.0362	0.3161	0	0.6485	1.1166	2.9883	0.0626	0.1731	0.6177	0.0927	0.2345	0.2103	2.0996	1.8819	0.104	1.5631	0	0.3604	0.3036
TCGA-IB-AAUM	8	0	1.3458	1.4269	0.0856	0.4245	0.0841	0.6299	0	0.109	0.4808	0.7938	0.7319	1.8525	1.075	2.6609	0.978	0.314	0.6755	0.5701	0.1739	3.3165	0.2923	0.4536	0.5739	0.0629	0.3551	0.5232	0.649	0.1511	4.0158	0.4081	0	0.4803	1.9303	3.1733	0.0772	1.2662	1.1221	0.1717	0.3256	0.5355	0.9718	0.2941	0.4814	0.7893	0	0.1557	0.1874
TCGA-IB-A7M4	483	0	1.6453	0.5653	0.0786	0.2035	0.1547	0.9423	3.5438	0.1503	0.3013	1.7905	0.0696	1.7351	0.7063	2.5675	1.959	0.8655	0.2069	0.3143	0.3995	3.3918	0.2607	0.37	0.7119	0.1214	0.0408	0.968	0.1052	0.3748	16.0236	0.1857	0.7466	0.1103	1.1267	1.974	0.0532	0.1988	0.9964	0.0296	0.2633	0.2684	5.0235	0.9044	0	0.544	0	0.0307	0.2583
TCGA-RL-AAAS	9	0	2.4668	3.6934	0.6469	1.6006	0.2121	2.0598	0.0549	0.7271	0.7581	0.9627	0.7408	1.7871	1.3002	1.704	2.4405	0.4553	1.1444	0.8519	0.696	0.7136	0.5046	1.3214	0.3828	0.2182	0.4343	0.6246	2.852	0.1612	2.2558	0.6472	0.1445	2.1894	1.4965	8.5757	0.3091	0.8553	1.2811	0.6871	0.4402	0.8443	0.8103	0.5131	0	1.4479	0.1943	1.0831	0.25
TCGA-IB-A6UG	41	1	1.7311	1.0102	0.0639	0.4137	0.021	0.878	6.2693	0.1222	0.4164	2.0622	0.6788	1.9323	1.171	1.1928	1.0408	0.3977	0.709	0.5111	0.2598	3.8366	0.4046	0.3527	0.2573	0.1128	0.0995	0.6327	0.5134	0.237	6.3952	0.8025	0.3642	0.4934	2.6001	1.6231	0	0.6107	0.9068	0.0962	0.5936	0.2728	3.6758	0.1014	0.3237	0.4054	0.3264	0.2119	0
TCGA-3A-A9IU	458	1	2.3497	0.9796	0.0707	0.1373	0.3013	1.0187	9.0241	0.1351	0.0542	2.5044	0.3754	2.7553	0.9838	1.1873	2.5463	0.1184	0.3057	0.1979	0.0718	7.0278	0.5967	0.3557	0.0711	0.2339	0.0367	0.3925	0.3785	0.0749	13.8841	0.1766	0.1343	0.3473	2.3613	2.7633	0.1316	0.3377	0.9227	0.0532	0.2852	0.181	2.8608	0.1683	0.358	0.6929	0	0.1516	0.3483
TCGA-HV-AA8X	532	1	2.1531	0.6865	0	0.3849	0.2179	0.1131	0.227	0	0.1877	4.7356	2.1362	3.0821	0.6039	3.9166	2.4423	1.3897	0.3025	0.1119	0.1422	8.7921	1.4974	0.1703	3.0269	0.0926	0.2541	0.2871	0.3746	0.1482	26.7026	0.0472	0.1329	0.1964	1.8417	2.3354	0.0592	0.0786	0.5823	0	0.2077	0.418	1.9371	2.248	0	1.4925	0	0.2183	0
TCGA-3E-AAAY	2285	0	2.4549	2.0874	0.1136	0.9802	0.2731	1.6317	0.4915	0.8683	0.8995	1.5809	1.0723	3.4875	1.534	3.7095	5.941	0.5256	0.8399	0.9991	0.4617	3.693	0.5479	0.9832	2.6668	0.5346	0.5893	0.5484	2.5342	0.2006	5.6123	0.6849	0.5753	1.1691	3.3976	7.0004	0.3076	0.6384	2.4066	0.2849	0.7148	0.7756	3.0645	1.3518	1.1505	3.0564	0	0.6645	1.4926
TCGA-2J-AABA	607	1	2.3833	1.6843	0.1599	0.9311	0.4193	0.8611	0.3459	0.4073	0.3675	3.0337	0.2829	2.8134	0.4881	0.7955	1.6826	1.3007	0.3005	0.6391	0.5415	11.9933	0.4819	0.4324	2.0373	0.1411	0.0553	0.4888	0.3566	0.1693	20.5349	0.2086	0.6072	0.2991	3.0662	7.419	0.1804	0.7487	1.3103	0	0.3488	0.4548	1.8158	2.7478	1.0794	0.9831	0	0.3948	0
TCGA-2J-AABV	652	1	0.7016	0.5417	0.0561	0.0363	0.0184	0.2038	0.0404	0.1071	0.1504	0.1419	0.6946	0.1821	0.1975	0.34	0.2974	0.1208	0.2635	0.1345	0.1139	0	0.0507	0.0819	0.1692	0.0124	0.0582	0.0677	0.2251	0	2.0774	0.1324	0	0.2754	0.1409	0.9437	0.0095	0.4726	0.1803	0.0844	0.1238	0.1914	0.3582	0	0	0.1616	0	0.0875	0.0921
TCGA-HV-A5A3	128	1	1.892	0.4513	0.0615	0.3581	0.0605	0.3643	16.7595	0	0.0471	1.2445	1.9588	2.8569	1.018	2.4092	2.3509	0.1766	0.1387	0.295	0.125	6.4576	0.3336	0.2195	1.4846	0.0543	0.1276	0.4156	0.1646	0.3256	18.6808	0.1577	0	0.1726	3.2341	3.7537	0.1249	0.3455	0.4884	0	0.3931	0.8396	2.6188	3.8044	0.4151	0.4963	0	0.0959	0.202
TCGA-IB-7886	123	1	2.3086	1.0308	0.038	0.8611	0.2368	0.7167	1.2337	0.2906	0.1457	3.1262	0.3701	2.5263	1.8214	5.4622	6.2178	0.4185	0.3287	0.4256	0.0773	9.1267	0.7334	0.839	4.8193	0.2348	0.0394	0.5506	0.2544	0.6443	16.0587	0.1642	0.1444	1.7607	2.7541	5.4664	0.0772	0.3205	1.6971	0.143	0.2547	0.3245	3.2386	2.7445	0.8984	1.1836	0	0.2075	0.2498
TCGA-HV-A5A4	232	0	1.8743	1.2149	0.1398	0.6938	0.0611	0.6151	2.8236	0	0.1072	1.2384	0.9488	3.3925	1.445	5.7405	2.8747	0.3123	0.4556	0.4472	0.0947	8.043	0.5058	0.8018	3.8455	0.0411	0.2418	0.9677	0.312	0.5431	19.6896	0.2454	0.3541	0.5233	3.6542	6.0374	0.1262	0.1834	1.7457	0	0.2767	0.8752	3.5738	4.1786	1.2589	1.505	0.238	0.1091	0.7656
TCGA-IB-AAUQ	183	1	3.031	2.1779	0	1.4311	0.1697	1.3052	5.2252	0	0.685	2.0238	2.2485	3.8241	0.8619	2.2826	2.6928	0.5855	0.6191	0.6396	0.4781	3.0004	0.5957	0.6261	1.1361	0.0415	0.1953	0.7269	0.7557	0.1994	9.0656	0.4446	1.0722	0.5283	3.0745	7.0875	0.223	0.4495	1.3527	0.0708	0.4727	0.4016	4.8098	0.4852	1.5884	1.6276	0.2403	0.4403	0.3091
TCGA-HZ-7919	593	1	3.0391	1.6672	0.0784	0.4819	0.167	0.1372	3.2783	0.2996	0.0601	3.9167	0.5896	2.8588	0.8697	3.6563	3.78	1.0504	0.7661	0.376	0.3982	6.6151	1.0868	0.5215	1.3405	0.1383	0.0407	0.719	0.1574	0.3321	11.036	0.3703	0	0.935	2.7129	5.4561	0.1592	0.5506	1.3046	0.0295	0.3878	0.4683	2.0031	2.8291	0.2646	1.446	0.2001	0.5196	0.3862
TCGA-S4-A8RM	737	0	0.92	0.5781	0.0368	0.2617	0.0482	0.3168	0.4241	0.281	0.169	10.7884	0.3253	2.1855	1.3208	6.2756	3.0648	5.911	0.5389	0.3233	0	30.1953	1.6398	0.4891	2.8105	0.0324	0.1907	0.4436	0.1968	0.0779	79.2664	0.1042	0.1396	0.5674	2.8929	3.083	0.0871	0.1239	0.9873	0.0277	0.5316	0.3137	4.2272	10.7599	0.1241	2.7126	0	0.129	0.1207
TCGA-IB-7651	603	1	3.0953	1.1233	0.0895	0.8112	0.1688	0.7777	0.0646	0.5133	0.3602	2.1523	0.5547	2.9005	0.7413	2.36	4.5889	1.4892	0.345	0.537	0.3185	7.1373	0.3914	0.5231	0.3603	0.1679	0.209	1.0591	0.1798	0.4031	22.7267	0.1239	0.3401	0.6283	1.2653	2.3118	0.0682	0.3019	1.0247	0.0168	0.3101	0.2675	0.5721	0.444	0.0756	2.2714	0	0.2182	0
TCGA-IB-AAUU	245	0	1.5728	1.1093	0.1489	0.5298	0.183	0.6214	2.1469	0.4267	0.1711	3.6252	0.3623	4.072	0.7604	3.1248	7.7757	1.5317	0.4617	0.4166	0.2269	10.6091	0.4711	0.4469	4.7924	0.3448	0.2317	0.3773	0.2989	0.1971	28.4055	0.3667	0.7067	0.8356	2.6696	2.9303	0.1008	0.3137	1.0981	0.168	0.5439	0.6352	2.3776	0.5019	0.2513	1.7593	0	0.4063	0.2445
TCGA-2L-AAQM	1383	0	3.3525	7.8391	0.0797	0.4385	0.0261	2.7265	0	0.1523	0.1833	0.2521	0.1411	1.3873	1.039	10.7836	0.4818	0.6295	0.1199	0.8923	0.162	0.4485	1.4897	0.194	2.4861	0.0176	0.0827	0.1539	0.7469	0.2111	0	0.0592	0	0.0559	2.8504	1.0689	0.0135	0.0224	2.0053	0	0.4915	0.4082	0.3395	0	0.2691	0.9192	0	0	0
TCGA-2J-AABE	676	0	2.3735	1.2734	0.2012	1.0742	0.3298	0.6773	0.9431	0	0.0771	2.4181	0.4451	2.7897	1.5239	1.971	12.4333	0.4333	0.3215	0.925	0	8.8679	0.4245	0.6204	1.2145	0.577	0.0522	0.3157	0.404	0.1066	27.9568	0.2512	0.191	1.7648	3.3378	5.7688	0.1022	0.2827	0.8943	0.0378	0.2374	0.4293	4.285	1.6759	1.0189	1.392	0	0.1765	0.3304
TCGA-3A-A9IB	224	1	3.5977	1.22	0.0657	0.4888	0.549	1.3001	5.3284	0.251	0.1258	0.8309	0.8428	3.0409	0.7867	0.5821	4.0667	0.3772	0.3827	0.3413	0.4004	3.5723	0.2376	0.4476	0	0.2028	0.2726	0.4756	1.011	0.0348	18.0088	0.2527	0.1247	1.2904	2.1285	5.5089	0.0556	0.5352	0.969	0.1235	0.31	0.2803	6.7141	2.1884	0.8869	1.0981	0	0.2945	0
TCGA-F2-6880	295	0	0.9566	0.593	0	0.22	0	0.0981	0	0.1856	0.0372	0.1843	0.3868	0.542	0.6074	1.1782	0.1438	0.0465	0.4382	0.3301	0.0987	0.2733	0.161	0.1025	0.0489	0.0321	0.0504	0.1172	0.13	0.1029	0	0.1803	0	0.1363	0.363	0.3603	0.0082	0.464	0.3767	0.2193	0.1553	0.2073	0.2069	0	0.164	0.14	0	0.0284	0
TCGA-XN-A8T5	720	0	2.703	2.7251	0.3547	0.8527	0.3156	2.0472	0	0	1.0873	1.154	0.2691	2.5573	1.4995	1.3711	0.6375	0.1698	0.8764	1.3776	0.8239	3.4215	0.7332	0.8717	0.6118	0.313	0.2629	0.7584	1.6957	0.3758	3.3798	0.8414	0.9623	0.6401	2.6656	15.1512	0.0515	0.5411	1.7828	1.3344	0.81	0.4325	2.5901	1.7286	1.8819	1.2271	0	0.6521	0.3329
TCGA-US-A77G	12	1	1.9984	0.7646	0.0779	0.4287	0.0511	0.1889	0.1686	0.2978	0.1194	5.57	0.4482	1.9922	1.0157	7.3793	1.7589	10.7226	0.3662	0.2492	0.1584	14.9076	0.8691	0.2403	2.744	0.1719	0.283	0.5267	0.6258	0.0825	38.6913	0.1525	0.148	0.7108	3.3878	0.8003	0.0791	0.6569	0.6043	0.0586	0.516	0	6.4724	0.8346	0.2631	2.9652	0	0.1519	0
TCGA-3A-A9IZ	308	1	1.7262	1.0634	0	0.1702	0.1939	0.4603	12.6091	0	0.2519	3.4927	2.5596	1.8721	0.4631	2.6984	5.9025	1.164	0.2718	0.0526	0.2672	11.5889	1.0303	0.1707	0.9259	0.029	0.0682	0.4126	0.264	0.1393	25.3307	0.3283	0.2497	0	1.1043	2.6255	0.0222	0.1478	0.9698	0	0.5204	0.1122	1.6799	0.5215	1.5534	0.0758	0	0.0256	0
TCGA-XD-AAUL	498	0	3.6076	1.8471	0.143	0.6014	0.3984	0.4043	2.6805	0.2732	0.3013	2.8938	0.1581	2.881	1.2087	1.1004	8.0762	0.5474	0.4166	0.3144	0.2179	5.4968	0.7326	0.522	0.5753	0.1577	0.0742	0.4486	0.3349	0.1893	18.0108	0.2557	0.2715	1.0032	1.9368	5.6693	0.1452	0.1808	1.0817	0.0538	0.2612	0.9761	1.3701	1.6162	0.362	1.4836	0	0.1951	0.3522
TCGA-2L-AAQJ	394	1	2.0107	0.6602	0.0329	0.2554	0.097	0.5935	1.6365	0.1257	0.1008	1.4979	0.2619	0.8819	0.8342	1.6263	2.726	0.1574	0.4328	0.0789	0.401	7.8955	0.4362	0.3736	0.5956	0.1161	0.1706	0.2541	0.8804	0.0348	14.8673	0.0622	0.1249	0.877	1.0919	1.9516	0.0223	0.4066	0.7714	0.1485	0.1602	0.1684	2.3815	3.5222	0.8882	1.3273	0	0.1026	0.108
TCGA-IB-7897	486	1	3.5378	4.8093	0.2269	2.1291	1.7976	1.8027	0.2454	0.5781	0.5216	1.4352	0.502	7.2429	2.7976	10.3727	3.6662	0.5068	1.0947	1.6025	0.3074	3.5463	0.9575	1.9146	0.837	0.2002	0.824	1.1867	2.2271	0.5608	5.3246	1.2405	0.5745	3.3435	5.1822	11.8244	0.384	1.2113	3.9913	0.6829	1.1744	2.7757	0.8054	1.17	2.1703	2.8779	0.1931	0.8258	0.4969
TCGA-HZ-8315	299	1	2.6934	1.8063	0.0578	0.7298	0.5024	0.7944	2.1062	0.3316	0.3324	3.3291	0.9469	4.9269	1.3752	1.4839	5.2789	0.609	0.6632	0.7861	0.1763	7.1592	0.4881	0.7414	1.1056	0.1276	0.21	1.0052	1.0838	0.3063	12.6436	0.6519	0.2197	1.0957	5.0249	9.801	0.1077	0.6663	1.6628	0.0653	0.6824	0.6417	1.7244	0.39	1.2691	1.7339	0	0.4623	0.4749
TCGA-HZ-8636	545	1	2.5577	2.2517	0.1623	0.8194	0.3193	0.9268	2.9968	0.2482	0.2488	4.6003	0.3735	5.0179	1.2924	4.7253	8.1212	1.9423	0.5493	0.4153	0.132	10.4735	0.5089	1.5911	2.2212	0.2578	0.4716	0.7681	0.3911	0.4471	34.4056	0.2761	0.1233	1.9592	4.6853	9.985	0.2637	0.9852	1.2773	0.0977	0.5733	0.2771	4.9784	0.4121	0.7672	3.1821	0	0.3418	0.3199
TCGA-IB-7893	117	1	3.3824	2.1476	0.0358	0.9974	1.1397	0.1931	1.7576	0.4109	0.1099	1.4056	0.1586	4.4829	1.3636	0.7022	4.3059	0.1372	0.1213	0.7164	0.0728	4.9744	0.3025	0.5002	0.0721	0.1423	0.0372	1.0902	0.2399	2.0122	21.78	0.2564	0	1.1066	1.7463	8.5279	0.182	0.423	1.5593	0	0.3219	0.4283	2.5953	0.3412	0.121	0.9092	0.3661	0.5311	0
TCGA-US-A774	695	1	2.2703	1.7067	0.0982	1.1018	0.1932	0.6261	0.7319	0.1251	1.982	2.3195	0.4926	2.3284	1.038	2.4742	4.9026	0.4858	0.6401	0.733	0.3327	5.895	0.5724	0.6376	0.3953	0.2167	0.1359	0.49	0.6573	0.6936	13.8299	0.3712	0.4974	0.919	1.8926	4.2593	0.0776	0.3128	1.1023	0.0493	0.4336	0.5589	2.0918	2.3636	0.3316	2.1141	0	0.2681	0.2151
TCGA-IB-8127	522	0	1.7115	1.3323	0.0719	0.4034	0.3144	0.665	0.4668	0.1832	0.2939	3.7	0.4455	4.3878	1.2499	1.5656	5.6831	0.6425	0.6219	0.5559	0.341	11.4202	0.5203	1.0815	1.5918	0.4654	0.0995	0.5208	0.2888	0.4063	9.5933	0.3204	0	1.1102	3.4088	8.2344	0.1623	0.3368	1.1064	0.0721	0.4051	0.3274	4.5949	4.336	0.5665	1.4927	0	0.4113	2.756
TCGA-2J-AABU	277	1	2.79	1.0473	0.0958	0.4338	0.0628	0.7222	17.6803	0	0.1468	1.5751	1.3561	3.3177	0.641	0.7148	1.8428	0.6876	0.144	0.3829	0	0.7185	0.8083	0.4352	0.5781	0.0845	0.1987	0.1387	0.1282	0	19.1627	0.0776	0	0.2688	1.7947	4.481	0.0972	0.2153	0.6884	0	0.2916	0.8174	2.4476	0.076	0.6466	0	0	0.1867	0
TCGA-HV-AA8V	920	0	3.0409	2.1569	0.1765	0.7308	0.8214	0.4087	15.9314	0	0.2434	1.3841	0.1562	3.8851	1.1065	1.3499	9.4024	0.1689	0.6634	0.5079	0.2869	2.78	0.2979	0.5612	0.9232	0.2024	0.2197	0.6134	0.4251	0.6729	7.0613	0.3954	0.6702	0.6934	3.2973	13.552	0.1911	0.1388	1.522	0.0266	0.3815	0.5422	2.7057	0.9799	0.834	1.7498	0	0.234	0.2318
TCGA-3A-A9IH	1021	0	2.402	1.2763	0.0919	0.4165	0.1005	0.553	11.2057	0	0.0939	3.1407	0.9764	3.0321	0.9717	1.973	2.8655	0.4694	0.8757	0.3431	0.2492	5.4034	0.4804	0.5173	1.2951	0.1487	0.0636	0.4143	0.6974	0.2273	13.6278	0.2772	0.1164	0.5592	2.1933	2.2734	0.1867	0.3445	0.9855	0.0692	0.4433	0.4185	2.3498	2.4557	0.4139	2.1911	0.4695	0.1315	0.1007
TCGA-FB-AAPP	485	1	1.6243	0.13	0	0.1404	0	0.1899	0.1173	0	0.0416	4.1849	0.048	1.8515	1.108	21.1987	1.418	2.258	0.0816	0	0	11.1879	1.2423	0.0352	9.2749	0	0	0.3142	0	0	7.2337	0	0	0	1.3222	0.4951	0.0184	0.0305	0.9232	0.0408	0.0908	0	0.462	0.1721	0.1831	1.6883	0	0.0634	0
TCGA-HZ-7289	661	1	2.6949	0.0921	0	0.3141	0.0106	0.122	0.3266	0	0	2.8652	0	0.388	0.8662	4.4976	1.6442	0.2168	0.073	0.0517	0.0658	4.9759	0.2731	0.0105	1.0416	0.0285	0	0.4217	0.0433	0.2399	0.4795	0.0917	0.1229	0.0454	0.301	0.2769	0.0438	0	0.0734	0	0.0246	0.2209	1.1025	1.4887	0	2.91	0	0.0126	0
TCGA-HZ-A49H	491	0	1.3585	1.5931	0.2007	0.8441	0.1754	1.1799	0.1206	1.406	0.1025	0.8462	0.7991	2.1054	1.025	2.6834	2.0708	1.1525	1.4208	0.6685	0.4758	0.7527	0.625	0.6078	0.5384	0.2066	0.1388	0.5005	0.94	0.248	9.1701	0.3973	0.3811	0.3755	1.3021	10.0756	0.1924	0.8082	1.5562	0.8304	0.4124	0.5138	1.8519	0.2918	0.6774	1.2726	0	0.8868	0
TCGA-Q3-A5QY	416	0	2.1534	1.1524	0.8802	0.7173	0.3206	2.8884	1.716	0.8721	0.5246	0.3712	0.4039	2.0956	1.1713	0.3041	4.1816	0.2496	2.2305	1.6421	0.53	1.2228	0.393	1.1744	0.2624	0.2445	0.1015	0.3148	0.6545	0	4.3483	1.6765	1.3619	1.4182	2.4765	3.4968	0.1765	0.3481	1.6155	0.4169	0.9478	0.3895	2.0827	0.4655	0.11	1.5411	0	0.1907	0.7495
TCGA-IB-7644	394	1	2.5379	1.1349	0.0592	0.4214	0.1843	0.3985	0.2134	0.1131	0.1134	2.7332	0.4976	1.7054	0.8132	8.2281	2.4238	3.8669	0.5341	0.5206	0.1804	7.2158	0.3568	0.2113	0.4764	0.0783	0.0307	0.4001	0.1584	0.1881	34.2136	0.1039	0.2248	0.8722	1.1835	3.7319	0.02	0.3659	0.6941	0.0445	0.1667	0.101	1.2606	1.6435	0.1998	1.0238	0	0.277	0.1944
TCGA-IB-7652	1116	0	2.2927	1.2046	0.3644	0.6132	0.1035	0.7263	0.8409	0.3714	0.3351	5.6861	0.516	2.4844	1.6946	2.652	15.061	0.5465	0.7124	0.6799	0.2963	6.5615	0.4833	0.8358	2.0043	0.4823	0.4285	1.0439	0.3252	0.4375	3.4208	0.3804	0.3691	1.8071	1.6132	2.0516	0.148	0.7236	1.1856	0.1645	0.3514	0.2488	2.6905	0.7324	0.7382	5.4067	0.2481	0.3505	0.1596
TCGA-IB-AAUW	230	1	2.801	3.4442	0.4076	1.2088	0.501	1.0061	0.2449	0.1298	0.4164	1.9764	0.4809	4.0273	1.5314	4.7212	1.6756	2.8121	1.8259	1.6022	0.3451	5.7328	0.6552	0.992	1.1617	0.03	0.5991	1.1642	0.8637	0.6476	14.5976	1.0361	0.6449	1.1439	3.4711	8.8366	0.2414	1.4123	1.9143	0.6388	0.8169	0.9276	1.0126	0.458	1.7198	1.7231	0.1734	0.49	0.2231
TCGA-HV-A5A5	289	0	1.7424	2.5691	0	0.7204	0.1081	0.6884	0.4757	0.7878	0.5055	1.8255	0.1824	2.0668	0.9731	4.1926	4.9225	0.4144	0.8835	0.6263	0.2514	2.3197	0.348	0.8162	0.7466	0.1819	0.2139	0.6967	1.6555	0.3057	2.1387	0.7791	0.7829	1.8515	2.4595	7.0572	0.1535	0.0927	1.2789	0.062	0.4707	0.6334	1.5805	1.4391	0.2784	1.6639	0.4211	0.1286	0.1354
TCGA-3A-A9IV	1103	0	2.7644	7.9548	0	0.7854	0.1646	0.2818	0	0.3199	0.1603	1.6941	0.037	3.1084	1.0614	11.4784	0.0619	3.7854	0.3619	0.4684	0.2551	0.6279	2.1696	0.2445	0.5052	0.0369	0.3474	0.202	0.168	0.266	0	0.113	0	0.1762	1.4761	1.2178	0.0283	0.1881	2.4538	0.0315	0.3504	0.2143	0.8912	0	0.2825	2.0266	2.5643	0.0326	0
TCGA-2L-AAQL	292	1	1.6236	1.1339	0.129	0.501	0.1692	0.1969	0.093	0.4931	0.1318	0.9794	0.2664	1.1031	1.0454	2.4477	2.992	1.4204	1.051	0.4471	0.5245	2.42	0.9075	1.0609	1.8174	0.1139	0.2231	0.4361	1.2665	0.0456	24.5424	0.3774	0.3267	0.3622	1.153	3.0922	0.1456	0.4834	0.9112	0.4207	0.2292	0.1468	2.1984	0.3071	0.2904	0.9423	0.2196	0.3354	1.4128
TCGA-F2-A7TX	95	1	1.3271	0.9097	0.2156	0.4651	0.0942	0.8807	0.1814	0.412	0.3305	1.1366	0.1908	1.7297	0.7596	1.1064	1.9148	0.1376	0.6215	0.431	0.073	7.6836	0.13	0.6065	0	0.111	0.1491	0.347	0.3848	0.1523	2.3968	0.325	0.4095	1.16	1.2312	2.276	0.0365	0.5453	0.8565	0.027	0.279	0.184	1.6837	0.057	0.2426	2.1962	0.1835	0.2102	0.3541
TCGA-F2-A44G	233	1	1.9754	0.9356	0	0.5333	0.2275	0.257	6.1304	0.1658	0.1994	1.701	0.3838	2.0154	0.8709	2.8731	5.0288	0.3944	0.212	0.2081	0.1763	2.2777	0.4184	0.3519	1.0473	0.287	0	0.2932	0.5225	0.1378	26.0352	0.1112	0	0.2435	2.7137	4.7764	0.0147	0.0244	1.6572	0	0.2839	0.1481	2.5864	1.8236	0.2929	0.7502	0	0.5412	0.2849
TCGA-HZ-8005	120	1	3.9004	0.9341	0.0436	0.4797	0.4003	0.505	3.3018	0	0.0668	1.4343	0.0772	3.4569	0.5991	0.6102	6.594	0.8557	0.0328	0.2789	0.0886	4.4163	0.1577	0.5802	0	0.404	0.0452	0.6316	0	0.1386	7.7555	0.0353	0.6624	0.2448	1.2901	4.4785	0.0443	0.049	1.3362	0.0328	0.0597	0.4466	1.6716	0.173	0.2944	0.7039	0	0.085	0.1432
TCGA-3A-A9IL	2741	0	2.805	7.7543	0.0366	0.9227	0.012	0.7286	0	0	0.1401	1.665	0.1618	2.3685	1.8674	4.127	0.3517	0.175	0.9484	2.1046	0.3715	0.6857	1.124	0.3441	2.6482	0	0.2655	0.6707	1.2233	0.5421	0	0.227	0	0.2565	4.9743	3.3792	0.099	0.2671	3.1255	0.11	0.551	2.3089	3.5814	0.029	0.6171	2.9086	2.2402	0.4277	0
TCGA-HZ-A49I	308	1	2.1984	1.1824	0.5741	0.5882	0.2039	0.8117	0.4485	0	0.2566	2.9655	0.2117	5.3779	1.1797	2.4547	18.7284	1.0532	1.223	1.0328	0.7778	3.0506	0.4038	0.9626	0.9626	0.4643	0.1489	0.4619	1.5367	0.0507	7.7993	0.1679	0.7268	1.007	3.0226	2.5658	0.1133	0.3764	1.6649	0.2879	0.67	0.3266	2.2414	0.1898	0.323	2.3719	0.4886	0.1865	0.7857
TCGA-HZ-7926	518	1	2.7822	3.2442	0.2338	0.3405	0.1437	0.3463	1.8547	0	0.1568	1.1832	1.1898	2.1905	1.8018	2.0724	1.9251	4.77	0.2857	0.6076	0.2376	12.0596	0.4581	0.313	0.4117	0.1547	0.2123	0.5785	0.5086	0.3406	29.4564	0.4024	0.111	0.8614	2.1882	3.352	0.0495	0.3778	1.1057	0.1099	0.3649	0.9479	2.9877	4.1967	0.1973	0.7077	0.1492	0.3077	0.096
TCGA-HZ-A4BH	194	0	2.6591	1.4069	0.0939	0.8206	0.6312	1.3912	0.7789	0.1795	0.7197	3.2082	0.374	5.1777	1.4724	4.4252	2.7572	1.1238	0.9357	0.5257	0.0954	7.3985	0.7078	1.1279	4.0632	0.2486	0.1949	0.5895	1.5086	0.3482	13.5725	0.6593	1.6052	1.4499	4.2468	7.6099	0.0795	0.5014	1.7588	0.1767	0.6506	0.0802	6.4009	0.2608	1.1098	2.3826	0.2398	0.1831	0.4628
TCGA-2J-AAB8	80	0	2.3385	2.0897	0.0851	0.6055	0.4462	0.8476	1.3495	0.6502	0.1956	4.8426	0.3764	2.9042	1.6481	1.984	3.945	0.8142	0.1599	0.4761	0.3458	6.3815	0.8205	0.9663	4.279	0.1876	0	0.5749	0.3416	0.5406	31.5185	0.1608	0	0.7163	2.9029	9.8042	0.1727	0.1912	1.1906	0	0.2849	0.726	5.4347	1.0122	1.1487	0.4904	0	0.1327	0
TCGA-LB-A9Q5	313	1	1.3422	0.7376	0.0703	0.1821	0.0807	0.521	2.5111	0	0.1078	0.7565	0.2801	1.1423	0.7558	1.1485	5.0673	0.202	0.4761	0.4219	0.4289	1.5832	0.106	0.3539	0	0.2328	0.1095	0.2208	0.2825	0.2981	3.6492	0.1757	0.1336	0.7404	0.6591	1.1038	0.0119	1.2848	0.4125	0.2117	0.2463	0.1201	0.2996	0.2511	0.2375	1.5006	0.1796	0.0823	0.1155
TCGA-IB-7889	481	1	2.2225	1.9711	0.2061	0.9144	0.1641	1.1258	3.0781	0.3375	0.2933	1.9738	0.7034	1.7797	1.1822	0.9338	7.7339	0.3522	0.819	0.7767	0.6581	1.2147	0.1597	0.9076	0.3554	0.3766	0.3054	0.4406	1.0639	0.2806	12.871	0.3696	0	1.8591	1.3408	4.8375	0.2092	1.1249	0.9466	0.3322	0.2375	0.2512	1.7554	0.3737	0.0994	1.9009	0	0.3444	1.3537
TCGA-2J-AAB4	729	0	2.9436	1.7536	0	0.3465	0.0351	0.7209	0.3861	0.1364	0.7932	2.2125	1.5161	3.0019	1.1316	5.0947	4.9042	0.5808	1.0869	0.2283	0.4352	4.5519	0.7961	0.6371	2.0109	0.2834	0.3333	0.4136	0.1911	0.4915	15.6052	1.0937	0.4067	0.8515	2.1512	2.7696	0.3141	0.4814	1.6607	0.0806	0.6248	0.4265	2.4324	0.2265	1.4459	1.3581	0	0.2088	0.3517
TCGA-3A-A9I9	634	1	1.7471	1.2404	0.0881	0.4561	0.0289	0.6406	2.7528	0	0.225	1.8203	0.3118	1.4818	0.9	2.3561	5.8241	0.1405	0.5189	0.4696	0.4178	1.8725	0.6373	0.791	2.5998	0.3109	0.2437	0.4678	0.5503	0.2177	6.3107	0.3924	0	0.7418	1.8113	2.5635	0.0199	0.7261	0.6998	0.0884	0.3532	0.2005	2.8767	0.7454	0.5948	1.1851	0.1499	0.1489	0.4823
TCGA-US-A77J	568	1	2.7347	2.739	0.6139	0.9364	0.3594	2.7397	0.0632	1.0055	0.6384	0.5547	0.2328	1.592	1.4365	1.5955	4.1537	0.5666	1.1704	1.3673	0.802	0.4934	0.5022	0.8254	0.3529	1.1994	0.091	0.5292	2.0542	0.1858	0.6499	1.1365	1.4988	1.4769	1.7922	7.0304	0.2968	0.7146	1.3934	0.165	0.6341	0.8982	1.4941	0.4522	0.8882	1.0618	0.4478	0.4275	0.4321
TCGA-H8-A6C1	671	0	1.9773	0.8984	0.0693	0.4263	0.1137	0.6629	0.2	0.53	0.2922	3.114	0.3375	2.2576	0.9282	4.981	3.0959	1.9413	0.3389	0.1109	0.0705	6.112	0.2508	0.3826	2.3718	0.1071	0.0719	0.4519	0.696	0.1469	21.8378	0.1825	0.2633	0.7785	3.1305	4.2925	0.1291	0.2728	1.0361	0.0522	0.2428	0.1184	5.316	1.5676	0.4682	1.3991	0	0.2839	0.1139
TCGA-2J-AABT	319	0	2.2259	3.2351	0.0512	0.9605	0.151	0.4411	0	0.1956	0.2745	2.6545	0.317	2.8127	1.0817	2.7693	7.9158	1.0287	0.7504	0.9002	0	4.2233	0.4628	0.6644	2.9863	0.0677	0.0531	0.6918	0.548	0.3795	13.274	0.076	0.1944	0.6464	2.8951	7.7091	0.589	1.3517	1.7618	0.2695	0.5999	0.2621	2.8338	0.203	1.7277	4.0128	0	0.0998	0.6724
TCGA-FB-A5VM	498	1	2.1962	1.0119	0.3691	1.0511	0.3146	1.0638	33.8337	0.2822	0.3394	0.9807	0.3267	1.5923	0.7282	0.3444	3.4695	0.2473	0.569	0.3837	0.3751	0.1385	0.5786	1.1621	0	0.5537	0.1532	0.6059	0.7905	0	12.0365	0.3837	0.5608	1.4505	0.7015	2.6749	0.1249	0.4149	0.8239	0.3611	0.3428	0.189	2.044	0.1171	0.2492	1.0216	0	0.2879	0.3638
TCGA-HV-A5A6	2036	1	3.1174	0.9255	0.0417	0.4593	0.26	0.1349	0.5118	0	0.064	3.3271	0.5172	4.9154	0.7353	3.2326	4.5826	0.3396	0.2197	0.2003	0.1697	3.4449	0.453	0.2168	0.168	0.2947	0.0866	0.3023	0.2794	0.3538	27.5326	0.4902	0.6342	0.1758	2.8732	5.526	0.1554	0.0469	0.9633	0.0314	0.3749	0.2138	1.9559	1.0266	0.1409	0.9146	0	0.0814	0
TCGA-IB-8126	462	0	0.8455	1.3295	0.0703	0.197	0.2073	0.3658	0.0169	0.0895	0.1615	0.2963	0.3523	1.8369	0.9982	1.573	0.4448	0.1457	0.2817	0.8051	0.0476	1.2298	0.2965	0.3496	0.1414	0.1033	0.1701	0.4296	1.1284	0.124	0.8677	0.4489	0	0.5258	1.4218	2.846	0.0872	0.7369	1.1605	0.229	0.4421	0.4797	0.399	0.0372	0.3162	0.7561	0	0.21	0
TCGA-HZ-A49G	660	0	2.9141	2.0174	0.1299	0.6726	0.2981	1.0263	4.0285	0.331	0.3318	2.5749	0.7281	4.0317	1.8306	4.6867	10.7897	0.2694	1.449	0.554	0.352	3.7361	0.5743	0.8714	0.61	0.535	0.2696	0.5645	0.9274	0.2752	6.4184	0.7483	0.1645	1.8232	3.1582	6.8198	0.2345	1.0708	1.9659	0.4561	0.7911	0.7392	3.3202	0.9963	0.8772	3.046	0	0.2533	1.2802
TCGA-OE-A75W	267	1	1.8014	1.1129	0.0338	0.6775	0.0443	0.7276	3.1416	0	0.3364	1.8799	0.5081	0.9843	0.464	3.0562	2.2327	4.057	0.6094	0.297	0.3432	1.2668	0.5701	0.6248	7.6107	0.1639	0.0701	0.1957	0.5876	0.1431	20.2716	0.2006	0.2565	1.1375	1.1257	3.3721	0.1486	0.4555	0.9965	0	0.1645	0.1729	5.6099	1.0716	0.114	0.5841	0.3449	0.4082	0.6656
TCGA-HZ-8002	366	1	4.2069	3.4571	0.2648	0.9549	0.8682	0.7744	0.1091	1.0122	0.4059	1.9624	0.5022	4.8014	1.7593	4.2357	3.9852	0.163	0.9672	1.0588	0.692	3.1221	0.2965	1.6331	0.7613	0.1502	0.2748	1.169	1.8737	0.6813	3.6448	0.9652	1.0058	2.7079	4.0603	15.1974	0.4738	1.3607	2.2613	0.5124	0.6624	0.9041	2.0949	0.03	0.3832	2.5302	0.1932	0.6934	0.7456
TCGA-F2-7273	592	1	2.6332	3.8812	0.2155	0.6199	0.5888	1.2189	0.1036	1.5558	0.4037	1.0906	0.6357	2.9632	1.5015	2.2788	2.7528	0.4928	0.6212	0.8807	0.292	3.2336	0.231	0.7072	0	0.0951	0.3975	0.763	1.0898	0.4566	0.5324	1.1475	0.3638	1.5123	1.6576	5.3833	0.1702	0.5248	1.703	0.036	0.4703	0.4496	0.816	0.095	1.4551	3.8104	0	0.3268	2.4383
TCGA-IB-A5SQ	219	1	1.888	2.7323	0.3731	1.1267	0.4485	1.7081	0.9566	0.3169	0.4765	0.7342	0.1101	2.5683	0.92	3.4421	5.0517	0.0992	0.4364	0.4972	0.337	1.3995	0.4998	0.9418	0.2502	0.2561	0.6452	0.4403	0.5549	0.5269	5.8368	0.6715	0.3149	0.989	1.6834	5.9133	0.2245	0.3028	1.2859	0.1248	0.4039	0.5661	2.1188	0	1.2595	2.3422	1.0584	0.388	0.2723
TCGA-YH-A8SY	388	0	1.9358	1.4135	0.0421	0.4907	0.4005	0.4878	5.1945	0	0.2905	1.5988	0.5965	3.4377	0.6084	0.393	3.0032	0.7258	0.0633	0.4715	0.2568	4.4243	0.3047	0.4512	1.1867	0.2044	0.2185	0.3457	0.4511	0.7139	17.7937	0.091	0.32	0.5321	1.8833	9.4941	0.1141	0.142	0.9721	0	0.2052	0.4314	5.0239	1.3701	0.1422	0.2429	0	0.3285	0.1384
TCGA-HZ-A4BK	657	0	2.5536	1.9243	0.1197	0.7745	0.0654	1.6546	1.9275	0.4574	0.3363	1.8169	0.7767	3.568	1.1384	3.4242	9.1624	0.5919	1.2449	1.1483	0.4865	7.0334	0.6975	0.6603	1.2041	0.6864	0.2898	0.8089	0.6942	0.2958	16.8516	0.4147	0.4546	2.0715	3.715	7.1704	0.054	0.5381	1.0866	0.1201	0.5223	0.8853	1.3594	0.8229	0.5387	1.472	0	0.5289	0.3931
TCGA-IB-7890	598	1	3.5168	1.8675	0.1039	1.3783	0.4087	1.2031	16.07	0.7941	0.3184	2.6944	0.2298	4.0315	1.3358	1.5508	4.3184	2.8093	0.3125	0.9553	0.1056	4.8712	0.6889	0.6238	0.4181	0.1146	0.3773	1.1536	0.2086	0.7153	22.3269	0.2244	0.1973	1.9683	2.1346	10.1662	0.0879	0.7006	1.6114	0.0391	0.3005	0.798	4.6463	0.7005	0.1754	3.0547	0	0.4051	0.8531
TCGA-HZ-8001	706	0	3.1285	3.2721	0.2061	1.6575	0.83	1.3003	0.3397	1.9127	0.6542	1.3408	0.1824	1.3581	1.2859	2.4444	4.3791	0.3522	0.1992	0.918	0.359	0.6626	0.4437	1.672	0.2962	0.2338	0.5193	0.7817	1.852	0.0936	7.8538	0.7153	0.8945	1.3221	1.2552	11.9765	0.4285	0.6287	1.1916	0.6866	0.251	0.8543	4.0125	0.4904	0.3975	2.8514	0.1503	0.8036	0.8703
TCGA-HZ-7923	314	0	2.708	2.7948	0.1114	1.1714	0.922	1.0875	0.2008	0.5321	0.4481	1.7967	0.345	4.5729	1.8639	4.0789	6.9519	0.3199	1.1097	2.1152	0.6791	2.9248	0.5876	2.0516	0.5043	0.4792	0.4045	1.4117	1.4909	0.295	2.0636	1.1954	0.9519	2.5012	5.9771	19.2894	0.4336	1.6119	2.4019	0.419	1.2379	0.8556	0.8303	1.3034	2.0682	2.5046	0.4266	0.8144	0.8232
TCGA-IB-A6UF	666	0	2.6137	1.2873	0	0.4391	0.0865	0.6497	21.6094	0.2881	0.3177	0.6676	1.0007	3.5594	0.81	1.688	3.9425	0.6855	0.8077	0.5425	0.0766	6.2211	0.3408	0.4649	0.0758	0.0831	0.0391	0.4367	0.2523	0.0399	15.0838	0.3918	0	1.1109	3.5931	2.3013	0.1403	0.2754	0.9981	0.1985	0.4017	1.0938	5.2981	0.5382	0.3818	1.4343	0	0.2058	0.1238
TCGA-F2-A44H	586	0	2.074	0.9442	0.1784	0.5388	0.2729	0.4324	0	1.1363	0.319	0.2257	0.3684	2.2878	0.8798	1.498	8.0242	0.0569	0.2906	0.6657	0.2417	2.8998	0.0717	0.4439	0	0.1574	0.0617	0.4594	0.6368	0.3779	0.8814	0.1846	0	1.5856	1.1746	4.7163	0.1409	0.5013	0.9223	0.0447	0.2625	0.406	1.773	0.2359	0.803	2.0571	0.3037	0.1855	1.3673
TCGA-LB-A7SX	393	1	2.7182	0.3925	0	0.2668	0.0386	0.7771	0.9555	0.1125	0.2707	5.8108	1.5634	3.408	0.4253	2.0877	1.7504	0.465	0.2325	0.4708	0.0598	7.1788	0.9762	0.2771	4.7395	0.013	0.0611	0.8102	0.3941	0.1248	13.9643	0.1192	0.1118	0	2.2511	1.7136	0.1694	0.1324	0.8688	0.0665	0.2017	0.4021	3.6369	0.1635	0.2982	0.5093	0	0.1378	0
TCGA-3A-A9IR	1542	0	3.0693	11.1949	0.0351	0.7273	0	0.5013	0	0.2684	0	0.311	0.0932	6.937	1.3733	2.2936	0.0953	0.2521	1.0695	0.0281	0	0.5269	2.9852	0.946	2.4733	0.0155	0.0364	0.4917	0.3761	0.1116	0	0.1043	0	0.4929	4.9737	1.2224	0.0119	0.0789	5.8988	0.2642	0.4598	0.2997	4.7868	0	1.4227	1.7413	0	0.1233	0
TCGA-FB-AAQ3	31	1	0.4179	1.1922	0	0.1953	0.0989	0.8838	1.3056	0.1442	0	1.861	0.968	1.5328	0.6245	1.302	2.1215	0.4874	0.2836	0.2111	0.23	0.7074	1.0687	0.5509	1.7456	0.416	0.0783	0.1457	2.0194	0.1199	20.1253	0.1578	0.2865	1.2704	1.3521	4.455	0.2426	0.2756	0.8989	0.0284	0.1263	0.1288	0.3213	0.5685	0	0.4784	0	0.1471	0.4956
TCGA-HZ-A77P	330	0	2.8267	3.1522	0.0313	0.7701	0.3388	0.5313	0.6323	0.8378	0.216	1.3073	0.582	3.0249	1.1362	2.8047	2.5724	0.4796	0.8359	0.6009	0.3819	2.1143	0.5663	0.9554	2.1424	0.304	0.2924	0.9827	1.2155	0.2322	12.9955	0.279	0.2379	1.1426	2.3113	9.7915	0.7419	1.2494	1.6822	0.4948	0.491	0.4276	1.3338	0.4968	0.8457	2.997	0.1599	0.5251	0.5143
TCGA-US-A77E	430	1	2.4753	1.3289	0	0.3215	0.1861	1.2137	0.5374	0	0.136	2.4692	1.1933	2.8487	1.4126	2.5824	1.4006	1.1379	0.2802	0.1702	0.1442	6.5224	0.9199	0.1728	1.9279	0.1253	0.0368	0.3255	0.285	0.2631	28.9272	0.2203	0	0.1992	2.4847	6.5603	0.1321	0.2393	1.0202	0	0.1837	0.0606	1.3603	2.5055	1.198	0.491	0	0.1384	0
TCGA-HV-A7OP	978	0	0.817	0.1522	0.0813	0.0263	0.0266	0.2517	0.0586	0	0.0311	0.1028	0.2158	0.115	0.272	0.3412	0.7919	0.0583	0.275	0.065	0	1.6767	0.5389	0.1978	2.8617	0.0179	0	0.2747	0.0544	0	6.926	0.0219	0.3087	0.057	0.3368	0.255	0.1788	0.0457	0.784	0	0.0495	0	0.6923	0.0967	0.4115	0.1874	0	0.0158	0.1335
TCGA-F2-A8YN	517	0	1.8339	0.7933	0	0.1945	0.2463	0.9003	1.7334	0	0.2015	2.1382	0.0665	1.1948	0.7542	1.3316	5.0774	0.4494	0.0706	0.3003	0.229	10.1439	0.1585	0.5729	1.3604	0.116	0.0779	0.3445	0.5027	0.3581	16.4219	0.1622	0.2853	0.5798	1.4375	3.6218	0.1017	0.2322	1.0088	0	0.2173	0.3847	1.7598	1.0727	0.1268	1.1693	0.1918	0.1318	0.2467
TCGA-3A-A9IJ	1854	0	2.3763	6.2972	0	1.5981	0.0096	0.3404	0.0212	0	0.0451	0.0744	0	2.027	1.1495	8.1732	0.058	0.2251	0.3537	0.141	0.0597	0.7719	1.2051	0.1336	1.3014	0.0259	0.3965	0.1277	0.7476	0.0934	0	0.2103	0	0.4126	0.8996	0.2684	0.0398	0.1652	3.5921	0.0221	0.9309	1.2545	1.6278	0	0.1985	0.5085	0	0.0459	0
TCGA-HZ-7918	969	0	2.5125	2.1988	0.1801	0.777	0.2755	0.6872	0	0.3442	0.207	0.9873	0.4516	2.2647	1.0363	1.5123	1.8734	0.1149	0.4627	0.888	0.305	2.0267	0.3438	1.6464	0.2416	0.1324	0.5295	0.5217	0.4018	0.4134	6.8958	0.6443	0.114	2.1063	1.1912	4.5387	0.2438	0.9278	1.2718	0.0903	0.4204	0.3074	1.0228	0.2858	0.608	3.5651	0	0.1405	0.2958
TCGA-IB-7654	476	1	2.2918	1.4391	0.1241	0.5462	0.2604	0.8691	0.7698	0.2846	0.3805	1.7273	0.1098	2.0176	0.7346	4.5394	2.0576	7.3187	0.308	0.4764	0	4.6558	0.449	0.6768	0.5494	0.0767	0.1288	0.3476	0.3987	0.2893	8.4622	0.2346	0	0.7664	1.169	2.9886	0.0756	0.9207	1.1269	0.056	0.223	0.3814	1.3746	0.0394	0.3352	1.1736	0.1268	0.1355	0.3262
TCGA-IB-AAUR	338	0	2.4425	2.49	0.7488	1.4537	0.7732	2.9946	0.378	0.8585	1.6927	0.521	0.4307	3.6913	1.609	1.3273	3.3248	0.0358	0.9712	1.4369	0.5326	5.6174	0.2708	1.3974	0.678	1.2719	0.2331	0.7953	1.8541	0.3173	2.7745	1.7183	1.1375	1.839	3.3031	11.5782	0.1267	0.526	2.1103	0.3662	1.2311	0.8308	2.2325	0.6831	3.1598	2.0722	0.5735	0.9198	0.246
TCGA-3A-A9IC	738	1	2.3126	1.5578	0.0397	0.5908	0.5855	1.1972	0.9445	0.1517	0.2433	1.406	0.3513	1.9501	0.6292	1.5183	5.8944	0.038	0.3134	0.3491	0.4033	4.7643	0.5025	0.3736	1.2778	0.3152	0.0824	0.2491	0.5313	0.5466	10.589	0.2304	0.9045	0.6127	1.6363	8.7192	0.0806	0.3123	1.3213	0.0896	0.2054	0	3.3812	0.0315	0.536	0.7323	0	0.3405	0.2608
TCGA-HZ-8003	596	1	1.5056	1.2318	0.0663	0.329	0.2536	0.2917	0.1594	0.4224	0.2202	0.5593	0.3521	2.4262	0.9267	2.2067	4.5697	0.2222	0.2659	0.3358	0.2246	2.3217	0.3198	0.7103	0.2669	0.0488	0.1606	0.6083	0.3551	0.0234	2.621	0.364	0.2519	0.2482	1.2749	3.4938	0.0599	0.8572	0.9282	0.0665	0.3735	0.3773	0.7532	0.0175	0.4478	2.0391	0.1129	0.0776	0.0726
TCGA-IB-AAUS	225	0	3.0208	2.0902	0.3084	1.1724	0.973	2.4811	0.6115	1.6205	1.2406	0.829	0.4093	4.5516	0.9777	0.5035	22.9447	0.1476	0.2608	1.3561	0.8617	2.8918	0.3021	2.2393	0.3102	1.4285	0.2	0.7816	1.9605	0.6941	3.9991	0.6348	1.7567	2.1097	2.3862	9.4353	0.0783	0.2383	1.7207	0.348	0.6161	0.2632	1.3135	0.2752	3.2532	4.1335	0.1968	0.6764	0.8863
TCGA-Z5-AAPL	467	0	3.4383	1.1965	1.1761	1.2685	0.0321	2.9959	1.2015	0.5619	1.089	0.372	0.3903	4.0481	1.8126	0.7772	1.0759	0.2345	3.74	2.8211	0.3984	3.6763	0.4136	1.5268	0.1972	0.5837	0.3051	0.6861	1.3774	0	8.3525	2.6857	2.2334	1.0316	3.012	2.4885	0.0663	0.5232	2.9476	0.3318	1.9919	1.1711	2.5047	0.2721	1.158	1.2996	0.2502	0.0573	0
TCGA-HZ-7922	4	0	3.2619	1.5734	0.0412	0.8264	0.5401	0.6323	2.109	0	0.2525	3.3351	0.2187	2.5794	1.4075	2.3442	2.6826	1.7349	0.2323	0.7246	0.4186	5.2533	0.3725	0.8957	0.9946	0.109	0	0.8153	0.2205	0.829	16.1783	0.2502	0.7822	0.4625	2.8859	9.8712	0.237	0.787	1.3089	0.124	0.301	0.2812	0.5263	2.124	0.4172	2.1373	0	0.9156	0.1353
TCGA-2J-AAB6	293	1	2.5406	1.321	0.1407	0.5161	0.1845	0.4927	16.5752	0	0.2157	1.3056	0.2076	1.7109	1.008	1.1816	2.7425	0.5613	0.2293	0.2625	0.1907	3.3432	0.1414	0.5633	0.0944	0.2483	0.0487	0.2038	0	0.3975	27.1143	0.2723	0.5345	0.9875	0.9328	2.1144	0.0953	0.1582	1.7035	0.0353	0.2785	0.4003	5.994	0.4466	0.6334	0.595	0	0.1646	0
TCGA-FB-AAPU	381	1	1.0164	0.4437	0	0.1568	0.0088	0.3843	1.7087	0	0.0619	2.4866	0.7148	0.4395	0.4932	3.4415	1.2222	0.5155	0.1518	0.1938	0	17.9778	0.3409	0.0961	1.8421	0.0238	0.0559	0.234	0.1442	0	19.5544	0.04	0.3068	0	0.7705	0.9064	0.0547	0.0605	0.7741	0.081	0.2295	0.1379	4.7021	13.0083	0.7272	0.4036	0	0.1155	0
TCGA-H6-A45N	397	1	2.8674	2.7846	0.3494	0.995	0.9164	1.054	6.7026	0.5342	1.071	1.503	0.4329	3.9107	1.674	3.912	5.5166	0.9365	1.0247	0.7823	0	5.2428	0.337	0.8392	1.2656	0.2775	0.5076	0.8772	1.1225	0.4442	12.4292	1.1603	1.3271	0.9807	3.9225	10.6465	0.3312	1.1389	1.7713	0.6835	0.7022	1.5507	2.679	1.4969	1.1796	2.6592	0	0.2998	0.6886
TCGA-IB-7645	1502	1	3.2117	1.6021	0.2325	1.1536	1.4355	0.9184	0.1677	0.8886	0.3266	3.8238	0.24	3.2204	0.8736	2.4945	8.5077	2.1143	0.947	0.8985	0.5513	6.6863	0.327	1.4966	0.3899	0.4445	0.6031	1.0477	4.5124	0.6157	9.1893	0.2929	0.883	1.7402	2.568	8.1145	0.2361	1.067	1.891	0.3207	0.7256	0.5292	1.6505	0.5226	3.9246	4.7363	0	0.3778	0.891
TCGA-H6-8124	392	0	3.2645	1.3885	0	0.6748	0.3545	0.7801	1.0305	0	0.1776	2.6385	1.538	4.7792	1.4966	3.1709	1.8102	0.8503	0.3485	0.1235	0.0785	6.6641	1.0477	0.2006	0.7771	0.1363	0.1202	0.8391	0.5169	0.4909	20.8935	0.855	0	0.4336	5.4323	8.9691	0.0261	0.0868	1.6072	0.0872	1.3405	0.2637	0.8225	1.6239	1.3039	0.4453	0	0.0602	0.3806
TCGA-FB-AAQ0	473	1	1.2694	0.829	0.0871	0.1974	0.2	0.2582	1.8539	0	0.1336	3.1973	2.0052	1.8288	0.9978	5.4069	1.0857	1.5433	0.1474	0.1742	0.3542	9.807	0.3678	0.2263	4.4716	0.0192	0.0904	0.5259	0.1166	0.1385	21.6352	0.0353	0	0.1223	2.9684	3.3565	0.0442	0.1224	0.9231	0	0.2454	0.2975	5.1968	2.8346	1.0297	0.7537	0	0.102	0
TCGA-2J-AABF	691	1	2.4271	1.4752	0.2832	0.8959	0.165	1.2795	0.9756	0.2405	0.6751	2.6271	0.3898	4.6428	1.5517	7.9844	8.4525	2.1835	0.7925	1.2076	1.0231	13.3365	0.5311	1.8994	2.7223	0.1805	0.4244	0.7291	0.379	0.3	10.7256	0.4714	0	0.9714	3.693	4.183	0.2343	0.4067	1.3807	0.1894	0.479	0.5371	5.3606	0.9735	1.1684	3.1926	0.482	0.319	0.31
TCGA-F2-6879	334	1	3.3848	1.1475	0.0295	0.4767	0.3091	0.4999	0.5736	0	0.2483	4.9946	0.2086	3.8175	0.9445	4.5079	5.7707	5.0904	0.2769	0.4947	0.479	7.4045	0.4263	0.765	2.6084	0.403	0.0917	1.0953	0.3549	0.3745	25.3267	0.2108	0.4476	0.3721	4.661	5.5475	0.0698	0.298	0.9474	0	0.2601	0.5029	13.9295	3.4124	0.2984	1.189	0	0.2413	0.1935
TCGA-FB-A4P6	767	0	2.6909	3.8989	0.0683	0.6189	0.1344	1.3063	0.2463	1.3055	0.4188	3.457	0.7859	5.2565	2.4788	5.2263	3.4211	1.7656	1.1814	1.9664	0.9719	9.994	0.7825	0.9534	1.2372	0.0904	0.2835	0.8905	0.823	0.1447	5.5689	0.996	0.5189	1.4381	6.4129	7.4841	0.1156	0.7294	2.2484	0.3084	0.7696	1.2827	2.3279	0.4336	1.6144	2.1269	0	0.8258	0
TCGA-HZ-A9TJ	603	0	2.4696	1.3599	0.01935	0.23835	0.00635	0.9073	0.43425	0.2025	0.22805	4.90375	2.42625	2.4294	1.40425	4.26155	2.94135	1.549	0.3805	0.39735	0.22555	17.7646	1.29145	0.2532	1.63085	0.09235	0.23825	0.3731	0.8328	0.07835	45.5226	0.5386	0.0671	0.40595	1.8862	1.26625	0.09535	0.10675	1.34345	0.01455	0.4884	0.31005	4.33365	1.8206	0.48265	0.5768	0	0.0603	0.11605
TCGA-3A-A9IX	1037	0	2.3841	2.2046	0.1475	0.6681	0.3868	0.7626	1.8717	0.2254	0.4294	1.8284	0.6786	3.0259	1.413	1.7336	2.9685	0.3529	0.7651	0.5896	0.6594	2.7659	0.5334	0.9955	0.4154	0.2863	0.2448	0.8544	0.7896	0.5311	4.59	0.7366	0.3361	1.4073	2.9832	9.1381	0.2096	1.4089	1.5174	0.466	0.5702	0.4028	1.6332	0.3978	0.8961	1.8705	0	0.5521	0.6782
TCGA-HZ-A8P0	0	0	1.2123	1.1116	0.1031	0.2668	0.0563	0.7772	5.2523	0.2626	0.3422	2.5643	0.4865	1.6936	0.5083	2.6283	2.1866	0.8715	0.2842	0.1923	0.0698	5.5414	0.3728	0.446	0.7604	0.1516	0.0713	0.4147	1.6095	0.0728	11.2022	0.3756	0	0.675	1.7965	3.6657	0.1047	0.2896	0.5589	0.0775	0.1778	0.2932	1.756	0.4633	1.3918	0.8319	0	0.0804	0
TCGA-3A-A9I5	1794	0	1.2452	1.4953	0	0.5427	0.288	0.6452	0.0576	0	0.153	0.1515	0.9894	1.5695	1.1253	2.2725	3.2112	0.4778	0.3002	0.5747	0.0812	3.2952	0.3611	0.5443	0.5624	0.1233	0.29	0.4241	0.7482	0.423	11.2445	1.0457	0.6066	0.5043	1.6849	5.4453	0.0405	0.2693	1.0725	0.03	0.2128	0.0682	1.0205	0	0	0.2763	0	0.1713	0
TCGA-3E-AAAZ	2182	1	2.0471	1.6185	0.0612	0.515	0.0803	0.4369	2.6707	0	0.2111	1.665	0.4063	2.0238	1.1968	2.2559	2.1444	0.8496	0.4028	0.3671	0.0622	12.9737	1.5131	0.457	0.8622	0.1215	0	0.3694	0.3687	0	16.5581	0.0826	0.1162	0.6014	1.8381	8.802	0.1554	0.3612	1.2737	0.1612	0.3262	0.2612	2.0859	0.3399	1.3433	1.3764	0	0.2029	0.3016
TCGA-RB-AA9M	286	0	2.5566	3.7716	0.1272	0.6583	0.2223	1.016	6.2051	0.324	0.4547	2.8957	0.5627	3.4803	1.7471	4.8642	1.3071	0.3246	0.5578	0.5423	0.3446	12.8789	0.9966	0.8805	0.8529	0.0748	0.5278	0.6549	1.5319	0.5388	15.706	0.9842	0.322	1.0708	3.9285	8.9971	0.2869	0.6908	1.4592	0.287	0.4388	1.23	2.3471	0.4708	1.1448	0.8309	0	0.0826	1.1139
TCGA-2L-AAQI	103	1	1.8667	1.5862	0.0392	0.6345	0.0257	0.8239	6.8159	0.1499	0.1803	3.0762	0.5553	2.9523	1.0776	2.9638	1.7221	1.8958	0.7815	0.4077	0.2391	11.3276	0.662	0.5091	1.1837	0	0.4476	0.5302	0.8399	0.2493	14.8224	0.7041	0.2979	0.4954	1.9506	2.1259	0.0929	0.2645	1.083	0.059	0.4358	0.4686	2.1716	3.5468	1.5888	1.8541	0	0.1376	0
TCGA-HZ-8317	378	1	2.1317	1.4261	0	0.2389	0.1383	0.5753	0.6086	0	0.2021	1.101	0.5134	2.1785	1.1334	1.5254	1.1515	1.6787	0.4759	0.6747	0.1608	3.6601	0.3816	0.2996	0.9551	0.1396	0.2189	0.5093	0.7766	0.1397	4.104	0.3773	0.2003	0.2591	1.9802	4.5593	0.0714	1.0522	0.7981	0.3175	0.3734	0.4051	1.1233	0.5021	1.1574	0.4865	0.1347	0.3908	0
TCGA-3A-A9J0	743	0	1.426	0.7659	0	0.4395	0.7071	0.4411	0.8354	0	0.0612	6.1655	1.9443	1.0578	0.8725	2.497	5.9224	1.1089	0.0601	0.1278	0.1624	5.0946	0.8669	0.726	3.1348	0.1234	0.0414	0.2121	0.802	0.1269	20.13	0.2049	0.3034	0.3364	1.52	3.8292	0.0946	0.2469	1.3298	0.1202	0.1155	0.0682	2.0418	3.1373	0.6743	1.1515	0	0.1558	0.1312
TCGA-2J-AAB9	627	1	2.3089	2.2285	0	0.6485	0.278	0.6436	2.2235	0.2946	0.1181	2.0479	1.569	2.9656	0.8689	1.726	3.3087	0.5165	0.7245	0.6163	0.3133	3.1806	0.7435	0.6755	0.3102	0	0.08	0.2977	0.9286	0.3266	11.4248	0.6347	0.2928	1.0818	1.4989	3.2987	0.1305	1.0396	0.9915	0.174	0.7041	0	1.3133	2.018	1.0409	0.7111	0	0.2104	0.2532
TCGA-L1-A7W4	278	1	2.0926	0.5359	0.0381	0.7143	0.4367	0.3998	8.4259	0	0.0583	3.7075	0.101	3.4039	0.9117	1.7044	1.2018	0.0182	0.0859	0.1826	0.0774	0.9993	0.4359	0.1606	0	0.0672	0.0395	0.3491	0.4075	0.1209	9.0254	0.0411	0.1445	0.2671	2.0523	1.7373	0.1417	0.1069	1.7853	0	0.226	0.065	5.6738	0	0.257	0.2194	0	0.1484	0
TCGA-HZ-7924	840	0	3.5177	1.6788	0.1618	0.5832	0	0.7842	0.0833	0.5299	0.1771	3.6835	0.3272	1.474	1.1315	9.68	0.7582	4.07	0.4952	0.813	0.2348	7.5412	0.8358	0.5925	1.1624	0.0306	0.1439	0.8702	0.6495	0.1958	13.0147	0.2371	0.0878	0.681	1.7382	2.1492	0.0469	0.5065	1.3287	0.1391	0.3342	0.5917	1.1811	5.8845	0.5461	2.2116	0	0.8651	0
TCGA-FB-A4P5	179	1	3.0018	2.1227	0.288	0.7456	0.1888	2.0478	0.4569	0.6605	0.8828	1.3846	0.3059	3.6169	1.1364	2.7946	2.9557	0.6065	0.9746	1.2436	1.2878	1.7286	0.5209	1.0657	1.1591	0.737	0	0.6397	1.5421	0.4271	14.0872	0.5443	0.2188	1.0509	2.5627	10.2549	0.156	0.3885	1.678	0.3467	0.6139	0.4916	2.9443	1.7822	1.1668	2.3248	0	0.292	0
TCGA-XD-AAUH	395	0	1.9631	3.6237	0.2683	1.0996	0.6303	1.2043	0.7094	0.5127	0.3426	1.6405	0.0791	3.7459	1.4807	7.8846	2.2061	0.963	1.0927	1.1083	0.3635	2.1805	0.9435	1.6979	0.3599	0.3354	0.3248	1.101	1.1372	0.3789	11.5978	1.4245	0.5095	1.0668	3.2294	10.8178	0.1816	1.2815	2.5542	0.9756	0.8577	1.9845	0.7618	0.1064	1.5096	1.4437	0.2283	0.5405	1.3219
TCGA-YB-A89D	350	0	2.3413	2.1335	0.1348	0.5815	0.3977	0.9681	1.2636	0.3434	0.2754	2.501	0.8748	3.2177	1.0446	4.1919	6.1183	0.9892	0.5405	0.503	0.4566	4.7191	0.325	0.8166	1.2657	0.2973	0.2331	0.4989	1.5035	0.5235	14.9834	0.5337	0.3413	2.3331	1.9969	6.0246	0.1065	0.5302	1.6997	0.0676	0.4172	0.6902	4.0189	1.6753	1.2135	1.2434	0	0.438	0.5903
TCGA-IB-A5SP	482	0	2.69	0.625	0.0351	0.4765	0	0.2266	1.5675	0.268	0.1075	3.6813	0.2482	0.7182	0.3952	5.626	2.9232	1.8625	0.3559	0.1402	0.0713	9.9947	0.4016	0.2731	2.2574	0.0464	0.0364	0.2031	0.3754	0	15.069	0.1041	0.1332	0.8856	1.2459	0.8802	0.0831	0.1182	0.3316	0.0264	0.5711	0.2992	2.24	2.9481	0.3551	1.9809	0	0.0684	0.5758
TCGA-2J-AABH	1287	0	1.1873	1.2137	0.1654	0.4994	0.1265	0.2301	0.6956	0.4213	0.2323	3.4517	0.2195	1.5285	0.9514	2.4684	3.5013	2.8755	0.4973	0.3526	0.056	9.7175	0.6978	0.5814	1.9409	0.1581	0.1144	0.4258	0.3689	0.1752	12.4583	0.2604	0.5234	0.5802	1.09	0.9435	0.0466	0.3252	0.6881	0.0207	0.344	0.3293	9.6257	0.8527	0.6513	1.3982	0	0.0537	0.3621
TCGA-IB-A5SO	365	1	1.9348	1.9969	0.2329	0.6593	1.0401	1.3327	1.2594	0.6675	0.29	1.8044	0.3091	3.5922	0.9638	2.1725	2.2403	1.9782	0.5472	0.7447	0.2366	4.6949	0.6492	0.7746	0.2928	0.3981	0.151	0.4356	0.8961	0.555	9.2752	0.4636	0.1105	0.817	2.4076	6.8924	0.2266	0.7034	1.5966	0.1095	0.4121	1.1427	0.8679	2.54	0.5896	1.1411	0.1486	0.2157	0.7649
TCGA-IB-7891	913	1	1.9569	2.4013	0.0923	0.7965	0.2623	0.6464	0	0.4704	0.4716	0.8174	0.3812	2.716	1.1164	2.44	5.3891	0.2062	1.0411	0.8365	0.1251	2.77	0.3153	0.6191	0.3715	0.2579	0.5427	0.817	0.3707	0.9126	5.4724	0.5067	0.1169	1.5545	1.3241	5.46	0.1875	0.5187	1.0359	0.162	0.3747	0.4202	0.2621	0.4394	0.2077	2.6609	0	0.324	1.6171
TCGA-S4-A8RP	702	1	1.9743	1.8884	0.2406	0.7162	0.2366	0.9071	0.4164	0.1839	0.4425	3.6524	0.2981	3.5341	1.356	4.2647	2.2909	0.7139	0.9045	0.5771	0.2934	16.2441	1.2763	0.8121	5.1314	0.1061	0.1997	0.6969	1.0949	0.3568	33.5183	0.6365	0.731	1.0129	5.2063	10.7348	0.3257	0.4326	1.9295	0.1448	0.5714	0.4928	5.3287	2.0231	1.1371	1.6645	0	0.2627	0.6322
TCGA-HZ-A77Q	33	0	2.1752	1.9926	0.1473	1.1753	1.2551	2.0623	2.2654	0.1876	0.5642	1.242	0.7385	2.9594	0.7608	1.0533	10.6436	0.2114	0.4798	1.1774	0.8978	2.0254	0.3255	0.9877	0.0988	0.5414	0.0509	0.6161	1.314	0.26	8.0026	0.3976	0.9321	1.4466	1.7379	5.8816	0.0997	0.331	1.3184	0.1477	0.5081	0.3351	1.8817	0.8177	0.8286	2.9432	0	0.7465	0.4837
TCGA-3A-A9IS	998	0	3.0147	8.2996	0	1.8448	0	0.1514	0	0	0.0308	0.3556	0	5.3828	1.8952	7.4167	0.1288	1.1337	0.2717	0.1284	0.2448	1.8072	0.7019	0.0521	4.2817	0	0	0.1745	0.0537	3.0621	0	0.1247	0.4575	0.2254	1.3897	0.1145	0.0136	0.0226	3.949	0	0.2567	1.7133	2.2232	0	0.8133	2.1759	3.2804	0.0313	0
TCGA-IB-7646	145	1	1.7313	1.3784	0.0898	0.2614	0.3679	0.3022	1.3595	0	0.344	1.874	2.582	1.241	0.7432	2.5127	5.8134	4.4685	0.0506	0.7178	0.2737	3.0307	0.4871	0.6701	1.987	0.2178	0.3726	0.1734	0.4206	1.9495	35.5927	0.2666	0.6819	0.8819	1.0569	4.2003	0.076	0.2523	1.2396	0	0.2802	0.1532	0.5736	1.7092	0	1.8633	0	0.2976	0.2949
TCGA-XN-A8T3	951	0	3.483	2.2808	0.2695	0.5813	0.2209	1.4153	0.0324	0.8583	0.2753	0.966	0.636	4.7799	1.3449	1.6342	1.4071	0.043	1.3846	0.6823	0.4564	4.8858	0.5686	0.656	0.4519	0.0396	0.233	0.6288	0.7815	0.8088	9.9853	0.485	0.1706	0.7564	4.1726	6.5862	0.1672	0.7067	1.7331	0.1014	0.6291	0.7667	5.3566	0.1782	1.9712	0.8286	0.4587	0.0525	0.2951
TCGA-F2-7276	216	1	3.2422	3.6726	0.2499	0.5861	0.6348	0.9841	1.0135	0.8356	0.3351	0.8693	0.691	3.3967	1.5843	2.7682	2.6581	0.4185	0.8219	0.6243	0.6348	1.9916	0.3201	1.0035	0.3142	0.3445	0.7453	0.5881	1.0869	0.4963	1.8516	0.8769	0.1186	2.1916	2.5889	6.7719	0.1163	0.6319	1.6659	0.047	0.6752	0.6397	1.0642	0.1487	1.0544	1.7647	0.1595	0.4263	0.2052
TCGA-IB-7649	467	1	2.4967	2.5426	0.183	0.6218	0.15	0.998	1.0887	0	0.4207	0.8103	0.3239	2.0192	1.4344	2.3903	9.5932	0.5036	1.204	0.5121	0.5579	1.2013	0.3861	0.6682	0	0.3835	0.2373	0.7731	0.8573	0.5331	5.0856	0.4879	0	1.4768	1.1942	4.1245	0.1858	0.5656	1.1942	0.3786	0.202	0.4686	0.3897	0.9799	0.1545	3.5345	0	1.4986	1.8033
TCGA-FB-AAPQ	1130	1	0.929	0.9206	0	0.2512	0.1697	0.5227	1.1663	0	0.1487	1.9642	2.0037	1.002	0.6153	5.0094	1.915	5.2944	0.2432	0.2069	0.2629	8.7357	0.234	0.189	1.3017	0	0	0.0312	0.6061	0.2056	24.9286	0.3056	0	0.2724	0.7473	1.0704	0.1533	0.2181	1.297	0.0487	0.1773	0	1.1022	0.8724	0.6552	0.4476	0.3303	0.2018	0
TCGA-YY-A8LH	2016	0	1.4943	0.2839	0	0.2645	0	0.5705	0.268	0.142	0.1993	4.8423	0.6248	0.6251	0.4713	3.2243	1.1917	0.8359	0.2654	0.1486	0.151	12.2667	0.6049	0.1568	5.9072	0.0656	0.0771	0.4306	0.3482	0	28.3649	0.1254	0.1411	0.1565	2.8723	0.9542	0.088	0.1044	0.9138	0.0559	0.1641	0.2537	7.9142	2.8006	0.2509	0.5999	0	0.2463	0.1221
TCGA-FB-AAPZ	716	0	3.0654	1.2513	0	0.4188	0.1543	0.7129	1.3151	0.8993	0.2254	2.7536	1.3015	4.0267	1.3677	1.2623	5.0211	0.9291	0.3539	0.4233	0.7173	1.5446	0.3901	0.4391	1.5388	0.1557	0.061	0.5112	0.315	0.0623	16.1299	0.3732	0.2234	0.4128	3.0295	2.5174	0.0597	0.1984	1.4465	0.1328	0.5552	0.3012	1.754	0.7933	0.993	1.0175	0	0.2982	0.1932
TCGA-FB-AAQ2	153	1	2.607	1.1122	0.1071	0.8316	0.0819	0.3557	34.801	0	0.2188	2.8449	0.1579	1.6824	0.7293	2.9972	1.312	0.2733	0.2416	0.1142	0.2176	4.1507	0.7962	0.3707	0.9337	0.0472	0.037	1.4131	0.43	0.1512	31.4778	0.2795	0.2711	0.2004	1.6431	1.6497	0.0483	0.0201	0.9047	0.1343	0.2771	0.4265	9.2742	0.9344	0.482	0.2881	0	0.0557	0.1172
TCGA-LB-A8F3	379	0	1.1514	1.3779	0.0624	0.2825	0.0613	0.6466	0	0.1192	0.0478	0.6706	0.4967	1.0022	0.4833	1.7745	3.8843	0.0298	0.6916	0.0997	0.0634	4.3275	0.3008	0.253	1.8195	0.0275	0.1941	0.2258	0.5425	0.1651	13.4018	0.261	0.9474	0.2188	0.9816	1.7969	0.0317	0.4381	1.038	0.0469	0.1187	0.0532	0.5312	0	0	0.1798	0	0.0122	0.1024
TCGA-XD-AAUG	420	0	3.0396	3.832	0.1599	1.1381	1.9393	1.3923	0.9992	1.2221	0.3676	0.9439	0.7074	3.2486	1.4456	4.1269	1.9063	0.8927	0.6211	0.8522	0.4333	1.7992	0.4177	0.6227	0.6434	0.1881	0.3871	0.6175	0.7133	0.2823	4.3444	0.5899	0.2024	1.0471	2.2041	9.7917	0.3788	1.0482	2.6613	0.2005	0.5274	0.8187	2.27	0.3805	2.339	1.352	0	0.4988	0.3501
TCGA-HZ-7925	614	1	2.101	2.6247	0.0592	1.3025	0.8344	0.837	1.6221	0.2262	0.3175	1.3855	0.2357	2.864	0.8758	0.8836	8.3675	0.7366	0.2003	0.7573	0.6015	4.9961	0.1963	0.903	0.6551	0.3656	0.1843	0.8288	0.7131	0.6898	21.4954	0.1438	0.5621	0.8308	1.4303	9.0183	0.2204	0.7485	1.2988	0.2227	0.1802	0.6063	5.9253	0.1644	0.1998	1.8088	0	0.6463	0
TCGA-HZ-A77O	160	1	1.6084	0.527	0.067	0.5204	0.022	0.1805	2.1261	0.128	0.077	1.5258	0.2372	1.7018	0.7789	0.7814	2.2811	0.914	0.3779	0.4018	0	3.3931	0.6665	0.3045	1.0112	0.2365	0.0348	0.4529	0.3587	0.071	9.6828	0.1854	0.3817	0.1881	0.7622	0.8411	0.0227	0.6778	0.8492	0.1764	0.1683	0.1144	4.2811	3.5615	1.0179	0.5795	0	0.1045	0.2201
TCGA-IB-7887	110	1	3.3453	1.1377	0.062	0.341	0.3049	0.3757	1.2966	0.237	0.1425	3.2159	2.8805	1.6625	0.7535	2.9789	6.8137	1.0682	0.1981	0.5949	0.063	5.1164	0.4672	0.3622	0.6238	0.1368	0.1287	0.7334	0.166	0.3284	31.4728	0.1423	0.4709	0.261	1.8261	5.5187	0.1049	0.1742	0.7154	0.0233	0.151	0.6879	3.433	1.9674	0	1.1796	0	0.1451	0
TCGA-FB-AAQ1	123	1	1.6868	1.2366	0.1644	0.298	0.0755	1.4969	4.0556	0.2514	0.1764	2.6213	0.3784	0.9914	0.6025	2.2399	5.9308	0.1102	0.4822	0.3682	0.2674	3.3309	0.6345	0.4376	0	0.1886	0.1706	0.2382	0.6163	0.1045	11.2114	0.8568	0.2498	1.2001	2.4493	2.2144	0.1336	0.2033	0.846	0.0495	0.2904	0.2807	0.9806	0.3653	0.5552	0.7964	0	0.0769	0.4321
[truncated: 112 more columns]
