# Supplementary material for: Cuproptosis-related LncRNAs signature as biomarker of prognosis and immune infiltration in pancreatic cancer
Source: Front Genet. 2023 Jan 13;14:1049454. doi: 10.3389/fgene.2023.1049454 (PMC9880288; doi:10.3389/fgene.2023.1049454)
Supplement: Supplementary file 1 [file DataSheet1.ZIP › Data sheet/lasso.geneCoef.xlsx]

## Sheet: Sheet1
Gene	Coef
FAM83A-AS1	0.273803
AL137186.1	-0.212321
SENCR	-0.00236924
PAN3-AS1	-0.0193476
Z97832.2	-0.551829
AL139243.1	-0.296702
