# Supplementary material for: Cuproptosis-related LncRNAs signature as biomarker of prognosis and immune infiltration in pancreatic cancer
Source: Front Genet. 2023 Jan 13;14:1049454. doi: 10.3389/fgene.2023.1049454 (PMC9880288; doi:10.3389/fgene.2023.1049454)
Supplement: Supplementary file 1 [file DataSheet1.ZIP › Data sheet/lncRNA.xls]

id	TCGA-HV-A5A3-11A-11R-A26U-07	TCGA-H6-A45N-11A-12R-A26U-07	TCGA-H6-8124-11A-01R-2404-07	TCGA-YB-A89D-11A-11R-A36G-07	TCGA-HZ-8638-01A-11R-2404-07	TCGA-M8-A5N4-01A-11R-A26U-07	TCGA-IB-AAUP-01A-11R-A37L-07	TCGA-HZ-8637-01A-11R-2404-07	TCGA-3A-A9IO-01A-11R-A38C-07	TCGA-IB-7888-01A-11R-2156-07	TCGA-FB-A78T-01A-12R-A32O-07	TCGA-HV-A7OL-01A-11R-A33R-07	TCGA-2J-AABO-01A-21R-A41B-07	TCGA-HZ-A8P1-01A-11R-A37L-07	TCGA-FB-AAPS-01A-12R-A39D-07	TCGA-2J-AABI-01A-12R-A41B-07	TCGA-XD-AAUI-01A-42R-A41B-07	TCGA-HZ-7920-01A-11R-2204-07	TCGA-IB-AAUN-01A-12R-A38C-07	TCGA-IB-7647-01A-11R-2156-07	TCGA-IB-AAUV-01A-11R-A38C-07	TCGA-FB-AAPY-01A-11R-A41B-07	TCGA-Q3-AA2A-01A-11R-A37L-07	TCGA-RB-A7B8-01A-12R-A33R-07	TCGA-FB-A545-01A-11R-A26U-07	TCGA-2J-AABR-01A-11R-A41B-07	TCGA-IB-AAUO-01A-12R-A38C-07	TCGA-3A-A9I7-01A-21R-A38C-07	TCGA-3A-A9IN-01A-11R-A39D-07	TCGA-IB-A5SS-01A-11R-A32O-07	TCGA-2L-AAQA-01A-21R-A38C-07	TCGA-FB-AAQ6-01A-11R-A41B-07	TCGA-HZ-8519-01A-11R-2404-07	TCGA-IB-7885-01A-11R-2156-07	TCGA-S4-A8RO-01A-12R-A37L-07	TCGA-IB-A5ST-01A-11R-A32O-07	TCGA-IB-A7LX-01A-12R-A36G-07	TCGA-US-A779-01A-11R-A32O-07	TCGA-2L-AAQE-01A-11R-A39D-07	TCGA-2J-AABK-01A-31R-A41B-07	TCGA-PZ-A5RE-01A-11R-A32O-07	TCGA-IB-AAUM-01A-11R-A37L-07	TCGA-IB-A7M4-01A-11R-A36G-07	TCGA-RL-AAAS-01A-32R-A39D-07	TCGA-IB-A6UG-01A-32R-A33R-07	TCGA-3A-A9IU-01A-11R-A39D-07	TCGA-HV-AA8X-01A-11R-A39D-07	TCGA-3E-AAAY-01A-11R-A38C-07	TCGA-2J-AABA-01A-21R-A41B-07
LINC01587	0.6435	0.2397	0.2482	0.3495	0.3251	0.0000	0.1134	0.0708	0.0000	0.0727	0.1461	0.0591	0.1006	0.3390	0.1575	0.0458	0.0000	0.2397	0.1332	0.1201	0.2119	0.2946	0.0000	0.0557	0.5405	0.5794	0.2186	0.0505	0.0000	0.2265	0.0547	0.0000	0.3156	0.2140	0.0000	0.1062	0.5941	0.0567	0.0628	0.1271	0.0000	0.0447	0.0616	0.9535	0.1502	0.2215	0.0000	0.1186	0.0835
AC000061.1	4.6485	0.0000	9.2192	1.2622	2.6837	0.2138	0.7023	1.3158	0.3459	0.0000	4.6746	0.5488	0.0000	0.8397	1.2186	0.1417	1.1117	0.8906	3.5041	0.0000	0.8198	1.8238	0.6864	1.7244	1.3386	2.8188	0.5075	0.7823	0.0000	0.0000	0.8471	0.3407	0.0977	0.0000	0.4282	0.0000	2.2478	0.8784	0.0000	7.8695	0.0000	4.2867	0.5718	0.3690	2.6344	1.1997	0.5088	3.3047	2.5837
AC016026.1	0.2115	0.6231	0.3871	0.1253	0.0777	0.2600	0.1830	0.1238	0.0451	0.0782	0.1703	0.0318	0.0541	0.1094	0.0635	0.0862	0.1288	0.0903	0.0537	0.0108	0.1709	0.1320	0.0596	0.1049	0.6977	0.1558	0.0588	0.0408	0.0713	0.0457	0.1619	0.0296	0.0424	0.0575	0.3534	0.0428	0.1598	0.0458	0.2028	0.0684	0.0000	0.0481	0.0166	0.0160	0.0539	0.0298	0.0147	0.0797	0.0898
IGF2-AS	0.2321	0.1945	0.2416	0.2363	0.0147	0.1961	0.1611	1.8825	0.2947	0.6197	0.4150	0.2877	2.2045	0.0275	0.7027	0.2414	0.3885	3.2876	0.4592	0.4874	0.5802	0.1195	0.0900	0.1582	0.3509	0.2351	0.3769	1.1073	9.2022	0.1149	0.1998	0.2232	0.5250	0.4688	0.2806	0.2584	3.1065	0.7138	0.3824	7.1507	1.0962	0.1993	1.0242	0.1934	0.1422	0.2022	0.1556	0.8662	0.1693
RRN3P2	0.2199	0.6552	0.0509	1.4628	0.1666	0.2832	0.8430	0.2542	0.0573	0.3728	0.2247	0.5451	0.0516	0.3823	0.3228	0.5865	0.4295	0.0983	0.1365	0.2258	0.7330	1.5602	0.9471	0.9136	0.2770	0.3394	0.2521	0.3109	0.0815	0.2902	0.3927	0.1128	0.1294	0.3510	0.7089	0.4081	0.0677	0.4072	0.2899	0.2823	0.7666	0.1832	0.3787	0.2138	0.3335	0.2270	0.1685	0.6079	0.2139
AC087235.1	0.0000	0.1399	0.0000	0.0000	0.0000	0.0000	0.0000	0.0000	0.0000	0.0000	0.0000	0.0000	0.0000	0.0000	0.0000	0.0000	0.0000	0.0000	0.0000	0.0000	0.0000	0.0000	0.0000	0.0000	0.0000	0.1450	0.0000	0.0000	0.0000	0.0000	0.0000	0.0000	0.0000	0.0000	0.0000	0.0000	0.0000	0.0000	0.0000	0.0000	0.0000	0.0000	0.0000	0.0000	0.0000	0.0000	0.0000	0.0000	0.0000
DLEU2L	0.2575	0.5493	0.3088	0.0572	0.4376	0.2035	0.2600	0.4059	0.2012	0.0714	0.1754	0.0000	0.0659	0.2220	0.1804	0.1349	0.2352	0.3454	0.1962	0.0262	0.3989	0.0965	0.1452	0.1277	0.3185	0.4337	0.4473	0.0993	0.1735	0.0000	0.1792	0.1441	0.4650	0.1261	0.1811	0.0869	0.3458	0.1301	0.1235	0.3052	0.0474	0.1609	0.1008	0.0195	0.2786	0.2175	0.2153	0.1748	0.3826
PINK1-AS	3.2221	5.0650	2.5486	2.7009	2.7254	1.9179	3.6552	1.4940	2.4150	2.0388	1.8504	1.7338	3.0316	1.1192	3.2588	1.8947	2.0384	3.5298	1.7967	3.9344	2.9139	2.0322	1.5297	1.7220	2.2939	2.6241	1.7465	1.9994	2.9989	2.7294	0.9319	1.5857	1.7777	2.2872	1.3769	2.8093	2.7323	1.8436	2.7000	1.5206	1.9593	1.3458	1.6453	2.4668	1.7311	2.3497	2.1531	2.4549	2.3833
SPART-AS1	0.0993	0.0925	0.1723	0.1213	0.2007	0.1439	0.0919	0.1558	0.1552	0.1347	0.1127	0.0821	0.1165	0.0314	0.2551	0.1801	0.1385	0.2553	0.2928	0.0463	0.3310	0.1705	0.1540	0.1031	0.1251	0.1916	0.1265	0.0936	0.0981	0.0393	0.0507	0.1019	0.3287	0.1090	0.1441	0.0491	0.3208	0.0394	0.1018	0.2353	0.1117	0.1137	0.0570	0.1655	0.0348	0.0769	0.1775	0.2334	0.3284
LINC00544	0.3361	0.3286	0.1750	0.0684	0.0424	0.0000	0.4665	0.1873	0.0000	0.0855	0.0286	0.0000	0.1774	0.0000	0.2775	0.0538	0.0352	0.0282	0.0391	0.1412	0.2178	0.0865	0.0000	0.0982	0.0000	0.3405	0.1284	0.1485	0.0000	0.0333	0.0322	0.0000	0.0371	0.1006	0.0813	0.2183	0.0000	0.0000	0.0000	0.0249	0.0284	0.0262	0.0724	0.1751	0.0294	0.0000	0.0000	0.1394	0.0490
KIAA0087	0.0000	0.1520	0.1619	0.0000	0.1767	0.0188	0.1387	0.2214	0.0455	0.0593	0.1853	0.0161	0.1094	0.0184	0.0428	0.0249	0.0488	0.1564	0.0362	0.0435	0.4606	0.0133	0.0000	0.0000	0.1175	0.1800	0.0891	0.0137	0.2160	0.0308	0.0000	0.0000	0.4117	0.0814	0.0376	0.0866	0.0897	0.0154	0.0171	0.0806	0.0393	0.1093	0.0167	0.0162	0.1633	0.0150	0.0149	0.0806	0.1134
AC105760.1	0.0000	0.0417	0.0259	0.0000	0.0377	0.0000	0.0296	0.0554	0.0000	0.0000	0.0000	0.0000	0.0000	0.0000	0.0000	0.0000	0.0000	0.0000	0.0695	0.0000	0.0276	0.0512	0.0000	0.0000	0.0564	0.0000	0.0000	0.0264	0.0553	0.0000	0.0286	0.0000	0.0000	0.0223	0.0361	0.0277	0.0344	0.0000	0.0000	0.0221	0.0000	0.0000	0.0000	0.0000	0.0000	0.0000	0.0000	0.0000	0.0000
MYRF-AS1	0.2593	0.0000	0.3800	0.2581	1.6154	1.2244	0.3656	0.2283	0.6978	0.0293	1.6289	0.4523	1.5406	1.7759	0.1269	0.1660	0.5064	0.2318	0.6975	0.3388	0.1067	0.7121	0.2680	0.3142	0.5662	0.8004	0.3522	0.4276	0.3203	0.2509	2.2932	2.0839	0.2670	1.6208	0.8916	0.0214	0.4787	1.1661	0.0760	0.5292	0.7582	0.3779	0.0496	0.5762	0.2622	0.6246	1.3687	0.4301	0.8070
MIR9-1HG	0.0242	0.2571	0.0294	0.0345	0.0367	0.0526	0.1009	0.1770	0.1088	0.0493	0.0206	0.0350	0.0426	0.0057	0.0400	0.0504	0.0710	0.0366	0.0226	0.0678	0.0538	0.0250	0.0313	0.1510	0.1557	0.0351	0.0926	0.0813	0.0808	0.0288	0.0324	0.0746	0.0615	0.0979	0.0234	0.0719	0.0503	0.0529	0.0160	0.0825	0.0327	0.0265	0.0313	0.0505	0.0509	0.0047	0.0743	0.0553	0.0000
LINC00029	0.0000	0.1039	0.0000	0.0758	0.0000	0.0000	0.0000	0.0230	0.0000	0.0000	0.0000	0.0000	0.0000	0.0000	0.0000	0.0000	0.0000	0.0000	0.0000	0.0000	0.0000	0.0000	0.0481	0.0000	0.0000	0.0000	0.0000	0.0000	0.0000	0.0000	0.0000	0.0000	0.0000	0.0000	0.0000	0.0690	0.0000	0.0000	0.0409	0.0000	0.0314	0.0290	0.0000	0.0000	0.0000	0.0000	0.0000	0.0000	0.0543
FAM182A	0.0162	0.0452	0.0787	0.0066	0.0123	0.0078	0.0770	0.0200	0.0443	0.0906	0.0055	0.0134	0.0342	0.0230	0.0446	0.0155	0.0339	0.0489	0.0905	0.0408	0.0480	0.0111	0.0251	0.0063	0.0490	0.0187	0.0186	0.0286	0.1860	0.0064	0.0186	0.0374	0.0393	0.0048	0.0548	0.0601	0.0075	0.0000	0.0213	0.0288	0.0164	0.0405	0.0139	0.0067	0.0113	0.0125	0.0992	0.0134	0.0756
LINC02871	0.0913	0.0510	0.1268	0.1116	0.3921	0.0882	0.0724	0.0905	0.0357	0.0464	0.0000	0.0755	0.2570	0.1299	0.0503	0.0292	0.0382	0.0612	0.2126	0.0000	0.1353	0.0627	0.0472	0.0000	0.4141	0.1586	0.1744	0.1614	0.0338	0.0362	0.2795	0.1405	0.0202	0.0273	0.0883	0.1356	0.1264	0.2899	0.1204	0.1082	0.0308	0.1996	0.0393	0.0761	0.1279	0.0000	0.0700	0.1136	0.1066
C22orf24	0.2104	0.5224	0.1866	0.1047	0.3366	0.1581	0.3801	0.1969	0.2466	0.1070	0.1513	0.1932	0.2468	0.1552	0.2703	0.1347	0.1468	0.4390	0.4027	0.2488	0.1559	0.2328	0.2175	0.2368	0.3711	0.2436	0.2233	0.1735	0.7537	0.2222	0.2505	0.1439	0.2889	0.2099	0.1357	0.0868	0.1834	0.1856	0.1130	0.1593	0.0868	0.0292	0.2013	0.1267	0.2537	0.1086	0.1523	0.2812	0.1364
TTTY1B	0.0000	0.0000	0.0000	0.0000	0.0000	0.0000	0.0000	0.0000	0.0000	0.0000	0.0000	0.0000	0.0000	0.0000	0.0000	0.0000	0.0000	0.0000	0.0000	0.0000	0.0000	0.0000	0.0000	0.0000	0.0000	0.0000	0.0000	0.0000	0.0000	0.0000	0.0000	0.0000	0.0000	0.0000	0.0000	0.0000	0.0000	0.0000	0.0000	0.0000	0.0000	0.0000	0.0000	0.0000	0.0000	0.0000	0.0000	0.0000	0.0000
TTTY1	0.0000	0.0000	0.0000	0.0000	0.0000	0.0000	0.0000	0.0000	0.0000	0.0000	0.0000	0.0000	0.0000	0.0000	0.0000	0.0000	0.0000	0.0000	0.0000	0.0000	0.0000	0.0000	0.0000	0.0000	0.0000	0.0000	0.0000	0.0000	0.0000	0.0000	0.0000	0.0000	0.0000	0.0000	0.0000	0.0000	0.0000	0.0000	0.0000	0.0000	0.0000	0.0000	0.0000	0.0000	0.0000	0.0000	0.0000	0.0000	0.0000
H19	54.3856	3.2099	36.6146	83.1963	4.7603	18.5089	27.0033	8.7097	2.2671	28.3161	26.2844	8.5705	22.2367	7.1111	111.2488	25.8394	38.8615	36.2382	11.3163	14.4655	106.7220	18.8387	22.6289	21.0379	100.6356	23.4813	16.4879	21.8507	8.6448	13.4677	7.3882	12.9998	30.3319	47.7843	14.7260	65.0326	78.0525	65.0308	20.3511	28.3262	14.8114	15.9732	200.4613	28.8046	59.9975	41.5534	6.0759	88.3327	21.9643
TTTY9B	0.0000	0.0000	0.0000	0.0000	0.0000	0.0000	0.0000	0.0000	0.0000	0.0000	0.0000	0.0000	0.0000	0.0000	0.0000	0.0000	0.0000	0.0000	0.0000	0.0000	0.0000	0.0000	0.0000	0.0000	0.0000	0.0000	0.0000	0.0000	0.0000	0.0000	0.0000	0.0000	0.0000	0.0000	0.0000	0.0000	0.0000	0.0000	0.0000	0.0000	0.0000	0.0000	0.0000	0.0000	0.0000	0.0000	0.0000	0.0000	0.0000
AC091132.1	0.1522	0.3400	0.0000	0.0000	0.0000	0.5879	0.2414	0.0754	0.1189	0.0000	0.0000	0.0000	0.2141	0.1443	0.1675	0.0000	0.0000	0.2041	0.0000	0.0000	0.0000	0.6268	0.0000	0.0000	0.0000	0.0000	0.1163	0.1076	0.0000	0.0000	0.1165	0.0000	0.0000	0.0000	0.2943	0.6778	0.1405	0.1208	0.0000	0.0000	0.1027	0.1901	0.1310	0.0000	0.0000	0.0000	0.0000	0.0000	0.1776
TTTY6	0.0000	0.0000	0.0000	0.0000	0.0000	0.0000	0.0000	0.0000	0.0000	0.0000	0.0000	0.0000	0.0000	0.0000	0.0000	0.0000	0.0000	0.0000	0.0000	0.0000	0.0000	0.0000	0.0000	0.0000	0.0000	0.0000	0.0000	0.0000	0.0000	0.0000	0.0000	0.0000	0.0000	0.0000	0.0000	0.0000	0.0000	0.0000	0.0000	0.0000	0.0000	0.0000	0.0000	0.0000	0.0000	0.0000	0.0000	0.0000	0.0000
TTTY6B	0.0000	0.0000	0.0000	0.0000	0.0000	0.0000	0.0000	0.0000	0.0000	0.0000	0.0000	0.0000	0.0000	0.0000	0.0000	0.0000	0.0000	0.0000	0.0000	0.0000	0.0000	0.0000	0.0000	0.0000	0.0000	0.0000	0.0000	0.0000	0.0000	0.0000	0.0000	0.0000	0.0000	0.0000	0.0000	0.0000	0.0000	0.0000	0.0000	0.0000	0.0000	0.0000	0.0000	0.0000	0.0000	0.0000	0.0000	0.0000	0.0000
LINC00470	0.0000	0.0102	0.0508	0.0075	0.0277	0.0177	0.0436	0.0544	0.0358	0.5215	0.0125	0.0000	0.0000	0.0868	0.0504	0.0117	0.0230	0.0614	0.0171	0.0051	0.0203	0.0566	0.0000	0.0143	0.0415	0.0000	0.0000	0.0453	0.0271	0.0217	0.0140	0.0000	0.0202	0.0055	0.0089	0.0272	0.0338	0.0073	0.0322	0.1410	0.0000	0.0686	0.0079	0.0534	0.6153	0.0213	0.0000	0.0987	0.0855
AL139352.1	0.1176	0.0657	0.0000	0.0479	0.0000	0.3406	0.0932	0.0873	0.0000	0.0598	0.0400	0.0000	0.3309	0.0557	0.0000	0.0000	0.2460	0.0394	0.0547	0.0000	0.0435	0.1211	0.0000	0.0000	0.0000	0.0000	0.0449	0.0000	0.0436	0.0931	0.1350	0.1809	0.0778	0.0000	0.1137	0.0436	0.2713	0.0000	0.1033	0.0000	0.1190	0.0367	0.1518	0.0000	0.0411	0.0455	0.0000	0.0000	0.2058
C7orf69	0.0000	0.0000	0.1430	0.0839	0.1041	0.0995	0.0817	0.3572	0.0000	0.7334	0.1403	0.0000	0.2899	0.0000	0.3402	0.1319	0.3449	0.0000	0.0000	0.6346	0.1526	0.2829	0.0000	0.1605	0.1557	0.0000	0.0787	0.0000	0.0763	0.1631	0.0788	0.1585	0.0909	0.0000	0.0996	0.2294	0.2853	0.0000	0.0000	0.0000	0.0695	0.1930	0.0000	0.0858	0.0721	0.1595	0.2368	0.1709	0.0000
AL355922.1	1.2349	0.0000	0.8572	0.2012	0.0000	0.2385	0.5877	0.6117	0.0000	0.5024	0.1682	0.0000	0.0000	0.0000	0.0000	0.3162	0.2067	1.9874	0.4600	0.5533	1.0976	0.5087	1.0211	0.1924	0.0000	0.5718	0.3775	0.1746	0.1830	0.1956	0.5671	0.0000	1.0901	0.5913	0.7166	1.2835	0.2280	0.3920	0.4341	0.0000	0.5000	0.3086	0.4253	0.6175	0.3458	0.0000	0.0000	1.0242	0.8648
AC027088.1	0.0000	0.0000	0.0000	0.0000	0.0000	0.0000	0.0000	0.0000	0.0000	0.0000	0.0000	0.0000	0.0000	0.0000	0.0000	0.0000	0.0000	0.0000	0.0000	0.0000	0.0000	0.0000	0.0000	0.0000	0.0000	0.0000	0.0000	0.0000	0.0000	0.0000	0.0000	0.0000	0.0000	0.0000	0.0000	0.0000	0.0000	0.0000	0.0000	0.0000	0.0000	0.0000	0.0000	0.0000	0.0000	0.0000	0.0000	0.0000	0.0000
AC062028.1	0.1283	0.1639	0.1400	0.0299	0.0741	0.1771	0.1890	0.0999	0.1003	0.0746	0.1249	0.2727	0.1548	0.2086	0.1413	0.1526	0.0614	0.4549	0.1195	0.0616	0.0543	0.1259	0.0568	0.1285	0.2217	0.0849	0.0700	0.0389	0.2174	0.0871	0.3648	0.1693	0.1052	0.0329	0.0355	0.0681	0.0338	0.6256	0.0967	0.1738	0.0742	0.1832	0.1105	0.0458	0.0642	0.0710	0.2248	0.0760	0.0856
CCDC39	0.0000	0.0000	0.0000	0.0000	0.0000	0.0000	0.0000	0.0000	0.0000	0.0000	0.0000	0.0000	0.0000	0.0000	0.0000	0.0000	0.0000	0.0000	0.0000	0.0000	0.0248	0.0115	0.0000	0.0000	0.0000	0.0000	0.0000	0.0000	0.0000	0.0000	0.0000	0.0000	0.0000	0.0100	0.0000	0.0000	0.0000	0.0000	0.0000	0.0000	0.0000	0.0000	0.0000	0.0000	0.0000	0.0000	0.0000	0.0000	0.0000
LINC01558	0.8084	1.3380	0.9560	0.6829	0.8469	0.2313	1.3298	0.6674	0.4678	0.1827	0.2855	0.0495	0.2107	2.0158	0.4944	0.7858	0.5764	0.3212	0.2788	0.8384	0.6209	0.8428	0.3714	0.3032	2.6252	1.0744	1.4871	0.8042	0.5769	0.1659	0.0917	0.1382	1.5064	0.3046	0.4054	0.9113	0.3593	1.1881	0.5526	0.7451	0.0808	1.1970	0.1289	1.0979	0.6288	0.2782	0.1376	1.3161	0.1398
LINC00525	0.2102	1.2524	0.0486	0.2283	0.2831	2.1654	1.1669	1.2494	0.3832	0.0713	0.2386	0.4631	0.5915	0.0664	0.2314	3.6775	0.3519	0.7517	0.9786	1.0594	0.3114	0.1443	0.2897	0.1092	0.1059	0.3244	0.6960	0.4952	1.7135	1.0540	0.4290	0.5391	0.2474	0.9225	0.0678	1.1963	0.0647	0.1668	0.6773	0.1660	1.1346	0.0875	0.5429	0.5255	0.5886	0.3255	0.1610	0.5230	1.3901
TTTY7	0.0568	0.0000	0.0000	0.0000	0.0000	0.0000	0.0000	0.0000	0.0000	0.0000	0.0000	0.0000	0.0000	0.0000	0.0000	0.0000	0.0000	0.0000	0.0000	0.0000	0.0000	0.0000	0.0000	0.0000	0.0000	0.0000	0.0000	0.0000	0.0000	0.0000	0.0000	0.0000	0.0000	0.0000	0.0000	0.0000	0.0000	0.0000	0.0000	0.0000	0.0000	0.0000	0.0000	0.0000	0.0000	0.0000	0.0000	0.0000	0.0000
TTTY7B	0.0000	0.0000	0.0000	0.0000	0.0000	0.0000	0.0000	0.0000	0.0000	0.0000	0.0000	0.0000	0.0000	0.0000	0.0000	0.0000	0.0000	0.0000	0.0000	0.0000	0.0000	0.0000	0.0000	0.0000	0.0000	0.0000	0.0000	0.0000	0.0000	0.0000	0.0000	0.0000	0.0000	0.0000	0.0000	0.0000	0.0000	0.0000	0.0000	0.0000	0.0000	0.0000	0.0000	0.0000	0.0000	0.0000	0.0000	0.0000	0.0000
SCP2D1-AS1	0.0000	0.1260	0.0000	0.0000	0.0000	0.0000	0.0895	0.0000	0.0000	0.0000	0.0000	0.0000	0.0000	0.0000	0.1242	0.0000	0.0000	0.0000	0.0000	0.0000	0.0835	0.0000	0.0000	0.0000	0.0000	0.0000	0.0000	0.0797	0.0000	0.0893	0.0000	0.0000	0.0000	0.0000	0.0000	0.0000	0.0000	0.0000	0.0000	0.0000	0.0000	0.0000	0.0000	0.0940	0.0000	0.0000	0.0000	0.0000	0.0000
LINC00266-1	0.0579	0.1293	0.0804	0.0471	0.0292	0.0559	0.0918	0.0573	0.8140	0.0000	0.0000	0.0000	0.0815	0.0000	0.0637	0.1482	0.0000	0.1941	0.0000	0.0000	0.1286	0.0000	0.0000	0.0451	0.0000	0.0000	0.0000	0.0000	0.9866	0.0458	0.0443	0.0891	0.0255	0.0000	0.1120	0.0430	0.0534	0.0000	0.0509	0.0000	0.0000	0.0723	0.0000	0.0482	0.0000	0.1344	0.0000	0.0480	0.0676
AL136982.1	0.0000	0.1020	0.0000	0.0595	0.0277	0.0176	0.0000	0.0090	0.0000	0.0186	0.0124	0.0000	0.0257	0.0000	0.0804	0.0818	0.0917	0.0245	0.0170	0.0102	0.0676	0.0125	0.0000	0.0000	0.0000	0.0000	0.0558	0.0774	0.0271	0.0000	0.0279	0.0562	0.0242	0.0218	0.0177	0.0000	0.1348	0.0000	0.0642	0.0108	0.0000	0.0456	0.0157	0.0152	0.0256	0.1696	0.0000	0.0303	0.0426
PART1	0.0000	0.0952	0.0364	0.0320	1.1055	0.0000	0.0676	0.0682	4.6840	0.0666	0.0179	0.0650	0.1475	0.0559	0.0649	0.0084	0.0768	0.6415	0.0244	0.0844	0.2621	0.0675	0.0745	0.0102	0.0495	0.0455	0.0150	0.6113	7.2693	0.0208	0.0000	0.0504	1.4633	0.0353	0.0127	0.0340	0.0907	0.0208	0.0230	0.1514	0.0619	0.0409	0.0226	0.0601	0.0138	0.0101	0.0452	0.1033	0.1147
LINC00467	3.6927	4.0454	2.1472	2.0411	6.1717	6.7397	3.1762	7.8811	6.0795	3.6097	2.7769	3.7549	4.1168	10.4376	1.5312	10.4992	3.0207	4.5826	3.9745	2.4778	1.9538	4.5853	2.1688	3.7266	2.7007	3.2895	3.3808	3.3220	2.7901	5.1835	3.2851	12.2893	3.9477	6.7236	3.2118	1.9849	3.9291	4.2059	3.9514	3.2536	6.6665	2.6289	3.4585	2.8977	2.8202	4.2981	5.7785	4.7831	5.2617
ZFHX2-AS1	0.5552	1.1676	0.4307	0.3458	0.6434	0.4416	0.4015	0.8817	0.3445	0.1163	1.0790	0.3104	0.5745	0.5110	0.5933	0.3763	0.5877	0.4270	0.3041	0.1280	0.4475	0.6054	0.6076	0.3180	0.5678	0.3781	1.1854	0.2539	0.6777	0.1422	0.8498	0.4021	0.4396	0.1368	0.6317	0.1576	0.7386	0.5184	0.3875	0.6192	0.4187	0.3978	0.3093	0.1633	0.5945	0.4552	0.2502	0.5417	0.3240
TUBA3FP	0.0784	0.6573	0.1634	0.1278	0.1387	0.1137	0.0933	0.6800	2.7581	0.0798	0.0267	0.0000	0.1104	0.0000	0.2591	0.3766	0.1642	0.3156	0.1096	0.3075	0.1743	0.2693	0.0000	0.1528	0.0593	0.1362	0.0899	0.0832	1.1918	0.0311	0.0300	0.1207	0.9175	0.3052	0.0379	0.1165	0.1086	0.0311	0.4137	0.3951	0.1323	0.0245	0.0338	0.2288	0.1098	0.0607	0.1803	0.3253	0.1373
C1orf147	0.1985	2.3514	0.3308	0.2911	0.6018	0.4602	0.8504	0.9245	0.0000	0.3635	0.2976	0.0984	0.2235	0.4519	0.3498	0.6355	0.4653	0.2396	0.0370	0.1557	0.4706	0.4090	0.3284	0.4949	0.5403	0.4597	0.5765	0.4491	0.0589	0.2515	0.7902	0.3667	0.1928	0.2139	0.1536	0.1474	0.8798	0.4097	0.2094	0.1882	0.1072	0.2977	0.1026	0.0662	0.4448	0.3690	0.0913	0.2305	0.7416
OBSCN-AS1	0.7327	2.3116	0.7181	0.2984	0.2722	0.1873	0.6837	0.5338	0.5893	0.3288	0.6606	0.0534	0.6975	0.2453	0.5457	2.2073	0.3969	0.4480	0.4816	0.3018	0.3512	0.6067	0.5124	0.4197	1.8245	0.8233	2.5691	0.5332	0.5111	0.1365	0.7752	0.2985	0.2283	0.3483	0.4377	0.4160	0.2387	1.2144	1.0985	1.0088	0.2036	0.7135	0.2227	0.3233	1.6898	0.8176	0.5780	0.8937	0.6037
LINC01931	0.0000	0.0382	0.0000	0.0000	0.0691	0.0330	0.1085	0.0000	0.0000	0.0000	0.0466	0.0000	0.0481	0.0973	0.0000	0.0219	0.0286	0.0000	0.0000	0.0000	0.0253	0.0000	0.0353	0.0000	0.0000	0.0396	0.0523	0.0000	0.0760	0.0271	0.0523	0.0000	0.0453	0.0205	0.0331	0.0000	0.0000	0.0271	0.0000	0.0000	0.0461	0.0000	0.0294	0.0000	0.0000	0.0000	0.0000	0.0000	0.0000
CCDC140	0.0000	0.0000	0.0000	0.0000	0.0218	0.0000	0.0000	0.0000	0.0000	0.0000	0.0880	0.0000	0.0000	0.0000	0.0000	0.0000	0.0000	0.0000	0.0000	0.0000	0.0000	0.0000	0.0000	0.0000	0.0651	0.0000	0.0000	0.0000	0.0319	0.0000	0.0000	0.1326	0.0000	0.0000	0.0000	0.0000	0.0000	0.0000	0.0000	0.0000	0.0000	0.0000	0.0000	0.0000	0.0000	0.0000	0.0000	0.0000	0.0000
LINC01116	3.0928	7.4796	2.9892	4.8791	1.9579	1.7772	2.4841	2.7732	2.6611	3.8227	0.9868	5.3379	5.1787	5.4947	17.6292	1.9798	3.6046	3.1240	2.2237	11.3795	8.9604	2.3117	1.6591	4.8796	28.7047	3.3538	7.8381	3.2930	2.3792	5.8899	4.2847	17.4732	5.8749	5.1079	1.3251	4.5050	24.1773	1.0564	2.2364	8.2579	2.6681	0.7337	1.8204	4.8288	1.1785	5.7290	1.8299	4.3510	7.2197
SNHG16	9.2944	8.7722	8.3042	8.2029	7.1172	5.8449	10.4488	6.2105	6.6920	9.5641	8.8261	5.2955	7.5552	10.7565	9.8573	19.9647	7.6239	16.7831	6.2996	12.8442	13.7574	6.5308	6.6079	6.4910	8.5386	10.5801	9.0234	6.4380	11.2238	14.6947	8.9661	6.3045	7.7320	9.2680	16.0566	9.1810	14.2664	4.5565	6.2593	6.9413	7.7272	6.3102	15.6192	10.5911	9.5701	8.5780	6.4322	8.8027	9.6711
IGF2BP2-AS1	0.0000	0.0817	0.0338	0.0000	0.0862	0.0235	0.0580	0.0241	0.0000	0.0496	0.0830	0.0000	0.0343	0.0925	0.0537	0.2340	0.0816	0.0000	0.0000	0.0000	0.0361	0.0502	0.1008	0.0570	0.1105	0.0846	0.1304	0.0172	0.0000	0.0193	0.0746	0.0000	0.0323	0.0292	0.0000	0.0362	0.1575	0.0967	0.0000	0.0722	0.0164	0.0457	0.0210	0.1016	0.0853	0.0755	0.0000	0.1011	0.0284
LINC01600	0.0536	0.1496	0.1301	0.0873	0.2164	0.0517	0.1912	0.0796	0.0209	0.1907	0.0365	0.0221	0.0000	0.0508	0.0885	0.3086	0.1569	0.2514	0.0748	0.0900	0.0397	0.1103	0.0830	0.1043	0.0810	0.0620	0.1432	0.0379	0.2580	0.1484	0.1025	0.3297	0.0591	0.0641	0.2849	0.1193	0.1236	0.0638	0.0706	0.1587	0.0361	0.1171	0.0461	0.2232	0.0187	0.2073	0.0821	0.1333	0.0313
SMAD5-AS1	0.0000	0.0000	0.0000	0.0000	0.0000	0.0443	0.0364	0.0000	0.0358	0.0000	0.0312	0.0000	0.0000	0.0435	0.0000	0.0000	0.0384	0.0615	0.0000	0.0000	0.0000	0.0000	0.0000	0.0000	0.0000	0.0000	0.0000	0.0000	0.0000	0.0000	0.0000	0.0000	0.0000	0.0000	0.0443	0.0000	0.0423	0.0000	0.0000	0.0543	0.0000	0.0000	0.0000	0.0000	0.0321	0.0000	0.0000	0.0000	0.0000
ZNF22-AS1	1.6495	3.0514	3.0783	2.5991	4.2482	2.1939	4.5254	5.4784	25.5848	3.8505	2.0631	1.8099	5.3655	2.4105	3.2451	4.5351	2.0370	4.2793	2.3417	3.6952	3.8055	1.9495	2.5994	2.3592	6.9495	2.8486	3.7194	3.8609	4.2085	2.3125	2.2351	2.0808	4.4875	4.2077	2.5890	2.8506	1.7473	2.7255	4.6579	1.5061	2.0801	1.6892	4.9130	4.1015	2.2149	1.4865	1.6369	2.5792	2.2093
ZNF667-AS1	3.2622	2.2006	3.5082	2.0779	2.1247	0.7993	1.9203	1.6160	6.4975	2.3164	1.1554	0.4804	2.1077	0.5059	2.8011	0.7442	1.7918	6.1086	1.1463	2.0684	4.2299	1.2866	0.6009	1.2733	1.2407	1.7655	0.7317	1.6001	6.4777	1.3538	0.6176	0.9368	3.3476	1.6741	0.9127	1.4927	0.7260	0.9499	0.8715	2.8487	1.0291	1.4269	0.5653	3.6934	1.0102	0.9796	0.6865	2.0874	1.6843
MIR202HG	0.0000	0.0000	0.0884	0.2075	0.0000	0.1230	0.4041	0.2524	0.0995	0.0000	0.0434	0.1052	0.3585	0.0604	0.2103	0.0408	0.0533	1.1957	0.0000	0.0357	0.3774	0.3061	0.0000	0.0496	0.0000	0.0737	0.0487	0.0450	0.0944	0.0000	0.0000	0.1960	0.1124	0.0381	0.1232	0.1891	0.2351	0.2022	0.0000	0.1509	0.1289	0.2387	0.0548	0.2123	0.0000	0.0493	0.0976	1.0563	0.9663
AL357033.1	0.0861	0.6254	0.0897	0.0701	0.6743	0.2079	0.6489	0.4266	0.0000	0.1314	0.3520	0.1779	0.3636	0.5717	0.1896	0.1378	0.1081	0.1732	0.2406	0.1929	0.1595	0.2661	0.2225	0.2348	0.0000	0.3489	0.3948	0.5174	0.0638	0.2046	0.4614	1.0603	0.2281	0.1546	0.1249	1.0868	0.4770	0.4443	0.2649	0.1531	0.2324	0.2421	0.1483	0.2512	0.1809	0.2667	0.8248	0.4285	0.1508
LINC00905	0.0000	0.0257	0.0160	0.0000	0.0233	0.0000	0.0000	0.0000	0.0000	0.0000	0.0157	0.0000	0.0000	0.0000	0.0000	0.0000	0.0000	0.0000	0.0000	0.0129	0.0000	0.0000	0.0000	0.0000	0.0348	0.0800	0.0000	0.0000	0.0000	0.0000	0.0000	0.0355	0.0000	0.0000	0.0000	0.0000	0.0213	0.0000	0.0000	0.0136	0.0000	0.0000	0.0000	0.0192	0.0161	0.0000	0.0000	0.0191	0.0000
AC090152.1	1.0095	4.8236	1.3866	0.4724	0.9765	0.4564	1.9762	1.9151	4.4975	1.6385	0.6438	1.0827	1.0277	0.9370	1.2297	2.0074	0.9349	4.6810	1.9400	1.5037	1.3523	1.1356	0.9547	1.2047	1.4287	2.3373	0.8043	2.1559	3.1519	0.8504	0.9535	0.8264	6.5129	0.6556	0.4570	1.3076	1.8043	0.5625	1.3403	1.3872	1.4349	0.7648	1.3502	1.3068	2.2555	0.5654	0.4773	0.8017	2.7828
TMEM99	10.9592	7.9498	12.5085	8.1055	18.1510	6.2406	7.0275	6.8737	23.6643	6.1003	8.6357	11.3540	22.7502	10.7550	6.4833	21.7094	13.6002	9.9266	16.1706	8.7030	9.7735	11.4369	10.6236	6.7109	6.3882	11.1092	5.1040	8.1704	17.9013	10.0379	29.8788	20.9368	14.9566	9.8876	5.9585	11.5162	22.1463	15.6433	4.9835	14.5217	15.2320	7.0846	10.4464	13.2461	7.7487	8.8021	10.8834	25.5731	14.6689
LINC00917	0.0000	0.0000	0.0000	0.0000	0.0143	0.0137	0.0000	0.0000	0.0000	0.0000	0.0000	0.0000	0.0000	0.0000	0.0000	0.0091	0.0000	0.0000	0.0000	0.0000	0.0000	0.0097	0.0000	0.0000	0.0000	0.0000	0.0000	0.0100	0.0000	0.0000	0.0000	0.0000	0.0000	0.0000	0.0000	0.0000	0.0000	0.0000	0.0124	0.0000	0.0000	0.0000	0.0000	0.0000	0.0099	0.0000	0.0000	0.0000	0.0000
LINC01620	0.0000	0.0000	0.0000	0.0394	0.0000	0.0000	0.0768	0.0000	0.0757	0.0000	0.0330	0.0000	0.0000	0.0000	0.0000	0.0310	0.0000	0.0649	0.0000	0.0000	0.0000	0.0332	0.0500	0.0377	0.0732	0.0561	0.1480	0.0000	0.0000	0.0000	0.0000	0.0000	0.0214	0.0000	0.0000	0.0000	0.0000	0.0000	0.0426	0.0287	0.0000	0.0000	0.0000	0.0404	0.0000	0.0000	0.0000	0.0000	0.0565
AL512625.1	0.3649	1.7667	0.3588	0.2477	0.8756	0.3525	0.6754	0.6025	1.6631	0.4021	0.5800	0.7790	0.8987	0.1154	0.5022	0.8176	0.9163	0.7137	0.8778	1.0048	0.8334	0.4593	0.5972	0.3080	0.7815	0.8801	0.7204	0.5804	1.1719	0.4093	0.4189	0.4680	0.8187	0.4914	0.8823	0.3386	0.4491	0.5551	0.8285	0.5586	0.4104	0.3609	0.7070	0.5322	0.5322	0.4238	1.2583	0.3783	0.8518
TPT1-AS1	1.8543	4.0794	1.8968	2.4644	2.3983	3.3380	3.0690	2.0077	2.8931	1.6466	5.6041	1.3236	2.6983	2.7058	3.6660	2.9914	3.2964	2.5254	2.7370	1.8263	3.0574	2.6055	2.9967	1.7352	4.1138	1.9672	2.1408	2.1953	2.7868	1.4728	3.5282	2.4739	3.0964	1.8176	2.2708	2.1012	9.3219	2.0868	2.5126	3.1396	1.4992	1.6389	1.9081	1.3301	1.7724	2.5203	1.2097	2.6712	3.3235
LINC00208	0.0000	0.0000	0.0000	0.0000	0.0000	0.0000	0.0000	0.0000	0.0000	0.0000	0.0000	0.0000	0.0000	0.0000	0.0000	0.0000	0.0000	0.0000	0.0000	0.0164	0.0000	0.0000	0.0000	0.0000	0.0000	0.0000	0.0000	0.0000	0.0000	0.0000	0.0000	0.0000	0.0000	0.0000	0.0000	0.0000	0.0000	0.0000	0.0000	0.0000	0.0000	0.0000	0.0000	0.0000	0.0000	0.0000	0.0000	0.0000	0.0000
SHANK2-AS3	0.0000	0.0000	0.0000	0.0000	0.0000	0.0000	0.0000	0.0245	0.0000	0.0000	0.0000	0.0000	0.0696	0.0469	0.0000	0.0950	0.0828	0.0000	0.0000	0.0000	0.0000	0.0000	0.0000	0.0000	0.0000	0.0573	0.0378	0.0000	0.0000	0.0392	0.0378	0.0761	0.0000	0.0000	0.0000	0.0000	0.0457	0.0392	0.0000	0.0000	0.0000	0.0618	0.0426	0.0000	0.0000	0.0383	0.0379	0.0000	0.0000
MIR31HG	0.1182	0.1321	0.2052	1.8538	4.6136	6.2234	0.7267	0.2782	0.2309	0.9319	6.8054	4.8115	2.7868	2.5226	1.4318	9.4600	0.7175	1.9820	7.7062	0.1324	0.4816	3.9167	1.4053	0.2763	13.2261	7.5960	19.0175	7.9597	0.0000	8.7296	7.7817	2.4109	3.5092	0.2123	20.6664	0.7241	0.2183	0.0704	12.8061	7.6530	0.3391	0.1292	5.4210	2.2908	22.0780	8.5360	2.4233	2.6230	5.4162
C11orf40	0.0000	0.0000	0.0000	0.0000	0.0000	0.0000	0.0000	0.0000	0.0000	0.0000	0.0000	0.0000	0.0000	0.0000	0.0000	0.0000	0.0000	0.0000	0.0000	0.0000	0.0000	0.0000	0.0000	0.0000	0.0000	0.0000	0.0000	0.0000	0.0000	0.0000	0.0000	0.0000	0.0000	0.0000	0.0000	0.0000	0.0000	0.0000	0.0000	0.0000	0.0000	0.0000	0.0000	0.0000	0.0000	0.0000	0.0000	0.0000	0.0000
PRSS30P	0.6549	2.8685	1.6548	0.7256	1.0720	1.8725	2.8260	0.9733	0.3684	0.2931	2.0880	0.4330	0.4055	0.7702	1.3557	0.7882	0.8333	0.2635	0.3171	2.4796	0.8926	2.2125	0.7582	0.7347	1.3862	0.9705	1.3413	0.3704	0.2524	0.3319	6.0954	0.7258	0.4741	1.2543	0.5321	3.0341	0.8464	0.9772	6.8152	0.2639	5.7277	0.5728	2.4138	0.5022	0.6969	2.6978	1.3048	0.6301	0.5198
MIR4435-2HG	2.9518	1.0676	2.8624	1.9885	0.7210	2.0807	2.2217	1.5284	0.2280	2.0180	1.1661	1.6998	3.0829	1.5610	5.6191	4.0390	2.3445	1.3745	3.7086	2.6936	3.3264	1.5342	2.5610	3.3582	4.3154	2.5783	3.4467	1.8475	0.6902	3.9411	2.6425	1.9796	1.6505	3.0661	3.0804	2.2979	6.3206	1.0112	2.7844	1.5458	2.2888	0.6881	1.8090	2.0142	1.0145	2.2384	2.3307	2.2042	2.0745
DELEC1	0.1001	0.1119	0.3649	0.2243	0.1644	0.0484	0.0893	0.0682	0.0098	0.0255	0.0426	0.0621	0.0705	0.0712	0.0413	0.0401	0.5133	0.3525	0.1165	0.3715	0.1298	0.0086	0.0000	0.0487	0.1324	0.1014	0.0383	0.0796	0.0278	0.1189	0.0766	0.0000	0.0166	0.2022	0.0121	0.0929	0.0462	0.0894	0.0550	0.0816	0.0422	0.0156	0.0216	0.1460	0.0263	0.0291	0.0192	0.1038	0.0584
CCDC13-AS1	0.2458	0.4708	0.4875	0.2289	0.2661	0.1357	0.4735	0.2957	1.2073	0.3215	0.2153	0.1451	0.3954	0.1332	0.5027	0.2473	0.2646	0.4474	0.1962	0.1967	0.9104	0.4581	0.2541	0.1915	0.3716	0.3659	0.8319	0.1489	0.7027	0.0834	0.1613	0.1081	0.1395	0.1892	0.1698	0.2607	0.0973	0.2230	0.2778	0.4370	0.2370	0.3071	0.0907	0.2341	0.3442	0.1631	0.0807	0.4952	0.4099
AC008080.1	0.3147	0.9668	0.2184	0.3204	0.2384	0.1520	0.1872	0.1169	0.0615	0.1600	0.2144	0.0000	0.3321	0.1492	0.2598	0.2518	0.1317	0.2638	0.0733	0.0000	0.2914	0.0540	0.1626	0.1226	0.5946	0.1821	0.0601	0.0556	0.2915	0.0623	0.1204	0.2421	0.0347	0.0942	0.0000	0.0000	0.5083	0.3746	0.4148	0.0932	0.0000	0.1474	0.2032	0.0000	0.3304	0.1218	0.0000	0.2610	0.1836
AC020659.1	6.2250	4.3521	0.8813	1.2049	0.4857	0.5596	1.4764	0.5373	0.1252	0.2131	1.2596	11.9892	0.1908	0.1753	0.9365	0.7812	0.9183	0.1571	1.5955	0.0414	0.9039	1.8620	2.3190	1.9493	0.3168	1.3699	5.3599	1.1414	0.1096	0.0293	3.3492	0.9106	0.4026	0.3615	0.3100	0.3295	0.5462	2.4458	0.1517	1.0152	0.2828	0.8471	0.2972	0.5548	1.9244	0.0859	2.1063	3.1796	0.2014
DIRC1	0.3210	0.0000	1.3371	1.6345	0.1622	0.4651	0.8912	2.2662	0.0000	0.5714	0.1640	0.0663	0.3388	0.0000	0.9720	0.6679	0.4703	0.2691	0.4484	0.3147	1.2485	0.3858	0.2489	0.5627	0.0000	0.1858	0.3680	0.1135	0.0000	0.3178	0.0614	0.0000	0.1063	0.4323	0.2329	1.3109	0.1482	0.0637	0.1411	0.0476	0.1625	0.1003	0.0000	0.2676	0.1124	0.2486	0.0000	0.3328	0.2810
SNHG11	7.8908	13.0908	7.0478	4.9593	6.8294	8.4032	6.2295	6.9975	9.5567	4.2843	8.7460	9.3781	8.7489	11.4427	7.3715	11.6919	8.0059	4.6870	6.1830	4.4194	6.4307	7.0471	6.1600	5.5309	12.2629	5.0678	7.9696	6.1496	12.6778	6.1317	6.4053	10.3892	6.9412	4.3704	8.5207	5.9947	9.5595	11.9121	9.1172	5.6236	7.8070	3.3552	13.2568	7.1742	5.5628	6.4657	7.9490	8.0855	7.4711
MIR1-1HG-AS1	0.0245	0.6296	0.0510	0.3592	2.6363	0.0947	0.1166	0.0971	0.8232	0.0498	0.1502	0.1215	0.2758	0.0697	0.4586	0.0941	0.0615	0.1314	0.0913	0.0412	0.4719	0.0168	0.5318	0.2100	0.4074	0.0851	0.7489	1.1257	0.4358	0.0582	0.0375	0.0754	0.2271	0.0880	0.2370	0.1637	0.1131	0.0778	0.1507	0.0290	0.3141	0.0765	0.0000	0.1634	0.1201	0.0379	0.0375	0.3658	0.0572
MIR1-1HG	0.0000	0.0000	0.0000	0.0000	0.2412	0.0659	0.0000	0.0338	0.0000	0.0694	0.0000	0.0564	0.0960	0.0000	0.0000	0.0437	0.0000	0.0000	0.0000	0.0000	0.0505	0.0000	0.0000	0.0000	0.0000	0.0000	0.2085	0.0482	0.0000	0.0000	0.0000	0.0000	0.0301	0.0000	0.0660	0.0506	0.0000	0.0000	0.0600	0.0000	0.0460	0.0000	0.0000	0.0000	0.0478	0.0000	0.0000	0.0566	0.0000
GRIK1-AS1	1.5182	0.3433	1.3800	0.2208	0.0822	0.0698	0.3871	0.1612	0.1130	0.0184	0.6402	0.1195	0.2035	0.1714	0.4179	0.0694	0.2421	0.0727	0.1851	0.0101	0.2544	0.1986	0.3550	0.1549	0.0820	0.5649	0.1657	0.0894	0.0134	0.0143	0.1107	0.2225	0.0957	0.0865	0.1573	0.2147	0.1835	0.1865	0.0794	0.7925	0.0610	0.2145	0.0467	0.3916	0.6580	0.1259	0.0554	1.1393	0.1688
SNHG29	61.3209	67.9166	69.5845	69.8854	61.7724	29.6758	76.6963	42.5618	196.1469	71.0069	107.1232	45.1712	64.1456	150.6559	62.3939	96.1188	81.9576	104.9971	57.5324	70.4869	78.6945	64.8163	113.4616	47.7966	49.2718	70.5326	41.1076	57.4777	127.3410	74.4371	87.8643	123.5087	62.3574	50.9378	69.5790	60.2407	225.9686	57.0818	72.7708	87.4910	58.0573	57.4930	134.2301	107.7605	81.7177	47.5153	44.4543	80.3059	87.6831
TMEM51-AS1	3.1421	0.2563	3.3054	1.6761	2.7180	4.2233	1.2737	1.4600	0.1521	0.9545	6.1562	2.6654	2.7000	1.7602	1.0485	0.5340	2.6766	0.8297	1.9613	0.9344	0.9423	2.2910	1.6527	1.2455	3.9620	2.9856	1.3493	1.6755	0.5564	0.8037	2.2452	2.3323	1.1138	2.5296	1.3311	0.7225	1.7904	3.1724	4.4965	2.1336	2.2375	3.1961	0.9577	1.2456	2.7350	4.2575	1.7951	2.9059	1.7039
FAM182B	0.1826	0.2177	0.3296	0.1388	0.1538	0.2117	0.2221	0.3981	1.6267	0.2105	0.2405	0.0604	0.1371	0.1732	0.3887	0.1013	0.1834	0.4409	0.2948	0.1227	0.2255	0.1672	0.2014	0.1897	0.1841	0.2537	0.2605	0.3528	1.1550	0.1446	0.2516	0.3373	0.8383	0.0947	0.1766	0.1808	0.3259	0.2223	0.2140	0.3174	0.0904	0.2130	0.2726	0.0913	0.1619	0.3111	0.5411	0.1616	0.1563
AC007601.1	0.0422	0.2355	0.0000	0.1374	0.0852	0.1222	0.1338	0.0000	0.0329	0.0000	0.0287	0.0697	0.0000	0.0000	0.1393	0.0000	0.1059	0.0848	0.0000	0.0708	0.1249	0.1158	0.1743	0.0328	0.0000	0.0488	0.0322	0.0298	0.0625	0.0668	0.0645	0.0649	0.0372	0.0252	0.0000	0.2191	0.0389	0.0000	0.0371	0.0999	0.1138	0.0790	0.0000	0.1054	0.0000	0.0326	0.1938	0.0000	0.0492
LINC00476	2.3419	5.8487	1.4778	0.6529	2.9417	0.4476	3.1091	2.5807	2.6419	1.8979	2.0048	1.5627	1.1279	1.3777	0.8825	1.6995	0.6604	3.7874	0.7580	1.2625	1.2430	1.5650	0.4013	0.6049	1.3253	1.8992	0.9857	1.3101	2.2925	0.8826	0.8818	0.8866	3.2115	1.3342	1.0658	1.3760	1.3295	0.7852	1.2987	1.6770	0.8451	1.8776	0.8951	1.8056	0.9469	1.1539	1.4394	1.5892	1.6517
LINC02873	0.0000	0.0000	0.0000	0.0191	0.0237	0.0000	0.0372	0.0349	0.0000	0.0239	0.0000	0.1357	0.0000	0.0000	0.0000	0.0300	0.0393	0.0629	0.0218	0.0000	0.0869	0.0322	0.0485	0.0366	0.0355	0.0272	0.0179	0.0663	0.0000	0.0186	0.3412	0.0722	0.0000	0.0140	0.0681	0.0000	0.1083	0.0000	0.0619	0.0000	0.0475	0.0147	0.0000	0.0000	0.0821	0.0182	0.0180	0.0389	0.0548
C15orf54	0.2163	0.0906	0.2252	0.0441	0.1639	0.0522	0.1072	0.0670	0.0423	0.0000	0.1289	0.0000	0.0000	0.0256	0.1191	0.1039	0.1132	0.2176	0.0000	0.1060	0.0401	0.0557	0.0000	0.0000	0.1635	0.0939	0.0207	0.0573	0.0000	0.1927	0.0414	0.0000	0.0358	0.0809	0.0262	0.0401	0.0749	0.0429	0.0238	0.0320	0.0365	0.0000	0.0466	0.0676	0.2082	0.0628	0.0207	0.0897	0.0000
LINC01106	4.1928	0.0608	2.4946	0.7984	1.0040	1.7356	0.6047	1.3756	0.3191	0.5815	1.0201	0.8324	4.2912	2.0397	0.4796	1.2723	2.2561	0.2191	2.9662	1.1894	1.0688	1.6638	1.9700	1.5695	1.8522	1.1347	1.9973	0.9237	0.8677	0.3665	2.7089	3.8550	0.6008	0.8473	2.2118	1.0511	1.4075	2.3553	1.7946	2.6779	0.6246	0.8504	1.5473	1.7245	1.3724	1.0119	0.9805	1.6259	2.7329
ZBTB44-DT	0.2850	0.4954	0.3737	0.1806	0.6879	0.5200	0.5275	0.8629	1.0640	0.2577	0.2589	0.2879	0.5794	0.1802	0.1743	1.4394	0.4772	0.3186	0.6488	0.2129	0.4692	0.5001	0.3928	0.2961	0.3830	0.2933	0.4356	0.6940	0.3756	0.5768	0.3878	0.7311	0.6151	0.4360	0.9189	0.2586	0.9356	0.5027	0.1948	0.6005	0.3206	0.6529	1.0090	0.5543	0.5321	0.8828	0.7038	0.5516	0.7023
LINC02694	0.0786	0.2195	0.1091	0.0800	0.1141	0.0474	0.1480	0.2822	0.0000	0.2198	0.0535	0.0730	0.0829	0.0186	0.0541	0.1132	0.0658	0.0790	0.0366	0.1100	0.0437	0.1012	0.1117	0.0765	0.0148	0.0682	0.0225	0.0764	0.0146	0.0467	0.3157	0.0000	0.0173	0.0588	0.1710	0.0656	0.0544	0.0078	0.0259	0.0407	0.0066	0.0368	0.0423	0.0573	0.0344	0.0228	0.0301	0.0570	0.0688
LINC02880	0.0000	0.6992	0.1022	0.1199	0.0372	0.1422	0.1752	0.0729	0.1726	0.0000	0.2758	0.0000	0.0000	0.0349	0.1216	0.0000	0.0924	0.1481	0.0000	0.0825	0.1363	0.0000	0.0381	0.0860	0.1113	0.0426	0.0281	0.1301	0.0818	0.0291	0.0000	0.0000	0.1300	0.0000	0.0356	0.0547	0.0680	0.0292	0.0647	0.0872	0.0000	0.0690	0.0634	0.0614	0.0773	0.0570	0.0000	0.1832	0.0430
DLEU1	0.3532	0.6654	0.3846	0.4118	0.5965	0.4615	0.5493	0.7873	0.4220	0.8206	0.9011	0.4950	0.6042	1.7929	0.4232	1.8907	0.6927	0.6316	0.7416	0.7195	0.3539	0.5135	0.9270	0.5934	1.1516	0.3848	0.8573	0.5727	0.2233	0.4058	2.0724	1.3962	0.6465	0.4746	1.1620	0.3650	1.3585	0.9948	0.9829	0.7263	0.6425	0.2942	0.6172	0.2049	0.6012	1.0831	1.1488	0.8731	0.9457
RPP38-DT	0.2914	0.2713	0.2022	0.0791	0.6868	0.4690	0.2311	0.3849	0.6450	0.0988	0.2316	0.4013	0.3417	0.2763	0.2673	0.3419	0.0813	0.2279	0.1357	0.1632	0.3957	0.5335	0.1004	0.2648	0.2936	0.2811	0.4453	0.3089	0.6478	0.1923	0.2230	0.2242	0.4930	0.0872	0.1409	0.3966	0.1345	0.0771	0.1280	0.4604	0.1638	0.2123	0.2927	0.2024	0.1020	0.1880	0.3721	0.3625	0.1134
AL138899.1	0.2082	0.4652	0.0000	0.1017	0.1052	0.1206	0.3302	0.4744	0.0325	0.1694	0.0567	0.0688	0.0000	0.0395	0.0458	0.0000	0.0000	0.1954	0.1163	0.1866	0.1234	0.0286	0.0430	0.1297	0.0629	0.2410	0.3818	0.0589	0.0000	0.0000	0.0000	0.0000	0.2205	0.0249	0.1208	0.1855	0.1537	0.0991	0.0366	0.0740	0.0562	0.0260	0.0359	0.0347	0.1166	0.0000	0.0000	0.1036	0.0486
AC104129.1	0.0000	0.1171	0.0000	0.0142	0.0177	0.0000	0.0139	0.0260	0.0137	0.0178	0.0357	0.0000	0.0000	0.0166	0.0577	0.0447	0.0146	0.0820	0.0000	0.0098	0.0518	0.0480	0.0000	0.0000	0.0792	0.0000	0.0134	0.0370	0.0259	0.0000	0.0669	0.0000	0.0386	0.0000	0.0000	0.0778	0.0161	0.0139	0.0000	0.0207	0.0000	0.0000	0.0000	0.0000	0.0122	0.0135	0.0268	0.0580	0.0000
AL033381.1	0.0000	0.0000	0.0168	0.0197	0.0245	0.0468	0.0000	0.1440	0.0189	0.0739	0.0165	0.0601	0.1364	0.0919	0.0267	0.0310	0.0406	0.0325	0.0226	0.0000	0.0000	0.0499	0.0501	0.0189	0.0000	0.0000	0.0555	0.0171	0.0000	0.0959	0.1484	0.0000	0.0214	0.0580	0.0000	0.0000	0.0000	0.4423	0.0639	0.0144	0.0164	0.0151	0.1252	0.0000	0.0339	0.0375	0.2228	0.0804	0.1131
AC008969.1	1.5608	6.5293	2.0031	1.3379	1.8015	1.5777	3.6132	2.5532	4.1193	0.9691	1.5578	0.4049	1.0471	0.3012	1.8283	0.2788	1.2609	4.0465	1.7322	0.6963	2.6079	0.9844	0.9005	1.4421	1.4679	2.0800	2.0734	1.3213	3.0062	0.6323	0.8195	0.2933	6.1880	0.9124	0.7109	0.9027	1.3403	1.3972	0.7098	1.9894	0.6736	1.3548	1.1330	1.3613	1.6390	1.7144	0.5215	1.6784	1.2074
C14orf177	0.0000	0.1313	0.0000	0.0000	0.0297	0.0568	0.0000	0.0000	0.0000	0.0000	0.0000	0.0000	0.0000	0.0000	0.0000	0.0000	0.0000	0.0000	0.0000	0.0000	0.0000	0.0000	0.0000	0.0000	0.0000	0.0000	0.0000	0.0000	0.0000	0.0000	0.0000	0.0000	0.0000	0.0000	0.0000	0.0000	0.0000	0.0000	0.0000	0.0000	0.0000	0.0000	0.0000	0.0000	0.0000	0.0000	0.0000	0.0000	0.0000
C20orf197	1.5935	1.4517	1.3444	0.2396	0.2353	0.1658	0.7778	0.6801	0.0192	0.3990	0.1002	0.1823	0.1035	0.0930	0.4859	17.7649	0.2052	0.2795	0.1826	0.4806	0.7445	0.3872	0.1520	0.4583	0.0741	0.5676	0.3934	0.1560	0.1454	0.2718	0.0751	0.0377	0.3895	0.3081	0.2608	0.5824	0.1358	0.0778	0.1293	0.2179	0.0662	0.1225	5.1720	0.3678	0.1716	0.6454	0.0751	0.5083	0.6581
TTTY14	0.5441	0.0000	0.0000	0.5343	0.0056	0.0000	0.2838	0.0000	0.0757	0.0000	0.0000	0.2248	0.1626	0.8199	0.0082	0.0000	0.1310	0.6647	0.0035	0.1148	0.6514	0.6397	0.0000	0.0029	0.0000	0.0000	0.0028	0.3029	0.0000	0.0030	0.9270	0.1491	0.6612	0.0112	0.0000	0.0000	0.1548	0.0000	0.0950	0.6205	0.0050	0.4912	0.0738	0.0000	0.3731	0.1327	0.0000	0.7294	1.2092
C15orf56	1.1550	0.1613	1.7788	0.2646	0.4194	0.0349	0.0573	0.1430	0.4230	0.5140	0.6147	0.1790	0.2032	0.1711	0.4769	2.7494	0.4230	1.0649	1.3107	0.4447	0.3743	0.4956	0.4850	0.1125	0.4365	0.9192	0.4965	0.2806	0.2675	0.5430	0.7182	0.4999	1.0673	0.8857	0.2792	0.0536	0.2332	1.4609	0.3489	0.5346	0.3166	0.5411	0.3419	0.7520	0.9602	0.5589	0.7191	0.8981	0.2106
LINC00303	0.0000	0.0468	0.0582	0.0341	0.0000	0.0809	0.0997	0.0207	0.0327	0.0000	0.0571	0.0000	0.0000	0.0000	0.0000	0.0268	0.0000	0.0000	0.0390	0.0235	0.0000	0.0000	0.0000	0.0326	0.0633	0.0000	0.0640	0.0000	0.0000	0.0000	0.0000	0.0000	0.0000	0.0501	0.0000	0.0933	0.0000	0.0000	0.0368	0.0000	0.0000	0.0000	0.0000	0.0349	0.0000	0.0324	0.0000	0.0347	0.0000
MIR7-3HG	1.7603	0.0742	6.3629	1.8938	0.1007	0.0000	1.9494	12.5200	158.2646	13.1410	1.4933	0.8782	7.7586	1.2914	2.3037	0.3614	9.3964	146.0104	1.9174	7.1614	24.2565	5.8151	0.0000	1.4230	2.8620	8.9970	1.3705	0.9625	51.2481	0.1841	0.6609	2.4536	59.5451	0.0994	9.0900	0.0247	0.3066	4.0594	0.6422	23.1031	3.1824	2.3445	0.6864	3.0448	1.3718	1.0286	1.1452	6.1704	0.0775
AL358781.1	0.0000	0.0000	0.0000	0.0000	0.0000	0.0000	0.0000	0.0000	0.0000	0.0000	0.0000	0.0000	0.0000	0.0000	0.0000	0.0000	0.0000	0.0000	0.0000	0.0000	0.0000	0.0000	0.0000	0.0000	0.0000	0.0000	0.0000	0.0000	0.0000	0.0000	0.0000	0.0000	0.0000	0.0000	0.0000	0.0000	0.0000	0.0000	0.0000	0.0000	0.0000	0.0000	0.0000	0.0000	0.0000	0.0000	0.0000	0.0000	0.0000
TYMSOS	0.2901	0.0720	0.0895	0.1313	0.7328	0.1557	0.3835	0.2874	0.3274	0.1967	0.2415	0.5061	0.4083	0.2140	0.2129	0.6190	0.2698	0.1729	0.5703	0.1805	0.1433	0.3099	0.3998	0.5776	0.4873	0.5598	2.0692	0.2962	0.2867	0.1531	0.2220	0.2977	0.1992	0.2315	0.6858	0.1436	0.3868	0.3326	0.3116	0.2674	0.4133	0.0604	0.4164	0.3224	0.2708	0.1248	0.3705	0.2941	0.4891
AP000679.1	0.0800	0.0000	0.0555	0.0652	0.2627	3.0904	0.3172	0.0198	0.0000	0.0000	0.0545	0.7271	0.6191	0.0759	0.0440	0.2048	0.3348	0.0000	0.1490	0.0224	0.1481	0.2472	0.5374	0.7166	0.6651	0.0926	0.2445	0.7916	0.0296	0.2534	0.7040	0.1847	0.0706	0.5027	0.2708	0.1782	0.3323	0.3492	0.2109	0.1422	0.0810	0.0999	0.3444	0.0333	0.8400	2.7871	0.1839	0.2654	0.7002
IRAG1-AS1	0.0000	0.7853	0.2846	0.2863	0.2959	0.1697	0.4646	0.2611	0.7322	0.0596	0.1596	0.5324	0.4946	0.0555	0.8383	0.7124	0.0490	0.2357	0.2727	0.1640	0.1735	0.0804	0.0000	0.1825	0.0000	0.1356	0.0895	0.1242	0.4341	0.0928	0.3586	0.5409	0.3361	0.3856	0.1699	0.5218	0.2163	0.0000	0.3603	0.0347	0.5138	0.2195	0.2017	0.0976	0.0820	0.5896	0.1346	0.2915	0.6153
PRDM16-DT	9.6161	0.6476	4.9211	1.9250	12.3582	3.5171	0.8841	2.0835	1.5328	0.2419	5.7103	0.6386	3.5138	0.8034	3.7800	0.1903	2.8240	0.7774	4.7055	0.3080	1.4862	5.2963	2.3966	4.0639	2.2020	8.1212	3.2710	7.4168	1.3879	0.6355	2.6049	2.4476	0.6035	1.2720	1.7680	1.9751	2.7029	11.8784	0.4311	10.2594	1.3640	10.2502	1.8173	4.3849	7.8453	2.9690	1.7424	15.2979	0.6072
LINC01561	1.0710	0.0000	1.5134	5.0163	0.2125	1.9211	1.3045	0.3600	0.0299	0.2723	0.2866	1.8016	7.6972	0.4715	9.5175	2.3016	1.2806	0.3334	2.3151	0.4284	1.8982	0.7879	1.0675	2.2943	3.2960	0.7970	1.3738	8.0027	0.0850	3.4830	1.8443	0.2355	0.2026	5.0363	0.9248	0.9087	4.3783	0.4250	2.3867	0.2266	2.6068	0.3106	1.7127	0.9563	0.4017	2.6654	1.2310	0.9834	2.7233
C8orf31	0.7535	4.4368	1.1591	1.9077	2.0781	2.3997	2.0675	3.2584	0.2068	1.1807	6.1179	2.2045	4.4707	7.0877	1.4126	1.9815	1.4489	1.0515	3.8495	5.7142	1.4632	5.1456	7.2833	9.8993	3.4789	1.7446	10.6912	0.6909	1.7508	3.6766	5.8760	3.0402	1.7887	1.7551	3.0724	1.1641	11.5239	8.3076	101.7842	1.3394	55.8059	1.3358	8.3296	1.9009	2.2811	1.0249	2.9336	2.6856	10.2446
DLGAP1-AS1	12.5475	17.5788	9.2831	10.4772	17.0285	10.2197	11.7306	12.7817	1.0142	7.0013	9.7534	8.1584	16.6612	9.2135	10.4802	24.2726	9.5808	9.8119	10.2555	10.3318	10.8091	11.6401	9.9204	16.3318	11.5361	15.2999	13.7966	9.9534	3.3233	10.9323	14.4201	7.3250	4.7395	8.0746	3.6899	10.3958	21.4594	13.1115	9.3336	8.7864	11.6786	7.7155	6.5031	13.6043	11.3727	16.0195	12.1462	13.0494	17.7213
LINC00469	0.1073	0.5992	0.0000	0.0291	0.0542	0.0000	0.0000	0.0531	0.0279	0.0000	0.0000	0.0295	0.0503	0.0000	0.0787	0.0458	7.6310	0.1438	0.0000	0.0000	0.0265	0.0245	0.0000	0.0279	0.0000	0.0000	0.0000	0.0253	0.0000	0.0000	0.0000	0.0000	0.0000	0.0000	0.0346	0.0000	0.0330	0.0000	0.0000	0.0636	0.0241	0.0223	0.0000	0.1490	0.0250	0.0000	0.0000	0.0297	0.0417
FLJ13224	0.0550	0.1228	0.0382	0.1343	0.1111	0.0531	0.0872	0.0817	0.1718	0.1677	0.0000	0.0454	0.1547	0.0521	0.0605	0.4575	0.0000	0.1106	0.0000	0.0000	0.1629	0.2265	0.1136	0.1285	0.0000	0.3182	0.1680	0.0777	0.2852	0.1306	0.0841	0.0000	0.0243	0.0329	0.1595	0.0408	0.1522	0.0873	0.0966	0.0326	0.0742	0.0687	0.0473	0.0916	0.1155	0.1277	0.0000	0.1824	0.0642
FLJ40194	0.0744	0.6153	0.1653	0.0606	0.0601	0.0000	0.0826	0.1475	0.0465	0.0454	0.0811	0.0369	0.0209	0.0847	0.1966	0.0095	0.0623	0.0699	0.1386	0.0750	0.1323	0.0920	0.0308	0.1044	0.2025	0.1723	0.1251	0.1157	0.1324	0.0236	0.0228	0.0000	0.0328	0.0356	0.0288	0.1215	0.0687	0.0118	0.0523	0.0529	0.0502	0.0558	0.0384	0.0992	0.0625	0.0461	0.0228	0.0864	0.0695
NINJ2-AS1	6.3435	12.5313	8.2894	3.0973	5.1929	4.5215	7.9261	8.3291	4.8369	4.9169	3.6706	3.0315	7.4481	5.2910	5.9535	28.8410	6.8771	6.5344	4.6615	4.9654	7.2604	4.4736	6.2805	5.4329	4.5351	6.2156	5.8989	6.0100	3.0729	5.2349	12.2109	4.0287	3.9131	6.3810	3.9544	4.6102	10.4772	7.6126	6.0285	5.2984	5.7375	3.3899	8.1771	9.5864	4.7486	5.8141	3.4113	4.9127	6.6459
ZFAS1	4.7446	9.9870	4.9401	6.6860	3.7570	4.2250	6.9866	5.5881	9.0954	4.9175	8.7212	22.0353	9.0433	7.0814	6.4581	15.9420	8.8895	6.0611	5.6856	5.6117	7.5700	7.0446	9.5912	4.3043	8.1867	4.7858	9.6838	5.4974	10.5343	9.8441	9.3694	17.2387	5.7876	6.5779	7.4056	6.2720	20.7998	9.4140	11.7089	8.8786	8.4363	2.9139	25.3062	8.2421	6.5941	8.4943	3.9040	9.0326	6.3323
C1orf167-AS1	0.0000	0.0000	0.0000	0.0000	0.0000	0.0000	0.0000	0.0000	0.0000	0.0000	0.0000	0.0000	0.0000	0.0000	0.0000	0.0000	0.0000	0.0000	0.0000	0.0000	0.0000	0.0000	0.0000	0.0000	0.0000	0.0000	0.0340	0.0000	0.0000	0.0000	0.0000	0.0000	0.0000	0.0000	0.0000	0.0000	0.0000	0.0000	0.0000	0.0000	0.0000	0.0000	0.0000	0.0000	0.0000	0.0000	0.0000	0.0000	0.0000
AL355390.1	0.0000	0.1598	0.0000	0.0000	0.0000	0.0000	0.0567	0.0531	0.0838	0.0000	0.0000	0.0000	0.0000	0.0000	0.0000	0.0000	0.0000	0.0240	0.0000	0.0000	0.0265	0.0000	0.0000	0.0000	0.0000	0.0000	0.0000	0.0000	0.0530	0.0000	0.0000	0.0000	0.0000	0.0214	0.0000	0.0265	0.0000	0.0000	0.0000	0.0000	0.0000	0.0000	0.0000	0.0000	0.0250	0.0000	0.0000	0.0000	0.0000
CASC2	0.7727	0.0870	0.8798	0.3079	0.9099	0.3866	0.2513	0.4599	2.6581	0.5258	0.5567	0.3721	0.6650	0.7328	0.3734	0.7331	0.3490	0.7455	0.7920	1.7747	0.4365	0.3359	0.4712	0.5023	0.3782	0.6242	0.4078	0.5580	1.9529	1.0785	1.1105	0.6160	0.9520	0.3760	0.3763	0.5159	0.4875	0.4721	0.6644	0.8696	0.5439	0.3334	0.4835	0.9637	0.4670	0.4519	1.1884	0.9682	0.8889
AC011944.1	0.5257	0.7341	0.6386	0.2141	0.0221	0.0423	0.4864	1.1067	0.0342	0.1337	0.0000	0.2534	0.0616	0.0000	0.2412	0.8693	0.5867	0.0587	0.0816	0.6133	0.1298	0.2105	0.0000	0.0682	0.3311	0.1521	0.1674	0.2787	0.1299	0.0347	0.1006	0.0674	0.0967	0.1573	0.1695	0.2602	0.7683	0.0695	0.2695	0.0779	0.3843	0.0821	0.1509	0.2556	0.0613	0.2035	0.0000	0.3270	0.0511
AC105206.1	0.0000	0.0000	0.0000	0.0000	0.0000	0.0339	0.0000	0.0174	0.0000	0.0000	0.0000	0.0000	0.0000	0.0000	0.0000	0.0225	0.0000	0.0235	0.0000	0.0000	0.0779	0.0482	0.0000	0.0000	0.0530	0.0406	0.0000	0.0000	0.0000	0.0278	0.0268	0.0000	0.0155	0.0210	0.0678	0.0000	0.0000	0.0000	0.0000	0.0000	0.0000	0.0219	0.0000	0.0000	0.0000	0.0000	0.0000	0.0000	0.0000
AC025171.1	1.7183	9.6421	1.9432	2.5792	2.7601	5.7621	5.7578	5.0974	1.5688	2.6118	1.8413	2.3612	1.9562	3.5520	3.7199	1.9527	1.8584	2.6411	1.8877	2.9627	3.6180	1.9089	1.5566	2.1056	2.3350	2.8832	4.2638	1.8969	2.1892	2.4307	2.8519	2.1394	2.7013	3.3047	3.0435	4.5293	4.8655	0.8734	2.2906	1.3727	1.1074	1.2784	1.8287	3.1537	1.5949	3.6026	5.5772	2.1297	3.0872
FAM87B	0.1710	0.3821	0.0297	0.3482	0.1080	0.1239	0.2713	0.1694	0.1670	1.0435	0.2038	0.1060	0.0602	0.1216	0.5648	0.0547	0.2147	0.5160	0.1990	0.4070	0.4750	0.2935	0.1326	0.1665	0.4524	0.2474	0.2613	0.1813	0.2535	0.1354	0.2290	0.0658	0.6604	0.2814	0.0827	0.4443	0.1973	0.1696	0.4884	0.0760	0.2885	0.1869	0.0736	0.2850	0.0299	0.1655	0.2948	0.3546	0.2994
AL162595.1	3.2594	1.7584	4.3417	1.3730	4.2830	3.2658	2.2792	4.3206	8.5917	2.4993	7.8231	2.1312	3.5580	10.4573	1.5427	6.7468	3.5186	7.2990	5.7202	3.2017	2.9482	3.3395	4.2192	5.0781	4.1600	4.8664	4.5702	2.9282	3.4993	2.0422	17.9206	13.0800	11.2219	2.9717	5.8330	4.7566	8.2016	4.1824	3.8729	6.2810	2.6036	4.2181	4.1706	2.7418	5.2389	7.7203	5.7108	5.2887	6.9331
TMEM78	0.0000	0.0000	0.0000	0.0000	0.0193	0.0000	0.0000	0.0379	0.0000	0.0389	0.0000	0.0000	0.0000	0.1089	0.0421	0.0000	0.0000	0.0000	0.2494	0.0000	0.0000	0.0000	0.0000	0.0298	0.0000	0.0000	0.0585	0.0270	0.0284	0.0000	0.1172	0.0000	0.0169	0.0000	0.0000	0.0000	0.0353	0.0304	0.0336	0.0453	0.0000	0.0478	0.0000	0.0000	0.0804	0.0296	0.0880	0.0317	0.0893
TENM3-AS1	0.1624	0.7410	0.4322	1.1798	0.9299	0.4053	0.7193	0.4224	0.0106	0.8536	0.1936	0.4698	0.3429	0.3081	1.8330	0.7712	0.3965	0.8895	0.8067	0.6671	1.8548	0.2974	0.0979	0.5483	0.7367	0.3447	0.3517	0.4497	0.1806	0.7717	0.1761	0.1875	0.8902	1.2395	0.2094	0.6431	2.7864	0.1074	0.2141	0.2085	0.5937	0.1268	0.1632	0.7445	0.0853	0.3249	0.4356	0.3817	0.6477
ZNRF3-AS1	0.0767	0.3000	0.1597	0.0000	0.1550	0.0741	0.0608	0.0950	0.0000	0.3121	0.1568	0.0000	0.2699	0.0000	0.1267	0.3683	0.1284	0.1543	0.0714	0.0000	0.3125	0.1580	0.1189	0.0299	0.3479	0.2664	0.1465	0.1356	0.0284	0.1215	0.1174	0.1771	0.1354	0.1607	0.1484	0.0854	0.0708	0.1826	0.1348	0.0455	0.0259	0.1677	0.0330	0.0320	0.0806	0.0594	0.3527	0.1591	0.4477
AL161668.1	0.0000	0.2598	0.0000	0.0000	0.0000	0.0000	0.1844	0.0000	0.0000	0.0000	0.0000	0.0000	0.0000	0.0000	0.5119	0.2976	0.1946	0.0000	0.0000	0.0000	0.0000	0.0000	0.2403	0.0000	0.0000	0.0000	0.0000	0.1643	0.0000	0.0000	0.1779	0.0000	0.1026	0.0000	0.0000	0.0000	0.2146	0.0000	0.0000	0.0000	0.0000	0.0000	0.2002	0.0000	0.0000	0.0000	0.0000	0.0000	0.0000
FAM27E5	0.0000	0.1342	0.0000	0.0000	0.0000	0.0000	0.0000	0.0000	0.0000	0.0000	0.0000	0.0000	0.0000	0.0000	0.0000	0.0000	0.0000	0.0000	0.0000	0.0000	0.0000	0.0000	0.0000	0.0000	0.0000	0.0000	0.0000	0.0000	0.0000	0.0000	0.0000	0.0000	0.0000	0.0000	0.0000	0.0000	0.0000	0.0000	0.0000	0.0000	0.0000	0.0000	0.0000	0.0000	0.0000	0.0000	0.0000	0.0000	0.0000
C9orf62	0.0000	0.0000	0.0000	0.0000	0.0000	0.0000	0.0000	0.0000	0.0000	0.0000	0.0000	0.0000	0.0000	0.0000	0.0000	0.0000	0.0000	0.0000	0.0000	0.0000	0.0000	0.0000	0.0000	0.0000	0.0000	0.0000	0.0000	0.0000	0.0000	0.0000	0.0000	0.0000	0.0000	0.0000	0.0000	0.0000	0.0000	0.0000	0.0000	0.0000	0.0000	0.0000	0.0000	0.0000	0.0000	0.0000	0.0000	0.0000	0.0000
FAM230I	0.0000	0.0589	0.0732	0.0000	0.1066	0.0509	0.0418	0.1306	0.3297	0.2146	0.1078	0.0000	0.1484	0.1000	0.0000	0.0338	0.0883	0.1061	0.0491	0.4136	0.1172	0.0362	0.1636	0.0822	0.0000	0.1221	0.0403	0.0000	0.2345	0.0000	0.1211	0.0812	0.2561	0.0000	0.0000	0.1566	0.0000	0.0837	0.0000	0.1875	0.0000	0.0000	0.0908	0.0440	0.0369	0.0408	0.0000	0.0875	0.9850
AC068473.1	0.0000	0.1674	0.0520	0.0610	0.0378	0.0000	0.0000	0.1484	0.0000	0.0000	0.0000	0.0000	0.1054	0.0000	0.0000	0.0000	0.0000	0.0502	0.0698	0.0839	0.0555	0.0000	0.0000	0.1167	0.0000	0.0867	0.0000	0.0530	0.1666	0.0000	0.0000	0.0000	0.0331	0.0000	0.0000	0.0000	0.0000	0.0000	0.1975	0.0000	0.0000	0.0936	0.0000	0.0000	0.1049	0.0000	0.0000	0.0621	0.0000
LINC00314	0.0000	0.0000	0.0000	0.0000	0.0000	0.0000	0.0000	0.0000	0.0000	0.0000	0.0000	0.0000	0.0000	0.0000	0.0000	0.0000	0.0000	0.0000	0.0000	0.0000	0.0000	0.0000	0.0000	0.0000	0.0000	0.0000	0.0000	0.0000	0.0000	0.0000	0.0000	0.0000	0.0000	0.0000	0.0000	0.0000	0.1266	0.0000	0.0000	0.0000	0.0000	0.0000	0.0000	0.0000	0.0000	0.0000	0.0000	0.0000	0.0000
C5orf64	0.0150	0.0754	0.0390	0.0183	0.0208	0.0036	0.0059	0.0204	0.0059	0.0267	0.0332	0.0000	0.0105	0.0000	0.0206	0.0000	0.0031	0.0126	0.0140	0.0042	0.0111	0.0000	0.0000	0.0088	0.0000	0.0174	0.0057	0.0026	0.6361	0.0089	0.0029	0.0115	0.0149	0.0022	0.0036	0.0195	0.0069	0.0030	0.0033	0.0200	0.0025	0.0609	0.0032	0.0156	0.0000	0.0029	0.0000	0.0155	0.0044
LMO7DN	0.2853	0.0000	0.1485	0.3486	0.5764	0.0689	0.2828	0.1060	0.0557	0.1451	0.2915	0.0000	0.2007	0.0000	0.3926	0.0913	0.0000	0.0957	0.0000	0.1198	0.7924	0.0979	0.0737	0.4445	0.5391	0.0826	0.5450	0.1512	0.4757	0.0565	0.4367	0.4391	0.3463	0.1281	0.4828	0.2647	0.6584	0.0566	0.3134	0.2536	0.1925	0.1782	0.1228	0.4161	0.2496	0.7731	0.1093	0.6507	0.6660
ADORA2A-AS1	0.2271	0.8305	0.1720	0.1682	0.2086	0.3191	0.4913	0.5523	5.9689	0.1890	0.1407	0.0341	0.2615	0.1762	0.4547	0.2379	0.3284	0.8446	0.1923	0.1156	0.3365	0.1985	0.1494	0.1769	0.3121	0.3824	0.2682	0.2773	0.7039	0.0490	0.2370	0.0318	0.1185	0.2719	0.2796	0.2453	0.5337	0.0983	0.1996	0.2080	0.0697	0.2709	0.1245	0.2065	0.2602	0.0959	0.1107	0.2911	0.2169
LINC00324	5.1969	15.6326	5.4388	3.0610	5.9372	2.2395	8.7831	10.4161	0.6559	5.4079	1.5795	2.7419	3.8255	2.0472	3.2570	3.1476	3.3796	4.6376	4.2436	6.2914	4.8858	3.1840	1.5702	2.3668	4.2305	2.8230	2.1079	6.0752	3.1998	2.2475	1.1627	1.7842	3.7406	4.0195	1.6624	8.1616	4.8343	4.2515	3.7241	2.1318	2.3469	2.4973	2.5129	7.1298	2.8546	2.4143	3.1551	4.8740	4.8993
AC245177.1	0.0000	0.0000	0.0000	0.0000	0.0000	0.0000	0.0000	0.0000	0.0000	0.0000	0.0000	0.0000	0.0000	0.0333	0.0000	0.0000	0.0000	0.0000	0.0000	0.0000	0.0000	0.0000	0.0000	0.0000	0.0000	0.0000	0.0000	0.0000	0.0000	0.0000	0.0000	0.0000	0.0000	0.0000	0.0000	0.0000	0.0000	0.0000	0.0000	0.0000	0.0000	0.0000	0.0000	0.0000	0.0000	0.0000	0.0000	0.0000	0.0000
AC020907.1	0.0269	0.0300	0.1491	0.0656	1.0582	0.8042	1.4273	0.2395	0.0210	0.8742	1.2990	0.7768	0.6803	5.0430	0.0000	0.3095	0.6969	0.0900	0.5252	0.1805	0.0000	0.9405	1.2770	1.1716	0.9339	0.0933	1.6419	0.2848	0.0000	1.8502	1.7883	1.5294	0.5097	0.3697	0.8312	1.4356	1.0413	0.6182	0.1652	0.8116	0.0906	1.3590	0.5550	0.0448	0.6393	0.5407	1.2759	0.5123	0.4702
C9orf106	0.3176	0.4731	0.3674	0.1078	0.0401	0.1022	0.2729	0.3933	0.2068	0.0269	0.1082	0.1312	0.0745	0.1506	0.2914	1.4569	0.0443	0.4791	0.6161	0.0593	0.3920	0.2544	0.0274	0.1031	0.1200	0.3676	0.2831	0.1496	0.6080	0.0629	0.2025	0.0815	0.5607	0.1742	0.1536	0.0589	0.4886	0.0420	0.5582	0.1411	0.1429	0.0661	0.0684	0.1323	0.2779	0.2664	0.4867	0.3073	0.6178
LINC00670	0.0525	0.1173	0.0000	0.0285	0.0619	0.0000	0.0000	0.0260	0.0000	0.0890	0.0000	0.0434	0.0000	0.0000	0.0385	0.0000	0.0732	0.0352	0.0000	0.0098	0.0519	0.0000	0.0724	0.0545	0.0000	0.0000	0.0000	0.0247	0.0519	0.0000	0.0268	0.0000	0.0232	0.0209	0.0508	0.0260	0.0000	0.0000	0.0000	0.0000	0.0118	0.0109	0.0000	0.0729	0.0000	0.0135	0.0000	0.0145	0.0000
MTUS2-AS1	0.0324	0.0725	0.0450	0.0528	0.0000	0.0313	0.0257	0.3212	0.4053	0.0330	0.0000	0.0268	0.0000	0.0922	0.0357	0.0623	0.0271	0.4566	0.1208	0.0545	0.0720	0.0223	0.0000	0.0253	0.0980	0.1126	0.3717	0.0000	0.8170	0.0513	0.0000	0.0499	0.1574	0.0582	0.0000	0.1685	0.0898	0.0772	0.0570	0.1921	0.0000	0.0810	0.0000	0.0270	0.0454	0.0000	0.0000	0.0538	0.0757
LINC00311	0.1063	0.1188	0.0738	0.1299	0.0000	0.0000	0.0422	0.0263	0.0000	0.0000	0.0000	0.0439	0.0748	0.0504	0.1170	0.1021	0.0000	0.0356	0.0495	0.0298	0.1181	0.0000	0.0549	0.0000	0.0000	0.0615	0.0000	0.0376	0.0394	0.0421	0.0000	0.0000	0.0235	0.0318	0.0514	0.0789	0.0491	0.0422	0.0000	0.0315	0.0000	0.0000	0.0458	0.0000	0.0000	0.0412	0.0000	0.0000	0.0000
AL162457.1	0.0416	1.2089	0.0289	0.0678	0.0210	0.0000	0.3631	0.2680	0.0325	0.0423	0.0000	0.0000	0.0586	0.0000	0.0916	0.0266	0.0000	0.2512	0.0775	0.1165	0.1849	0.0571	0.0000	0.0324	0.0000	0.1445	0.0000	0.0294	0.0000	0.0000	0.0000	0.0000	0.0551	0.0498	0.0000	0.0618	0.0000	0.0000	0.0731	0.0247	0.0000	0.0260	0.0000	0.1387	0.0000	0.0000	0.0000	0.1381	0.0000
LINC00174	2.1537	10.4808	1.8824	2.5063	2.8121	4.1605	3.7401	4.1895	2.7058	0.6186	5.1717	1.1175	2.7590	3.3114	2.4343	11.4097	2.3897	1.7033	2.2320	0.6532	2.6871	2.5105	3.4614	2.8762	3.2776	2.7253	4.3743	2.0281	4.1205	0.7366	4.3647	2.8302	2.3276	1.3789	3.2593	2.9748	4.1943	3.3846	3.1694	2.6752	2.3128	2.5210	2.0641	1.1629	3.1959	2.1607	2.2918	3.2878	3.7499
IL6-AS1	0.0000	4.9768	0.1694	1.1432	0.4007	0.1179	1.1616	0.5441	0.0000	0.0000	0.1247	0.0504	0.0000	0.1736	0.6718	0.3515	0.5618	0.3273	0.0000	0.4443	0.8136	0.2095	0.0631	0.4753	0.0000	0.2119	1.4921	0.1294	0.1809	0.0966	0.0467	0.0000	0.2155	0.3652	0.0000	0.6342	0.1127	0.2421	0.0000	0.1085	0.2059	0.0381	0.0525	0.5594	0.2563	0.1417	0.0000	0.0506	0.4985
SLC24A3-AS1	0.0465	0.1040	0.0000	0.2274	0.0705	0.0899	0.0738	0.0230	0.0000	0.0000	0.0000	0.0000	0.0655	0.0441	0.0512	0.0893	0.0000	0.0000	0.0866	0.0261	0.1378	0.0958	0.0000	0.3262	0.1407	0.0000	0.1778	0.0329	0.0345	0.0368	0.0356	0.0000	0.0205	0.1114	0.0450	0.0345	0.0000	0.0738	0.0409	0.0000	0.0000	0.0291	0.0000	0.2326	0.0651	0.0360	0.0000	0.0772	0.1086
LINC01699	0.0000	0.3590	0.0000	0.0000	0.0000	0.0000	0.0000	0.1592	0.2511	0.0000	0.0000	0.0000	0.0000	0.0000	0.0000	0.2057	0.0000	0.0000	0.0000	0.0000	0.0000	0.0000	0.0000	0.0000	0.0000	0.0000	0.0000	0.0000	0.0000	0.0000	0.2460	0.0000	0.0000	0.0000	0.0000	0.0000	0.2967	0.0000	0.0000	0.0000	0.0000	0.0000	0.0000	0.2678	0.0000	0.0000	0.0000	0.0000	0.0000
EIF3J-DT	9.1835	11.2032	9.2692	4.6533	10.8613	5.0055	8.5841	6.4357	16.6857	6.5214	10.4924	6.6128	11.3633	10.5606	7.1388	25.6442	6.5369	13.5287	8.1026	7.4113	8.3021	7.8778	6.2038	4.8445	9.3286	8.5387	11.2359	5.4350	7.7530	6.3176	9.2978	9.8307	13.1921	8.1652	9.1846	4.9390	8.5444	8.9530	14.0025	8.1978	8.3602	5.9176	6.8701	8.0354	6.5304	12.3549	10.6754	8.7364	10.1281
AP003471.1	0.0000	0.0000	0.0000	0.0000	0.0000	0.0000	0.0000	0.0415	0.0654	0.0000	0.0285	0.0000	0.0000	0.0000	0.0000	0.0000	0.0000	0.0561	0.0000	0.0000	0.0310	0.0000	0.0000	0.0000	0.0633	0.0000	0.0000	0.0000	0.0000	0.0000	0.0000	0.0000	0.0000	0.0000	0.0000	0.0311	0.0000	0.0000	0.0000	0.0000	0.0000	0.0523	0.0000	0.0000	0.0000	0.0000	0.0000	0.0000	0.0000
LINC00305	0.0290	0.0971	0.0402	0.0000	0.0000	0.0000	0.0230	0.0000	0.0000	0.0000	0.0000	0.0000	0.0000	0.0275	0.0319	0.0000	0.0000	0.0583	0.0270	0.0000	0.0000	0.0000	0.0000	0.0000	0.0000	0.0000	0.0000	0.0000	0.0429	0.0000	0.0222	0.0000	0.0128	0.0867	0.0000	0.0215	0.0000	0.0000	0.0000	0.0858	0.0195	0.0543	0.0000	0.0241	0.0203	0.0000	0.0000	0.0000	0.0000
FLJ37453	7.1350	12.1833	7.1721	3.7559	8.6198	4.3234	7.0207	4.7514	9.5453	4.8610	3.5995	4.7279	6.6781	1.9469	5.9288	13.6160	4.5074	9.3433	4.1054	4.3354	6.0827	4.6448	1.7046	3.3559	6.9197	6.8573	5.4781	6.3517	9.2540	3.4911	3.3229	3.6259	13.9337	4.3106	2.7666	5.2471	3.8525	8.2538	4.5551	5.7033	6.0637	4.3100	3.5936	7.4611	5.2778	6.0456	4.1004	6.6994	3.9675
AC135776.1	0.0000	0.0375	0.0000	0.0000	0.0000	0.0000	0.0000	0.0000	0.0000	0.0000	0.0000	0.0000	0.0000	0.0000	0.0000	0.0000	0.0000	0.0000	0.0000	0.0000	0.0000	0.0000	0.0000	0.0000	0.0000	0.0000	0.0000	0.0000	0.0000	0.0000	0.0000	0.0000	0.0000	0.0000	0.0000	0.0000	0.0000	0.0000	0.0000	0.0000	0.0000	0.0000	0.0000	0.0000	0.0000	0.0000	0.0000	0.0000	0.0000
PCBP1-AS1	1.6752	4.3693	1.3478	1.1984	1.6898	1.2713	2.9034	2.1568	1.4151	1.2171	2.1064	0.8203	1.6762	0.9800	2.1858	3.8334	1.5229	2.4601	1.4156	1.1941	2.2218	1.4116	1.4252	1.4385	1.6651	1.6214	2.3608	1.2706	1.4552	0.7989	1.2135	1.6365	2.2098	1.1751	0.7312	1.9402	1.6845	1.3878	1.5344	1.9078	0.9561	1.3659	1.2318	1.4596	1.5041	1.0676	0.7543	2.1157	2.0378
PIK3CD-AS1	0.3652	2.3975	0.2535	0.0744	0.0231	0.1764	0.9053	0.4523	0.0713	0.2786	0.0622	0.3018	0.0642	0.0000	0.3016	0.0585	0.0382	0.1225	0.0425	0.1534	0.2705	0.1881	0.0472	0.1778	0.0000	0.0529	0.0698	0.1291	0.0677	0.1808	0.0349	0.0703	0.1008	0.1093	0.1325	0.3728	0.0421	0.0725	0.0803	0.0271	0.0616	0.0856	0.0786	0.6469	0.0639	0.0707	0.0000	0.1136	0.1599
LINC00652	0.1812	0.8098	0.3494	0.2460	0.2339	0.1167	0.3992	0.2194	0.5034	0.3481	0.1372	0.1331	0.2267	0.0955	0.1330	0.4511	0.2359	0.2025	0.0375	0.2255	0.4623	0.1797	0.1665	0.2353	0.1826	0.0466	0.3846	0.2135	0.3432	0.0638	0.3390	0.4028	0.3110	0.1084	0.1168	0.1943	0.2230	0.1598	0.1062	0.1432	0.0951	0.1635	0.1560	0.3859	0.0705	0.1871	0.1080	0.3507	0.3055
LINC02870	0.2448	1.1396	0.3115	0.2659	0.2679	0.3547	0.3883	0.2425	0.0319	0.0830	0.5837	0.1686	0.1722	0.7351	0.1348	17.0283	0.3074	0.1094	0.9498	0.2057	0.3022	0.3922	0.4639	0.4132	0.5551	0.2834	0.8730	0.1154	0.0907	0.3231	3.5285	0.6279	0.2341	0.3174	0.3157	0.3635	1.0169	1.3924	0.8247	0.5318	0.3304	0.2039	0.7729	0.3400	0.4856	0.2211	1.5944	0.5076	0.1429
ACTA2-AS1	2.1180	8.9690	5.9353	3.6210	2.0078	3.1823	2.4681	0.9326	0.2656	3.0586	1.3360	0.7995	4.1581	1.3887	8.7520	2.5610	4.2242	1.3852	1.2174	0.5272	10.3621	1.1311	2.5136	4.8073	4.0322	0.8476	1.9582	3.6781	2.7131	2.1119	1.9012	0.6037	1.4311	4.5071	1.5426	2.8537	1.3276	0.8509	1.9763	0.4493	0.3353	0.6534	2.0039	1.3947	0.4576	1.5792	0.6211	4.3809	12.3912
PRNT	0.0356	0.0000	0.0000	0.0000	0.0000	0.0000	0.0000	0.0000	0.0000	0.0000	0.0000	0.0000	0.0000	0.0000	0.0000	0.0000	0.0000	0.0000	0.0000	0.0000	0.0000	0.0000	0.0000	0.0000	0.0000	0.0000	0.0000	0.0000	0.0000	0.0000	0.0000	0.0000	0.0000	0.0000	0.0000	0.0000	0.0000	0.0000	0.0000	0.0000	0.0000	0.0000	0.0000	0.0000	0.0000	0.0000	0.0000	0.0000	0.0000
LINC00304	0.0420	0.7982	0.0583	0.0685	0.0425	0.0203	0.1667	0.0729	0.0328	0.0000	0.1002	0.0000	0.0591	0.0000	0.0463	0.1614	0.0704	0.0141	0.0000	0.0118	0.0934	0.0144	0.0217	0.0818	0.0953	0.0730	0.0963	0.1485	0.0467	0.0499	0.0965	0.0970	0.0835	0.0126	0.0610	0.0936	0.1164	0.0334	0.0185	0.2615	0.1418	0.0263	0.0362	0.0350	0.0441	0.0325	0.0000	0.1569	0.0245
AC022148.1	0.0000	0.1708	0.0354	0.0208	0.0772	0.0492	0.0202	0.0379	0.3384	0.0000	0.0347	0.0211	0.0000	0.0725	0.0280	0.0000	0.0426	0.1025	0.0474	0.0285	0.0377	0.0350	0.0790	0.0000	0.1155	0.0295	0.0000	0.0360	1.6238	0.0403	0.0390	0.0000	0.1237	0.0305	0.0493	0.0000	0.0000	0.0202	0.0224	0.0302	0.2063	0.0477	0.0219	0.0425	0.0000	0.0000	0.0195	0.0845	0.0000
PRR26	2.2862	0.4525	3.8487	0.9091	6.0337	0.9911	1.2422	2.2650	3.4248	0.9430	3.2865	1.1231	1.2793	4.4813	0.8225	0.3054	1.8082	1.8288	1.5505	3.5590	0.6067	1.7613	2.7818	1.6407	2.0955	3.1989	3.6523	2.5130	6.8776	0.9052	3.6235	3.2415	2.2565	0.9535	0.9140	0.9489	0.7893	3.9004	1.8431	3.0719	1.5123	2.8845	1.8834	2.4005	2.0605	0.8084	1.5656	2.0679	0.8825
C9orf139	1.2176	5.7584	0.9494	0.6793	0.5308	0.8538	1.7463	2.4787	0.4561	0.3902	1.0681	0.6202	0.2113	0.3638	1.1202	0.8755	0.4747	0.8277	0.3883	0.2896	1.1366	0.6070	0.5862	0.7276	0.2774	0.4827	1.2746	0.5541	1.8295	0.2509	0.4979	0.1284	0.7951	0.6788	0.3387	0.9287	0.3541	0.4104	0.3225	0.4843	0.6753	0.3543	0.5171	0.6672	0.3153	0.1291	0.2173	0.8577	0.4478
LINC02363	0.0919	2.6706	0.4467	0.2746	1.7338	1.0064	1.0452	1.4421	0.1915	0.4052	0.8977	1.3168	0.6469	1.1624	0.4049	2.2167	0.4104	0.1644	0.3139	0.5149	0.2951	1.5991	0.8552	0.9310	0.5096	0.1419	0.5854	0.7148	0.2498	0.4125	1.2196	1.2734	0.5546	0.3668	0.5631	0.3185	0.7638	1.2647	0.7541	1.0894	0.4963	0.4403	0.5541	0.2554	0.3862	0.4508	0.6575	0.7625	1.3234
WDFY3-AS2	1.0496	0.4969	1.3028	0.7463	0.6695	0.4038	0.9736	1.1500	3.9753	1.9090	0.6241	0.1838	1.1141	0.6833	0.8324	0.3132	0.8116	2.6841	0.7206	1.4796	1.8316	0.5924	0.2942	0.5890	0.7934	0.9474	0.3467	0.6036	3.4017	0.5353	0.3744	1.1910	3.0309	0.4791	1.0323	0.6141	0.6651	0.6848	0.4065	0.8696	0.4862	0.7613	0.9038	1.3121	0.6040	0.6681	0.4839	1.1583	1.2043
CSNK1G2-AS1	0.2473	0.9672	0.0000	0.4030	0.1874	0.1792	0.2943	0.3063	0.0000	0.0000	0.5055	0.1533	0.0000	0.1759	0.4085	0.2375	0.2588	0.0829	0.1152	0.0346	0.3664	0.1274	0.0639	0.1927	0.2804	0.0716	0.0473	0.1311	0.0458	0.1469	0.4733	0.0952	0.0273	0.0740	0.1794	0.3213	0.3425	0.0491	0.4348	0.3664	0.1669	0.1931	0.1597	0.0000	0.3463	0.1915	0.0474	0.6667	0.4330
LINC01559	0.2737	0.0000	0.4969	31.5405	84.5257	40.8763	0.7181	15.9471	0.0823	4.0047	33.3047	12.1618	33.0373	35.4617	1.2982	0.0270	4.7232	7.6665	17.7629	7.1696	0.4211	5.6092	2.5681	16.8121	19.6396	7.2636	33.3539	26.9671	0.0000	57.9524	103.0531	10.2399	1.7843	22.3045	41.9061	2.5010	53.0617	17.5461	1.0548	30.8768	58.4223	1.3284	3.2816	3.7903	1.0171	3.0975	15.3912	13.0973	18.3823
LINC01555	0.0000	0.0000	0.0401	0.0235	0.0146	0.0000	0.0229	0.0286	0.0225	0.0000	0.0197	0.0000	0.1625	0.1368	0.0000	0.0000	0.0725	0.0000	0.0000	0.0323	0.0000	0.0198	0.0298	0.0000	0.0436	0.0000	0.0221	0.1020	0.0000	0.0000	0.2430	0.0000	0.0127	0.0173	0.0000	0.1714	0.0000	0.0458	0.0254	0.4446	0.0000	0.0000	0.0249	0.0000	0.0000	0.0000	0.0000	0.0000	0.0000
LINC02878	1.1024	4.0266	0.8535	0.4835	0.9638	2.0476	1.6479	2.0163	0.0994	0.5175	1.5019	0.8409	1.5513	1.8094	1.6339	7.5182	1.2776	0.5118	1.9741	0.9024	1.1934	0.5531	0.7450	1.8166	2.3076	0.9817	2.2680	1.1388	1.7597	1.2087	2.4987	0.7178	1.1228	0.5583	2.2553	1.3850	5.5579	1.4806	1.7141	1.3566	1.9742	1.3773	2.8478	1.0601	1.8403	0.9192	0.8447	0.9847	1.9300
AC004832.1	0.0687	0.0000	0.1431	0.0000	0.0694	0.0332	0.1908	0.6979	13.6394	0.3845	0.0702	0.0284	0.3869	0.0978	0.1135	0.0440	0.1726	2.6731	0.0000	0.1732	0.1527	0.3067	0.0355	0.1874	0.1559	0.4376	0.4727	0.0000	5.9087	0.1088	0.0526	0.0000	1.7291	0.1028	0.2326	0.0255	0.0317	0.2727	0.0604	0.5498	0.1391	0.0859	0.1184	0.1146	0.0241	0.0798	0.4476	0.2565	0.0802
FER1L6-AS1	0.0000	0.0000	0.0000	0.0879	0.0726	0.0695	0.0000	0.0000	0.0000	0.1828	0.0735	0.0000	0.0000	0.2046	0.0000	0.0000	0.1204	0.0000	0.0000	0.0201	0.0000	0.0247	0.0743	0.0280	0.0000	0.0000	0.0549	0.0254	0.0000	0.0000	0.7430	0.0553	0.0159	0.0215	0.2086	0.0000	0.1991	0.3995	0.0000	0.0426	0.0728	0.0674	0.1548	0.0000	0.0000	0.0000	0.0551	0.0298	0.0000
HECW1-IT1	0.0453	0.0506	0.0314	0.0000	0.0000	0.0000	0.0000	0.0000	0.0000	0.0000	0.0000	0.0000	0.0000	0.0000	0.0498	0.0000	0.0000	0.0000	0.0000	0.0000	0.0670	0.0000	0.0000	0.0353	0.0000	0.0000	0.0346	0.0000	0.0000	0.0000	0.0000	0.0697	0.0000	0.0000	0.0000	0.0000	0.0000	0.0000	0.0000	0.0000	0.0000	0.0000	0.0390	0.0000	0.0000	0.0000	0.0000	0.0000	0.0000
C6orf223	2.6145	0.0000	2.5926	7.3018	2.3471	22.3955	0.9954	7.0824	0.1401	2.9024	10.2894	6.4074	14.8432	16.1941	2.2700	2.9743	13.3181	0.8415	11.1850	18.4584	0.3431	5.2316	9.7135	11.1379	27.5550	4.7390	8.5397	4.6253	0.1772	11.5106	76.5878	14.3939	1.2331	52.0487	14.8676	1.1757	3.7789	15.9836	7.2347	7.7014	3.1454	2.0999	5.1202	3.8972	7.1436	2.5796	44.3256	7.0382	4.0107
LINC00471	0.4437	1.1332	1.0560	0.1033	0.5124	0.4286	0.9050	1.5072	2.2287	0.2579	0.4318	0.2619	0.0892	0.1803	0.7677	2.8405	0.4245	0.8501	0.3542	0.6745	0.7043	0.1306	0.1310	0.3950	1.0541	0.5137	0.7750	0.3584	1.4094	0.7027	0.9703	0.0000	0.8394	0.9105	0.3678	0.1412	0.6437	0.3019	0.7242	0.3756	0.3850	0.5940	1.0917	0.2641	0.2663	0.4908	1.2143	0.1577	0.5919
CELF2-AS1	0.0000	5.3859	0.9126	0.3844	0.4087	0.3582	2.1390	1.2858	0.0263	0.6172	0.1837	0.0000	0.0474	0.0320	0.4825	0.0216	0.0564	0.5199	0.1256	0.1888	0.5743	0.0000	0.0697	0.2363	0.0510	1.0537	0.0000	0.2859	0.0250	0.0801	0.1806	0.0000	0.4761	0.3430	0.3260	0.4755	0.2178	0.0000	0.0593	0.1198	0.0227	0.2316	0.0871	0.0281	0.1652	0.0783	0.0000	0.2237	0.1967
LINC02724	1.2805	1.6293	1.2098	0.3187	0.0359	0.0687	1.0438	1.0924	0.2223	0.5065	0.3877	0.2645	0.1001	0.2698	0.3525	4.6904	0.1191	0.2385	0.5299	0.4980	0.5796	0.2442	0.1838	0.0831	0.2689	0.4529	0.2990	0.4023	0.4218	0.3098	0.7622	0.1642	0.3768	0.3619	0.2408	0.2112	0.2298	0.0847	0.1876	0.1686	0.1920	0.9332	0.1531	0.6522	0.5976	0.2479	0.2998	0.5605	0.0415
OGFRP1	1.5211	1.9802	1.2109	0.7503	2.0656	1.6579	1.6050	1.4794	1.1122	2.1150	1.9394	1.5338	6.0684	1.3631	0.8604	1.7867	1.4134	1.9933	1.8843	2.5480	0.8890	1.6673	3.2168	3.1310	3.7343	3.7158	1.9622	1.5388	1.0550	3.1825	4.6249	3.2432	1.0964	2.6059	6.3164	1.6681	1.9839	6.7563	2.1096	1.9101	1.0924	1.1944	2.1510	1.1514	1.3385	1.4371	2.9300	2.2571	3.0786
TP53TG1	1.5169	2.3759	1.9189	1.9631	2.7213	1.5473	2.2151	2.3736	7.1331	1.9034	2.0956	3.9947	4.1097	2.6485	2.1384	8.7119	2.9666	2.7473	2.4818	2.9774	2.5202	3.7573	3.4436	4.5831	1.7360	2.7572	2.1125	2.5452	4.6755	2.4023	1.7035	3.1200	2.8783	2.3418	2.8106	1.7471	2.4603	4.6918	3.1148	3.2003	4.1135	1.1336	3.5035	3.3318	1.3101	1.4050	2.2703	3.0101	3.5410
PRR34	0.9750	2.0467	1.4766	0.5295	0.2687	0.5707	1.5233	1.1123	1.7313	1.7430	0.3623	0.3418	0.7068	0.1121	1.0735	0.8133	0.5935	1.7831	0.3852	0.8108	1.0942	0.8926	0.1527	0.6675	0.4467	0.7525	0.3612	0.7936	0.8102	0.9826	0.1809	0.2728	0.5086	0.7957	0.3143	1.1187	0.4364	0.2345	0.5713	0.3501	0.2791	0.4245	0.2035	1.6006	0.4137	0.1373	0.3849	0.9802	0.9311
C17orf77	0.0300	0.1004	0.0000	0.0244	0.0000	0.0000	0.0475	0.0000	0.0000	0.0000	0.0000	0.0000	0.0000	1.3922	0.0000	0.0384	0.0000	0.0000	0.0000	0.3859	0.0000	0.0617	0.0310	0.0000	0.0000	0.0000	0.2290	0.2118	0.0222	0.0000	0.0000	0.0000	0.0397	0.0000	0.0000	0.1112	0.0000	0.0000	0.9216	0.0000	0.0202	0.2620	0.0000	0.0000	0.0629	0.0464	0.0000	0.0248	0.8393
FAM87A	0.6704	0.0731	0.3519	0.0932	0.0826	0.0316	0.1556	0.0972	0.0639	0.1497	0.0891	0.0135	0.0690	0.0775	0.3241	0.0523	0.1095	0.0329	0.2741	0.5861	0.6177	0.0674	0.0676	0.1401	0.0000	0.2082	0.0625	0.1271	0.0364	0.1942	0.1126	0.1007	0.0938	0.1272	0.0316	0.1335	0.1057	0.0779	0.0575	0.0969	0.0772	0.5925	0.0141	0.2998	0.1946	0.2026	0.7142	0.0949	0.0954
AC138028.1	0.1116	0.3324	0.0258	0.0000	0.0376	0.0000	0.2065	0.0737	0.0291	0.0000	0.1520	0.0307	0.1570	0.1411	0.2047	0.1190	0.0934	0.1496	0.1385	0.0208	0.1928	0.0766	0.1153	0.0869	0.1687	0.2153	0.0853	0.0526	0.1929	0.0589	0.2562	0.0572	0.1806	0.0223	0.0360	0.1933	0.0343	0.0885	0.0327	0.0661	0.0753	0.0697	0.0961	0.0000	0.2604	0.0288	0.0570	0.0925	0.1302
LINC00334	0.2506	0.3600	0.1739	0.1750	0.1085	0.3112	0.0568	0.0355	0.5594	0.1456	0.2195	0.0592	0.1008	0.1358	0.0788	0.1833	0.1798	0.2160	0.0667	0.1002	0.0795	0.1475	0.1110	0.0837	0.0541	0.1243	0.1915	0.2783	0.6898	0.0567	0.1096	0.0551	0.2054	0.0857	0.0346	0.3189	0.0330	0.2557	0.0944	0.1909	0.0483	0.1565	0.1850	0.0597	0.1002	0.0832	0.1372	0.2672	0.0418
LINC01006	2.5358	1.2756	1.5391	1.3069	3.1842	2.2635	2.8883	2.5480	7.5588	0.7762	2.1491	0.5462	3.6869	4.1656	0.9130	2.9772	3.2593	2.3532	1.9136	1.5380	1.4287	2.2115	1.5590	1.4933	3.6701	1.6487	2.7689	1.3549	2.5875	1.0230	3.1135	2.4138	3.2967	1.5608	1.0693	3.1005	2.7735	3.8964	2.6458	2.9836	0.9488	1.4077	1.9197	2.1334	1.0601	2.6985	2.5416	2.6813	0.9609
AC239585.1	0.0000	0.0000	0.0000	0.0000	0.0000	0.0000	0.0000	0.0000	0.0000	0.0000	0.0000	0.0000	0.0000	0.0000	0.0000	0.0000	0.0000	0.0000	0.0000	0.0000	0.0260	0.0000	0.0000	0.0000	0.0000	0.0000	0.0000	0.0000	0.0000	0.0000	0.0000	0.0000	0.0000	0.0000	0.0000	0.0000	0.0000	0.0000	0.0000	0.0000	0.0000	0.0000	0.0000	0.0000	0.0000	0.0000	0.0000	0.0291	0.0000
FAM230E	0.0000	0.0000	0.0000	0.0000	0.0000	0.0000	0.0000	0.0000	0.0000	0.0000	0.0000	0.0000	0.0000	0.0000	0.0306	0.0000	0.0000	0.0000	0.0000	0.0000	0.0000	0.0000	0.0000	0.0000	0.0000	0.0000	0.0000	0.0000	0.0000	0.0000	0.0000	0.0000	0.0000	0.0000	0.0000	0.0000	0.0000	0.0000	0.0000	0.0000	0.0188	0.0000	0.0000	0.0000	0.0000	0.0000	0.0000	0.0000	0.0000
PRKCZ-AS1	3.8879	8.0443	2.6988	3.5580	4.5100	6.3978	5.4061	3.8756	3.0002	2.0505	7.7167	2.4592	5.2687	3.4139	5.4961	4.2709	5.0221	3.6049	2.1454	1.9355	4.0531	5.4379	4.0188	5.2348	10.0865	4.7788	5.8687	6.9891	3.2016	4.0668	4.4451	3.7675	3.5168	2.3556	3.6208	3.0646	6.4249	9.0285	8.2682	4.0954	3.6276	2.5487	2.9759	3.7203	3.7971	4.8686	5.4066	5.3346	2.6331
TSPEAR-AS2	0.1100	2.2434	0.4200	0.4705	0.5141	0.2922	0.5890	2.9702	0.0860	0.2798	0.2061	0.7046	0.4258	1.5390	1.1508	0.5458	0.3914	0.5349	0.4098	0.2465	0.7131	0.6232	0.1422	0.3000	0.0416	0.1911	0.1261	0.1166	1.3454	0.1307	0.2947	0.0847	0.5949	0.3951	0.3458	1.1435	0.1270	2.4449	0.0967	0.1467	0.1485	0.3093	0.2842	0.2292	0.1540	0.0852	0.1475	0.7300	0.1284
PRORY	0.0948	0.0000	0.0000	0.0000	0.0000	0.0000	0.0000	0.0000	0.0000	0.0000	0.0000	0.0000	0.0000	0.0000	0.0000	0.0000	0.0000	0.0636	0.0000	0.0000	0.0000	0.0000	0.0000	0.0000	0.0000	0.0000	0.0000	0.0000	0.0000	0.0000	0.0000	0.0000	0.0000	0.0000	0.0000	0.0000	0.0000	0.0000	0.0000	0.0000	0.0000	0.0000	0.0000	0.0000	0.0000	0.0000	0.0000	0.0000	0.0000
AC138356.1	0.4389	1.4265	0.5539	0.3250	0.4031	0.2698	0.4114	0.3755	0.4364	0.5682	0.1903	0.2638	0.2807	0.1135	0.3954	0.3576	0.1002	0.8294	0.1486	0.2011	0.5024	0.2192	0.1650	0.1865	0.4826	0.2310	0.3049	0.1974	0.8576	0.1896	0.1832	0.0614	0.6164	0.2388	0.2315	0.4147	0.0737	0.5067	0.2104	0.4255	0.8616	0.6231	0.2061	0.4988	0.1955	0.0927	0.1223	0.2978	0.4191
WT1-AS	0.4340	1.6053	0.2805	1.1704	0.0605	0.3036	0.5342	0.3040	0.0117	0.3045	0.1733	0.1113	0.5266	0.0994	1.0546	0.2395	0.2130	0.3814	0.1115	0.2096	2.3392	0.0719	0.3094	0.2565	0.0905	0.2772	0.2631	0.2116	0.1886	0.4385	0.1260	0.0230	0.7795	0.6718	0.0868	0.4556	0.1658	0.0119	0.1842	0.0177	0.4242	0.0841	0.1547	0.2121	0.0210	0.3013	0.2179	0.2731	0.4193
LINC01547	2.2886	9.0623	2.5114	1.4256	2.3972	4.9898	4.2978	2.4507	1.1307	2.3791	1.6278	1.5574	0.9946	1.4682	2.3345	10.9552	0.8874	3.8479	1.4573	1.3572	3.0787	2.9579	1.7220	1.1143	3.6888	2.4351	3.6392	2.5454	3.1927	2.0254	3.2070	1.9165	4.2633	1.6517	1.5786	1.8989	0.9942	2.9249	3.8009	1.5654	2.2824	1.0302	3.7385	1.9775	2.2855	3.4267	2.3468	2.7216	1.9641
AC005037.1	0.0000	0.0000	0.0000	0.0000	0.0000	0.0000	0.0678	0.0000	0.0000	0.0000	0.0000	0.0000	0.0000	0.0000	0.0000	0.0000	0.0000	0.0000	0.0000	0.0000	0.0000	0.0000	0.0000	0.0000	0.0000	0.0990	0.0000	0.0000	0.0000	0.0000	0.0000	0.0000	0.0000	0.0000	0.0000	0.0000	0.0000	0.0000	0.0000	0.0000	0.0000	0.0000	0.0000	0.0000	0.0000	0.0000	0.0000	0.0000	0.0000
TTTY8	0.0000	0.0000	0.0000	0.0000	0.0000	0.0000	0.0000	0.0000	0.0000	0.0000	0.0000	0.0000	0.0000	0.0000	0.0000	0.0000	0.0000	0.0000	0.0000	0.0000	0.0000	0.0000	0.0000	0.0000	0.0000	0.0000	0.0000	0.0000	0.0000	0.0000	0.0000	0.0000	0.0000	0.0000	0.0000	0.0000	0.0000	0.0000	0.0000	0.0000	0.0000	0.0000	0.0000	0.0000	0.0000	0.0000	0.0000	0.0000	0.0000
FLJ40288	0.0000	0.0381	0.0000	0.0000	0.0000	0.0000	0.0270	0.0000	0.0000	0.0000	0.0000	0.0000	0.0000	0.0000	0.0000	0.0218	0.0000	0.0000	0.0000	0.0000	0.0000	0.0234	0.0000	0.0000	0.0000	0.0000	0.1042	0.0000	0.0000	0.0000	0.0000	0.0000	0.0000	0.0000	0.0000	0.0000	0.0000	0.0000	0.0000	0.0000	0.0000	0.0000	0.0000	0.0000	0.0239	0.0000	0.0000	0.0000	0.0000
COL18A1-AS1	0.1204	0.0807	0.0836	0.0785	0.0122	0.0931	0.0000	0.0835	0.0188	0.0245	0.0656	0.0000	0.0339	0.0000	0.0530	0.0000	0.1210	0.0969	0.0449	0.0270	0.0535	0.0000	0.1245	0.0563	0.0364	0.0000	0.0920	0.0170	0.5356	0.0191	0.0369	0.0371	0.0425	0.0288	0.0466	0.0894	0.1112	0.1147	0.0847	0.1142	0.0325	0.0602	0.0000	0.0803	0.0675	0.0187	0.1108	0.2797	0.0000
AC131971.1	0.0000	1.5059	0.1949	0.2745	0.2270	0.3255	0.3564	0.2226	0.0439	0.1142	0.4974	0.0000	0.0000	0.4793	0.3092	0.6831	0.7521	0.2260	0.3661	0.3145	0.2496	0.2699	0.2903	0.1750	0.3396	0.1300	0.6008	0.1985	0.0832	0.0889	0.5588	0.4322	0.2231	0.1681	0.1086	0.1668	0.3111	0.1783	0.0494	0.1664	0.0379	0.2456	0.2902	0.0000	0.1966	0.3044	0.2152	0.1397	0.3933
C15orf32	0.0000	0.0520	0.0000	0.0000	0.0000	0.0900	0.0369	0.0231	0.0000	0.0000	0.0000	0.0000	0.0000	0.0000	0.0513	0.0000	0.1559	0.0000	0.0000	0.0261	0.0000	0.0000	0.0000	0.0000	0.0704	0.0000	0.0000	0.0658	0.0000	0.0000	0.0000	0.0000	0.0000	0.0836	0.0000	0.0000	0.0860	0.0000	0.0000	0.0276	0.0314	0.0000	0.0000	0.0000	0.0000	0.0000	0.0357	0.0000	0.0000
LINC00518	0.0409	0.0000	0.0568	0.0000	0.0207	0.0000	0.0000	0.0607	0.0000	0.0000	0.0557	0.1013	0.4027	0.0775	0.0900	0.0523	0.2395	0.0548	0.1903	0.0000	0.0000	0.0281	0.2113	0.0000	0.8034	0.1420	0.1562	0.0578	0.2727	0.1618	0.0626	0.0000	0.1083	0.0489	0.0395	0.0303	0.3774	0.2271	0.0719	0.0727	0.0000	0.0000	1.2672	0.0681	0.5151	0.2849	0.1253	0.0339	0.0477
DOCK8-AS1	1.4098	1.6963	1.2609	0.4417	2.2323	0.2880	0.5806	0.5640	0.2330	0.5515	0.5541	0.6721	0.1526	1.3112	0.2388	0.4512	0.2496	0.4181	0.2777	0.1063	0.5221	0.7446	0.1401	1.0982	0.1639	0.9416	1.8024	0.2108	0.1808	0.5367	0.2075	0.5842	0.6222	0.2596	0.5768	0.4025	0.6507	0.2152	0.1906	0.9478	0.4208	0.5928	0.1167	0.8586	0.3227	0.9026	0.4570	0.3823	0.8544
NCF4-AS1	0.4100	0.6871	0.0949	0.0000	0.0690	0.0660	0.3252	0.7447	0.0000	0.2085	0.0000	0.0565	0.0000	0.0000	0.2257	0.0437	0.1144	0.0458	0.0000	0.0000	0.2531	0.0469	0.0000	0.0532	0.0000	0.0000	0.0522	0.1932	0.0000	0.0000	0.0000	0.0000	0.0905	0.0818	0.0000	0.0507	0.0000	0.1085	0.0000	0.0000	0.0461	0.0854	0.0000	0.0000	0.0000	0.1058	0.0524	0.0000	0.0798
DSCR4	0.0000	0.0453	0.0000	0.0000	0.0000	0.0000	0.0000	0.0000	0.0000	0.0824	0.0000	0.0000	0.0000	0.0000	0.0000	0.0000	0.0000	0.0000	0.0000	0.0000	0.0000	0.0000	0.0000	0.0000	0.0000	0.0000	0.0000	0.0000	0.0300	0.0000	0.0000	0.0624	0.0179	0.0000	0.0000	0.0000	0.0000	0.0000	0.0000	0.0000	0.0000	0.0000	0.0000	0.0000	0.0000	0.0000	0.0000	0.0000	0.0000
SREBF2-AS1	0.0557	0.5911	0.1160	0.0907	0.1547	0.1076	0.1988	0.0966	0.0000	0.1699	0.1518	0.0460	0.2743	0.1056	0.1839	0.1426	0.1398	0.2241	0.0000	0.1871	0.0413	0.1147	0.0863	0.1518	0.2526	0.2579	0.1490	0.0000	0.1238	0.0882	0.8312	0.0000	0.1721	0.0667	0.1346	0.2687	0.0514	0.1989	0.0734	0.2310	0.0376	0.0870	0.0959	0.0464	0.1560	0.0862	0.2774	0.2079	0.2925
C11orf72	0.0342	0.0382	0.0000	0.0000	0.0173	0.0330	0.0542	0.0508	0.0000	0.0348	0.0000	0.0000	0.1444	0.0000	0.0753	0.1532	0.1145	0.0229	0.0000	0.0192	0.0253	0.1644	0.0000	0.0000	0.0000	0.0000	0.0261	0.0000	0.1267	0.0812	0.1309	0.0000	0.0302	0.0205	0.0661	0.0254	0.0631	0.0814	0.1803	0.0810	0.0231	0.0641	0.1178	0.0855	0.0718	0.0265	0.0524	0.0284	0.0399
LINC00315	0.0717	0.0400	0.1244	0.0876	0.0724	0.1038	0.0853	0.0710	0.1120	0.0729	0.0976	0.0000	0.0000	0.0000	0.2761	0.0229	0.0600	0.1201	0.1335	0.0803	0.0796	0.0492	0.0741	0.1954	0.2167	0.1244	0.0274	0.1013	0.2390	0.0284	0.0823	0.1103	0.1581	0.0858	0.0693	0.1862	0.0331	0.0000	0.0315	0.0212	0.0242	0.0895	0.0926	0.0896	0.0000	0.0832	0.0824	0.1486	0.1255
UMODL1-AS1	0.0000	3.7353	0.0270	0.0317	0.0000	0.0000	0.3700	0.0385	0.0607	0.1582	0.0265	0.0321	0.0547	0.0369	0.0428	0.0995	0.3254	0.0000	0.0724	0.0435	0.0576	0.0267	0.0000	0.0303	0.0588	0.0000	0.0000	0.1099	0.0000	0.0923	0.0000	0.0000	0.2059	0.0233	0.0000	0.3463	0.0000	0.0000	0.0342	0.0461	0.1574	0.0000	0.1004	0.0000	0.0272	0.0000	0.0298	0.0967	0.0000
AP001062.1	1.4337	3.5027	1.2606	0.7474	1.4775	0.5539	1.5465	1.2783	1.2695	0.6805	2.1356	1.2005	1.5065	1.6134	1.8732	3.3529	1.6001	1.4100	1.1036	1.1991	1.3735	1.1156	2.5094	1.2211	0.9537	1.4827	0.7012	1.1350	1.8843	0.4390	2.5018	1.0297	1.1475	0.6636	1.3126	1.1070	2.2411	2.5033	1.0416	1.5064	1.0319	0.9195	0.8559	1.0833	1.1509	1.1249	2.1678	2.1245	1.1602
AC132216.1	0.0719	0.0000	0.0000	0.0000	0.0000	0.0000	0.0000	0.0000	0.0000	0.2193	0.0000	0.0594	0.0000	0.0000	0.0000	0.0000	0.1203	0.0000	0.0000	0.0000	0.0532	0.0493	0.0000	0.0000	0.0000	0.1664	0.0000	0.0000	0.0000	0.0000	0.0000	0.0000	0.0000	0.0000	0.0695	0.0000	0.0000	0.0000	0.0000	0.0000	0.0000	0.0000	0.0000	0.0000	0.0503	0.0000	0.0000	0.0000	0.0000
FAM167A-AS1	0.7101	0.0000	0.1816	0.0000	0.0000	0.0000	0.0296	0.0185	0.1460	0.1140	0.1528	0.0000	0.0000	0.0000	0.0000	0.0000	0.0626	0.0752	0.3132	0.0000	0.0000	0.0770	0.0386	0.0000	0.0000	0.0433	0.0857	0.0000	0.1662	0.0000	0.0000	0.0575	0.0330	0.0000	0.0723	0.0277	0.0000	0.0000	0.0000	0.1993	0.0000	0.7938	0.0000	0.6852	0.3401	0.2315	0.0286	0.2790	0.0000
B3GALT5-AS1	6.7654	0.0726	7.0930	1.4108	0.9788	0.6378	0.7727	0.8150	1.0825	2.6534	2.5219	1.6727	4.6156	8.4689	0.8223	1.1849	1.0691	2.8672	12.5088	8.6815	1.3550	1.6648	6.0308	0.4891	5.5640	4.6115	0.7445	5.5319	1.1633	4.5000	10.4139	1.1162	4.0180	1.1208	0.7537	0.3456	7.8142	1.7354	17.3238	2.8605	11.5044	2.5764	5.1545	4.2040	6.2443	5.4059	0.7548	3.2680	10.1075
LINC00308	0.0000	0.1127	0.0000	0.0000	0.0000	0.0000	0.0000	0.0000	0.0000	0.0000	0.0000	0.0000	0.0000	0.0000	0.0000	0.0000	0.0000	0.0000	0.0000	0.0000	0.0000	0.0000	0.0000	0.0000	0.0000	0.0000	0.0000	0.0000	0.0000	0.0000	0.0000	0.0000	0.0000	0.0000	0.0976	0.0000	0.0000	0.0000	0.0000	0.0000	0.0000	0.0000	0.0000	0.0000	0.0000	0.0000	0.0000	0.0000	0.0000
TTTY13	0.0000	0.0000	0.0000	0.0000	0.0000	0.0000	0.0000	0.0000	0.0000	0.0000	0.0000	0.1506	0.0000	0.2073	0.0000	0.0000	0.0000	0.0000	0.0000	0.0000	0.0000	0.0000	0.0000	0.0000	0.0000	0.0000	0.0000	0.0000	0.0000	0.0000	0.3626	0.0000	0.0000	0.0000	0.0000	0.0000	0.0000	0.0000	0.0000	0.0216	0.0000	0.0000	0.0000	0.0000	0.0255	0.0000	0.0000	0.0000	0.0000
AC000068.1	0.7144	1.3304	1.0469	0.2586	1.7042	0.1917	0.5667	1.1010	3.1010	1.2111	0.5137	0.1312	0.6703	0.1882	0.2185	0.6098	0.4983	3.1672	0.4065	0.5780	0.5586	0.6813	0.4513	0.6802	1.0201	1.1487	0.7583	0.5891	1.4414	0.6600	0.4253	0.3665	2.5051	0.6414	1.0748	0.4125	0.8793	0.7875	0.3139	0.8937	0.0803	1.1653	0.5127	0.5293	0.3890	0.5224	0.9428	0.6913	0.5559
LINC00482	1.6290	5.5448	0.7100	1.8207	2.9663	6.6229	1.1719	1.6326	0.6216	0.3468	10.6842	1.1583	4.1583	16.2746	1.7935	6.7175	2.8539	0.3048	3.0690	0.4668	0.7576	5.7746	12.1783	4.9284	5.6127	1.9297	9.8429	2.2225	0.4773	0.4500	9.3073	4.3729	0.8026	0.6575	7.1810	0.5906	15.7372	3.3074	6.9252	5.2076	3.7834	2.3429	2.1856	1.3576	1.9626	3.0799	4.3833	2.4822	2.8299
LINC00313	0.0494	0.0276	0.0343	0.1006	0.0874	0.1432	0.0392	0.0367	0.0000	0.0000	0.0842	0.0613	0.0000	0.0469	0.1905	0.6960	0.2275	0.0663	0.1841	0.1661	0.1098	0.0509	0.1022	0.0193	0.4857	0.0572	0.4343	0.1048	0.0366	0.0391	0.2081	0.0380	0.0109	0.0148	0.1195	0.0183	0.4563	0.0196	0.0652	0.0146	0.0834	0.0309	0.0851	0.0000	0.2422	0.0765	0.0379	0.1025	0.0288
WASIR1	0.0000	0.1765	0.0548	0.0000	0.0399	0.0000	0.0000	0.0000	0.0000	0.0000	0.0000	0.0653	0.0000	0.0000	0.0000	0.0000	0.0661	0.0000	0.0735	0.1769	0.0585	0.0000	0.1632	0.0000	0.1194	0.0000	0.0603	0.0000	0.0000	0.0000	0.0000	0.0000	0.0000	0.0473	0.0000	0.0000	0.0000	0.0627	0.0000	0.0936	0.0000	0.0000	0.0680	0.1316	0.0000	0.0000	0.0605	0.0000	0.0922
WASIR1	0.0000	0.0000	0.0000	0.0000	0.0000	0.0000	0.0000	0.0000	0.0000	0.0000	0.0000	0.0000	0.0000	0.0000	0.0000	0.0000	0.0000	0.0000	0.0000	0.0000	0.0000	0.0000	0.0000	0.0000	0.0000	0.0000	0.0000	0.0000	0.0000	0.0000	0.0000	0.0000	0.0000	0.0000	0.0000	0.0000	0.0000	0.0000	0.0000	0.0000	0.0000	0.0000	0.0000	0.0000	0.0000	0.0000	0.0000	0.0000	0.0000
TMEM105	0.0877	0.3431	0.1675	0.9114	1.8618	2.9029	1.1310	1.2714	0.0000	0.1562	4.5729	1.8309	2.9328	5.3050	0.4348	4.7606	1.5975	0.5884	2.6964	1.3146	0.1300	3.2384	5.1020	1.5210	3.9798	0.6857	5.4986	0.8373	0.0163	2.3624	3.1565	3.8152	0.3292	0.9978	2.9066	0.3257	8.6067	4.5442	5.0706	1.9757	2.7090	0.4934	1.7190	1.0970	2.5955	2.4289	2.6727	1.4920	3.4055
LINC00158	0.0605	0.6530	0.0560	0.0164	0.0000	0.0000	0.2398	0.1697	0.1102	0.0820	0.0275	0.0500	0.0284	0.0000	0.0666	0.0129	0.0675	0.0405	0.0188	0.0677	0.0448	0.0415	0.0625	0.0000	0.0000	0.0233	0.0154	0.0142	0.7916	0.0160	0.0000	0.0000	0.0801	0.0121	0.0390	0.0150	0.0000	0.0160	0.0531	0.0597	0.0000	0.0252	0.0521	0.0000	0.0705	0.0156	0.0000	0.0836	0.0706
SPATA8	0.0558	0.2495	0.0387	0.0000	0.1410	0.0000	0.1328	0.0553	0.0436	0.2271	0.0380	0.0461	0.0000	0.1588	0.0000	0.1072	0.0934	0.1497	0.1559	0.0000	0.1240	0.0000	0.0577	0.0000	0.3376	0.0646	0.1706	0.0395	0.0000	0.1768	0.0000	0.0000	0.0986	0.1002	0.0000	0.1658	0.1031	0.0886	0.0981	0.0662	0.0000	0.0349	0.0000	0.0930	0.0000	0.0000	0.0000	0.0000	0.0000
TTTY8B	0.0000	0.0000	0.0000	0.0000	0.0000	0.0000	0.0000	0.0000	0.0000	0.0000	0.0000	0.0000	0.0000	0.0000	0.0000	0.0000	0.0000	0.0000	0.0000	0.0000	0.0000	0.0000	0.0000	0.0000	0.0000	0.0000	0.0000	0.0000	0.0000	0.0000	0.0000	0.0000	0.0000	0.0000	0.0000	0.0000	0.0000	0.0000	0.0000	0.0000	0.0000	0.0000	0.0000	0.0000	0.0000	0.0000	0.0000	0.0000	0.0000
HDHD5-AS1	0.5276	0.4421	0.6409	0.8596	1.2660	0.1274	0.4185	0.4574	2.2673	0.0000	0.0899	0.1090	0.5569	0.7505	0.4357	1.1821	0.5520	0.7076	0.8598	0.5171	0.7816	0.4528	0.4090	0.5138	1.7947	0.6108	0.0000	0.9323	0.9776	0.2089	0.6057	0.8120	2.7945	0.3947	0.2551	0.1958	1.0959	1.1515	0.3478	0.6252	0.0890	0.5768	0.6815	0.8794	0.5541	0.4085	0.9096	0.5470	0.4619
LINC01405	0.0000	0.0659	0.0000	0.0240	0.0000	0.0427	0.0000	0.0073	0.0000	0.0000	0.0000	0.0000	0.0207	0.0000	0.0000	0.0094	0.0000	0.0000	0.0137	0.0000	0.0000	0.0000	0.0000	0.0000	0.0000	0.0000	0.0338	0.0000	0.0000	0.0000	0.0000	0.0000	0.0000	0.0088	0.0285	0.0000	0.0408	0.0000	0.0000	0.0437	0.0000	0.0092	0.0000	0.0000	0.0103	0.0228	0.0000	0.0122	0.0000
LINC00839	0.1877	3.0140	0.6173	0.2978	0.1997	0.2386	0.9092	0.9545	0.0849	0.8744	0.2221	0.2450	0.3337	0.1968	1.9909	0.3036	1.2820	1.8156	0.3957	0.5036	1.3833	0.2578	0.5107	0.3695	0.3436	0.5720	0.2869	0.1816	1.6624	0.1643	0.3479	0.1673	0.8068	2.0581	0.3249	0.4915	0.1916	0.3137	0.1216	1.0363	1.4336	0.2593	2.5271	0.4282	0.2698	0.2295	0.1666	0.5327	2.2259
AC021092.1	0.0974	0.2487	0.2414	0.3060	0.4217	0.2016	0.2538	0.3239	0.2826	0.1698	0.5592	0.1840	0.2154	0.3826	0.3370	0.3384	0.2562	0.3919	0.2332	0.1247	0.2061	0.2388	0.2013	0.1734	0.2103	0.2094	0.2126	0.1377	0.7218	0.0881	0.4047	0.4283	0.3009	0.1332	0.2288	0.0930	0.4881	0.2098	0.1834	0.2061	0.2253	0.1391	0.1438	0.1507	0.2143	0.4740	0.1173	0.1500	0.2761
MATN1-AS1	1.1790	6.0315	1.0050	0.3707	1.3792	0.8990	2.1327	1.7725	0.8727	0.7153	0.9863	1.1281	1.1643	1.6084	1.2753	2.6216	0.7964	1.0541	0.8282	0.5560	0.9039	1.4344	1.1331	0.9990	1.5009	0.8620	1.1380	0.9503	2.2534	0.4750	1.0290	1.6553	0.9494	0.7551	0.7401	1.4588	1.9285	2.1997	1.4542	0.9069	1.0049	0.7365	1.1755	1.0343	1.0136	1.5214	1.0143	1.5268	1.3278
LINC02610	1.3153	1.3973	1.0477	0.6499	0.2505	0.2916	0.6499	0.4806	0.2864	0.2412	0.7491	0.2495	1.7296	0.0613	1.1395	0.1242	0.4873	0.4049	0.3213	0.3019	0.5430	0.2221	0.4012	1.1086	0.7497	0.2496	0.3790	1.0212	1.0387	0.1878	0.9407	0.0996	0.7233	0.5678	0.3545	1.9370	0.1592	0.5134	0.8528	0.6644	0.9894	0.8082	0.3528	0.7907	0.6491	1.9533	0.4131	0.4113	0.5033
MIR22HG	22.3546	33.1357	29.9704	36.5325	32.3573	40.9219	15.8075	22.3404	18.7072	18.2864	30.7037	13.0829	24.7120	27.0943	26.5766	7.7438	23.9844	70.8395	14.5089	10.7248	55.1462	13.8753	31.1165	19.4555	19.7632	38.6896	21.4706	38.4191	33.3420	15.1189	27.1359	5.6627	26.8935	18.8843	13.3706	16.7824	14.2292	16.3926	18.3482	18.5965	17.7556	7.3655	10.7768	15.1462	11.3569	13.7261	6.0230	25.0603	31.3626
KTN1-AS1	0.6463	0.8597	0.7620	0.5683	0.5234	0.4558	0.7405	0.9757	1.2985	1.0122	0.6779	0.4578	0.4909	0.5156	0.6099	0.8734	0.5753	1.3690	0.4585	0.9423	1.3222	0.5846	0.3817	0.4555	0.6824	0.7363	0.4782	0.4351	1.0797	0.3574	0.5653	1.5157	1.0731	0.5649	1.1410	0.8149	0.9376	0.4967	0.9647	0.6565	0.4292	0.5576	0.9717	0.7011	0.6033	0.4210	0.4717	0.6382	0.6586
LINC01551	0.0077	0.0432	0.0000	0.0063	0.0039	0.0000	0.0000	0.0000	0.0000	0.0000	0.0000	0.0064	0.0000	0.0073	0.0085	0.0000	0.0000	0.0000	0.0072	0.0043	0.0057	0.0053	0.0000	0.0000	0.0234	0.0000	0.0059	0.0055	0.0000	0.0000	0.0000	0.0000	0.0034	0.0000	0.0000	0.0057	0.0071	0.0061	0.0000	0.0000	0.0000	0.0000	0.0000	0.0065	0.0000	0.0000	0.0000	0.0064	0.0000
LINC00207	0.0000	0.0000	0.0412	0.0000	0.0000	0.0573	0.0000	0.0000	0.0463	0.0000	0.0000	0.0000	0.0000	0.0000	0.0000	0.0000	0.0000	0.0000	0.0000	0.0000	0.0000	0.0000	0.0000	0.0000	0.0000	0.0000	0.0000	0.0000	0.0000	0.0000	0.0000	0.0000	0.0524	0.0000	0.0000	0.0000	0.0548	0.0000	0.0000	0.0000	0.0000	0.0000	0.0000	0.0000	0.0000	0.0000	0.0000	0.0000	0.0000
LINC02875	0.6528	0.2431	1.2839	0.9749	1.8137	0.5254	0.4746	0.2964	0.3400	0.3873	0.8894	8.0915	1.0717	1.1349	2.3358	3.6216	0.7741	0.2553	1.1651	0.1828	1.4909	0.2615	0.5061	2.4155	0.9869	1.7633	1.6212	1.8457	1.0886	1.9384	1.4572	0.5023	0.2401	0.6512	1.3152	0.5250	1.5065	1.6838	2.7729	0.3546	1.9088	0.4758	1.1711	1.8588	0.3428	0.5476	4.1266	1.7145	1.2064
AC092118.1	4.4883	0.0000	2.8696	0.4490	0.2784	0.0380	0.1874	1.4042	0.7690	0.4405	2.2261	0.0651	0.8865	0.3360	0.3468	0.3528	0.7580	0.5544	1.1365	0.3087	0.6124	1.2705	0.6511	0.2147	0.7143	2.7803	1.5946	0.3896	0.7295	0.2182	0.2712	0.4848	0.6777	0.1649	0.3808	0.1169	3.9252	0.9062	0.1730	2.8693	0.4782	1.6725	0.1356	1.7391	3.0319	1.3718	0.1810	1.3715	0.7812
AC100800.1	0.0000	0.1358	0.0281	0.0000	0.0205	0.0000	0.0321	0.0201	0.0000	0.0000	0.0000	0.0000	0.0570	0.0000	0.0000	0.0259	0.0339	0.0000	0.0377	0.0000	0.0900	0.0000	0.0419	0.0000	0.4901	0.0000	0.0000	0.0000	0.0000	0.1925	0.0930	0.0624	0.0000	0.0000	0.0000	0.0000	0.0000	0.0000	0.0000	0.0000	0.0273	0.0000	0.0000	0.0675	0.0000	0.0000	0.0310	0.0000	0.0000
LINC02583	0.0000	0.0000	0.0390	0.0000	0.0851	0.0000	0.0000	0.0000	0.0000	0.0000	0.0000	0.0000	0.0000	0.0000	0.0000	0.0000	0.0000	0.0000	0.0523	0.0000	0.0000	0.0000	0.0000	0.0000	0.0000	0.0000	0.0000	0.0000	0.0000	0.0000	0.0430	0.0000	0.0000	0.0000	0.0000	0.0000	0.0000	0.0000	0.0000	0.0000	0.0000	0.0000	0.0000	0.0000	0.0000	0.0000	0.0000	0.0000	0.0000
TCL6	0.1339	4.3565	0.0984	0.0128	0.0796	0.0228	3.0427	0.3356	0.0246	0.2564	0.0912	0.6119	0.0333	0.0822	0.2255	0.3126	0.5670	0.3645	0.0880	0.3265	0.1984	0.2326	0.3990	0.0675	0.0953	0.0912	0.0421	0.1336	0.0058	0.0187	0.0121	0.0121	0.0834	0.0471	0.0076	1.1872	0.0000	0.2438	0.0000	0.9148	0.4306	1.1072	0.1967	0.2626	0.2096	0.1830	0.0302	0.2613	0.0000
AC097382.1	0.0000	1.1014	0.0978	0.0000	0.1423	0.1360	0.2234	0.2790	0.0000	0.1432	0.1919	0.0000	0.0000	0.4007	1.0854	0.4508	0.2358	0.0944	0.2623	0.1577	0.2086	0.0967	0.4367	0.1097	0.0000	0.0000	0.4305	0.0995	0.0000	0.3345	0.4311	0.2167	0.1243	0.0843	1.0896	0.1046	0.6500	0.0000	0.0000	0.0834	0.0000	0.1760	0.0000	0.0000	0.0000	0.2181	0.5396	0.3504	0.6575
AC091057.1	0.9154	2.9859	1.1171	0.6254	2.9164	1.3833	2.1431	3.8325	0.1846	1.0062	2.9672	1.1591	2.8258	3.4305	1.2030	2.8355	0.8528	1.0792	3.1760	1.8689	1.0718	1.0442	2.9150	1.3227	6.1608	1.5384	3.2721	1.5342	0.2079	1.1925	4.5654	1.7725	1.3099	1.4051	4.2838	0.8660	1.8673	1.8867	3.4128	1.8372	1.6141	0.5257	0.9154	0.9598	1.3541	1.4062	1.2219	1.5430	2.7401
FAM230D	0.0000	0.0000	0.0000	0.0000	0.0000	0.0000	0.0000	0.0222	0.3498	0.0000	0.0000	0.0000	0.0000	0.0000	0.0000	0.0000	0.0375	0.0000	0.0417	0.0251	0.0000	0.0000	0.0000	0.0000	0.0000	0.0000	0.0000	0.0000	0.0995	0.0000	0.0000	0.0000	0.0000	0.0268	0.0000	0.0000	0.0000	0.0000	0.0393	0.0265	0.0302	0.0280	0.0000	0.0000	0.0000	0.0000	0.0000	0.0371	0.0000
SNHG28	0.0294	0.0000	0.0204	0.0000	0.0223	0.0142	0.0233	0.0073	0.0000	0.0150	0.0000	0.0000	0.0000	0.0279	0.0162	0.0188	0.0123	0.0000	0.0000	0.0000	0.0327	0.0000	0.0000	0.0000	0.0445	0.0000	0.0112	0.0000	0.0109	0.0000	0.0225	0.0000	0.0325	0.0000	0.0142	0.0000	0.0408	0.0000	0.0000	0.0000	0.0099	0.0092	0.0253	0.0000	0.0000	0.0228	0.0113	0.0000	0.0172
LINC00265	1.9787	4.1674	2.1313	2.1120	2.7459	3.0645	3.4907	2.9180	1.9014	0.9022	5.1128	0.8457	2.2564	5.3921	3.7186	1.8563	2.2750	1.4565	2.2449	1.3884	2.4764	2.5298	2.2921	1.7097	3.4212	1.7246	2.5375	3.0866	5.7311	1.1436	4.8131	2.3453	2.4795	1.4020	3.6073	1.8827	5.0914	4.4224	2.6885	1.4285	2.2023	1.4705	2.3110	0.9477	1.7833	2.3157	1.8037	2.4523	2.6812
PP7080	0.2708	0.6052	0.1671	0.3677	0.2280	0.7847	0.4773	0.2832	0.3762	0.0306	0.7584	0.4227	0.2541	0.7419	0.6957	0.9246	0.3274	0.0605	0.1121	0.0169	0.2675	0.4959	0.9642	0.3516	0.4094	0.3135	0.8968	0.4254	0.3568	0.1191	1.0824	0.6020	0.1594	0.1441	0.3783	0.2011	2.2500	0.3582	0.4496	0.4814	0.3249	0.4323	0.2850	0.2006	0.7794	0.7455	0.0922	0.6738	0.5971
FAM230G	0.0000	0.1237	0.0000	0.0000	0.0000	0.0000	0.0000	0.0548	0.0865	0.0000	0.0000	0.0000	0.0000	0.0000	0.0000	0.0000	0.0309	0.1979	0.0000	0.0000	0.0000	0.0000	0.0000	0.0575	0.0000	0.0000	0.0000	0.0000	0.0000	0.0000	0.0000	0.0000	0.0163	0.0000	0.0000	0.0274	0.0000	0.0000	0.0000	0.0219	0.0000	0.0000	0.0000	0.0000	0.0000	0.0000	0.0000	0.0000	0.0000
AC092171.1	0.7737	0.6175	0.3836	0.4502	0.6700	0.9608	0.7014	0.2190	0.4318	0.0000	0.3765	0.8220	0.1555	0.7337	0.7302	1.2028	0.0925	0.5188	0.4117	0.1238	0.4912	0.6830	0.7998	0.7749	1.3368	0.3839	1.0981	0.3906	0.4915	0.1750	1.2689	0.5103	0.5366	0.1985	0.4276	0.2462	1.2244	1.0527	0.3886	0.4584	0.4475	0.0690	0.3807	0.3685	0.6964	0.2567	0.8469	0.6417	0.6451
C22orf34	1.0083	5.4814	0.9132	1.4723	0.4286	1.1876	2.2919	0.9684	0.0865	1.3257	0.3769	0.3353	0.1384	0.2216	1.0153	0.4723	0.9983	0.8410	0.7671	1.2189	1.4208	1.0806	0.9405	0.6130	1.5243	1.1530	0.5356	0.5910	1.8043	1.1391	0.6117	0.3974	1.0528	1.2805	0.6184	2.4464	0.4767	0.7612	0.2485	0.4444	0.3402	0.6299	0.9423	2.0598	0.8780	1.0187	0.1131	1.6317	0.8611
AC010969.1	0.0000	0.0333	0.2275	0.7522	0.0301	0.0000	0.1890	0.1180	0.4189	0.1515	0.0609	0.0000	0.0419	0.0000	0.1640	0.0000	0.0499	0.2996	0.0832	0.0667	0.0000	0.0000	0.1232	0.0000	0.0000	0.0345	0.0455	0.0421	0.8610	0.0000	0.0912	0.0000	0.0526	0.2139	0.0288	0.1106	0.0000	0.0000	0.0524	0.0706	0.0201	0.1861	0.0000	0.1986	0.0834	0.0923	0.0000	0.0741	0.0348
LINC00319	0.0194	0.0000	0.0405	0.0000	0.0098	0.0000	0.0000	0.0481	0.0152	0.0000	0.0132	0.0000	0.0000	0.0184	0.0214	0.1244	0.0325	0.0000	0.0362	0.0109	0.0000	0.0000	0.0000	0.0000	0.0000	0.0450	0.0149	0.1649	0.0000	0.0000	0.0446	0.0000	0.0086	0.0000	0.0188	0.0144	0.0359	0.0000	0.0171	0.0115	0.0000	0.0121	0.0335	0.0000	0.0680	0.0301	0.0298	0.0000	0.0227
CYP51A1-AS1	0.0720	0.1876	0.1165	0.0195	0.1575	0.1158	0.0951	0.1663	0.2998	0.1708	0.0163	0.0595	0.0675	0.0227	0.3169	0.3224	0.1004	0.3860	0.0670	0.0537	0.2665	0.0494	0.0744	0.1682	0.0363	0.0833	0.0367	0.0848	0.9422	0.0760	0.0734	0.0369	0.8258	0.1723	0.2088	0.0356	0.0664	0.1904	0.0632	0.0853	0.0971	0.0749	0.1033	0.1599	0.1175	0.1486	0.2205	0.0796	0.1960
LINC00910	1.0237	3.1410	1.0765	0.5040	1.1539	1.5052	1.9753	1.4191	0.9550	0.8003	0.7234	1.0795	1.5051	0.7824	0.8159	6.1421	0.6458	1.2807	1.5365	0.7530	1.3354	1.2431	1.0739	0.4999	2.5985	1.0082	0.7064	0.7722	0.8040	0.9558	2.9410	1.4344	0.9340	1.2025	0.4876	0.9585	1.6996	0.9580	2.3499	0.8917	1.1650	0.7063	2.6115	1.0314	1.0803	1.6621	0.9776	1.0138	0.6777
LINC00994	0.1173	0.1747	0.0000	0.0000	0.0000	0.0378	0.0000	0.0194	0.0000	0.0000	0.0799	0.0000	0.2201	0.0000	0.1291	0.0000	0.0982	0.0786	0.0000	0.0000	0.2606	0.0000	0.0404	0.1218	0.1773	0.1358	0.0299	0.0553	0.0579	0.0619	0.0299	0.0000	0.0345	0.0702	0.0378	0.0871	0.0000	0.0000	0.0687	0.0000	0.0000	0.0733	0.0000	0.0326	0.0274	0.0605	0.0000	0.0324	0.2281
PAX8-AS1	4.1417	5.6456	4.2314	7.7873	7.0946	0.5091	10.2107	1.8073	10.2375	2.5889	2.2469	5.5850	9.8396	6.7415	1.1815	10.1906	2.1494	6.5545	2.8224	14.4219	6.7632	8.6244	7.6282	13.3253	1.4971	6.6604	26.1517	3.2576	10.5845	0.2803	1.1786	0.6896	14.6128	7.8985	9.9702	8.0813	22.1269	8.4002	20.4933	3.9867	9.8175	3.9233	0.1880	6.4266	3.1289	10.8334	0.6405	6.7829	56.2352
AC069277.1	0.0914	0.0875	0.0363	0.0425	0.0330	0.0126	0.1450	0.0000	0.0102	0.0000	0.0089	0.0000	0.0367	0.0000	0.0000	0.0000	0.2513	0.0000	0.0122	0.2121	0.0193	0.0896	0.0270	0.0305	0.0987	0.0302	0.0100	0.0185	0.0000	0.0310	0.0200	0.0000	0.0576	0.0313	0.0000	0.0000	1.2775	0.0000	0.1492	0.0232	0.1674	0.0326	0.5509	0.0218	0.2559	0.4347	0.0000	0.0650	0.7924
LINC00943	0.0653	1.0313	0.0324	0.0835	0.0235	0.2071	0.3476	0.2309	0.0146	0.1043	0.0254	0.0770	0.0656	0.0265	0.1540	0.1432	0.0858	0.0563	0.0695	0.0783	0.1588	0.0576	0.1735	0.0145	0.1832	0.1619	0.1567	0.1054	0.0138	0.0221	0.0071	0.1291	0.0905	0.0558	0.1172	0.1730	0.1291	0.0370	0.0082	0.0608	0.0000	0.0291	0.0321	0.0622	0.0196	0.1155	0.0429	0.0773	0.0871
LINC01164	0.0000	0.0515	0.0000	0.0000	0.0000	0.0000	0.0000	0.0114	0.0000	0.0000	0.0000	0.0191	0.0000	0.0000	0.0000	0.0000	0.0193	0.0000	0.0000	0.0000	0.0171	0.0000	0.0238	0.0000	0.0000	0.0000	0.0353	0.0000	0.0171	0.0183	0.0177	0.0000	0.0000	0.0000	0.0000	0.0343	0.0000	0.0000	0.0000	0.0000	0.0000	0.0000	0.0000	0.0000	0.0000	0.0000	0.0000	0.0000	0.0000
ANKRD62P1-PARP4P3	0.0000	0.0000	0.0000	0.1148	0.0712	0.0000	0.0559	0.0000	0.0000	0.0000	0.0000	0.0000	0.0992	0.0000	0.0776	0.0000	0.0000	0.0945	0.0000	0.0000	0.0000	0.0000	0.0000	0.0000	0.0000	0.0816	0.0539	0.0000	0.0000	0.0000	0.0000	0.0000	0.0311	0.0000	0.0682	0.0000	0.0000	0.0000	0.0000	0.0000	0.0000	0.0000	0.0000	0.0000	0.0000	0.0000	0.0000	0.0585	0.0823
AC073349.1	0.1567	0.0000	0.1632	0.0000	0.3959	0.2271	0.1865	0.0776	0.1225	0.0000	0.6940	0.0000	0.2206	0.1486	0.0863	0.0502	0.0656	0.3679	0.2919	0.0439	0.1742	0.2691	0.2430	0.0611	0.0000	0.2722	0.5390	0.4432	0.0581	0.1241	0.8398	0.0000	0.1384	0.0000	0.1516	0.1164	0.0723	0.1244	0.2755	0.0000	0.0000	0.1469	0.4724	0.0653	0.1097	0.2427	0.2402	0.1300	0.5488
SPATA41	0.3886	0.5789	0.4995	0.3165	0.4290	0.2224	0.7192	0.3779	0.0787	0.8930	0.3530	0.3925	0.1418	0.1911	0.4278	0.3869	0.3253	0.8010	0.3886	0.2176	0.4264	0.4546	0.2827	0.2354	0.1305	0.2832	0.2090	0.2645	1.4187	0.1595	0.4296	0.2658	0.5399	0.3618	0.2366	0.8441	0.1063	0.7196	0.4933	0.4349	0.2428	0.4675	0.1487	0.4918	0.2015	0.1672	0.4191	0.6088	0.8735
SPAG16-DT	0.0482	0.7538	0.0669	0.0393	0.3408	0.0465	0.1911	0.1432	0.7907	0.3431	0.0657	0.0000	0.4747	0.0000	0.0531	0.2777	0.0807	0.6463	0.0449	0.1080	0.1071	0.0993	0.0996	0.0375	0.1457	0.1116	0.0368	0.1022	0.2500	0.0000	0.0738	0.0000	0.8934	0.1154	0.0000	0.0716	0.0890	0.0382	0.0424	0.0286	0.0000	0.1806	0.0415	0.0803	0.0675	0.0373	0.2216	0.1999	0.0563
C8orf86	0.0000	0.0673	0.0209	0.0000	0.0000	0.0000	0.0000	0.0149	0.2590	0.0000	0.0000	0.0000	0.0000	0.0000	0.0000	0.0000	0.0504	0.0606	0.0281	0.0169	0.0893	0.0000	0.0000	0.0000	0.0000	0.0000	0.0000	0.0000	0.0223	0.0239	0.0000	0.0000	0.2394	0.0000	0.0583	0.0224	0.0000	0.0239	0.0530	0.0357	0.0000	0.0565	0.0259	0.0000	0.0422	0.0233	0.0231	0.0250	0.0000
COLCA1	3.9413	3.5330	5.0440	1.0997	13.6213	2.2228	7.9555	3.5143	3.4546	8.5707	6.7833	4.7020	2.8689	14.0057	1.8555	2.4534	6.3782	3.1958	2.6830	1.7659	2.2550	5.0889	4.4861	3.1833	2.3971	10.4052	1.8694	2.6706	1.3900	0.3444	8.4671	5.3966	2.4594	1.6539	1.6824	1.3453	1.3717	5.6306	2.6278	8.8474	3.7295	6.1525	11.2349	2.9752	2.8481	1.4732	3.0339	6.3501	8.0162
RNF216P1	4.0195	7.2091	4.3739	4.8374	3.0610	4.8018	4.8062	3.7052	4.1086	3.5043	4.8175	3.8210	6.2944	3.7975	5.8396	3.9659	5.3882	4.0835	3.4614	3.5037	5.0591	4.6481	4.4827	4.3790	5.3228	3.8310	4.0762	4.3364	6.2491	3.8768	2.5906	3.3722	3.8683	4.6485	5.9771	3.4665	3.7942	3.4420	4.3692	4.3961	4.9454	2.4449	2.7975	4.3322	4.0834	5.1129	2.7441	4.6372	4.7973
LINC00615	0.0000	0.0661	0.0000	0.0000	0.2691	0.0000	0.0000	0.0000	0.0000	0.0000	0.0000	0.0000	0.2499	0.1684	0.0000	0.0000	0.0495	0.1191	0.1102	0.0000	0.0000	0.0000	0.0612	0.4611	0.0000	0.0000	0.0000	0.1674	0.0000	0.0000	0.4984	0.1822	0.1829	0.0000	0.0572	0.0000	0.0000	0.1879	0.0000	0.1403	0.0399	0.0370	0.0510	0.0000	0.0000	0.0458	0.0000	0.0491	0.0000
LINC00523	0.0000	0.0277	0.0000	0.0000	0.0000	0.0000	0.0000	0.0123	0.0000	0.0000	0.0000	0.0205	0.0000	0.0000	0.0000	0.0000	0.0000	0.0332	0.0000	0.0139	0.0000	0.0000	0.0000	0.0000	0.0000	0.0000	0.0000	0.0000	0.0184	0.0000	0.0000	0.0000	0.0109	0.0000	0.0240	0.0000	0.0000	0.0000	0.0000	0.0000	0.0000	0.0000	0.0000	0.0000	0.0000	0.0000	0.0190	0.0000	0.0000
GARS1-DT	2.4815	8.8620	2.1940	1.8958	2.5372	4.2396	3.6618	2.9371	3.2286	0.8588	4.7304	1.5072	2.0260	2.9487	2.9586	5.6023	2.8858	2.7347	2.6182	1.0670	3.6602	2.2167	3.2168	3.0378	3.1134	2.1522	3.8816	1.8784	3.7926	1.0521	2.2638	1.9034	2.9347	1.4544	2.7689	1.5369	4.2069	1.5571	2.3712	2.2256	2.4707	1.5857	1.6498	1.1096	1.9059	2.9963	1.5427	3.7326	3.6134
C9orf163	0.5823	0.6144	0.2470	0.0790	1.2746	0.9373	0.3079	0.2083	1.6933	0.1645	0.7713	0.5346	0.5463	0.5215	0.1425	2.2778	0.5957	0.4121	0.6024	0.1268	0.3115	0.4220	0.1337	0.3276	1.4671	0.2996	1.0876	0.4802	3.5002	0.1793	0.3714	0.2987	1.5562	0.1549	0.5944	0.4083	0.4181	0.4621	0.5686	0.2300	0.5020	0.4041	0.3900	0.3505	0.2491	0.6011	0.6940	0.4561	0.4531
AL138767.1	0.0000	0.0000	0.0000	0.0000	0.0000	0.0000	0.0000	0.0000	0.0000	0.0000	0.0000	0.0000	0.0000	0.0000	0.0000	0.2864	0.0000	0.0750	0.0000	0.0000	0.0000	0.0000	0.0000	0.0000	0.0000	0.0000	0.0000	0.0000	0.0829	0.0000	0.1712	0.0000	0.0000	0.0000	0.0000	0.0000	0.0000	0.0000	0.0000	0.1989	0.0000	0.0000	0.0000	0.0000	0.0000	0.0000	0.0857	0.0000	0.2611
LUADT1	0.0000	0.0000	0.0000	0.0000	0.0928	0.0000	0.1457	0.0910	0.0000	0.0000	0.0000	0.0000	0.0000	0.1742	0.0000	0.0000	0.1538	0.0000	0.0000	0.2058	0.2722	0.0000	0.3798	0.0000	0.0000	0.0000	0.0000	0.0000	0.0000	0.0000	0.0000	0.0000	0.0000	0.0000	0.0000	0.1364	0.1696	0.0000	0.0000	0.0000	0.0000	0.1148	0.0000	0.0000	0.0000	0.0000	0.0000	0.0000	0.0000
LINC00173	0.7343	14.6960	0.4211	0.1560	0.4032	0.2467	2.1018	2.7043	0.1247	0.1948	0.6960	0.1847	0.0449	0.1817	0.6679	14.4080	0.6414	0.1713	0.1784	0.1073	0.6621	0.3946	0.0000	0.0000	0.1931	0.3326	1.8542	0.2708	0.1656	0.0253	0.0489	0.1965	0.2395	0.2293	0.2161	0.5214	0.1179	0.0760	0.1122	0.4162	0.2154	0.4986	0.3024	0.5055	0.6258	0.4449	0.0734	1.3240	0.5217
PDXDC2P-NPIPB14P	1.9527	2.2116	0.6777	0.8825	4.8511	2.3124	1.8459	1.3449	2.4557	0.4897	5.4575	1.4036	2.0139	4.5915	0.7805	2.0633	2.0935	1.3453	1.1707	0.4270	1.3572	4.3253	3.7327	2.0734	3.6598	1.7496	1.9215	1.8813	2.1213	0.4660	5.3127	3.3347	2.0484	0.6884	2.8457	0.5560	2.9261	1.9319	0.8346	2.6469	1.7960	1.4788	1.8542	0.5239	2.2846	2.5786	2.1726	1.6085	2.3884
LINC01560	5.5797	8.4605	8.0228	4.0040	9.2948	4.2986	8.1663	5.6595	7.1101	5.4050	4.1630	1.8663	5.3282	4.2205	5.1925	12.8414	4.3368	11.0465	8.4739	5.3199	4.8218	2.4629	4.1196	3.9327	4.8202	5.3059	4.8222	4.5543	7.0398	4.2078	6.2532	5.9294	7.5934	4.9296	3.7259	4.6848	3.0659	3.8485	4.8454	4.9985	3.4065	2.3652	4.1183	4.7609	2.3251	6.0689	4.6317	5.0135	6.8227
SNHG17	4.2164	8.1006	4.6174	7.8095	3.9506	7.1932	7.7160	3.8669	3.3108	3.0071	11.6475	7.6491	5.5869	8.8850	9.7186	8.0432	9.0030	6.9859	6.7250	9.2843	9.2652	5.4663	10.0045	3.9591	12.1741	3.3248	5.8094	3.5326	8.2219	3.9853	10.8719	10.6061	4.4770	2.0938	11.6274	8.9362	7.5182	6.4135	6.9226	7.1946	5.3437	3.0737	11.6075	4.3588	5.7509	3.8533	4.4984	8.9967	10.5247
AC079612.1	0.0225	0.0251	0.2030	0.0183	0.0227	0.0217	0.0000	0.0223	0.0000	0.0000	0.0000	0.0000	0.0950	0.0000	0.0495	0.0144	0.0000	0.0151	0.0628	0.0252	0.0167	0.0000	0.0233	0.0175	0.0000	0.0260	0.0000	0.1590	0.0000	0.0000	0.0000	0.0000	0.0099	0.0404	0.0000	0.0000	0.0208	0.0179	0.0988	0.0000	0.0304	0.0141	0.0000	0.0375	0.0000	0.0174	0.0172	0.0000	0.0000
CTBP1-DT	8.1102	15.1855	7.6908	4.8377	7.6132	5.3662	7.7666	15.4951	7.2014	9.1260	6.1701	10.5629	7.6537	7.7214	7.7810	13.8988	7.0023	11.2266	7.8394	6.3305	7.5052	5.0059	4.8076	5.5468	7.9808	9.1917	4.2619	6.8385	11.3825	12.4815	8.5777	9.5499	7.6008	9.6696	7.3185	9.1896	6.5239	6.9436	6.6881	5.6000	5.4440	3.4308	5.1598	7.9921	5.2828	7.5404	58.8575	7.0179	7.7394
AC090286.1	0.0000	0.0625	0.0000	0.0000	0.0000	0.0000	0.0000	0.0000	0.0000	0.0000	0.0000	0.0462	0.0000	0.0000	0.0000	0.0000	0.0468	0.0000	0.0000	0.0000	0.0000	0.0000	0.0000	0.0000	0.0000	0.0000	0.0427	0.0000	0.0000	0.0443	0.0000	0.0000	0.0000	0.0335	0.0000	0.0415	0.0000	0.0000	0.0000	0.0000	0.0000	0.0000	0.0000	0.0000	0.0000	0.0433	0.0000	0.0000	0.0000
SCOC-AS1	0.2433	0.8372	0.1756	0.2537	0.1426	0.1128	0.5557	0.4579	0.5018	0.2969	0.1525	0.1206	0.2602	0.1015	0.2893	0.3738	0.1466	0.4046	0.0906	0.1799	0.3820	0.1002	0.0805	0.2047	0.1177	0.2816	0.1413	0.1513	0.7140	0.1618	0.1639	0.0449	0.3694	0.1689	0.0565	0.3251	0.1258	0.1158	0.0941	0.2133	0.0854	0.1641	0.1843	0.2595	0.1908	0.1959	0.1118	0.3632	0.1590
GPRACR	0.1277	0.0285	0.2837	0.0832	0.0516	0.1480	0.1418	0.1265	0.0200	0.2598	0.0000	0.0211	0.3955	0.0485	0.1688	0.1308	0.2566	0.5139	0.0714	0.1145	0.3406	0.0175	0.0000	0.1194	0.1931	0.1183	0.0976	0.2167	0.2461	0.2023	0.0196	0.0393	0.0564	0.1223	0.0247	0.1138	0.0000	0.0000	0.0449	0.0303	0.1034	0.0638	0.0220	0.0426	0.0000	0.0396	0.0391	0.0636	0.0298
NPSR1-AS1	0.0000	0.0000	0.0976	0.2194	0.3668	1.6064	0.0093	0.3945	0.2471	0.7505	0.1835	0.2420	0.2802	0.7442	0.1290	0.0075	0.1078	1.7122	0.4035	0.2427	0.0607	0.1367	1.3075	0.6752	0.6906	0.2170	0.8324	0.2898	0.1215	0.0556	0.6006	1.3159	0.5428	0.2243	1.5405	0.0174	0.0541	0.4555	0.0412	0.1874	0.1265	0.1390	0.0202	0.1367	0.0164	0.0635	0.0359	0.2331	3.8826
AC068631.1	0.0300	0.2430	0.0364	0.0550	0.1174	0.3622	0.0892	0.0334	0.0000	0.0610	0.0766	0.0558	0.1055	0.0711	0.0083	0.0192	0.0439	0.0553	0.0908	0.0840	0.0278	0.0309	0.0620	0.2804	0.1134	0.0608	0.1490	0.1113	0.0278	0.0475	0.1951	0.2077	0.0430	0.0449	0.1596	0.0835	0.0900	0.1190	0.0659	0.0622	0.0354	0.0375	0.0258	0.0187	0.0315	0.0523	0.0575	0.0435	0.0875
LINC02291	0.0000	0.0000	0.0000	0.0000	0.0000	0.0000	0.0000	0.0425	0.0000	0.0000	0.0000	0.0000	0.0000	0.0000	0.0000	0.0000	0.0000	0.0000	0.0000	0.0000	0.0000	0.0000	0.0000	0.0000	0.0000	0.0000	0.0000	0.0000	0.0000	0.0000	0.0000	0.0000	0.0190	0.0257	0.0000	0.0000	0.0000	0.0000	0.0000	0.0000	0.0000	0.0000	0.0000	0.0000	0.0301	0.0000	0.0000	0.0000	0.0000
CH17-340M24.3	36.6046	21.3041	33.5242	28.2300	17.6476	17.8794	18.5462	49.0886	30.7745	15.0059	12.9894	21.1623	27.6169	13.1990	21.7600	29.5796	20.7370	21.0927	13.4786	16.2137	27.3197	26.9490	15.9690	14.2034	12.8352	19.1739	12.2312	14.4617	41.4670	12.5638	12.3568	16.2798	21.1322	15.9936	8.8839	22.3190	17.3451	30.9297	16.7580	25.5649	17.3749	6.8687	15.3406	34.6829	17.1490	12.5007	19.3032	27.7050	12.8336
MIRLET7BHG	0.9299	1.9157	0.8775	1.1955	0.8588	2.9052	0.7952	0.8277	0.5563	0.6503	2.5934	1.9572	0.6134	0.5925	3.4236	11.0502	2.2622	0.5554	1.8537	0.1953	1.1516	1.9954	1.9976	2.5582	5.8652	0.8747	2.9980	0.9346	2.1107	0.7249	0.8452	1.1405	0.5451	0.8001	1.7425	0.5933	1.5426	2.0873	3.0265	1.4981	0.7452	0.9531	2.9654	0.6903	0.8443	1.1026	1.7369	2.8562	1.5603
AP000550.1	0.0000	0.0000	0.0000	0.0000	0.0000	0.0000	0.0000	0.0000	0.0000	0.0000	0.0000	0.0000	0.0000	0.0000	0.0000	0.0000	0.0000	0.0000	0.0000	0.0000	0.0000	0.0000	0.0000	0.0000	0.0000	0.0000	0.0000	0.0000	0.0000	0.0000	0.0000	0.0000	0.0000	0.0000	0.0000	0.0000	0.0000	0.0000	0.0000	0.0000	0.0000	0.0000	0.0000	0.0000	0.0121	0.0000	0.0000	0.0000	0.0000
LINC00336	0.1185	0.3089	0.1645	0.0965	0.3392	0.4197	0.4073	0.3914	0.0309	0.0804	0.0807	0.0653	0.9450	0.2248	0.0435	1.1885	0.4629	0.2914	0.4414	0.3761	0.0878	0.4068	0.4491	0.3385	0.4180	0.2286	0.4830	0.0838	0.3220	0.1877	0.8465	0.0000	0.1046	0.4965	0.2674	0.1760	0.2188	0.6584	0.3819	0.5617	0.0267	0.0247	0.5783	0.2305	0.1383	0.3976	0.0303	0.2949	0.2305
RAMP2-AS1	0.5791	1.8518	0.4713	0.7482	0.8675	0.5015	1.2988	0.7814	1.0141	0.9546	0.1904	0.1155	0.2529	0.1704	0.6816	0.0767	0.7856	1.6738	0.3719	0.7381	1.1093	0.2605	0.4335	0.2956	0.5132	0.9478	0.2747	0.5222	1.7760	0.2530	0.2140	0.1537	1.7716	0.5259	0.2511	1.5863	0.1843	0.2377	0.4036	0.3550	0.0808	0.4616	0.1548	0.5825	0.2516	0.1392	0.1071	1.2422	0.4428
HMGA2-AS1	0.5656	0.0462	1.0821	1.9104	0.8293	1.2792	1.5538	0.1093	0.1293	0.2245	0.8458	0.4446	0.9513	0.3532	2.7189	0.5122	0.5774	0.1480	0.8992	0.2473	1.6248	0.8904	0.6987	2.2246	1.3974	0.7826	0.8223	3.6860	0.2556	2.9277	1.2459	0.5520	0.4871	1.3871	0.3336	0.5838	2.2796	0.4051	0.5941	1.4468	1.6757	2.8354	1.0454	0.6324	1.1590	0.7584	0.2854	1.3731	2.8179
GATA3-AS1	0.1053	0.1960	0.0487	0.2001	0.0000	0.1017	0.1670	0.1564	0.3016	0.0000	0.1673	0.5799	0.2469	0.1331	0.2704	0.2022	0.0000	0.0000	0.1960	0.1376	0.3899	0.3132	0.1088	0.0820	0.0530	0.3656	0.8044	0.0744	0.2861	0.0278	0.0000	0.0540	0.0465	0.0210	0.3393	0.0261	0.4211	0.0835	0.6168	1.4553	0.1894	0.0000	0.0906	0.0585	0.0983	0.5162	0.0538	0.0582	0.4505
C17orf102	0.0208	0.0233	0.0289	0.0170	0.0210	0.0000	0.0991	0.0309	0.0488	0.1694	0.0000	0.0000	0.0293	0.0000	0.0000	0.0000	0.0000	0.0140	0.0000	0.0816	0.0154	0.0000	0.0000	0.0000	0.0000	0.0000	0.0477	0.0000	0.0000	0.0000	0.0319	0.0000	0.0276	0.0000	0.0000	0.0000	0.0000	0.0496	0.0000	0.0000	0.0000	0.0000	0.0179	0.0694	0.0000	0.0161	0.0798	0.0345	0.0486
AC008543.1	0.1667	0.1862	0.1984	0.0970	0.2767	0.0920	0.2078	0.0944	0.2233	0.2180	0.1460	0.0590	0.0670	0.2258	0.1835	0.0915	0.2392	0.2395	0.2883	0.1734	0.1764	0.1145	0.2708	0.1484	0.2160	0.2206	0.1820	0.0337	0.3177	0.1509	0.2187	0.0000	0.3153	0.0855	0.3455	0.2475	0.1099	0.2268	0.0837	0.0847	0.0803	0.1934	0.0820	0.2382	0.0333	0.0369	0.0547	0.2568	0.1390
AC003975.1	0.0000	0.0000	0.0000	0.0000	0.0000	0.0000	0.0000	0.0000	0.0000	0.0000	0.0000	0.0000	0.0000	0.0000	0.0000	0.0000	0.0000	0.0000	0.0000	0.0000	0.0000	0.0000	0.0000	0.0000	0.0000	0.0000	0.0000	0.0000	0.0000	0.0000	0.0000	0.0000	0.0000	0.0000	0.0000	0.0000	0.0000	0.0000	0.0874	0.0000	0.0000	0.0000	0.0000	0.0000	0.0000	0.0000	0.0000	0.0000	0.0000
LINC00477	0.0000	0.2719	0.0000	0.0000	0.0000	0.0000	0.0000	0.0000	0.0380	0.0000	0.0000	0.0000	0.0000	0.0000	0.0000	0.0000	0.0000	0.0653	0.0000	0.0000	0.0361	0.0000	0.0000	0.0379	0.0000	0.0000	0.0000	0.0344	0.0000	0.0000	0.0000	0.0000	0.0000	0.0000	0.0000	0.0000	0.0000	0.0386	0.0000	0.0000	0.0000	0.0000	0.0000	0.0000	0.0000	0.0000	0.0000	0.0000	0.0000
IRF1-AS1	1.5144	13.3542	2.4587	1.1151	3.9503	2.7601	3.8274	4.7467	1.4038	1.7057	3.0074	1.7251	1.0355	1.9229	2.4586	3.8502	1.4753	1.6695	2.6769	1.0638	1.9582	2.4203	1.7157	1.5396	0.9701	1.9809	4.4720	2.3585	2.3715	0.7994	1.3948	1.5538	2.3828	1.5003	1.2577	1.4927	2.3062	1.1068	2.8348	2.5702	1.2355	1.8332	1.4882	1.5331	1.8149	1.6628	1.4882	2.6114	2.7662
HHLA3	11.4425	13.0128	13.1433	12.5386	10.1843	19.6041	16.6390	14.2041	14.9534	13.9246	9.7900	21.5563	10.9267	7.1050	13.7981	24.5467	13.5115	21.1007	11.7331	10.9098	17.5061	11.8316	10.7715	13.9012	14.4155	18.3717	9.5768	10.3507	8.2280	13.1055	11.6768	14.6755	12.4156	21.2379	9.4853	12.8435	6.1617	26.0552	10.6549	16.1022	11.9496	10.1264	19.1196	24.8627	9.8225	17.8248	16.9615	16.3823	11.8451
AC068051.1	0.0000	0.1445	0.1347	0.0527	0.1960	0.0000	0.0513	0.0000	0.3032	0.0000	0.1322	0.0000	0.1820	0.0000	0.0000	0.0828	0.0000	0.2602	0.1204	0.0724	0.0958	0.0888	0.0000	0.0504	0.1955	0.2246	0.1483	0.0000	0.0000	0.0512	0.0495	0.0000	0.1998	0.0387	0.1251	0.1440	0.1791	0.0000	0.1705	0.2682	0.0000	0.0404	0.0557	0.2156	0.0000	0.3505	0.0496	0.0536	0.1510
ATP11AUN	0.0371	0.0830	0.0516	0.0000	0.1689	0.0000	0.0589	0.0184	0.0000	0.0000	0.0000	0.0307	0.0000	0.0352	0.0818	0.0713	0.0000	0.0000	0.0692	0.0416	0.0000	0.0000	0.0384	0.0579	0.0000	0.0430	0.0284	0.0525	0.0551	0.0000	0.0284	0.0572	0.0656	0.0000	0.0359	0.0000	0.1029	0.0590	0.0000	0.0440	0.0000	0.1160	0.0640	0.0000	0.0000	0.0000	0.0000	0.0616	0.0000
AC106870.1	0.0000	0.4650	0.0000	0.0000	0.0000	0.4020	0.0000	0.2061	0.0000	0.0000	0.0000	0.0000	0.0000	0.0000	0.4582	0.0000	0.0000	0.0000	0.0000	0.0000	0.0000	0.0000	0.4302	0.0000	0.0000	0.0000	0.0000	0.0000	0.6168	0.0000	0.0000	0.0000	0.0000	0.0000	0.0000	0.0000	0.0000	0.0000	0.0000	0.0000	0.0000	0.0000	0.0000	0.0000	0.0000	0.0000	0.0000	0.0000	0.0000
AC007952.1	0.0000	0.0640	0.0000	0.0000	0.0000	0.0000	0.0000	0.0284	0.0000	0.0000	0.0000	0.0000	0.0000	0.0000	0.0000	0.0000	0.0000	0.0000	0.0000	0.0000	0.0000	0.0000	0.0000	0.0000	0.0000	0.0000	0.0000	0.0000	0.0000	0.0000	0.0000	0.0000	0.0000	0.0000	0.0000	0.0000	0.0000	0.0000	0.0000	0.0000	0.0000	0.0000	0.0000	0.0000	0.0000	0.0000	0.0000	0.0000	0.0000
AL157838.1	0.8316	2.3415	0.6927	1.3278	1.5460	2.4419	2.1900	1.4995	0.1819	0.4399	2.9686	0.6597	0.6554	2.4291	1.0621	1.5545	1.6707	0.5800	1.2390	1.5277	0.8378	1.3704	0.8252	0.7774	2.6151	1.6174	1.4744	0.7054	0.2959	0.7639	3.1571	1.1775	0.6460	1.0751	1.3512	0.8397	12.3755	0.2376	1.1694	2.0105	0.6061	0.9351	1.4895	0.3327	1.6302	3.3484	1.0196	0.8001	1.1260
C14orf178	0.1189	0.2657	0.1651	0.0969	0.2403	0.0000	0.1886	0.1767	0.3716	0.0000	0.0000	0.0000	0.0000	0.1128	0.0000	0.0000	0.1990	0.3987	0.0000	0.1332	0.0881	0.2449	0.0000	0.0926	0.0000	0.1376	0.0000	0.1681	0.7050	0.0000	0.0910	0.0000	0.0525	0.0000	0.0000	0.0000	0.2195	0.1887	0.1045	0.0705	0.0802	0.0000	0.1024	0.0000	0.1665	0.0000	0.0000	0.5917	0.1388
AC011450.1	1.5304	12.7584	2.1246	1.8220	1.9625	1.3645	4.0151	2.6242	0.7358	1.5566	1.6841	0.5837	0.4970	0.4466	2.0738	0.7536	1.9708	1.8946	1.4251	0.7253	2.6160	2.5866	1.9470	0.4585	0.1780	2.1805	4.0482	1.5810	38.5639	0.2797	0.8109	1.2683	2.1823	0.9864	2.3909	2.0102	0.6520	0.5606	1.0346	1.9531	0.6355	3.3829	1.2165	1.2755	2.3900	1.7319	0.6314	3.5150	0.9618
AC122129.1	0.4586	2.8692	0.8276	0.7844	2.1080	1.2402	1.1275	1.4992	0.6449	0.6996	1.3433	0.0379	0.5163	2.0439	1.9186	0.4697	0.7293	1.2608	0.8540	0.5907	1.5964	0.4093	0.7584	0.6073	1.1092	1.0087	0.4205	0.8752	1.6993	0.4357	0.9827	0.2117	1.5180	0.6587	1.0644	0.8511	4.5719	0.0364	0.7657	1.0053	0.2785	1.0313	0.4344	0.1529	0.6100	0.7811	0.3162	1.1791	0.9099
MDS2	0.2720	3.8204	0.0809	0.0633	0.0589	0.1501	2.3115	0.5389	0.0000	0.3952	0.0529	0.3532	0.2734	0.0368	1.0267	0.3234	0.3578	0.3387	0.1447	0.6746	0.5468	0.2668	0.0803	0.0605	0.2350	0.4498	0.1188	0.1923	0.1152	0.0615	0.0595	0.0598	0.3430	0.1163	0.0752	1.3270	0.0717	0.0308	0.1366	0.0000	0.1049	0.3156	0.3680	0.4210	0.0544	0.0602	0.1786	0.3223	0.4082
CYYR1-AS1	0.0672	0.1503	0.0311	0.0365	0.0679	0.0000	0.0000	0.0222	0.1051	0.0228	0.0153	0.0000	0.0000	0.0213	0.0494	0.0143	0.0188	0.1203	0.0000	0.0251	0.0166	0.0154	0.0000	0.0175	0.0000	0.0000	0.0000	0.0000	0.0498	0.0177	0.0000	0.0000	0.0890	0.0134	0.0217	0.1331	0.0207	0.0000	0.0000	0.0797	0.0000	0.0140	0.0000	0.0000	0.0000	0.0000	0.0344	0.0186	0.0000
SNHG12	19.0029	21.1444	9.8186	14.2715	8.7322	18.2413	16.3569	14.0619	6.0517	2.3416	20.2418	28.6815	10.5980	8.0669	17.8076	24.5787	19.0416	5.5472	7.1216	3.1907	17.8042	17.7363	20.3886	6.9457	22.3870	8.0859	19.4565	10.9635	4.6994	6.1178	13.0210	14.4131	8.5940	5.5582	11.0004	8.4444	26.0971	19.0924	19.2043	16.2189	15.8774	5.6308	20.7649	8.2276	16.6772	14.8193	6.9067	18.3178	7.4237
DSCR8	0.0000	0.1119	0.0000	0.0000	0.0000	0.0000	0.7150	0.0992	0.0000	0.1019	0.0682	0.0000	0.0000	0.0000	0.0000	0.0000	0.0000	0.8731	0.0000	0.1122	0.4451	0.0000	0.0000	0.0000	0.0000	0.1159	0.0000	0.0708	0.0000	0.0000	0.0000	0.0000	2.0335	0.0599	0.0969	0.0000	0.0000	0.0795	0.0000	0.2967	0.0676	0.0000	0.0000	0.0000	0.0000	0.0000	0.0000	0.1661	0.0000
AC025279.1	0.5010	3.0302	0.1439	0.1689	0.0262	0.1001	0.9180	0.1626	0.0540	0.1933	0.2001	0.2712	0.2188	0.1311	0.3804	0.2765	0.3181	0.2780	0.0483	0.2419	0.1535	0.2135	0.4107	0.1077	0.1045	0.0800	0.1716	0.2564	0.0000	0.0547	0.1719	0.1595	0.1144	0.1137	0.2339	0.6028	0.0319	0.4662	0.1366	0.1740	0.0583	0.1295	0.1636	0.2304	0.1814	0.0669	0.1456	0.2006	0.1008
AFDN-DT	2.8203	0.5811	2.1660	0.6843	0.9498	2.4343	0.9995	1.5160	2.0004	0.1424	2.1938	0.4132	0.7882	2.3332	1.1892	2.4200	1.7413	0.1744	1.6018	0.1232	0.7556	1.0163	1.3232	1.4647	2.4494	1.5515	1.6661	0.9049	0.3854	0.3643	1.3166	1.1390	0.6798	0.6584	0.6577	0.5049	3.2314	1.0160	0.4395	1.5526	0.3914	2.3242	1.4296	0.9502	1.7644	1.6726	1.3488	1.8415	0.7004
AL354714.1	0.0779	0.0435	0.0000	0.0000	0.0197	0.0000	0.0000	0.0000	0.0000	0.0000	0.0265	0.0000	0.0000	0.0370	0.0000	0.0249	0.0326	0.0000	0.0000	0.0218	0.0577	0.0000	0.0000	0.0000	0.0000	0.0000	0.0298	0.0551	0.0000	0.0000	0.0000	0.0000	0.0172	0.0000	0.0377	0.0000	0.0000	0.0309	0.0342	0.0693	0.0263	0.0000	0.1007	0.0000	0.0273	0.0000	0.0299	0.0000	0.0000
LINC02692	0.0000	0.4754	0.0000	0.0000	0.0000	0.0822	0.0000	0.0843	0.0000	0.0000	0.0000	0.0000	0.0000	0.0807	0.0937	0.0545	0.0712	0.0000	0.0000	0.0000	0.0000	0.0000	0.0000	0.0000	0.0000	0.0985	0.0000	0.0000	0.0631	0.0674	0.1954	0.0000	0.0751	0.0000	0.0000	0.2527	0.0000	0.1351	0.1496	0.0000	0.0574	0.0000	0.0000	0.0000	0.0000	0.0000	0.1304	0.0706	0.0000
FLVCR1-DT	1.7543	1.0453	3.2066	0.2699	2.8555	0.9790	1.9016	5.8995	4.0053	0.4758	0.3585	2.6577	2.1396	2.7173	1.3306	0.9109	1.5989	1.6469	1.0890	2.5654	1.8625	2.8774	0.0403	1.4577	1.4439	2.5047	0.8639	3.2791	1.8347	0.1389	2.3123	0.6600	2.5121	0.4083	3.1481	1.7076	1.7454	4.3625	0.4111	4.0538	1.1312	1.1202	2.3498	3.4764	1.9650	0.9961	0.4630	0.6790	0.2958
AC007920.1	0.0000	0.0348	0.0432	0.0000	0.0472	0.0000	0.0247	0.0000	0.0000	0.0000	0.0000	0.0514	0.0000	0.0000	0.0000	0.0598	0.0000	0.0000	0.0000	0.0000	0.0000	0.0000	0.0322	0.0000	0.0000	0.0000	0.0000	0.0660	0.0000	0.0000	0.0000	0.0000	0.0000	0.0000	0.0301	0.0231	0.0000	0.0000	0.0000	0.0000	0.0000	0.0000	0.0000	0.0000	0.0000	0.0482	0.0239	0.0000	0.0000
NBR2	9.7484	14.4613	5.1746	5.3829	12.6355	15.3237	5.3714	3.8821	13.3983	6.0270	8.6684	5.2802	9.6453	6.1373	7.9972	24.9963	9.6683	7.3610	7.2467	5.0927	3.3778	5.0248	7.5362	8.0196	11.0635	8.0610	11.1638	7.0064	7.7916	6.6165	25.5181	12.5238	9.5214	8.0407	4.4366	7.8252	15.6791	11.5730	8.0635	12.3774	9.6001	5.3563	5.5962	2.0937	6.1747	7.3577	5.8377	11.7544	15.7448
C3orf35	0.3343	0.8507	0.2256	0.2496	0.4972	0.5201	0.3609	0.2346	0.1669	0.1511	0.8602	0.3760	0.5227	0.3258	0.4907	0.2615	0.5907	0.4483	0.4236	0.1092	0.3439	0.7459	1.3532	0.3544	1.0949	0.4300	1.0217	0.4332	0.4748	0.1176	0.9380	0.3430	0.2418	0.1389	9.5723	0.1654	1.1314	0.8622	0.4407	0.6602	0.2193	0.2900	0.3358	0.2941	0.7475	0.4242	0.2063	0.5776	0.5744
AC135895.1	0.0000	0.0000	0.0000	0.0000	0.0000	0.0760	0.0000	0.0000	0.0000	0.0000	0.0000	0.0000	0.0000	0.0000	0.0000	0.0504	0.0000	0.0000	0.0000	0.0000	0.0000	0.0000	0.0000	0.0000	0.0000	0.0000	0.1202	0.0000	0.0000	0.0000	0.0602	0.0000	0.0000	0.0000	0.0000	0.0000	0.0000	0.0000	0.0000	0.0000	0.0000	0.0000	0.0000	0.0000	0.0000	0.0000	0.0000	0.0652	0.0000
LINC01565	0.0000	0.1724	0.0000	0.0000	0.0000	0.0000	0.0245	0.0000	0.0000	0.0000	0.0000	0.0000	0.0000	0.0000	0.0000	0.0198	0.0000	0.0000	0.0000	0.0000	0.0457	0.0000	0.0000	0.0000	0.0467	0.0000	0.1887	0.0000	0.0229	0.0000	0.0000	0.0000	0.0000	0.0000	0.0000	0.0000	0.0000	0.0000	0.0000	0.0000	0.0000	0.0386	0.0000	0.0000	0.1296	0.0000	0.0000	0.0512	0.0000
SSBP3-AS1	0.6027	1.5948	0.8587	0.8785	1.4902	0.5821	1.2076	0.8642	0.4461	0.6130	2.1392	0.1048	1.1606	0.6618	0.7334	0.2437	0.8761	1.2549	0.9451	0.3731	0.9163	1.0236	1.1475	0.5930	0.8631	0.9547	1.3331	0.7847	1.2694	0.2009	1.2381	0.9763	1.1060	0.6265	0.2147	0.5887	1.2005	0.7049	0.5018	1.0901	0.5565	0.5548	0.4643	0.4758	0.9104	0.5649	0.8021	1.0523	1.7030
AC013549.1	0.0000	0.1643	0.0000	0.0000	0.0743	0.0000	0.0000	0.0000	0.1149	0.0000	0.2003	0.0000	0.4139	0.0000	0.4857	0.0941	0.0000	0.0000	0.1369	0.0000	0.0000	0.4039	0.7600	0.1146	0.8892	0.1702	0.2247	0.0000	0.2180	0.0000	0.0000	0.0000	0.1947	0.0000	0.1422	0.0000	0.0000	0.1167	0.1292	0.0000	0.1985	0.0919	0.2532	0.1226	0.0000	0.1139	0.0000	0.2439	0.0000
AL157414.1	0.0000	0.0000	0.0000	0.0000	0.0267	0.0000	0.0000	0.0000	0.0000	0.0000	0.0000	0.0000	0.0000	0.0000	0.0000	0.0000	0.0000	0.0000	0.0000	0.0296	0.0000	0.0000	0.0000	0.0412	0.0000	0.0000	0.0000	0.0000	0.0000	0.0000	0.0000	0.0000	0.0233	0.0000	0.0000	0.0000	0.0000	0.0000	0.0000	0.0000	0.0000	0.0000	0.0000	0.0000	0.0000	0.0000	0.0405	0.0000	0.0000
AL590705.1	0.1947	0.6526	0.4730	0.0793	0.3934	0.2821	0.0772	0.0482	0.3042	0.4951	0.1989	0.2413	0.1370	0.0923	0.2144	0.9347	0.3259	0.7833	0.0906	0.4362	0.4326	0.4010	0.0000	0.0000	0.2943	0.2254	0.0744	0.3440	0.3607	0.0771	0.0000	0.0000	1.3749	0.3496	0.0941	0.2891	0.1797	0.2318	0.8555	0.8075	0.2628	0.1824	0.5868	0.4868	0.1363	0.0000	0.8951	0.2422	0.1136
KIAA1671-AS1	1.0436	0.1943	1.0867	0.2834	1.9331	0.6720	0.3449	0.7755	2.7180	0.5308	0.8887	0.4312	0.8567	0.1650	0.3830	0.1113	0.7280	1.3413	0.9718	0.6819	0.2577	1.3734	0.3596	0.9485	0.6574	1.5102	0.7311	0.2459	1.8048	0.5509	0.6656	0.6693	2.8406	0.4685	0.5888	0.0000	0.9634	3.6583	0.2293	2.4735	0.1174	0.5976	0.0000	1.0872	0.7306	0.6061	1.3995	1.2984	0.6091
TDRKH-AS1	1.1671	1.3855	0.6076	0.5348	1.1423	1.1977	0.8679	0.6504	2.6217	0.6678	1.0932	1.7481	1.2318	1.3835	0.5622	1.6810	0.7938	0.9294	0.8151	1.0622	0.5943	1.0017	0.5278	1.1933	0.8822	0.3378	1.5051	0.7734	1.9462	0.5776	1.4516	1.2349	1.3200	0.6549	1.3404	1.0831	3.0302	0.6947	1.2181	1.8585	0.7383	0.6380	0.7538	0.7295	0.7149	1.2990	0.6148	0.4840	0.6811
FAM78B-AS1	0.1401	0.1566	0.2918	0.1141	0.9910	0.1353	0.3334	2.2905	0.3284	1.7102	0.0955	0.1158	0.9859	0.5315	0.9256	0.0897	0.3519	0.8456	1.0438	1.1771	0.2076	0.5772	0.2897	0.2183	0.2118	0.1622	0.3212	0.1981	0.5192	0.1110	0.1072	0.0000	0.5566	0.2516	0.1355	0.6241	0.2587	0.2224	0.3694	0.2491	0.0946	0.3501	0.1207	0.8174	0.0981	0.1085	0.4295	0.4649	0.3271
CARNMT1-AS1	0.0000	1.2933	0.2411	0.0943	0.3509	0.4472	0.5509	0.5734	0.4522	0.2355	0.2366	0.0957	0.1629	1.0978	0.2549	0.4446	0.2907	0.4657	0.2156	0.0648	0.2572	0.5564	0.1197	0.4509	0.5250	0.2680	0.5308	0.2455	0.1716	0.0917	0.7088	0.7126	0.6642	0.1386	0.3359	0.1719	1.0686	0.0000	0.1017	0.6859	0.0000	0.2893	0.3987	0.0965	0.2431	0.5378	0.0000	0.0960	0.4053
AL445248.1	0.2668	1.0432	0.0926	0.3259	0.3369	0.5153	0.2116	0.2643	0.1042	0.0000	0.3635	0.0000	0.3754	0.1265	1.4685	0.3415	0.5582	0.6261	0.2484	0.1494	0.4940	0.6411	0.8272	0.3117	1.8148	0.6176	0.8154	0.1886	0.0989	0.0000	0.6125	0.2053	0.2944	0.3193	0.2580	0.2971	1.1082	0.3176	0.2344	1.1064	0.3600	0.3333	0.9188	0.1112	0.4669	0.2065	0.4088	0.4425	0.4670
AC012358.1	0.2726	0.2030	0.3784	0.0740	1.1016	0.6143	0.5045	0.3601	0.7809	0.2773	0.8666	0.0000	0.2557	1.6372	1.0004	0.4653	0.5324	0.6093	0.6769	0.0509	0.8076	0.3743	1.3149	0.3539	0.6868	0.7363	0.6249	0.3854	0.4714	0.1439	0.9041	0.6992	0.4411	0.1088	0.1757	0.3373	1.6776	0.3606	0.1597	1.3998	0.0000	0.3406	0.0782	0.0757	0.9542	0.2111	0.2785	0.6029	0.9545
AP003027.1	0.0000	0.0000	0.0000	0.0000	0.0000	0.0000	0.0000	0.0000	0.0000	0.0000	0.0000	0.0000	0.0000	0.0000	0.0000	0.0000	0.0000	0.0000	0.0000	0.0000	0.0000	0.0000	0.0000	0.0000	0.0000	0.0000	0.0000	0.0000	0.0000	0.0000	0.0000	0.0000	0.0000	0.0000	0.0000	0.0000	0.0000	0.0000	0.0000	0.0000	0.0000	0.0000	0.0000	0.0000	0.0000	0.0000	0.0000	0.0000	0.0000
AC006019.1	0.0000	0.0458	0.0000	0.0000	0.0000	0.0396	0.0000	0.0101	0.0000	0.0417	0.0000	0.0000	0.0000	0.0000	0.0000	0.0000	0.0000	0.0000	0.0000	0.0000	0.0000	0.0000	0.0000	0.0000	0.0310	0.0000	0.0000	0.0000	0.0000	0.0000	0.0000	0.0000	0.0090	0.0000	0.0000	0.0000	0.0000	0.0163	0.0000	0.0243	0.0000	0.0000	0.0000	0.0000	0.0000	0.0000	0.0000	0.0000	0.0000
LINC01562	0.0000	0.3537	0.1465	0.0573	0.0533	0.0680	0.1116	0.0697	0.0550	0.0716	0.0959	0.0291	0.0990	0.0334	0.1162	0.0901	0.0883	0.0944	0.0000	0.0985	0.1824	0.0483	0.0000	0.1370	0.0532	0.0000	0.0538	0.0249	0.1825	0.1393	0.0000	0.0000	0.1863	0.0632	0.1361	0.0000	0.0649	0.0558	0.0927	0.0417	0.0950	0.1758	0.0000	0.0293	0.0739	0.1362	0.0270	0.0875	0.0821
POLH-AS1	0.6726	1.2211	1.2255	1.2327	1.7837	1.7052	0.9336	1.5825	1.1167	0.9406	1.3745	0.7642	0.5915	1.0365	2.1289	0.6458	1.4074	1.4094	1.0960	0.8005	1.3077	0.8081	1.2166	0.7204	0.8897	0.6813	1.7346	0.7131	0.6854	0.5991	1.8016	1.1645	1.3729	1.1573	1.8700	1.0611	1.7850	0.5338	0.7389	0.9963	0.3404	0.4727	0.7239	1.0510	0.7651	1.2368	1.0951	1.2551	1.3738
AL390760.1	0.4060	0.2268	0.4227	0.1654	0.3076	0.0000	0.0000	0.2011	0.3172	0.0000	0.2766	0.0000	0.0000	0.3850	0.2235	2.4690	0.1699	0.1361	0.1890	0.0000	0.1504	0.4182	0.4197	0.1581	0.6138	0.4700	0.3103	0.0000	0.0000	0.3215	0.0000	0.0000	0.0000	0.1215	0.1963	0.1507	0.9370	0.1611	0.0000	0.6014	0.0000	1.0145	0.0000	0.5076	0.8527	0.1572	0.0000	0.3367	0.2369
AC105020.1	1.8873	1.6869	1.1529	2.1523	1.3920	3.7916	4.1017	1.8698	0.7668	0.5375	3.8056	2.2146	4.7276	2.8279	5.1533	13.0962	5.4027	1.3162	3.3391	0.3382	2.2926	4.2763	4.2138	1.8525	8.1032	1.8353	11.6532	4.0554	0.9511	1.4944	6.2112	1.5104	0.5831	1.6266	3.9060	1.5693	13.3804	3.7747	3.8481	2.4378	1.2481	1.0375	0.6176	1.6044	4.5716	6.7512	2.6031	4.5395	4.0533
AC015969.1	0.0000	0.2627	0.0000	0.0000	0.0000	0.0000	0.0000	0.0000	0.0000	0.0000	0.0000	0.0486	0.0000	0.0000	0.0647	0.0376	0.0000	0.0000	0.0000	0.0658	0.0000	0.0404	0.0000	0.0000	0.0000	0.0000	0.0000	0.0831	0.0000	0.0000	0.0000	0.0905	0.0000	0.0000	0.0000	0.0000	0.0000	0.0000	0.0000	0.0000	0.0000	0.0000	0.1012	0.0000	0.0000	0.0000	0.0000	0.0488	0.0000
AL591503.1	0.0000	0.0000	0.0000	0.0000	0.0000	0.0000	0.0000	0.0000	0.0000	0.0000	0.0000	0.0000	0.0000	0.0000	0.0000	0.0000	0.0000	0.0000	0.0000	0.0000	0.0000	0.0000	0.0000	0.0000	0.0000	0.0000	0.0000	0.0000	0.0000	0.0000	0.0000	0.0000	0.0000	0.0000	0.0000	0.0000	0.0000	0.0000	0.0000	0.0000	0.0000	0.0000	0.0000	0.0000	0.1222	0.0000	0.0000	0.0000	0.0000
AL353740.1	0.0000	0.4852	0.1005	0.0000	0.0000	0.0000	0.0000	0.0000	0.1131	0.0000	0.1972	0.0000	0.2037	0.0000	0.0000	0.0000	0.0000	0.0000	0.0000	0.0000	0.0000	0.0000	0.0000	0.0000	0.0000	0.1676	0.1106	0.2046	0.1073	0.0000	0.0000	0.0000	0.0000	0.2599	0.0000	0.0000	0.0000	0.0000	0.0000	0.1715	0.0000	0.0000	0.0000	0.0000	0.1013	0.0000	0.0000	0.0000	0.0000
LINC00449	0.0000	0.1066	0.0663	0.0777	0.2411	0.1844	0.0757	0.2837	0.0000	0.0971	0.0000	0.0000	0.2686	0.0905	0.0000	0.2444	0.0000	0.0640	0.1778	0.1604	0.0707	0.1311	0.0987	0.1487	0.4329	0.3315	0.0729	0.0675	0.0000	0.2267	0.0731	0.0000	0.0843	0.0000	0.1846	0.0000	0.3524	0.0000	0.0000	0.2262	0.0644	0.0000	0.0822	0.0795	0.2673	0.1478	0.1463	0.0000	0.0000
SUGCT-AS1	0.9399	0.3676	1.3375	4.2110	0.0712	1.1802	0.5964	2.8867	0.1102	0.8126	0.5763	1.0874	1.1904	0.2228	1.0349	0.2708	0.5114	0.2521	0.4814	0.9739	1.2532	0.4195	0.6801	1.5376	0.9236	0.5441	0.4310	0.5315	1.0101	1.9351	0.5755	0.3616	0.8297	1.2095	0.5454	0.8025	0.4772	0.7087	0.2478	0.2228	1.2685	0.2642	0.3642	0.5092	0.2303	0.7642	0.7562	1.2473	0.2194
AL354956.1	0.0000	0.0000	0.0000	0.0000	0.0000	0.0000	0.0000	0.0000	0.0000	0.0000	0.0000	0.0000	0.0000	0.0000	0.0000	0.0000	0.0000	0.0000	0.0000	0.0000	0.0000	0.0000	0.0000	0.0000	0.0000	0.0000	0.0000	0.0000	0.0000	0.0000	0.0000	0.0000	0.0000	0.0000	0.0000	0.0000	0.0000	0.0000	0.0000	0.0000	0.0000	0.0000	0.0000	0.0000	0.0000	0.0000	0.0000	0.0000	0.0000
AC009163.1	0.0000	0.0000	0.0000	0.0000	0.0000	0.0000	0.0000	0.0000	0.0000	0.0000	0.0000	0.0000	0.0000	0.0000	0.0000	0.0000	0.0000	0.0000	0.0000	0.0000	0.0000	0.0000	0.0000	0.0000	0.0000	0.0000	0.0000	0.0000	0.0000	0.0000	0.0000	0.0000	0.0000	0.0000	0.0000	0.0000	0.0000	0.0000	0.0000	0.0000	0.0000	0.0000	0.0000	0.0000	0.0000	0.0000	0.0000	0.0000	0.0000
AL133216.1	0.0000	0.0000	0.1589	0.0000	0.0000	0.0000	0.0000	0.0000	0.1789	0.0000	0.0000	0.0000	0.0000	0.1086	0.0000	0.0000	0.0000	0.0000	0.0000	0.0000	0.0000	0.0000	0.0000	0.0000	0.1731	0.0000	0.0875	0.0000	0.0000	0.0000	0.0876	0.0000	0.0505	0.0000	0.0000	0.0000	0.0000	0.0000	0.1006	0.0000	0.0000	0.0000	0.0000	0.0000	0.0000	0.0000	0.0877	0.0000	0.0000
PDCD4-AS1	8.6654	31.3160	8.3913	6.9715	5.9446	2.8932	19.6859	11.1816	22.9022	9.5755	5.6115	4.9506	9.6351	2.9421	10.9541	11.7104	7.7010	16.9301	4.7816	8.0287	19.1764	6.9781	2.9857	3.5835	3.7198	7.9262	4.7416	5.9738	6.1843	4.9132	5.4858	3.9516	7.5549	6.0826	4.5523	13.8195	4.1478	7.5566	6.7695	6.5923	5.4864	4.8118	6.9090	9.3617	3.8945	3.2305	2.3772	7.6307	4.1206
AL139390.1	0.1206	0.0000	0.0000	0.0000	0.0000	0.0000	0.0957	0.1195	0.0000	0.0000	0.0000	0.0000	0.0000	0.0000	0.0000	0.0000	0.0000	0.0000	0.0000	0.0000	0.0000	0.0000	0.0000	0.0000	0.1824	0.0000	0.0000	0.0000	0.0000	0.0000	0.0000	0.0000	0.0000	0.0000	0.0000	0.0000	0.0000	0.0000	0.0000	0.0000	0.0000	0.0000	0.0000	0.1005	0.0000	0.0000	0.0000	0.0000	0.0000
RBMS3-AS2	0.0000	0.5249	0.0753	0.0883	0.0365	0.0698	0.0860	0.0179	0.0282	0.0000	0.0492	0.0299	0.0000	0.0343	0.2387	0.1619	0.1210	0.0727	0.0337	0.0000	0.1874	0.0496	0.0000	0.0282	0.1093	0.0418	0.0552	0.0766	0.1607	0.0572	0.0553	0.0000	0.0160	0.0433	0.0350	0.1073	0.0000	0.1147	0.1270	0.0000	0.0732	0.0000	0.0311	0.0000	0.0253	0.0839	0.0000	0.0300	0.0422
AP000753.1	0.0000	0.0000	0.0000	0.0000	0.0000	0.1403	0.0000	0.0000	0.0000	0.1477	0.0000	0.1200	0.0000	0.0000	0.0000	0.1860	0.0000	0.0974	0.0000	0.0000	0.0000	0.0000	0.0000	0.0000	0.0000	0.0000	0.3330	0.0000	0.0000	0.0000	0.0000	0.0000	0.0000	0.0869	0.0000	0.1078	0.0000	0.0000	0.0000	0.0000	0.0000	0.0000	0.0000	0.0000	0.0000	0.0000	0.0000	0.1205	0.0000
SCUBE1-AS1	0.0000	0.4290	0.0000	0.0000	0.0216	0.0412	0.0677	0.0211	0.0000	0.0000	0.0000	0.0000	0.0000	0.0000	0.0000	0.0000	0.0000	0.0286	0.0000	0.0000	0.0000	0.0000	0.0000	0.0000	0.0000	0.0000	0.0000	0.0000	0.0000	0.0000	0.0000	0.0000	0.0000	0.0000	0.0000	0.0000	0.0000	0.0000	0.0000	0.0000	0.0000	0.0000	0.0367	0.0000	0.0000	0.0000	0.0000	0.0708	0.0498
AL450313.1	0.0000	0.0936	0.0291	0.0341	0.0000	0.0000	0.0332	0.0208	0.0000	0.0000	0.0000	0.0000	0.0000	0.0000	0.0000	0.0268	0.0000	0.0000	0.0390	0.0235	0.0000	0.0000	0.0000	0.0000	0.0634	0.0000	0.0000	0.0000	0.0000	0.0332	0.0000	0.0000	0.0740	0.0000	0.0405	0.0000	0.0000	0.0000	0.0000	0.0000	0.0000	0.0000	0.0000	0.0000	0.0000	0.0324	0.0000	0.0000	0.0000
LINC02408	1.2679	0.0315	1.0366	0.8951	0.0569	0.8708	1.2515	0.4745	0.3082	0.9457	0.2303	0.0931	0.5551	0.2405	0.9927	0.0902	0.4481	0.0756	0.6821	1.7516	0.6470	0.2321	0.2912	0.6585	0.5963	0.5871	0.1077	0.3784	0.1879	0.9593	0.1941	0.1301	0.8332	0.6914	0.4360	0.7740	0.5982	0.0894	0.2229	0.0668	0.0190	0.1056	0.2426	0.6105	0.1775	0.5890	0.1511	0.4674	0.6906
IGBP1-AS1	0.9214	3.2599	0.5330	1.3760	1.4739	3.4114	1.9488	0.8367	1.1998	0.7810	3.1383	0.3807	2.1610	3.2038	1.5216	1.1796	1.7995	0.6178	2.2879	0.5160	1.5924	2.0033	2.5397	0.9570	1.8572	1.0666	2.3470	2.2794	1.1381	0.0000	2.1155	2.3634	0.8133	0.6433	2.3762	1.1400	5.6703	1.9500	2.0244	1.5468	0.7254	1.5349	0.6612	0.5119	3.5477	2.0213	0.8237	1.5284	1.7924
AC005342.1	0.2646	0.1478	0.3674	0.1078	0.0000	0.0000	0.0000	0.1311	1.1372	0.0000	0.0000	0.1093	0.0000	0.1255	0.0000	0.0847	0.0000	0.2662	0.1232	0.0741	0.3920	0.0000	0.5471	0.1031	0.2000	0.1532	0.5056	0.0000	0.0981	0.0000	0.2025	0.4073	0.3504	0.0000	0.0000	0.0000	0.7329	0.2100	0.0000	0.2352	0.0000	0.1653	0.0000	0.1103	0.0926	0.0000	0.0000	0.2195	0.1544
LINC00970	0.0000	0.0000	0.0000	0.0000	0.2234	0.0000	0.0000	0.0365	0.0000	0.0000	0.0000	0.2437	0.0000	0.0699	0.0812	0.0000	0.0000	0.0000	0.0000	0.0000	0.0000	0.0506	0.0000	0.0574	0.0000	0.0000	0.0000	0.0000	0.0000	0.0000	0.0000	0.1135	0.0000	0.0000	0.0000	0.0000	0.0000	0.0000	0.0000	0.2184	0.1990	0.0921	0.2539	0.0000	0.0000	0.0000	0.0565	0.0611	0.0860
AC096543.1	0.0000	0.0000	0.0000	0.0000	0.0000	0.0000	0.0000	0.0000	0.0000	0.0000	0.0000	0.0000	0.0000	0.0000	0.0000	0.0000	0.0000	0.0000	0.0942	0.0000	0.0000	0.0000	0.0000	0.0000	0.0000	0.0000	0.0000	0.0000	0.0000	0.0000	0.0000	0.0000	0.0000	0.0000	0.0000	0.0000	0.0934	0.0000	0.0000	0.0000	0.0000	0.0000	0.0000	0.0000	0.0000	0.0000	0.0000	0.0000	0.1180
AL354919.1	0.0369	0.0824	0.0000	0.0000	0.0186	0.0712	0.0000	0.0183	0.0000	0.0375	0.0251	0.0000	0.0000	0.0350	0.0000	0.0236	0.0000	0.0247	0.0343	0.0207	0.0546	0.0000	0.0000	0.0000	0.1115	0.0427	0.0845	0.0261	0.0000	0.0000	0.0000	0.0000	0.0000	0.0000	0.0000	0.0000	0.0340	0.0000	0.0000	0.0219	0.0249	0.0230	0.0000	0.0000	0.0000	0.0000	0.0283	0.0000	0.0000
AC144450.1	0.0000	0.0000	0.0000	0.0000	0.1025	0.0000	0.0402	0.0000	0.0000	0.0000	0.0000	0.0000	0.0000	0.0481	0.0558	3.9935	0.0000	0.0000	0.2834	0.0852	0.0376	0.0696	0.0000	0.0000	0.0000	0.0000	0.1550	0.0359	0.0376	0.7631	0.0388	0.0000	0.0000	0.0000	0.0000	0.0377	0.7491	0.0000	0.0446	0.0000	0.0000	0.0000	1.0045	0.0000	0.0355	0.0000	0.0000	0.0000	0.0000
AC012456.1	0.0000	0.0579	0.0000	0.0000	0.0000	0.0000	0.0000	0.0000	0.0000	0.0000	0.0000	0.0000	0.0000	0.0000	0.0000	0.0000	0.0000	0.0000	0.0000	0.0000	0.0000	0.0000	0.0000	0.0000	0.0000	0.0000	0.0000	0.0000	0.0000	0.0000	0.0794	0.0000	0.0000	0.0000	0.0000	0.0000	0.0000	0.0000	0.0000	0.0000	0.0000	0.0000	0.0000	0.0000	0.0000	0.0000	0.0000	0.0000	0.0000
AC083799.1	27.4386	28.4085	28.8234	18.3276	25.4579	20.0533	16.8304	25.2810	3.9303	30.5134	20.8102	20.5577	11.7127	18.0412	20.2407	26.7565	16.9957	26.0046	18.1406	19.5678	26.2858	10.9271	19.5698	27.5736	18.9432	29.0118	38.0217	16.2269	5.7618	18.7576	35.1407	29.8422	16.1879	25.7825	18.4869	15.9569	20.8545	38.1823	27.0085	24.0616	18.6388	11.9985	23.5485	26.7553	28.8777	18.4832	23.7580	22.1508	13.0239
LINC00501	0.1220	0.3636	0.0565	0.3314	0.5959	0.2750	0.6130	0.1814	0.0000	0.0828	0.3880	0.7059	1.0304	0.4629	0.0448	0.0260	0.5789	0.0273	0.0379	0.5468	0.0603	0.6145	0.5887	0.8556	0.3075	0.0471	0.2176	0.6326	0.0000	0.0000	2.3040	0.5009	0.0359	1.0713	0.1180	0.0302	0.1127	5.0043	0.2145	2.3621	0.2745	0.1016	0.0350	0.0678	0.0854	0.0315	0.7169	0.0675	0.0950
LINC01285	0.1173	0.0728	0.2080	0.2017	0.0658	0.2894	0.1757	0.6777	0.0713	0.1060	0.1686	0.4307	1.0268	0.4572	0.3443	0.1918	0.3381	0.1922	0.1941	0.0730	0.1062	0.3489	0.4175	0.3451	0.2955	0.0302	2.2701	0.1197	0.5697	0.3198	0.1296	0.1003	0.2530	0.2183	0.2646	0.0871	0.0361	0.2689	1.4314	0.2162	0.2286	0.1465	0.2468	0.0543	0.1459	0.0404	0.3894	0.2810	0.1217
IBA57-DT	0.5194	3.4817	0.4507	0.3173	1.1807	3.7624	0.6179	0.7718	1.1159	0.5283	0.6192	2.4678	0.5482	1.6008	1.5726	13.2158	0.9782	0.6966	6.4081	0.0727	0.6732	0.8915	0.9395	2.3264	4.1223	0.0000	8.8309	1.8356	1.2510	0.3084	4.3726	3.5971	1.6620	1.3988	0.1256	1.0604	1.5582	5.3587	1.2553	1.2310	0.5257	0.8922	0.5590	0.3246	1.3635	1.6086	5.2731	1.7231	1.0609
LINC02487	0.8470	0.1616	2.0075	0.4375	0.2922	0.5587	0.4588	0.4707	0.0968	1.0926	0.5066	0.1707	0.9012	1.7240	0.2502	0.6215	0.5014	0.2632	0.8079	1.1454	0.4590	0.5815	0.0854	0.3540	0.2186	0.8848	0.5999	0.7885	0.1684	0.4417	1.5020	0.7313	0.7203	0.5440	0.5194	0.8435	0.6293	0.9181	0.0726	0.4774	0.1394	0.3484	0.2490	0.9986	0.2025	0.4639	0.8389	0.5140	0.2893
SERTAD4-AS1	6.3003	1.0188	7.4231	5.8073	25.7545	8.4073	4.9972	3.2852	6.7361	3.5414	6.0426	8.9055	18.0823	6.9968	29.9372	11.5155	6.8695	4.3916	6.2526	4.0857	9.6405	9.6763	15.3383	18.5987	6.0156	7.6775	13.4934	21.2704	5.8367	6.0391	6.8523	14.6724	5.7445	6.9461	2.6457	6.8314	11.1729	28.1597	7.4314	8.7923	10.1250	5.7483	5.7107	12.5743	9.9241	9.3713	14.6734	11.8949	14.1268
MIR29B2CHG	0.5169	8.4134	0.8384	0.6559	1.4739	1.5267	1.3168	1.5241	2.4466	0.5207	5.7697	1.4047	0.4337	1.3340	1.0015	5.6572	1.0068	1.8432	0.7729	0.1837	1.1855	0.8157	1.7366	0.8596	0.6613	1.8356	1.1547	0.8467	2.5455	0.2401	2.9444	0.5278	2.0008	0.5860	0.7210	0.7749	0.9911	0.9744	2.9486	1.1780	1.0968	1.2172	0.9459	0.2775	0.8873	2.0166	0.7008	1.1997	0.9805
C6orf99	0.2275	0.5593	0.4106	0.2224	0.8046	0.4395	1.3355	1.6005	3.0577	1.1109	0.6200	0.8649	6.4039	1.7262	0.2004	0.8156	1.3712	0.4272	0.8475	1.8860	0.2359	0.4999	0.7056	0.6381	1.2383	0.4741	0.7998	1.5118	1.7200	1.4774	1.5673	0.6303	0.8235	1.4162	2.0684	1.4527	0.6721	0.9390	0.8799	0.9167	0.7370	0.3980	2.2727	0.3793	0.5097	2.4664	0.5928	0.8303	0.1062
LINC00862	0.1648	0.3156	0.3595	0.3068	0.1308	0.2728	0.1680	0.2798	0.1839	0.1436	0.1443	0.0973	0.3975	0.2009	0.3887	0.7232	0.0985	0.1736	0.0658	0.0527	0.2267	0.0162	0.0973	0.1467	0.2135	0.0817	0.3957	0.0832	0.0523	0.5032	0.3243	0.1087	0.1974	0.1831	0.0455	0.1922	0.4128	0.0374	0.0207	0.1953	0.1747	0.1176	0.0000	0.0981	0.0659	0.1640	0.0902	0.1367	0.1374
LINC00272	0.1125	0.0000	0.0000	0.0000	0.0568	0.1086	0.0000	0.0000	0.0000	0.0000	0.0766	0.0000	0.3166	0.0000	0.0000	0.1440	0.0000	0.0000	0.0000	0.0000	0.0000	0.0000	0.0000	0.0000	0.0000	0.0000	0.0000	0.0000	0.1667	0.0000	0.0000	0.1731	0.0993	0.0000	0.0000	0.0000	0.0000	0.0000	0.0000	0.0000	0.0000	0.0703	0.0000	0.0000	0.0000	0.0000	0.0000	0.0000	0.0000
PRDX6-AS1	1.3360	4.7300	1.1923	1.0459	1.0167	0.8714	2.1056	1.5986	1.1658	1.6059	0.8510	0.5305	0.9767	0.6911	1.3563	2.5990	1.0457	1.7452	0.7270	0.9134	1.7735	0.9054	0.5739	1.1624	1.5738	1.3859	0.7690	1.8887	0.9387	0.7694	2.2841	1.4954	1.5086	0.8930	1.4934	1.1851	1.6657	0.6472	1.0369	1.4495	0.7259	0.8996	0.6424	0.9399	1.0568	1.3971	0.6514	1.2664	1.0328
LINC00222	0.1006	0.1966	0.1047	0.0410	0.0762	0.0971	0.1595	0.0996	0.0196	0.2045	0.1199	0.0415	0.0708	0.2622	0.2214	0.1609	0.3156	0.0843	0.0468	0.0845	0.0931	0.2589	0.2858	0.0979	0.2280	0.1455	0.0768	0.1066	0.1304	0.0000	0.2501	0.1161	0.0666	0.0903	0.0729	0.1120	0.1624	0.0599	0.1546	0.2234	0.0170	0.0942	0.1082	0.1257	0.2464	0.0973	0.0578	0.0625	0.1760
ADAMTSL4-AS1	0.0435	0.7774	0.2717	0.6730	0.2856	0.8400	0.1380	0.7108	0.0680	0.4423	0.6813	0.2875	0.0000	0.1237	0.8618	0.2784	0.1092	0.2624	0.2025	0.1461	0.4509	0.1493	0.4944	0.3726	0.5259	0.8558	0.4652	0.1229	0.1289	0.4132	1.0317	0.0000	0.3839	0.3904	0.7149	0.2583	0.6423	0.1380	0.3440	0.2834	0.1174	0.1630	0.2621	0.1087	0.5175	0.4377	0.1000	0.8656	0.7106
BVES-AS1	0.0496	0.0693	0.0517	0.0708	0.2069	0.0479	0.0492	0.4180	2.4627	0.1893	0.0423	0.0205	0.1572	0.0235	0.0410	0.0079	0.1350	0.4161	0.0231	0.1182	0.1379	0.0085	0.0770	0.0483	0.0375	0.0575	0.0000	0.1754	0.1196	0.0393	0.0190	0.0191	0.0712	0.0297	0.0120	0.0553	0.0344	0.0788	0.0327	0.0809	0.0167	0.0310	0.0534	0.0207	0.0000	0.0288	0.0190	0.0720	0.0435
LIN28B-AS1	0.0000	0.0369	0.0000	0.0000	0.0000	0.0159	0.0000	0.0000	0.0000	0.0000	0.0000	0.0136	0.0000	0.0000	0.0000	0.0000	0.0138	0.0000	0.0000	0.0000	0.0000	0.0000	0.0000	0.0385	0.0249	0.0000	0.0126	0.0000	0.0000	0.0000	0.0000	0.0000	0.0218	0.0000	0.0319	0.0000	0.0000	0.0000	0.0145	0.0000	0.0000	0.0000	0.0000	0.0000	0.0000	0.0000	0.0000	0.0000	0.0000
LINC02868	0.0000	0.0000	0.0000	0.0000	0.1089	0.0000	0.0000	0.0000	0.1685	0.2193	0.0000	0.0000	0.0000	0.0000	0.2374	0.0000	0.0000	0.0000	0.0000	0.0000	0.0000	0.0000	0.0000	0.0000	0.0000	0.0000	0.0000	0.0000	0.0000	0.0000	0.0000	0.0000	0.0000	0.0000	0.0000	0.0000	0.0000	0.0000	0.0000	0.0000	0.0000	0.0000	0.0000	0.1797	0.0000	0.0000	0.0000	0.0000	0.0000
ATP1A1-AS1	2.2081	2.7746	2.4435	1.6110	2.8743	5.1867	2.3911	1.4552	2.0603	0.9635	4.6042	0.6717	6.4040	1.4871	3.6503	1.7495	1.8644	2.0172	2.3780	1.0216	2.1286	3.6387	9.3547	3.7494	2.7964	4.2975	2.3085	1.8458	1.7266	0.5778	1.3814	1.5761	2.1837	1.5361	7.5764	1.0549	4.8212	2.5043	1.0350	8.8248	1.2179	2.8468	0.8653	1.4296	3.5667	1.5511	2.0009	5.2713	4.5943
SNHG5	21.3491	28.0510	20.4298	21.9411	28.3579	9.0825	13.3613	17.3466	53.4357	10.4040	24.5840	11.1483	24.9234	22.8199	28.5003	46.2196	22.8059	12.9212	8.6270	7.6631	36.1173	9.7754	27.4052	23.2877	26.7647	25.3496	13.9780	8.7191	21.8031	35.9173	25.5886	46.6082	22.3375	29.4161	39.6782	42.4112	49.4376	29.7791	28.8030	36.2667	21.8031	17.5155	63.2480	40.1588	57.7638	25.7845	15.7465	36.8435	28.0632
ADD3-AS1	0.1466	0.3583	0.1145	0.0672	0.3332	0.2655	0.4433	0.3041	0.1288	0.1211	0.2871	0.1363	0.4899	0.4431	0.2623	0.1407	0.2684	0.1782	0.4009	0.1693	0.1629	0.4277	0.2841	0.2855	0.1800	0.0955	0.0700	0.1619	0.0951	0.0943	0.4838	0.2256	0.2507	0.1700	0.1506	0.1700	0.1184	0.6035	0.1530	0.4180	0.0742	0.1259	0.0868	0.2291	0.1026	0.0922	0.4703	0.2963	0.2780
SPATA42	0.0000	0.0000	0.0000	0.0000	0.0000	0.0000	0.0000	0.0653	0.0000	0.0000	0.0899	0.0000	0.0000	0.0000	0.0000	0.0000	0.1104	0.0000	0.0000	0.0739	0.0977	0.0000	0.2727	0.2055	0.0000	0.0000	0.1008	0.1865	0.3910	0.0000	0.2019	0.0000	0.0000	0.0789	0.0000	0.0000	0.0000	0.0000	0.0000	0.1563	0.0000	0.0000	0.0000	0.0000	0.1847	0.0000	0.4043	0.1094	0.0000
AL121827.1	0.0000	0.3545	0.0000	0.0000	0.0000	0.0000	0.0194	0.0121	0.0000	0.0000	0.0000	0.0000	0.0000	0.0000	0.0000	0.0000	0.0000	0.0164	0.0000	0.0000	0.0000	0.0000	0.0000	0.0190	0.0000	0.0000	0.0000	0.0000	0.0000	0.0000	0.0000	0.0000	0.0108	0.0000	0.0000	0.0000	0.0000	0.0000	0.0000	0.0000	0.0000	0.0000	0.0000	0.0000	0.0000	0.0000	0.0000	0.0202	0.0000
LINC00632	0.0663	0.1320	0.1180	0.2348	0.1223	0.1197	0.0983	0.1214	0.0000	0.1642	0.0393	0.0595	0.1055	0.0574	0.4792	0.0886	0.0989	0.2203	0.0590	0.1421	0.3544	0.0416	0.0536	0.0943	0.1089	0.0734	0.1145	0.0998	0.1730	0.1575	0.1125	0.0444	0.1132	0.1622	0.0920	0.0578	0.1783	0.0137	0.0253	0.0222	0.0875	0.0324	0.0323	0.0745	0.0202	0.0982	0.0353	0.0861	0.0841
AL354984.1	0.2927	0.0409	0.8888	0.0894	0.1663	0.0000	0.0290	0.0000	0.0000	0.0000	0.1745	0.0907	0.1030	0.0000	0.1208	0.0468	0.0000	0.0491	0.0681	0.1024	0.0000	0.1005	0.0000	0.0285	0.0000	0.3812	0.0559	0.0000	0.0271	0.0290	0.0280	0.0000	0.0000	0.0219	0.0000	0.0272	0.2026	0.0871	0.0000	0.2818	0.0000	0.0686	0.0630	0.3354	0.1793	0.0283	0.0280	0.1517	0.0000
AL772363.1	0.0000	0.0422	0.0000	0.0154	0.0000	0.0000	0.0000	0.0000	0.0295	0.0000	0.0000	0.0000	0.0000	0.0179	0.0000	0.0000	0.0000	0.0000	0.0000	0.0000	0.0000	0.0000	0.0000	0.0000	0.0000	0.0000	0.0000	0.0000	0.0560	0.0150	0.0145	0.0000	0.0334	0.0000	0.0000	0.0000	0.0000	0.0000	0.4318	0.0112	0.0000	0.0000	0.0000	0.0000	0.0000	0.0146	0.0000	0.0000	0.0000
ARRDC1-AS1	11.3635	22.3757	8.4420	8.6444	13.2124	16.7130	12.6259	7.9434	11.6667	4.8477	15.7380	16.4717	8.7226	13.5818	12.3044	36.2206	10.4353	10.1390	16.2000	5.3386	10.0866	9.2048	7.8387	9.6753	13.6298	12.2038	18.0132	11.8325	26.5358	6.4139	16.0466	8.4193	13.0259	9.2741	10.6265	7.2510	11.1618	19.4537	13.1646	13.2296	12.2466	7.0987	13.3230	8.3552	9.4346	11.9434	12.1794	15.2862	17.2643
LINC01270	0.6155	0.7049	0.5981	0.2632	0.4197	0.9066	0.3906	2.3781	0.1322	0.4695	0.2306	0.3687	0.3032	0.1605	0.2372	1.6056	0.4894	0.3095	0.4012	0.3964	0.5357	0.2536	0.5408	0.5754	0.2792	0.3563	0.3528	0.3807	0.1825	0.4630	0.4475	0.3079	0.3056	0.8565	0.4911	1.2452	0.7244	0.3542	0.2029	0.3373	0.1246	0.1634	0.4373	0.3206	0.4093	0.4170	0.4480	0.6636	0.4490
COL5A1-AS1	0.4412	0.1643	0.1021	0.7187	0.0000	0.0000	0.2333	0.1457	0.0000	0.0000	0.1002	0.0000	0.4139	0.0000	0.3238	0.0941	0.0000	0.1972	0.0000	0.0000	0.8714	0.1010	0.1520	0.2291	0.0000	0.1702	0.1124	0.3118	0.3270	0.0000	0.2251	0.0000	0.1947	0.0000	0.0000	0.0000	0.1357	0.0000	0.1292	0.0000	0.2977	0.0000	0.0000	0.0000	0.1029	0.1139	0.1127	0.4879	0.0000
SLC12A5-AS1	0.0000	0.0414	0.0000	0.1209	0.0749	0.0000	0.1177	0.1837	4.9844	0.0755	0.1516	0.0613	0.0000	0.0000	0.1225	0.3087	0.1242	0.3731	0.0345	0.0623	0.0549	0.1273	0.0383	0.0578	0.0561	0.0429	0.2267	0.0524	1.8967	0.1468	0.0284	0.0000	0.3274	0.0222	0.0717	0.0826	0.0342	0.0000	0.0652	0.1758	0.0000	0.1390	0.0639	0.0618	0.0260	0.1149	0.0284	0.0923	0.0433
AL391421.1	0.0000	0.0000	0.0301	0.0000	0.0219	0.0000	0.0000	0.0215	0.0000	0.0881	0.0590	0.0000	0.0000	0.0411	0.0000	0.2772	0.0000	0.0000	0.0403	0.0728	0.0962	0.0892	0.0000	0.0000	0.1964	0.0000	0.0662	0.0000	0.0321	0.0686	0.2983	0.1999	0.0382	0.0518	0.0000	0.0000	0.0000	0.0687	0.0761	0.1026	0.0000	0.0271	0.0000	0.0000	0.0000	0.0000	0.0332	0.0359	0.0000
LINC00963	17.7691	6.2343	14.2155	8.7675	10.8475	6.4639	8.4995	6.8412	2.2237	10.1953	8.6341	8.6987	10.9000	5.6788	9.5181	17.7344	7.4540	9.5546	7.3943	11.0389	12.5482	6.8499	4.5138	6.5547	13.0872	11.5355	11.3405	8.3231	10.4153	9.8909	10.8191	5.5369	9.4333	12.2568	8.3148	5.4384	6.1178	7.4529	11.0819	8.6213	7.2350	4.5614	4.5296	9.8481	11.3503	13.1397	10.9043	9.3933	13.4952
AL158151.1	0.0000	0.0162	0.0000	0.0000	0.0000	0.0140	0.0230	0.0072	0.0113	0.0000	0.0099	0.0120	0.0000	0.0000	0.0479	0.0000	0.0243	0.0097	0.0135	0.0487	0.0107	0.0100	0.0150	0.0113	0.0219	0.0000	0.0554	0.0102	0.0215	0.0000	0.0333	0.0000	0.0192	0.0000	0.0140	0.0108	0.0134	0.0000	0.0000	0.0000	0.0196	0.0000	0.0000	0.0000	0.0101	0.0000	0.0000	0.0000	0.0169
TDRG1	0.0000	0.1879	0.0195	0.0000	0.0000	0.0000	0.0222	0.0694	0.0000	0.0000	0.0382	0.0463	0.0000	0.0000	0.0309	0.0000	0.0235	0.0564	0.0261	0.1570	0.0000	0.0192	0.0000	0.0000	0.0000	0.0324	0.0000	0.0000	0.1454	0.0000	0.0000	0.0431	0.0495	0.0000	0.0271	0.0000	0.0259	0.0445	0.0000	0.1328	0.0000	0.0175	0.0000	0.0000	0.0392	0.0000	0.0000	0.0465	0.0327
LINC00951	0.1502	1.5107	0.3129	0.4895	0.0000	0.0000	0.1192	0.4465	0.0000	0.6112	0.1023	0.6207	0.2114	0.0000	0.4962	0.0000	0.1258	0.3022	0.1399	1.7670	0.1113	0.0000	0.1553	0.3511	0.4542	0.1739	0.1148	0.1062	2.6723	0.4758	0.2300	0.0000	0.1989	0.0899	0.2906	0.0000	0.0000	0.7154	0.1320	1.5133	0.0000	0.0939	0.2587	0.0000	0.1052	0.0000	0.0000	0.2492	0.0000
LINC02520	0.1550	1.3854	0.1076	0.0000	0.1566	0.0000	1.9669	0.6910	0.0000	0.3153	0.3168	0.0000	0.0000	0.0000	0.1706	0.2976	0.3892	0.6236	0.0000	0.5208	0.8036	0.3193	0.0000	0.1207	0.0000	0.5383	0.0000	0.8764	0.0000	0.0000	0.0000	0.0000	0.0684	0.1855	0.0000	0.3452	0.4292	0.0000	0.2724	0.0000	0.1046	0.2905	0.4004	0.1292	0.2170	0.0000	0.0000	0.2571	0.0000
AL162293.1	0.0000	0.0436	0.0542	0.0000	0.0197	0.0000	0.0000	0.0000	0.0000	0.0000	0.0266	0.0000	0.0000	0.0000	0.0000	0.0749	0.0000	0.0000	0.0000	0.0000	0.0289	0.0000	0.0000	0.0304	0.4129	0.0903	0.0895	0.0000	0.0000	0.0000	0.0000	0.0000	0.0344	0.0000	0.0377	0.0000	0.0000	0.0000	0.0000	0.0000	0.0000	0.0000	0.1008	0.0000	0.0273	0.0000	0.0000	0.0324	0.0000
LINC00474	0.0000	0.0000	0.0000	0.0000	0.0000	0.0000	0.0000	0.0000	0.0000	0.0000	0.0000	0.0000	0.0000	0.0000	0.0000	0.0000	0.0000	0.0000	0.0000	0.0000	0.0000	0.0000	0.0000	0.0000	0.0000	0.0000	0.0000	0.0000	0.0000	0.0000	0.0000	0.0000	0.0000	0.0000	0.0000	0.0000	0.0000	0.0000	0.0000	0.0000	0.0000	0.0000	0.0000	0.0000	0.0000	0.0000	0.0000	0.0000	0.0000
GDF5-AS1	0.0000	0.0000	0.0000	0.0391	0.0000	0.0000	0.1142	0.0713	0.0000	0.0000	0.0000	0.0397	0.0000	0.0000	0.0000	0.0000	0.0000	0.0000	0.0000	0.0000	0.0000	0.0000	0.0000	0.0748	0.0000	0.0000	0.1100	0.0339	0.0000	0.0000	0.0000	0.0000	0.0000	0.0000	0.1857	0.0000	0.0443	0.0000	0.0000	0.0000	0.0000	0.0000	0.0000	0.0000	0.0000	0.0372	0.0000	0.0398	0.0000
LINC02731	0.3889	0.9776	0.3627	0.1881	0.3990	0.0587	0.3470	0.2889	0.2089	0.3585	0.2980	0.3615	0.5130	0.3803	0.2007	0.1634	0.2034	0.9290	0.2150	0.2790	0.3240	0.2587	0.1256	0.2556	0.1470	0.2392	0.1300	0.4810	0.2162	0.1058	1.2835	0.2805	0.1395	0.0800	0.1058	0.3248	0.1010	0.5594	0.2456	0.3600	0.0328	0.2885	0.1046	0.3443	0.2297	0.1411	1.1919	0.3729	0.1844
LINC00587	0.0000	0.0000	0.0000	0.0000	0.0000	0.0000	0.0000	0.0000	0.0000	0.0000	0.0000	0.0000	0.0000	0.0000	0.0000	0.0000	0.0000	0.0000	0.0000	0.0000	0.0000	0.0000	0.0000	0.0000	0.0000	0.0000	0.0000	0.0000	0.0000	0.0000	0.0000	0.0000	0.0000	0.0000	0.0000	0.0000	0.0000	0.0000	0.0000	0.0000	0.0000	0.0000	0.0000	0.1176	0.0000	0.0000	0.0000	0.0000	0.0000
PSMB8-AS1	11.1981	64.5147	10.8251	5.6241	14.7495	9.4225	22.8862	18.5981	2.6570	13.6610	7.6986	13.3127	4.9306	6.3522	10.2870	11.9179	6.6993	14.3964	26.3244	10.1771	10.8390	9.9766	6.5331	6.5827	3.9467	11.2538	10.3423	8.6437	3.5132	5.1408	5.3369	11.1020	8.5812	8.0384	4.0197	16.5251	8.2128	5.0981	5.3133	9.2403	7.5796	4.1629	9.7018	15.3446	5.6272	5.8778	11.9760	12.1653	5.2923
LINC01993	0.3971	0.4120	0.1378	0.1155	0.2150	0.0548	0.4050	0.3935	0.0000	0.2020	0.2512	0.1406	0.0000	0.0269	0.5310	0.1271	0.2374	0.4185	0.1057	0.0953	0.4833	0.2727	0.2053	0.1768	0.0000	0.4269	0.1734	0.1203	0.0841	0.0225	0.0000	0.3493	0.2379	0.0509	0.2469	0.2527	0.0786	0.1351	0.1496	0.2353	0.0383	0.3899	0.0489	0.4256	0.2582	0.0439	0.0435	0.5647	0.1324
LINC01973	0.0318	0.1242	0.1544	0.0388	0.0562	0.0307	0.1260	0.0944	0.0372	0.0162	0.0757	0.0263	0.0447	0.0000	0.0000	0.0508	0.0665	0.0213	0.0000	0.1156	0.0118	0.0436	0.0000	0.0000	0.0240	0.0736	0.0121	0.0112	0.0000	0.0252	0.0000	0.0000	0.0210	0.0285	0.0154	0.0472	0.0293	0.0000	0.0000	0.0094	0.0214	0.0000	0.0000	0.0397	0.0222	0.0492	0.0000	0.0395	0.0000
LINC02783	0.0000	0.0597	0.0247	0.0000	0.0090	0.2579	0.1271	0.0176	0.0000	0.0000	0.0364	0.0000	0.2755	0.0169	0.0196	0.7520	0.2533	0.0358	0.2652	0.0100	0.0264	0.3055	0.0552	0.1387	0.2691	0.0412	0.4489	0.1510	0.0000	0.0705	0.2316	1.0958	0.0079	0.0107	0.0344	0.1982	1.2323	0.0283	0.2659	0.0422	0.0480	0.0222	0.0613	0.0148	0.3240	0.5237	0.0136	0.0295	0.1454
PKP4-AS1	0.1842	0.1266	0.1377	0.1731	0.4438	0.1916	0.1911	0.2878	0.0886	0.1009	0.3185	0.0234	0.1595	0.5644	0.2652	1.0340	0.2016	0.2565	0.2111	0.1190	0.2099	0.2821	0.4247	0.2428	0.2142	0.2625	0.3573	0.1803	0.0525	0.0449	0.4013	0.3053	0.1939	0.1102	0.5344	0.1683	0.9156	0.1912	0.2366	0.3358	0.0765	0.1859	0.0854	0.0827	0.2381	0.2523	0.2171	0.3643	0.4465
SNHG32	21.2582	21.6344	19.2472	25.7111	14.2173	15.2210	27.8212	25.4104	86.0432	10.2001	23.2019	12.2585	16.7789	19.6339	44.4193	30.5592	24.4859	12.9226	36.0184	5.9012	51.7228	15.5164	21.6870	16.4163	17.5361	23.4329	18.9289	19.8933	21.6804	20.7120	33.1770	51.2101	29.0662	8.1870	32.0900	22.6440	66.2526	9.9397	26.2374	15.0876	14.6879	17.1195	58.6168	39.1314	24.9765	16.7818	20.1135	29.1305	21.4681
NOL4L-DT	0.0000	0.0000	0.0000	0.0000	0.0000	0.0000	0.0000	0.0000	0.0000	0.0000	0.0000	0.0000	0.0000	0.0000	0.0000	0.1225	0.0000	0.0000	0.0000	0.0000	0.0709	0.1314	0.0000	0.0000	0.0000	0.0000	0.1462	0.0000	0.1418	0.0000	0.0000	0.0000	0.4222	0.0000	0.0000	0.0000	0.0883	0.0000	0.0000	0.0000	0.1291	0.0000	0.0000	0.0000	0.1339	0.1481	0.0000	0.0000	0.0000
AL359649.1	0.0000	0.0000	0.0000	0.0000	0.0000	0.0000	0.0000	0.0000	0.0000	0.0000	0.0532	0.0000	0.0000	0.0371	0.0000	0.0000	0.0327	0.0262	0.0000	0.0219	0.0000	0.0000	0.0000	0.0000	0.0000	0.0000	0.0000	0.0000	0.0000	0.0000	0.0000	0.0000	0.0000	0.0000	0.0000	0.0000	0.0000	0.0000	0.0000	0.0000	0.0000	0.0000	0.0000	0.0000	0.0000	0.0000	0.0000	0.0000	0.0000
LINC02872	0.1542	0.1148	0.3211	0.0628	0.0909	0.0993	0.1019	0.0127	0.0000	0.0784	0.0175	0.0212	0.0362	0.0244	0.1698	0.0329	0.0645	0.1034	0.0239	0.0576	0.4187	0.1764	0.0000	0.2002	0.1554	0.1190	0.0982	0.2724	0.0381	0.1221	0.0393	0.0395	0.0680	0.1384	0.0249	0.1908	0.0712	0.0204	0.0678	0.1675	0.0867	0.1605	0.0221	0.1285	0.1799	0.0796	0.0591	0.0639	0.2399
LINC01854	0.0376	0.1261	0.0000	0.0000	0.0000	0.0000	0.0000	0.0000	0.0000	0.0000	0.0000	0.0000	0.0000	0.0000	0.0000	0.0000	0.0315	0.0000	0.0350	0.0000	0.0279	0.0258	0.0000	0.0000	0.0000	0.0000	0.0000	0.0000	0.0279	0.0000	0.0000	0.0000	0.1494	0.0000	0.0000	0.0000	0.0000	0.0000	0.0000	0.0000	0.0000	0.0000	0.0000	0.0313	0.0263	0.0000	0.0000	0.0000	0.0000
C1orf195	0.0000	0.1664	0.3101	0.8490	0.2256	0.1438	0.1181	0.1475	0.1163	0.0000	0.2029	0.6152	0.0000	0.0000	1.1475	0.8578	0.3739	0.0998	0.1386	0.0834	0.8823	1.1245	0.1539	0.2320	0.6753	0.1724	0.3413	0.1052	0.3310	0.7074	0.7977	0.2292	0.0000	0.0891	0.2880	0.0000	0.2749	0.4727	0.0000	1.1469	0.2009	0.5581	0.5128	0.0000	0.4169	0.5764	0.4564	0.9879	0.5214
PSORS1C3	14.0355	11.7612	2.5331	6.5168	8.0828	153.8663	13.1363	10.5679	0.2193	1.4276	13.2902	20.0650	33.5777	16.6379	6.6448	0.1797	9.6335	1.8824	12.0239	1.3363	2.1832	8.1914	52.8084	11.9178	97.8184	72.3053	7.8296	0.6945	0.1040	1.0002	6.6602	22.0334	1.4248	8.9042	31.4914	1.8756	11.0131	11.4736	6.5377	40.9992	1.3259	14.9931	1.8129	0.9358	7.0747	1.7388	4.0868	4.1908	17.5288
ACOXL-AS1	0.3564	0.3663	0.2968	0.1393	0.4680	0.1239	0.3505	0.2754	0.5012	0.2465	0.2136	0.1296	0.4614	0.0406	0.3296	0.4380	0.2386	0.3537	0.0796	0.0798	0.2112	0.1566	0.0589	0.0444	0.2370	0.2145	0.2396	0.2821	0.8346	0.2032	0.0764	0.1097	0.2328	0.1621	0.0965	0.1376	0.1711	0.3394	0.5262	0.1520	0.2212	0.2137	0.1841	0.3089	0.1896	0.2428	0.2512	0.2837	0.2163
AC027801.1	2.5762	5.2253	0.9629	0.9362	1.1612	1.4547	1.7604	1.0798	0.3716	0.6853	1.0530	1.9323	1.7290	0.6014	1.7018	0.4059	1.8910	0.7707	0.5905	0.4218	0.8220	0.8980	1.8435	1.4202	1.5579	1.1471	1.6961	1.0085	3.0842	0.4394	1.1527	1.5250	0.4373	3.1074	0.3833	1.2358	1.5732	2.3277	0.6618	1.2446	0.7221	1.2875	0.6826	1.4203	0.9434	0.3682	1.0326	2.2024	1.2028
LINC01123	2.2228	0.1129	1.9287	0.5350	2.9859	1.2931	0.7213	0.6006	0.3355	0.8478	1.3766	0.6679	2.8082	0.9821	0.5284	1.9727	0.8457	1.1010	1.3407	0.6791	0.5426	1.8731	0.8616	0.9642	1.7566	1.3159	2.7796	1.4284	0.5616	0.6200	2.9966	1.2829	0.5574	0.4989	3.4445	0.7876	1.2592	1.7842	2.6418	2.2151	1.2102	1.0888	2.2403	1.0736	1.5915	1.0952	3.6001	2.0112	1.0909
LINC01257	0.0393	0.0219	0.1226	0.0480	0.2479	0.0000	0.0467	0.1264	0.0000	0.1797	0.0267	0.0649	0.0000	0.0000	0.0216	0.0251	0.0329	0.0790	0.0366	0.0770	0.0145	0.0000	0.0000	0.0306	0.0890	0.1136	0.0750	0.2081	0.0000	0.1865	0.0300	0.0000	0.1300	0.0235	0.0190	0.0291	0.0181	0.0156	0.0173	0.0349	0.0000	0.0245	0.0338	0.0164	0.1099	0.0456	0.0000	0.0163	0.1375
AC115618.1	0.9096	3.7264	1.3680	1.9759	1.9146	1.4643	1.5632	1.3518	1.8952	0.9252	1.6524	1.0022	1.2801	1.4377	3.0045	3.2026	0.7614	1.3216	1.1294	1.1038	2.3582	0.6246	1.2536	1.4172	1.3752	2.4571	2.2012	1.2859	2.0225	2.5210	1.5084	1.1666	1.5390	1.5425	1.9060	1.9134	2.0992	1.0829	0.6662	0.8983	0.7161	1.4206	1.0444	1.0108	2.2288	3.2867	1.2778	2.5148	0.7078
HCG9	0.2378	0.5314	0.2476	0.2906	1.4415	0.6891	0.1886	0.2945	1.3935	0.8466	0.2430	1.1790	0.1673	1.1276	0.6546	0.2283	0.8957	0.6378	1.1072	0.6659	0.3523	0.2449	0.4916	0.5557	1.7975	0.6882	0.2726	0.3362	0.5287	0.0000	1.0920	0.3660	0.6298	0.7116	1.4949	0.2648	0.6586	0.1887	0.1045	0.2114	0.0000	0.2228	0.2048	0.3964	0.4994	0.5524	0.8200	0.7889	0.4163
C5orf60	0.0253	0.0566	0.0176	0.0000	0.0128	0.0245	0.0402	0.0502	0.0198	0.0000	0.0173	0.0209	0.0000	0.0000	0.0279	0.0649	0.0000	0.0000	0.0944	0.0000	0.0188	0.0348	0.0262	0.0000	0.0000	0.0293	0.0387	0.0000	0.0188	0.0000	0.0000	0.0390	0.0336	0.0152	0.1471	0.0188	0.0468	0.0201	0.0891	0.0000	0.0000	0.0000	0.0218	0.0211	0.0000	0.0000	0.0583	0.0210	0.0592
AC010624.1	0.0000	0.0000	0.3031	0.3112	0.0827	0.1054	0.1299	0.2433	0.7676	0.1665	0.3718	0.2706	0.1536	0.2070	0.1803	0.1747	0.1827	0.2196	0.1525	0.2445	0.2830	0.1499	0.1128	0.0425	0.0000	0.3159	0.1668	0.4629	4.1258	0.0864	0.4595	0.4200	0.2409	0.0327	0.3167	0.2026	0.2015	0.0866	0.0959	0.3881	0.1105	0.0682	0.0000	0.3639	0.0764	0.1268	0.2091	0.2263	0.1274
FAM153CP	0.0518	2.0553	0.0360	0.0396	0.0294	0.0907	0.1259	0.1893	0.2353	0.0296	0.1743	0.0268	0.0592	0.0399	0.0677	0.0270	0.0786	0.3236	0.0603	0.0145	0.0960	0.0667	0.2142	0.0933	0.1175	0.0975	0.1658	0.0092	0.2952	0.0128	0.0620	0.0100	0.3288	0.0136	0.0532	0.0313	0.0209	0.0668	0.0028	0.3243	0.0328	0.1295	0.0112	0.0135	0.0272	0.0476	0.0099	0.1289	0.0151
MIR1915HG	2.1251	0.5875	1.9770	2.9446	0.9186	1.9680	2.0853	1.2046	1.0784	2.2507	0.4328	1.0319	2.8673	0.5817	3.8112	3.9829	2.1089	2.9089	0.9384	2.1596	4.9495	0.7672	0.5435	1.6384	3.5108	1.9276	1.1887	1.7344	1.8348	2.0297	1.0061	1.0790	2.6399	2.2684	1.2289	2.3422	1.3753	1.1302	2.0795	0.9476	1.4340	0.6022	1.7545	1.6068	2.1319	2.1204	0.7554	2.4894	1.9179
AL133464.1	0.0315	0.0352	0.0219	0.0000	0.0080	0.0000	0.0000	0.0000	0.0369	0.0000	0.0000	0.0130	0.0000	0.0000	0.0000	0.1411	0.0000	0.0000	0.0147	0.0000	0.0000	0.0000	0.0000	0.0000	0.0714	0.0182	0.0481	0.0111	0.0350	0.0000	0.0121	0.0000	0.0139	0.0000	0.0000	0.0117	0.0000	0.0000	0.0000	0.0000	0.0000	0.0000	0.0000	0.0000	0.0000	0.0000	0.0000	0.0000	0.0000
STARD7-AS1	3.6212	6.5535	3.8751	2.3045	3.4108	2.7689	4.1737	2.7374	2.3135	2.7624	2.8780	1.6832	4.0608	2.0211	3.0940	4.2860	2.8732	3.5285	2.6870	2.6724	4.0653	2.7712	2.1250	2.3802	4.5335	3.3188	4.1364	2.8929	2.5021	2.7330	2.4251	2.2641	3.1716	2.7204	3.1920	3.7945	3.6388	2.9488	4.8898	2.4809	1.6545	2.0854	2.3874	2.5936	3.0236	2.8768	3.4829	3.5978	4.6889
MAMDC2-AS1	0.4051	0.0660	0.4335	0.0825	0.2473	0.1712	0.2878	0.1547	0.2374	0.1116	0.3622	0.0837	0.4038	0.1521	0.1673	0.3458	0.1130	0.2433	0.3615	0.0945	0.2563	0.1217	0.1570	0.1972	0.4593	0.2149	0.2322	0.1611	0.5254	0.3007	0.2713	0.2598	0.3874	0.0657	0.2204	0.1629	0.4986	0.1340	0.1780	0.5351	0.0911	0.2056	0.1235	0.1618	0.2718	0.3202	0.1423	0.3360	0.4433
LINC01556	0.0000	0.1996	0.1240	0.1455	0.9925	1.2076	0.1417	4.0698	0.0000	1.0900	1.3384	1.3283	0.2513	0.1694	0.1966	0.0000	0.2990	0.2395	0.1663	0.7002	0.1323	0.8584	0.3692	0.0000	1.0801	0.0000	3.0027	1.6412	0.3971	0.1414	0.1367	0.2749	0.0000	1.6034	0.3455	0.6630	0.3298	0.7088	1.2558	3.4923	0.1205	0.0000	3.3835	0.4466	0.0000	3.0424	4.1057	0.2963	1.4593
LINC01951	0.0000	0.0966	0.0000	0.0000	0.0000	0.0000	0.0000	0.0000	0.0000	0.0000	0.0000	0.0000	0.0000	0.0000	0.0000	0.0277	0.0000	0.0000	0.0000	0.0000	0.0000	0.0000	0.0000	0.0000	0.0000	0.0000	0.0000	0.0000	0.1602	0.0342	0.0000	0.0000	0.0000	0.0000	0.0000	0.0000	0.0000	0.0000	0.0000	0.0000	0.0000	0.0000	0.0000	0.0000	0.0000	0.0000	0.0000	0.0000	0.0000
AC008429.1	0.5389	0.4014	0.1870	0.2439	0.2420	0.6073	0.1425	0.3114	0.4211	0.3045	0.3059	0.0990	0.2528	0.2555	0.3296	2.5298	0.2757	0.5019	0.3624	0.2180	0.4657	0.1233	0.1238	0.1866	0.4979	0.5545	0.7550	0.2963	1.2426	0.2845	0.2521	0.3225	0.4096	0.4480	0.2895	0.3556	0.3593	0.1663	0.1579	0.2838	0.1212	0.1309	0.2062	0.1497	0.2725	0.5100	0.2065	0.2980	0.4193
LINC01291	0.0000	6.4132	0.0000	0.0000	2.8896	1.1165	3.0668	2.4090	1.6195	6.5682	2.0230	0.0165	2.2158	2.3248	0.0219	0.0383	2.6692	8.0724	0.0000	3.4492	2.3325	1.9022	1.4627	1.8942	3.1035	0.0000	0.0000	2.4794	0.7386	4.5610	1.9373	3.2515	0.0176	0.0119	0.2699	0.0000	0.0184	2.9580	3.4682	1.4525	1.8694	0.0125	3.5526	2.1095	0.0000	2.0061	1.3287	0.0331	0.0233
AL590399.1	0.0307	0.0000	0.0640	0.0000	0.0000	0.0297	0.0000	0.0000	0.0240	0.0000	0.0000	0.0508	0.0000	0.0000	0.0000	0.0000	0.0514	0.1030	0.0000	0.0000	0.0228	0.0000	0.0635	0.0000	0.0000	0.0000	0.0470	0.0217	0.0000	0.0243	0.0000	0.0000	0.0271	0.0000	0.0000	0.0000	0.0284	0.0000	0.0000	0.0182	0.0000	0.0000	0.0265	0.0000	0.0000	0.0000	0.0235	0.0000	0.0000
AL935212.1	0.0000	0.0000	0.0000	0.0000	0.0000	0.0000	0.0662	0.0000	0.0000	0.0000	0.0000	0.0000	0.0000	0.0000	0.0000	0.0000	0.0000	0.0000	0.0000	0.0000	0.0000	0.0000	0.0000	0.0650	0.0000	0.0000	0.0000	0.0000	0.0000	0.0000	0.0000	0.0000	0.0368	0.0000	0.0000	0.0000	0.0000	0.0000	0.0000	0.0000	0.0000	0.0000	0.0000	0.0000	0.0000	0.0000	0.0000	0.0000	0.0000
ST8SIA6-AS1	0.0896	0.3004	0.0622	0.1217	0.0905	1.2985	0.0948	0.1184	0.0700	0.2127	0.0407	0.0494	0.0420	0.0283	0.2960	0.1721	0.1000	0.1402	0.2504	0.1171	0.1328	0.0000	0.0309	0.0931	0.0452	0.0346	0.0228	0.0845	0.0221	0.0237	0.0000	0.0000	0.1319	0.0894	0.0000	0.6875	0.2206	0.0237	0.0788	0.2655	0.0000	0.0560	0.0772	0.0747	0.0627	0.0231	0.0229	0.0743	0.1046
AC011484.1	0.7510	0.6526	0.7529	1.2574	0.2951	0.5238	1.0589	0.6820	0.1630	0.8911	0.4831	0.5861	1.2329	0.1978	1.5158	0.4807	0.3143	1.3708	0.9324	0.6075	2.0395	0.6875	0.6469	0.7800	0.9461	1.4972	0.3826	0.7372	0.4329	1.2223	0.3832	0.1284	0.3314	1.4482	0.4035	1.2389	0.2311	0.1987	0.5500	0.2472	0.7038	0.2085	0.1796	1.0431	0.1460	0.7107	0.2877	0.8651	0.7791
FAM201A	3.3102	0.3626	4.2801	1.3218	5.6176	2.2569	1.1326	2.1863	2.9582	1.6284	4.1267	3.6650	1.5832	5.5807	1.0481	0.6094	11.6081	1.4508	4.1702	1.5268	1.0417	1.2627	2.4376	1.2978	3.2054	2.9054	3.4223	1.9574	7.6324	2.8096	8.1965	2.7304	3.2849	0.7640	4.2266	0.6746	1.8774	8.8946	5.4001	3.3458	0.8614	2.8788	1.3786	2.8489	3.6805	1.4909	9.0350	3.0146	1.9949
AC021218.1	2.0020	0.0367	0.5923	5.4270	23.2938	6.9105	1.2235	11.3152	0.0769	14.6880	17.3717	5.3970	9.1448	37.8467	0.7227	1.9748	4.0932	0.3741	2.5977	26.8180	0.5834	10.9292	25.4430	23.4958	7.1944	1.2158	7.9252	14.2437	0.0000	1.0135	30.0169	21.6693	3.2593	16.6568	11.3947	6.6030	1.2725	21.8540	2.0479	6.8839	1.6610	5.3101	4.2956	0.8206	1.3326	1.7280	24.4187	6.6146	7.3166
LINC01545	0.1564	1.2236	0.1086	0.0000	0.0790	0.1511	0.1241	0.5425	0.6112	0.3183	0.2132	0.3878	0.4403	0.0000	0.0000	1.4021	0.3929	0.4196	0.0000	0.2629	0.3476	0.4297	0.1617	0.8531	0.2365	0.3622	0.5978	0.1106	0.5797	0.9911	0.2395	0.2408	0.5524	0.4682	0.4539	0.6969	0.0000	0.2483	0.6875	0.4635	0.0000	0.5864	0.4042	0.3912	0.4381	0.4845	0.4795	0.6488	1.4608
AC007389.1	0.0607	0.1055	0.0562	0.0549	0.0170	0.0391	0.0428	0.0735	0.0527	0.0480	0.0459	0.0501	0.0759	0.0000	0.0445	0.0561	0.1298	0.0497	0.0188	0.0680	0.0799	0.0370	0.0139	0.0420	0.0408	0.0859	0.0309	0.0286	0.0500	0.0587	0.1342	0.0208	0.0387	0.0525	0.1304	0.0551	0.1120	0.1124	0.0889	0.0719	0.0273	0.0126	0.0174	0.0787	0.0189	0.0157	0.0362	0.0168	0.1102
ATP6V0E2-AS1	2.0738	3.8711	2.3524	0.8446	0.8432	0.7084	2.5074	2.9816	11.1444	1.8778	1.0165	1.2539	2.2066	0.4317	2.0884	1.3761	1.9052	5.7321	0.6123	2.0538	2.4540	1.2850	1.0195	1.0245	1.1088	1.9909	1.0823	1.6267	16.1756	1.1014	0.4645	1.1677	7.2444	0.8779	1.4920	1.7649	0.6537	1.8868	0.9780	2.4425	1.0922	1.0901	2.1995	1.6230	1.0800	0.8224	1.4340	2.5800	0.9741
FAM83A-AS1	0.0000	0.1839	0.0229	0.8046	0.2328	2.8620	0.7312	0.0163	0.0514	0.0670	0.8074	0.7346	2.6872	0.8742	0.3262	0.4637	3.1141	0.1766	1.4102	1.5858	0.0244	1.0173	1.6675	0.3334	12.2940	1.4865	1.3586	2.0479	0.0000	6.2568	0.9575	1.3174	0.3778	5.4779	17.9581	0.2200	17.0199	2.1165	3.7037	0.2341	2.0883	0.0000	3.5438	0.0549	6.2693	9.0241	0.2270	0.4915	0.3459
BLACE	0.0000	0.0757	0.0235	0.0000	0.0000	0.0000	0.0000	0.0000	0.0000	0.0000	0.0000	0.0000	0.0000	0.0643	0.0000	0.0000	0.0000	0.0000	0.0000	0.0000	0.0000	0.0000	0.0000	0.0264	0.0000	0.0000	0.0259	0.0000	0.0000	0.0000	0.0000	0.0522	0.0000	0.0000	0.0655	0.0000	0.0000	0.0000	0.0000	0.0000	0.0000	0.0000	0.0584	0.0000	0.0000	0.0000	0.0000	0.0281	0.0000
AP000812.1	1.0469	3.1192	0.4845	0.9949	0.0000	0.0000	0.1384	1.3829	0.0000	0.3550	0.4755	0.2884	0.0000	0.1655	0.1921	0.0000	0.2921	0.8190	0.1625	0.7818	2.8434	0.4792	0.0000	0.2719	0.0000	0.4040	0.2667	0.3700	0.1293	0.4145	0.0000	0.0000	0.7701	0.2089	0.1687	1.2954	0.0000	0.6924	0.0000	0.5169	0.2355	0.1090	0.1503	0.7271	0.1222	0.1351	0.0000	0.8683	0.4073
AC005692.1	0.0000	0.0000	0.0000	0.0000	0.0000	0.0000	0.0000	0.1433	9.1736	0.0588	0.0000	0.0000	0.2442	0.0000	0.0637	0.0000	0.0968	0.9308	0.0000	0.0648	0.0428	0.0000	0.0000	0.0000	0.0000	0.0000	0.0442	0.0000	0.2572	0.0000	0.0000	0.0000	0.1532	0.0000	0.0000	0.0429	0.0000	0.0000	0.0000	0.0685	0.0000	0.1084	0.0000	0.0000	0.0000	0.0000	0.0886	0.0000	0.0000
LINC02138	0.0000	5.0493	0.0000	0.0000	0.0000	0.0000	0.0000	0.0311	0.0000	0.0000	0.0000	0.0000	0.0000	0.0595	0.0691	0.0000	0.0000	0.0000	0.1169	0.0000	0.0000	0.0000	0.0000	0.0000	0.0000	0.0000	0.0480	0.0444	0.0000	0.0000	0.0000	0.0000	0.0000	0.0000	0.0000	0.0466	0.0000	0.0000	0.0552	0.0000	0.0000	0.0000	0.0000	0.0000	0.0000	0.0000	0.0481	0.0521	0.0733
AC092384.1	0.1378	0.7185	0.1594	0.1497	0.2088	0.0887	0.3279	0.4778	0.3230	0.2803	0.0626	0.0000	0.0646	0.0871	0.3034	0.0294	0.2691	0.4312	0.4277	0.1801	0.6124	0.1892	0.0000	0.1789	0.1389	0.1063	0.1053	0.1948	0.6468	0.1091	0.1055	0.0707	0.5677	0.1924	0.2221	0.7502	0.0424	0.1094	0.1211	0.1905	0.0620	0.4304	0.4746	0.3828	0.1929	0.1423	0.1408	0.3429	0.4289
AC134312.1	0.0691	0.5143	0.1118	0.7312	0.1512	0.1112	0.2008	0.1710	0.0000	0.1873	0.0157	0.0190	0.1296	0.0000	0.1774	0.0884	0.0385	0.0463	0.0429	0.1160	0.9718	0.0790	0.0000	0.0359	0.1740	0.1599	0.0000	0.0813	0.0512	0.1094	0.0881	0.1063	0.4470	0.0689	0.0668	0.2051	0.0212	0.0913	0.0202	0.0136	0.0000	0.0288	0.0198	0.1343	0.0483	0.0535	0.0353	0.0382	0.0269
AC118344.1	0.2277	3.3711	0.9484	0.7883	1.2079	0.6049	3.0705	0.9588	0.2669	0.1737	0.8920	0.0470	1.6023	0.5939	1.0029	1.5306	0.7624	0.8780	0.7952	0.2870	0.8855	0.4300	0.2942	0.2661	0.6885	0.5272	0.5655	0.2817	0.7173	1.2171	1.5250	0.6133	0.9297	0.3407	0.3854	0.4649	1.1036	0.6326	0.8506	0.8096	0.3457	1.0669	0.2451	0.0474	1.0362	1.2783	0.5671	0.4722	1.0632
LINC01121	0.0000	0.0573	0.0237	0.0557	0.0346	0.0991	0.1356	0.0424	0.0000	0.0348	0.0000	0.0000	0.0722	0.0000	0.2448	0.1642	0.0429	0.0688	0.0318	0.0000	0.1900	0.0352	0.0530	0.0133	0.1551	0.0396	0.0392	0.0484	0.1014	0.0135	0.0393	0.0263	0.0679	0.0819	0.0496	0.3809	0.1263	0.0814	0.0301	0.0912	0.0346	0.0214	0.0147	0.1710	0.0120	0.0132	0.0131	0.0284	0.1597
LINC02397	0.0627	6.7823	0.0272	0.1340	0.0277	0.0000	2.6342	0.6014	0.0000	0.4541	0.0160	0.3430	0.0661	0.0000	0.4657	0.3961	0.5179	0.6250	0.0146	0.6054	0.7426	0.2313	0.0324	0.0366	0.0355	0.1269	0.0180	0.3211	0.0116	0.0124	0.0180	0.0241	0.0415	0.1406	0.0076	1.8259	0.0362	0.0062	0.1927	0.0325	0.0106	0.0832	0.1484	0.3590	0.1645	0.0606	0.0000	0.0585	0.1097
CLLU1-AS1	0.0000	0.1356	0.4211	0.1977	0.0000	0.0000	0.0962	0.0000	0.0948	0.3702	0.0000	1.6041	0.1707	0.0000	0.0000	0.6213	3.5544	0.0814	2.3725	0.0000	0.2696	0.0000	0.2508	0.0945	0.0000	0.7023	0.0000	0.1715	0.0000	0.2882	0.4643	0.1867	0.4284	0.0000	0.1173	0.0901	0.0000	0.0963	0.1066	0.3594	0.2456	0.0758	0.9403	0.2022	0.0000	0.0939	0.0000	0.0000	0.0000
C2orf91	0.3057	0.3416	0.3979	0.3268	1.2837	0.3876	0.2576	0.2272	0.0149	0.1943	0.2994	0.0632	0.2420	0.1087	0.1052	0.0367	0.1599	0.0641	0.1601	1.2841	0.0849	0.3542	0.1580	0.2382	0.0578	0.2212	0.1314	0.2431	0.1416	0.0605	0.3656	0.2353	1.3409	0.1715	0.1848	0.2411	0.0706	0.1820	0.2351	0.0566	0.2450	0.0716	0.2632	0.3503	0.0669	0.1184	0.1318	0.4279	0.2676
LINC02716	3.0779	0.7164	2.1365	1.7759	1.6844	0.6193	0.5086	0.7623	2.0040	1.3044	0.9610	0.3179	1.0828	0.6081	1.4120	0.1642	0.2147	1.8919	0.4777	0.7901	2.0898	0.3522	0.5302	0.8991	1.9388	1.1877	0.4900	0.9065	1.4257	0.6093	0.7852	1.1842	1.3019	1.1513	0.4961	1.1425	0.3552	1.2214	0.4508	0.9118	1.9038	0.4006	0.3313	4.3821	0.6285	0.4965	0.8844	1.9146	0.4491
C7orf66	0.0000	0.2138	0.0000	0.0000	0.0000	0.0000	0.0000	0.0000	0.0000	0.0000	0.0000	0.0000	0.0000	0.0000	0.0000	0.0000	0.0000	0.0000	0.0000	0.0000	0.0000	0.0000	0.0000	0.0000	0.0000	0.0000	0.0000	0.0000	0.0000	0.0000	0.0000	0.0000	0.0000	0.0000	0.1850	0.0000	0.0000	0.0000	0.0000	0.0000	0.0000	0.1195	0.0000	0.0000	0.0000	0.0000	0.0000	0.0000	0.0000
LINC00654	1.4833	1.8759	3.6466	2.5256	1.8629	2.6863	1.9282	2.6993	2.1408	3.7089	0.9894	0.5958	1.6525	1.7290	1.8373	1.3188	1.7848	2.7491	2.0143	1.9038	3.2046	1.0326	0.2768	1.4765	2.3670	2.2896	0.7635	1.9877	0.8779	2.2186	0.9776	0.8085	2.6597	1.1652	3.9549	2.1336	1.5024	0.4578	0.9143	0.9582	1.0843	0.7915	0.5499	1.3135	0.7932	0.6381	2.2811	1.7087	3.2222
TTLL10-AS1	0.1178	0.1316	0.1799	0.4415	0.1309	0.0455	0.2056	0.4903	1.4361	0.0959	0.0321	0.0389	0.0332	0.0894	0.1038	0.4073	0.1381	0.6479	0.0658	0.1320	0.2269	0.0647	0.0974	0.0918	0.0712	0.1091	0.6483	0.1999	2.5149	0.0187	0.0721	0.0725	0.6448	0.0141	0.0000	0.0875	0.0653	0.1309	0.1657	0.7260	0.1113	0.1325	0.0812	0.1375	0.1485	0.1825	0.0361	0.2736	0.0275
LINC01602	0.0410	0.0000	0.0000	0.0000	0.0207	0.0000	0.0325	0.0914	4.0533	0.1460	0.0140	0.0000	0.0577	0.0778	0.0226	0.0131	1.2701	0.1925	0.2673	0.0574	0.0000	0.0141	0.0000	0.0000	0.0310	0.1899	0.0000	0.0000	0.9422	0.0487	0.0157	0.0631	0.0996	0.0491	11.1449	0.0000	0.0000	0.0163	0.0180	0.1579	0.0553	0.0384	0.0000	0.0513	0.0144	0.0159	0.0000	0.0170	0.0000
AL356414.1	0.2427	0.1356	0.0000	0.0000	0.0000	0.1172	0.0000	0.1202	0.0948	0.0000	0.0827	0.0000	0.0000	0.0000	0.1336	0.3883	0.0000	0.0814	0.1130	0.0000	0.0899	0.0000	0.0000	0.0945	0.0000	0.0000	0.1854	0.0858	0.0000	0.0000	0.1857	0.0000	0.0000	0.0726	0.2347	0.0901	0.1120	0.0000	0.0000	0.0000	0.0000	0.0000	0.0000	0.0000	0.0000	0.0000	0.0000	0.2013	0.0000
AC005863.1	0.0484	0.0811	0.0000	0.0394	0.0000	0.0000	0.0384	0.0000	0.0000	0.0000	0.0165	0.0000	0.0000	0.0000	0.0000	0.2167	0.0000	0.0000	0.0000	0.0000	0.0358	0.0000	0.0000	0.0000	0.0000	0.0280	0.0000	0.0000	0.0000	0.0000	0.0000	0.0000	0.0000	0.0000	0.0000	0.0000	0.4241	0.0000	0.0000	0.0000	0.0000	0.0000	0.0000	0.0000	0.0169	0.0187	0.0000	0.0201	0.0282
LINC01460	0.0873	0.1626	0.1010	0.0237	0.0735	0.0000	0.0692	0.0865	0.0000	0.0296	0.0595	0.0000	0.0410	0.0000	0.0641	1.9002	0.3410	0.0976	0.0271	0.0652	0.0216	0.0200	0.0602	0.0227	0.4840	0.0337	0.3113	0.0000	0.0431	0.1152	0.0668	0.0896	0.0899	0.7141	0.0844	0.0864	0.0269	0.0693	0.0000	0.0690	0.0982	0.0000	0.0000	0.0243	0.0407	0.0676	0.0892	0.1690	0.2038
LINC00661	0.9248	0.0674	1.0187	1.6704	2.5999	0.0000	0.0319	0.0100	0.0628	0.0000	1.3695	0.0000	0.0566	0.1907	0.2435	0.0000	0.0841	0.0674	0.3744	0.0000	0.1936	1.8911	0.6858	0.2819	0.3647	3.6540	1.7821	0.0000	0.0149	0.0000	0.2154	0.5569	0.0444	0.2286	0.4277	0.0149	1.0022	0.3032	0.0353	4.0977	0.0136	0.2512	0.0346	1.9771	0.5630	0.4514	0.1078	0.5836	0.0000
AC007608.1	0.4045	0.2260	1.1466	0.3295	0.2725	0.2279	0.5882	0.2004	0.0000	0.2743	0.0689	0.0557	0.8539	0.0959	0.7423	0.2374	0.1411	0.0452	0.1883	0.3210	0.1248	0.0694	0.0000	0.3151	0.3058	0.2732	0.1288	0.7625	0.1999	0.2936	0.0774	0.1038	0.2083	0.4439	0.2608	0.0501	0.1245	0.1070	0.1481	0.0200	0.2957	0.0632	0.0000	0.4495	0.0708	0.3915	0.1292	0.5033	0.0393
PCBP3-AS1	0.0000	0.1108	0.0000	0.0000	0.0585	0.0000	0.0000	0.0000	0.0129	0.0000	0.0000	0.0000	0.0000	0.0157	0.0546	0.0000	0.0277	0.0111	0.0000	0.0000	0.0122	0.0000	0.0000	0.0129	0.0000	0.0000	0.0126	0.0000	0.0000	0.0000	0.0000	0.0000	0.0146	0.0000	0.0000	0.0000	0.0000	0.0000	0.0000	0.0000	0.0000	0.0000	0.0000	0.0000	0.0000	0.0000	0.0000	0.0274	0.0193
KU-MEL-3	0.4369	0.0814	0.1516	0.1779	0.0000	0.0000	0.1733	0.1082	0.0000	0.0741	0.0000	0.2407	0.8198	0.0000	0.0802	0.2331	0.4876	0.0488	0.2034	1.5905	0.1079	0.0500	0.0000	0.1702	0.0000	0.0000	0.0000	0.3088	0.1079	0.2306	0.1115	0.1121	0.0964	0.3051	0.1408	0.1081	0.1344	0.0000	0.2560	0.0431	0.2457	0.0455	0.1254	0.2427	0.0000	0.0564	0.2232	0.0000	0.0000
AC140658.1	0.0000	0.0000	0.0000	0.0000	0.0000	0.0000	0.0000	0.0000	0.0000	0.0000	0.0000	0.0000	0.0000	0.0000	0.0000	0.0000	0.0000	0.0000	0.0000	0.0000	0.0000	0.0000	0.0000	0.0000	0.0000	0.0000	0.0246	0.0000	0.0000	0.0000	0.0000	0.0000	0.0000	0.0000	0.0000	0.0000	0.0000	0.0000	0.0000	0.0000	0.0000	0.0000	0.0000	0.0000	0.0000	0.0000	0.0000	0.0000	0.0000
CALML3-AS1	0.0633	0.0606	0.0439	0.0295	0.0685	0.1135	0.1004	0.0896	0.0495	0.0092	0.0616	0.0000	0.2545	0.0086	0.0199	0.3936	0.1362	0.0182	0.1768	0.2026	0.0737	0.0124	0.0280	0.0000	0.0273	0.0523	0.0484	0.1790	0.0402	0.4224	0.1522	0.0000	0.0439	0.0271	0.1399	0.1343	0.5342	0.0215	0.0954	0.1875	0.1037	0.0169	0.3426	0.0754	0.1456	0.1610	0.0000	0.0150	0.0106
MAPRE3-AS1	0.0649	0.1814	0.0000	0.0265	0.0328	0.0314	0.1030	0.0000	0.0761	0.0661	0.0000	0.0537	0.0457	0.0308	0.1430	0.1871	0.1359	0.1307	0.0605	0.1091	0.1684	0.0669	0.0336	0.0506	0.2455	0.0000	0.1241	0.0689	0.0722	0.1543	0.1740	0.1000	0.0430	0.0389	0.0628	0.0000	0.1199	0.0515	0.1142	0.0577	0.0219	0.0203	0.0000	0.0000	0.0227	0.0754	0.0498	0.0269	0.0758
AC121338.1	0.1940	0.0000	0.1347	0.1054	0.1633	0.1874	0.3078	0.5766	0.0000	0.3947	0.1762	0.2672	0.1820	0.0613	0.2136	0.2898	0.0541	0.1301	0.0000	0.2898	0.0479	0.0000	0.2005	0.1511	0.1955	0.1497	0.0988	0.0914	0.0000	0.1024	0.0495	0.0995	0.0856	0.0000	0.0000	0.1440	0.0597	0.1027	0.0568	0.0000	0.1309	0.0000	0.1114	0.2156	0.0905	0.0000	0.2478	0.1073	0.0755
C9orf92	0.0000	0.2966	0.0921	0.2163	0.1341	0.2564	0.2106	0.0000	0.0000	0.0000	0.1809	0.0000	0.1868	0.0000	0.5846	0.6798	0.1111	0.0000	0.0000	0.0000	0.0983	0.0911	0.0000	0.3102	0.0000	0.0000	0.2029	0.4691	0.0000	0.0000	0.0000	0.0000	0.0586	0.0000	0.0000	0.2956	0.3676	0.0000	0.2333	0.0787	0.0000	0.0829	0.1143	0.0000	0.0000	0.0000	0.0000	0.1101	0.3099
CHKB-DT	0.9417	2.5072	1.1405	0.8324	1.1842	0.8515	1.5256	2.4416	2.7239	1.1616	0.6688	0.3477	1.2124	0.4750	0.9045	1.5263	1.0063	4.7428	1.0261	0.5947	1.0537	2.1599	0.6627	1.4672	0.9996	0.7886	1.4239	1.6712	3.9351	0.5394	0.9354	1.2335	2.1401	0.7675	0.7751	1.0561	1.0728	0.4612	1.1974	1.0922	0.5543	0.6258	0.9489	0.5010	0.4068	0.6671	0.9672	0.9472	1.3330
AL049775.1	1.4292	0.2661	1.6121	0.2910	0.2005	0.0959	0.6140	0.2262	0.0931	1.3123	0.5950	0.0328	0.1117	0.1506	0.5027	0.1398	0.3655	0.5857	0.3142	0.4447	0.8087	0.4634	0.0410	0.2010	0.2701	0.9651	0.1669	0.1263	0.5002	0.2358	0.1367	0.1222	0.3767	0.3564	0.0576	0.3242	0.7330	0.2363	0.0523	0.7292	0.1072	0.6572	0.4273	0.7114	1.2785	0.4918	0.0456	0.9220	0.3244
LINC01597	0.3078	2.1884	0.5924	1.2536	0.2474	0.8513	2.9518	0.3327	0.2296	0.3842	1.6107	0.2197	2.6973	0.6103	0.2465	0.3851	1.1945	1.6418	0.6253	1.3948	0.7047	1.6523	1.6052	1.0790	0.0635	0.5021	2.1062	1.3548	2.4989	0.0665	2.9447	0.5814	2.3280	0.4522	0.6630	0.8725	1.5498	0.3442	2.5206	1.0196	1.6710	1.0837	1.0843	1.2943	0.6660	0.6500	0.1179	1.1604	4.9969
AP001042.1	0.0695	0.2673	0.1125	0.1634	0.5536	0.0447	0.1163	0.0688	0.0000	0.0549	0.1630	0.0893	0.0869	0.2122	0.1190	0.4397	0.1421	0.2639	0.1150	0.0432	0.0800	0.1802	0.1675	0.0902	0.0350	0.4020	0.0295	0.3218	0.0686	0.0672	0.4075	0.1900	0.1124	0.0878	0.1194	0.2578	0.0926	0.3369	0.0746	0.2012	0.2239	0.0964	0.1130	0.1544	0.0756	0.0777	0.0828	0.2048	0.1081
LINC01446	0.0525	0.0938	0.0000	0.0171	0.0053	0.0203	0.0000	0.0104	0.6721	0.0107	0.0071	0.0000	0.0148	0.0000	0.0000	0.0000	0.0000	0.0422	0.0000	0.0059	0.0000	0.0072	0.0108	0.0000	0.0000	0.0607	0.0080	0.0000	0.3499	0.0000	0.0000	0.0000	0.0185	0.0000	1.4406	0.0000	0.0194	0.0083	0.0000	0.0000	0.0000	0.0262	0.0000	0.0175	0.0147	0.0000	0.0000	0.0174	0.0122
LINC01310	0.0000	0.1231	0.0328	0.0128	0.0159	0.0456	0.0375	0.0078	0.0000	0.0160	0.4719	0.0130	0.0000	0.0000	0.0347	0.0504	0.0264	0.0106	0.0293	0.0088	0.0583	0.1622	0.0000	0.0000	0.0238	0.0000	0.0120	0.0334	0.0817	0.0125	0.0241	0.0000	0.0417	0.0094	0.1066	0.0701	0.0145	0.0125	0.0000	0.0280	0.0106	0.0000	0.0136	0.0000	0.0000	0.0488	0.0000	0.0000	0.0368
LINC00898	0.0000	0.0187	0.0000	0.0000	0.0253	0.0161	0.0000	0.0000	0.0000	0.0000	0.0000	0.0000	0.0000	0.0000	0.0000	0.0000	0.0000	0.0000	0.0155	0.0000	0.0000	0.0000	0.0000	0.0130	0.0000	0.0193	0.0000	0.0000	0.0247	0.0000	0.0000	0.0000	0.0295	0.0000	0.0000	0.0000	0.0154	0.0000	0.0000	0.0000	0.0000	0.0000	0.0144	0.0000	0.0000	0.0000	0.0256	0.0000	0.0000
LINC00583	0.0000	0.0000	0.0000	0.0000	0.0000	0.0000	0.0000	0.0000	0.0000	0.0000	0.0000	0.0000	0.0000	0.0000	0.0000	0.0000	0.0000	0.0000	0.0000	0.0000	0.0000	0.0000	0.0000	0.0000	0.0000	0.0000	0.0000	0.0000	0.0000	0.0000	0.0000	0.0000	0.0000	0.0000	0.0000	0.0000	0.0000	0.0000	0.0000	0.0000	0.0000	0.0000	0.0000	0.0000	0.0000	0.0000	0.0000	0.0000	0.0000
AL035696.1	0.0000	0.0000	0.0000	0.0000	0.0000	0.0000	0.0000	0.0000	0.0000	0.0000	0.0000	0.0000	0.0000	0.0000	0.0000	0.0000	0.0000	0.0000	0.0000	0.0000	0.0000	0.0000	0.0000	0.0000	0.0000	0.0000	0.0000	0.0000	0.0000	0.0000	0.0000	0.0000	0.0000	0.0235	0.0000	0.0000	0.0000	0.0000	0.0000	0.0000	0.0000	0.0000	0.0000	0.0000	0.0000	0.0000	0.0000	0.0000	0.0000
AC020741.1	0.0000	0.0895	0.0000	0.0000	0.0000	0.0000	0.0318	0.0198	0.0000	0.0000	0.0000	0.0000	0.0000	0.0380	0.0000	0.3332	0.0000	0.0000	0.0000	0.0000	0.0000	0.0000	0.0000	0.0000	0.0605	0.0000	0.0306	0.0000	0.0000	0.0000	0.0000	0.0000	0.0000	0.0000	0.0000	0.0000	0.0000	0.0000	0.0000	0.0712	0.0000	0.0000	0.0345	0.0000	0.0000	0.0000	0.0000	0.0332	0.0000
ADARB2-AS1	0.0000	0.4960	0.0000	0.0000	0.0374	0.0000	0.0587	0.0000	0.0000	0.0000	0.0000	0.0000	0.0000	0.0000	0.0000	0.0947	0.0000	0.0000	0.1378	0.0829	0.1096	0.0000	0.0000	0.0000	0.0000	0.0856	0.0000	0.0000	0.0000	0.0000	0.0000	0.0000	0.0327	0.0000	0.0000	0.1098	0.0000	0.0000	0.0000	0.0000	0.0000	0.0924	0.0000	0.0000	0.0000	0.0000	0.0000	0.0000	0.0000
AL359878.1	0.1006	0.7306	0.2560	0.0819	0.4404	0.4211	0.3724	0.4900	2.0960	0.1535	0.3312	0.1247	0.3067	0.3180	0.1108	1.2880	0.2386	0.3036	0.1561	0.0939	0.1987	0.1842	0.2080	0.3527	0.3549	0.3106	0.2434	0.1185	0.1118	0.1062	0.3593	0.3355	0.6734	0.1003	0.1784	0.2365	0.3869	0.3992	0.2652	0.3576	0.0679	0.3352	0.2021	0.0559	0.2582	0.3375	0.1542	0.2364	0.3523
AC083864.1	0.0556	0.1864	0.0000	0.0000	0.0000	0.0000	0.0000	0.0000	0.0000	0.0000	0.0000	0.0459	0.0000	0.0000	0.0000	0.0000	0.0465	0.0000	0.0518	0.0311	0.0000	0.0000	0.0000	0.0433	0.0000	0.0000	0.0000	0.0000	0.0000	0.0000	0.0426	0.0000	0.0000	0.0000	0.0538	0.0413	0.0000	0.0000	0.0000	0.0329	0.0000	0.0000	0.0000	0.0000	0.0000	0.0000	0.0000	0.0000	0.0000
LINC01531	0.0811	0.2717	0.0000	0.0495	0.0102	0.0000	0.0321	0.0903	0.2217	0.0206	0.0138	0.0167	0.0285	0.0000	0.0669	0.0259	0.0339	0.0951	0.0000	0.0454	0.0300	0.0835	0.0000	0.0158	0.0613	0.0235	0.0155	0.0573	0.0901	0.0000	0.0000	0.0936	0.1342	0.0000	0.0784	0.0000	0.0374	0.0000	0.0000	0.0480	0.0137	0.0253	0.0175	0.1520	0.0284	0.0314	0.0000	0.1008	0.0000
DPP9-AS1	0.4607	0.7267	0.1317	0.2208	0.2875	0.3141	0.5374	0.3625	0.1059	0.0551	0.7200	0.0672	0.2670	0.7711	0.4774	0.6766	0.2495	0.3635	0.3281	0.0607	0.3814	0.2047	0.4202	0.1900	0.8604	0.2510	0.7042	0.2874	0.2410	0.0858	0.5393	0.1668	0.2153	0.1298	1.3892	0.2213	1.1008	0.3872	0.1191	0.2891	0.1646	0.2032	0.1867	0.1129	0.2467	0.1469	0.2700	0.4271	0.4429
LOH12CR2	2.4321	1.2681	3.2638	1.0126	2.2387	1.1484	2.0148	1.9544	10.8100	2.0339	1.1045	1.2952	3.1944	1.1788	2.0827	11.6937	1.5381	4.7839	2.1640	2.1188	3.8831	1.1133	0.6704	1.5578	2.4512	1.3765	0.8673	1.6427	5.7279	1.2411	1.2823	1.4972	4.2699	1.4232	0.7840	1.4043	1.5466	2.1447	1.4725	2.2416	1.2764	1.6206	1.1635	3.5133	1.4756	1.2135	1.7393	2.1965	1.4509
AC024132.1	0.0000	0.0371	0.0000	0.0000	0.0000	0.0000	0.0000	0.0000	0.0000	0.0675	0.0000	0.0000	0.0000	0.0000	0.0000	0.0000	0.0000	0.0000	0.0000	0.0000	0.0000	0.0000	0.0000	0.0000	0.0000	0.0000	0.0000	0.0000	0.0000	0.0000	0.0000	0.0000	0.0000	0.0000	0.0000	0.0000	0.0000	0.0000	0.0000	0.0000	0.0000	0.0000	0.0000	0.0000	0.0000	0.0000	0.0000	0.0000	0.0000
LINC00487	0.0378	4.1386	0.0262	0.3387	0.1337	0.4016	0.9594	0.6553	0.0295	0.1153	0.0257	2.2489	0.0000	0.0358	0.6658	0.1452	0.3164	0.0253	0.1056	0.1482	0.1400	0.5710	0.1563	0.2944	0.0000	0.1313	2.4551	0.1336	0.7283	0.0599	0.2025	0.1745	0.1835	0.0679	0.1462	0.1684	0.5234	0.0600	2.1260	0.3583	0.7652	0.0472	0.1627	0.0000	0.1323	0.2049	2.0853	1.0345	0.0882
RFPL3S	0.0482	0.4850	0.0753	0.0688	0.0914	0.1165	0.1243	0.1792	0.0754	0.0981	0.1397	0.0498	0.1527	0.0915	0.1460	0.0926	0.1918	0.2426	0.0674	0.0608	0.1429	0.0828	0.3615	0.0845	0.2917	0.1675	0.2212	0.1619	0.0536	0.0000	0.1661	0.0557	0.0798	0.0866	0.0816	0.1611	0.1781	0.1723	0.0742	0.1500	0.0081	0.0226	0.0415	0.0302	0.0507	0.0187	0.0739	0.0900	0.1267
PCOTH	0.1823	0.0000	0.0843	0.1485	0.2762	0.0587	0.0000	0.0000	0.0000	0.0000	0.0414	0.1004	0.0855	0.0000	0.0000	0.4667	0.0000	0.1222	0.0566	0.0340	0.1350	0.0834	0.1256	0.0947	0.0000	0.0000	0.0000	0.0429	0.0000	0.0000	0.1395	0.1870	0.0268	0.0364	0.0000	0.0000	0.1682	0.1447	0.1602	0.0720	0.1230	0.0759	0.0000	0.0000	0.0000	0.0941	0.1397	0.0000	0.2127
FAM99B	0.0000	0.0872	0.0000	0.0000	0.0000	0.0000	0.0000	0.0000	0.0000	0.0000	0.0531	0.0000	0.0000	0.0000	0.0000	0.0000	0.0000	0.0000	0.0726	0.0000	0.0000	0.0000	0.0000	0.0000	0.0000	0.0000	0.0000	0.0000	0.0000	0.0000	0.0000	0.0000	0.0000	0.0000	0.0000	0.0000	0.0000	0.0000	0.0000	0.0462	0.0000	0.0975	0.0000	0.0000	0.0546	0.0000	0.0000	0.0000	0.0000
FAM99A	0.0000	0.2155	0.0000	0.0000	0.0000	0.0000	0.0000	0.0000	0.0000	0.0000	0.0000	0.0000	0.1086	0.0000	0.0000	0.0000	0.0000	0.0000	0.0359	0.0000	0.0000	0.0000	0.0399	0.0901	0.0000	0.0000	0.0000	0.0000	0.0000	0.0000	0.0000	0.0000	0.0000	0.0000	0.0000	0.0000	0.0000	0.0000	0.0678	0.0000	0.0521	0.0964	0.0000	0.0321	0.1080	0.0000	0.0000	0.0320	0.0000
C1RL-AS1	2.8272	12.1924	3.0717	1.6577	3.5739	3.9971	5.7198	4.5329	0.6403	1.3892	5.3498	0.8803	2.4025	3.8597	2.4060	16.8125	2.2750	2.8574	2.2002	1.2851	2.6404	2.5976	5.6187	3.1067	3.8405	2.5772	9.5393	3.0216	0.8300	1.0707	5.5715	2.1861	2.3208	1.4223	4.4249	1.4804	7.1361	1.9403	2.6047	2.5815	1.2995	1.7320	2.2228	1.0358	3.5760	2.7600	0.7116	2.2316	3.3795
AC108134.1	2.6103	0.3646	1.0381	1.6833	2.7334	5.5677	2.0057	1.3334	0.4461	0.3319	7.7611	1.2807	0.8801	3.9710	1.8860	2.2627	1.6614	0.4376	4.2283	0.5939	0.4028	2.6697	3.5132	3.5162	2.6719	2.0460	9.6411	1.5760	0.2620	0.4737	8.3242	2.7620	1.4041	1.0415	1.2885	0.9488	12.5753	2.8054	3.9191	3.2383	2.2018	4.9938	3.2545	0.2719	4.7208	7.6423	1.8335	3.3377	4.2527
SRRM2-AS1	0.5840	1.1915	0.4582	0.2378	0.8594	0.4414	0.5538	0.4528	0.7935	0.3099	0.9513	0.4301	0.3930	0.4936	0.4054	0.9915	0.3082	0.7066	0.4610	0.2773	0.5078	0.2615	0.4462	0.4351	0.5374	0.6908	0.7567	0.6910	1.2420	0.2011	0.6704	0.5080	0.8965	0.3039	0.3929	0.2262	0.5039	0.3627	0.5356	0.6018	0.4883	0.4758	0.3608	0.3280	0.3911	0.8355	0.3794	0.6739	0.5483
C21orf62-AS1	0.4453	1.7595	0.3987	0.2523	0.6162	0.2119	0.7064	0.6426	0.8824	0.3085	0.4836	0.1067	0.3633	0.5876	0.3482	0.5288	0.2917	0.5713	0.4808	0.3687	0.5354	0.4830	0.3736	0.2665	0.5659	0.4408	0.2022	0.2965	0.5931	0.3015	0.3458	0.5860	0.7235	0.2086	0.3058	0.2779	1.0784	0.3586	0.3120	0.5966	0.1176	0.4677	0.4168	0.6401	0.4518	0.2648	0.5984	1.3061	0.3917
AC105345.1	0.7930	1.6072	0.6785	0.6610	0.5124	0.7838	0.5705	0.5664	0.1873	0.1688	2.4122	0.4267	0.3633	0.4547	1.1574	1.2396	0.5249	0.5565	0.6354	0.2066	0.7240	0.5952	1.3535	0.6034	1.2268	0.5978	0.8174	0.4432	1.1071	0.5111	2.9218	2.2707	0.7814	0.5298	0.7848	0.4518	2.1281	0.8343	0.7456	1.0163	0.4356	0.5415	0.5241	0.3843	0.7488	0.5426	0.4098	0.6730	1.3992
AC074389.1	0.0000	0.0000	0.0000	0.0000	0.0000	0.0000	0.0000	0.0000	0.0447	0.0000	0.0000	0.0000	0.0000	0.0000	0.1260	0.0000	0.0479	0.0000	0.0000	0.0000	0.0000	0.0000	0.0000	0.0000	0.0000	0.0000	0.0000	0.0000	0.0000	0.0000	0.0000	0.0000	0.0252	0.0000	0.0000	0.0000	0.0000	0.0000	0.0000	0.0000	0.0000	0.0000	0.0000	0.0000	0.0000	0.0000	0.0000	0.0000	0.0000
Z99774.1	0.0000	0.0356	0.0221	0.0000	0.0000	0.0000	0.0253	0.0473	0.0000	0.0324	0.0000	0.0000	0.0000	0.0000	0.1403	0.0204	0.0000	0.0214	0.0000	0.0000	0.0236	0.0437	0.0000	0.0000	0.0000	0.0000	0.0000	0.0675	0.0000	0.0252	0.0000	0.0000	0.0422	0.0000	0.1232	0.0236	0.0294	0.0000	0.0280	0.0189	0.0000	0.0000	0.0000	0.0796	0.0223	0.0740	0.0000	0.1057	0.0744
AL121823.1	0.0000	0.0000	0.0000	0.0000	0.0567	0.0000	0.0000	0.0000	0.0000	0.0000	0.0000	0.0000	0.0000	0.0000	0.0000	0.0000	0.0000	0.0000	0.0000	0.0000	0.0000	0.0000	0.0000	0.0000	0.0000	0.0000	0.0000	0.0000	0.0000	0.0000	0.0000	0.0000	0.0000	0.0000	0.0000	0.0000	0.0000	0.0891	0.0000	0.0000	0.0000	0.0702	0.0000	0.0000	0.0000	0.0000	0.0000	0.0000	0.0000
AC006305.1	0.0261	0.2330	0.0000	0.0000	0.0132	0.0000	0.0207	0.0000	0.0000	0.0000	0.0000	0.0000	0.0000	0.0000	0.0287	0.0167	0.0218	0.0000	0.0243	0.0000	0.0193	0.0000	0.0000	0.0000	0.0000	0.0000	0.0398	0.0000	0.0193	0.0206	0.0200	0.0000	0.0115	0.0156	0.0252	0.0000	0.0000	0.0000	0.0229	0.0000	0.0176	0.0000	0.0000	0.0000	0.0000	0.0202	0.0000	0.0432	0.0000
FAM230H	0.0000	0.0000	0.0000	0.0000	0.0066	0.0000	0.0104	0.0000	0.0000	0.0000	0.0000	0.0000	0.0000	0.0125	0.0000	0.0000	0.0000	0.0000	0.0000	0.0000	0.0000	0.0000	0.0000	0.0000	0.0000	0.0000	0.0000	0.0000	0.0000	0.0000	0.0000	0.0000	0.0000	0.0000	0.0000	0.0000	0.0000	0.0000	0.0000	0.0000	0.0000	0.0082	0.0000	0.0000	0.0000	0.0000	0.0000	0.0000	0.0000
LINC02346	0.0000	0.0334	0.0069	0.0081	0.0050	0.0000	0.0000	0.0000	0.0000	0.0000	0.0000	0.0000	0.0000	0.0000	0.0110	0.0000	0.0000	0.0067	0.0186	0.0112	0.0148	0.0068	0.0412	0.0000	0.0000	0.0000	0.0000	0.0141	0.0000	0.0237	0.0000	0.0000	0.0132	0.0000	0.0289	0.0074	0.0368	0.0000	0.0263	0.0118	0.0000	0.0062	0.0000	0.0083	0.0000	0.0000	0.0076	0.0000	0.0000
DUXAP8	0.4444	0.1931	1.1653	1.6289	0.0790	1.5817	0.9660	0.4280	0.5465	1.1802	0.6391	0.0952	1.0423	1.5062	1.3138	0.7006	0.2066	0.1655	0.1456	2.9866	0.5730	0.5029	0.2722	0.5705	0.5972	0.7145	1.4778	0.7504	1.1710	1.5248	1.1526	0.1267	0.9444	1.3002	1.7748	1.2463	0.2051	0.6139	0.2242	0.6973	0.5164	0.1799	0.8433	0.2881	0.1383	1.4081	0.0757	0.5187	0.9125
AL359555.1	0.0000	0.2307	0.0000	0.0000	0.0000	0.0997	0.4095	0.0000	0.0000	0.0000	0.0000	0.0000	0.1453	0.0000	0.0000	0.1983	0.0864	0.0000	0.0000	0.1157	0.0765	0.1418	0.1067	0.0000	0.0000	0.0000	0.0000	0.0000	0.0765	0.1635	0.1581	0.0000	0.1367	0.1236	0.0999	0.0767	1.8112	0.0000	0.0908	0.1224	0.0000	0.0645	0.1778	0.0000	0.0000	0.1599	0.0000	0.0856	0.1205
HCP5	18.5006	67.7381	17.4502	8.9514	36.8206	22.6674	33.2526	33.6303	3.2756	14.5381	16.7408	18.4974	6.7259	10.2785	15.2314	13.5534	24.0224	13.4154	45.5774	14.8384	8.1564	12.7855	11.7789	7.0829	7.3166	16.2331	29.8917	13.8484	4.6300	11.5265	12.3508	18.6851	9.4945	18.2937	13.1680	19.0099	23.7279	6.1290	8.5266	17.5490	15.5772	5.8774	20.3510	14.9483	6.5708	8.5377	33.1737	18.2536	17.5263
HCG27	2.7294	13.0231	1.5825	1.3863	3.7957	7.9708	5.1702	3.8970	0.8279	0.6532	2.0343	1.9636	1.6719	1.8880	1.9091	3.3094	2.5265	1.4857	2.5116	0.2158	2.0455	1.5213	5.3770	1.8761	4.7088	2.1189	3.7543	2.2016	1.2375	0.5340	0.5652	3.8547	1.4314	2.1716	2.0185	1.4780	2.6678	1.7585	1.2135	1.3508	1.0184	2.2466	1.1613	0.9367	2.0232	1.2431	2.0668	3.6487	1.6866
H1-10-AS1	3.3097	3.5348	1.5035	1.3282	1.2048	1.1988	1.8145	1.9168	1.7303	0.7674	1.4423	2.1317	1.2672	0.7385	2.5723	9.0668	2.2204	1.9909	2.1528	1.0768	2.1631	1.9717	1.4590	2.1233	1.3613	1.4087	3.0499	1.2041	5.8979	0.6937	1.0617	1.2735	2.6639	0.7720	0.9650	1.9693	3.3923	2.0667	2.2244	1.7015	1.2645	1.1250	2.0746	1.5820	1.6185	0.8291	0.6713	2.7653	1.9031
KRBOX1-AS1	0.0000	0.0872	0.0271	0.0000	0.0000	0.0000	0.0309	0.0193	0.0305	0.0000	0.0000	0.0000	0.0000	0.0000	0.0000	0.0000	0.0000	0.0000	0.0363	0.0000	0.0000	0.0000	0.0000	0.0000	0.0590	0.0000	0.0000	0.0276	0.0000	0.0000	0.0000	0.0000	0.0000	0.0000	0.0377	0.0000	0.0000	0.0619	0.0000	0.0000	0.0000	0.0000	0.0000	0.0325	0.0546	0.0302	0.0000	0.0000	0.0000
AC022007.1	1.5876	4.0683	1.1979	1.7431	1.9091	1.0168	2.6828	1.4789	0.3910	0.9478	2.0338	1.6114	1.1414	1.4074	2.2230	4.9158	2.0367	1.2729	2.8603	0.8215	1.4061	1.5167	2.6935	1.5998	3.4437	1.7381	2.9671	1.8541	0.9720	1.1342	2.4566	1.6732	0.7921	1.3633	4.9067	1.6655	2.9631	2.2462	2.5783	2.1779	1.1296	0.8409	1.4860	1.4095	1.8363	1.7637	0.8198	1.5029	2.4775
THUMPD3-AS1	4.9416	12.3007	3.9211	3.1008	8.1417	7.2944	6.9527	5.1552	2.9128	2.7884	7.9876	3.3548	4.4231	4.9099	5.7483	7.3326	5.3641	5.0818	6.9835	2.0439	5.2383	4.9696	7.4543	4.6113	8.9226	4.8515	12.6231	4.0051	3.8242	1.7906	10.3039	3.2787	7.9113	2.1267	4.2134	2.9557	9.6554	6.9085	5.8930	5.9801	5.3848	3.8615	4.3605	2.6923	5.8249	8.3554	2.5622	5.4020	7.8569
AP000553.1	0.3807	0.5956	0.0000	0.0000	0.4616	0.2206	0.2416	0.4149	0.5950	0.0775	0.1556	0.0629	0.0000	0.0722	0.1677	0.2437	0.3187	0.2043	0.4254	0.0426	0.1692	0.1569	0.2361	0.1186	0.6907	0.3526	0.4073	0.2153	0.6208	0.0603	0.2914	0.0000	0.1680	0.0911	0.1473	0.1131	0.1406	0.3022	0.0669	0.0902	0.0000	0.0476	0.2623	0.2539	0.2132	0.5306	0.6418	0.1263	0.3555
AL359091.1	0.0000	0.0618	0.0384	0.0000	0.0000	0.0000	0.0000	0.0274	0.0000	0.0000	0.0000	0.0000	0.0000	0.0000	0.0000	0.0000	0.0000	0.0000	0.0515	0.0000	0.0000	0.0000	0.0000	0.0431	0.0837	0.0000	0.0423	0.0000	0.0000	0.0000	0.0000	0.0000	0.0977	0.0000	0.0000	0.0822	0.1022	0.0000	0.0486	0.0000	0.0000	0.0346	0.0000	0.0461	0.0000	0.0000	0.0000	0.0000	0.0000
AP000346.1	0.2297	0.3422	0.2657	0.1871	0.0774	0.1479	0.0607	0.0759	0.1196	0.0000	0.0522	0.0000	0.1078	0.0000	0.5901	0.2451	0.0000	0.0513	0.0000	0.0858	0.2269	0.0526	0.3166	0.0596	0.4630	0.2659	0.1170	0.1082	0.1702	0.0000	0.1172	0.0000	0.1690	0.0917	0.0741	0.0568	0.4241	0.0608	0.1346	0.0907	0.0517	0.0000	0.0000	0.0638	0.0536	0.0000	0.0000	0.0635	0.0894
AC003035.1	0.3060	1.3675	0.2124	0.0000	0.1546	0.1478	0.3641	0.5305	0.3586	0.0000	0.0000	0.1264	0.0000	0.1451	0.3369	0.0979	0.0000	0.2052	0.4274	0.0857	0.1133	0.2101	0.4744	0.0000	0.2313	0.5314	0.1169	0.3244	4.6490	0.0000	0.1171	0.0000	0.2026	0.0916	0.1480	0.3408	0.1412	0.6071	0.1345	0.8159	0.0000	0.1912	0.1317	0.3825	0.9640	0.1185	0.0000	0.2538	0.0000
LINC01089	10.9376	32.2725	6.5995	3.9707	10.2975	8.9106	12.0145	6.1664	15.2815	1.8849	8.2605	7.0076	9.9495	5.5587	7.8286	8.1878	7.5534	4.8086	4.3140	1.2974	8.0121	6.5003	10.7435	6.5276	7.6739	4.7104	12.9606	8.5996	28.0657	1.3717	4.9641	8.8663	7.7881	3.0862	3.8182	5.5181	7.0659	10.5352	7.1342	7.9368	4.2136	8.0658	4.7005	5.0530	6.6559	5.9421	2.5621	11.0765	7.7585
LINC02693	2.1214	1.7453	2.7443	2.3368	1.9825	1.5880	2.7763	2.7322	5.2549	3.1336	0.8769	0.5060	2.7139	0.7453	2.6488	1.0277	1.6707	4.8657	1.2750	2.5247	5.0890	0.9137	0.6479	1.5361	1.9971	1.8307	0.5858	2.8763	3.9877	2.6762	0.8598	0.5417	5.2498	1.7025	1.7812	2.6881	0.8189	0.4247	0.9152	1.0856	0.9728	1.2770	0.9341	1.5108	0.9417	1.1236	0.8349	1.4276	2.1046
LINC02656	0.5102	1.7861	0.4958	0.8866	0.6701	3.4495	1.1061	0.9267	0.0266	0.1730	1.3439	0.3935	0.4308	1.3225	1.3482	0.6750	0.7118	0.3649	1.3619	0.2667	0.8818	2.8258	2.1095	0.6359	1.7483	1.0238	1.5335	0.4808	0.1008	0.3501	1.9264	0.4188	0.5104	0.5293	1.0855	0.3535	1.4443	1.1068	0.4185	1.6123	0.7804	0.3612	0.2343	0.4819	0.5953	0.7111	0.1564	1.5516	0.2382
EWSAT1	0.0233	0.6501	0.1454	0.1138	0.0470	0.0225	0.1108	0.2882	0.6910	0.2604	0.0793	0.0192	0.2293	0.0662	0.1794	0.2384	0.0974	0.0624	0.1734	0.2086	0.1379	0.0320	0.0241	0.1088	0.0704	0.1347	0.0711	0.0494	0.5002	0.0369	0.0356	0.1791	0.3390	0.0418	0.0675	0.0173	0.2578	0.0369	0.0000	0.8688	0.1414	0.0291	0.0000	0.1164	0.0326	0.0901	0.0713	0.2123	0.1630
TTTY2	0.0000	0.0000	0.0000	0.0000	0.0000	0.0000	0.0000	0.0000	0.0000	0.0000	0.0000	0.0000	0.0000	0.0000	0.0000	0.0000	0.0000	0.0000	0.0000	0.0000	0.0000	0.0000	0.0000	0.0000	0.0000	0.0000	0.0000	0.0000	0.0000	0.0000	0.0000	0.0000	0.0000	0.0000	0.0000	0.0000	0.0000	0.0000	0.0000	0.0000	0.0000	0.0000	0.0000	0.0000	0.0000	0.0000	0.0000	0.0000	0.0000
TTTY2B	0.0569	0.0000	0.0000	0.0348	0.0000	0.0000	0.0000	0.0000	0.0111	0.0000	0.0000	0.0000	0.0000	0.0000	0.0000	0.0000	0.0119	0.0000	0.0000	0.0000	0.0211	0.0293	0.0000	0.0000	0.0000	0.0000	0.0000	0.0000	0.0000	0.0000	0.0544	0.0000	0.0188	0.0000	0.0000	0.0000	0.0000	0.0000	0.0000	0.0169	0.0000	0.0000	0.0000	0.0000	0.0299	0.0220	0.0000	0.0236	0.0166
AC093281.1	0.0000	0.0000	0.0000	0.0000	0.0000	0.0000	0.0000	0.0751	0.0000	0.0000	0.0000	0.0000	0.0000	0.0000	0.0000	0.3882	0.0000	0.0000	0.0000	0.0849	0.0000	0.0000	0.0000	0.0000	0.2292	0.0000	0.1159	0.0000	0.0000	0.0000	0.0000	0.0000	0.0669	0.1815	0.0000	0.0000	0.0000	0.0000	0.0000	0.0898	0.0000	0.0000	0.0000	0.0000	0.0000	0.0000	0.0000	0.0000	0.0000
Z97192.1	0.0000	0.5015	0.0000	0.0696	0.0648	0.0000	0.0848	0.0529	0.0167	0.0217	0.0146	0.0000	0.0301	0.0000	0.1647	0.0000	0.0358	0.0143	0.1791	0.1437	0.0475	0.0000	0.0000	0.0000	0.0646	0.0247	0.0327	0.0000	0.0000	0.1523	0.0000	0.0658	0.0377	0.0000	0.0207	0.1428	0.0789	0.0170	0.0376	0.0000	0.0000	0.0134	0.0552	0.0000	0.0000	0.1324	0.0000	0.0355	0.1746
AC016747.1	11.0831	10.0200	13.5468	6.8910	9.2096	6.8522	9.8737	13.0357	11.1275	8.7951	6.5653	5.6411	13.8262	8.4541	7.1918	14.7035	7.4619	10.1966	9.7220	11.7998	10.5096	7.0584	5.0086	4.5672	13.9223	7.9029	9.1036	7.4555	5.4364	13.0793	9.8758	9.0232	9.7599	14.5482	6.5762	9.3014	4.6707	8.1164	11.1757	6.7890	5.5097	4.0973	4.9101	10.0847	3.8046	6.5708	11.2207	8.2820	6.6243
C1orf220	0.2100	8.3441	0.5205	0.3665	1.2576	1.5933	2.6644	1.1143	1.7341	0.7627	0.9399	0.2231	0.7597	4.2096	0.6604	1.7664	0.7281	0.7643	1.1730	0.3696	0.9331	1.0915	0.6820	1.2150	0.7255	0.7292	1.0314	1.6112	0.6446	0.2612	2.3185	1.4771	1.3238	0.1077	1.7114	1.4251	1.6612	0.5237	1.5289	1.1551	0.2631	1.0305	0.2841	0.5999	1.0919	0.9986	0.2988	0.8458	1.5403
Z99572.1	0.6018	0.4153	1.0198	0.4806	2.4857	0.7351	0.7160	0.7102	0.5808	0.5761	0.9324	0.2194	1.4364	0.5595	0.5262	1.4616	1.0667	1.1078	0.7252	0.6906	0.7604	0.4740	0.5855	0.7859	0.8384	0.8606	0.3291	0.6714	3.1002	0.8035	2.4113	0.9988	1.2447	0.8863	1.0099	1.0031	0.6917	1.1613	0.6896	0.9788	0.4101	0.7445	0.6198	0.5655	0.9211	2.0968	0.7279	0.7585	1.4324
AL590867.1	0.0000	0.0000	0.0000	0.0559	0.0000	0.0000	0.0000	0.0340	0.0000	0.0000	0.0000	0.0000	0.0000	0.0000	0.0000	0.0000	0.0000	0.0000	0.0000	0.0000	0.0000	0.0000	0.0000	0.0000	0.0000	0.0000	0.0000	0.0000	0.0000	0.0000	0.0000	0.0000	0.0606	0.0000	0.0000	0.0000	0.0000	0.0000	0.0000	0.0000	0.0000	0.0000	0.0000	0.0000	0.0000	0.0000	0.0000	0.0000	0.0000
Z97192.2	0.3848	3.5961	0.6071	0.3135	0.2298	0.0676	0.5550	0.3813	0.0820	0.7117	0.2622	0.1446	0.1969	0.0995	0.5778	0.0672	0.2928	1.3607	0.4887	0.3331	0.6738	0.1201	0.1808	0.3816	0.2645	0.4860	0.1337	0.2720	0.2593	0.1385	0.1874	0.1615	0.4478	0.3350	0.1692	0.6753	0.0646	0.0833	0.0922	0.1244	0.0708	0.4808	0.3013	0.7581	0.4164	0.0542	0.1877	0.8995	0.3675
LINC00671	16.0162	0.5150	7.7049	1.4392	0.3686	0.0371	0.0305	0.0571	1.7105	0.0781	11.2507	0.0635	0.2703	0.1821	4.1019	0.0738	0.7073	0.0515	4.1487	0.0860	0.6828	1.1340	0.0794	0.0598	1.6839	6.6696	0.9099	0.0814	0.3701	0.0608	0.4115	0.0000	0.1356	0.2069	0.9658	0.2281	1.2764	3.8714	0.1013	9.5809	0.0778	16.5074	0.2977	3.2970	15.4341	0.8029	0.0589	12.4556	0.1345
FIRRE	0.1438	0.9409	0.1331	0.2119	0.0553	0.0794	0.4996	0.3764	0.0481	0.0836	1.7769	0.5771	0.4914	0.2337	0.2412	0.5434	0.1375	0.1377	0.3570	0.2339	0.1471	0.5923	2.0452	0.0533	1.5318	0.1981	0.5284	0.4839	0.2791	0.2331	1.5720	4.6573	0.1269	0.2008	0.3642	0.1626	1.5863	1.3964	0.0903	0.1704	0.4712	0.2694	0.1945	0.0456	1.6967	0.2014	0.1049	0.3123	0.3436
SLX1A-SULT1A3	0.0361	0.0807	0.0000	0.0000	0.0000	0.0000	0.0000	0.0447	0.0000	0.0000	0.0123	0.0000	0.0000	0.0514	0.0000	0.0000	0.0151	0.0121	0.0000	0.0000	0.0267	0.0000	0.0000	0.0422	0.1364	0.0000	0.0000	0.0128	0.0000	0.0000	0.0138	0.0000	0.0239	0.0000	0.0349	0.0000	0.0000	0.0000	0.0159	0.0000	0.0000	0.0113	0.0155	0.0000	0.0000	0.0140	0.0000	0.0150	0.0000
U73169.1	0.6804	3.8008	0.9445	1.1084	0.2291	1.3143	1.4390	1.0111	0.1772	0.2307	0.6180	0.0000	0.3191	0.4301	1.4982	0.8710	0.5695	0.4562	0.8447	0.3810	1.8478	1.0900	0.4688	0.5300	1.7143	0.5251	0.3466	0.4809	1.0085	0.7183	0.6943	0.3490	0.5005	0.2715	0.2193	0.8418	1.8842	0.5400	0.5979	0.0000	0.7652	0.9917	0.1953	0.1890	1.2701	0.7024	0.3475	1.6929	0.2647
ZNF337-AS1	0.5140	1.9713	1.0126	0.3734	1.2703	1.0735	1.0358	1.9131	1.3894	0.6924	1.1357	0.2066	0.7234	1.9894	0.6424	2.3745	0.7675	1.0806	1.3454	0.4513	1.2554	0.8013	0.8329	0.7035	1.6802	1.0293	1.4863	0.7561	0.7413	0.6600	1.7650	1.6678	1.5146	0.4240	1.1152	0.5982	1.8083	0.7167	1.3675	1.0372	0.4219	0.9546	1.1604	0.3010	0.9434	1.0326	0.8090	0.8872	1.3945
LINC01521	1.7134	2.7280	2.7950	0.9072	2.2721	0.7861	1.7668	1.6975	2.3093	1.5249	0.9630	0.0354	1.5070	0.7312	1.4149	3.0986	0.8605	1.2639	1.1567	1.8233	1.5230	0.6176	0.3542	1.1346	1.3599	2.3803	0.8184	1.1808	1.1746	2.6457	1.3114	0.7252	2.0041	1.3844	1.0771	1.9081	1.4631	0.6799	0.6400	0.6091	0.4625	1.1774	2.1394	0.8211	1.5294	1.0282	1.3129	1.6343	1.1000
LIPE-AS1	0.2301	0.5357	0.3062	0.7030	0.4069	0.4446	0.3194	0.2090	0.6892	0.1560	0.3397	0.5547	0.2969	0.0364	0.5490	0.3192	0.2729	0.4115	0.2321	0.4189	0.3835	0.3292	0.2379	0.3436	0.5798	0.3330	0.3371	0.4067	0.8954	0.2733	0.4550	0.2952	0.5079	0.2525	0.4080	0.3986	0.2833	0.7762	0.5393	0.4091	0.6341	0.2037	0.3798	0.4955	0.1477	0.4900	0.5290	0.5885	0.3805
AC019080.1	0.4991	0.9077	0.7654	0.6429	0.5101	0.6614	0.7273	0.7762	0.6348	0.6139	0.9567	0.0959	0.8820	0.5724	0.5750	0.5721	0.4858	0.9262	0.7565	0.6110	0.7737	0.4224	0.8878	0.4069	1.3862	0.8196	0.6031	0.6235	0.5763	0.6158	0.8173	0.6431	0.8760	0.6877	0.7745	0.4481	1.6072	0.4606	0.4386	0.6464	0.1880	0.3480	0.6496	0.4643	0.6419	0.5751	0.2668	0.5776	0.6232
AC007277.1	0.0380	0.0425	0.1584	0.0000	0.0768	0.0000	0.0000	0.3202	0.0297	0.0000	0.0518	0.0000	0.0535	0.0000	0.0837	0.0000	0.0318	0.0765	0.0708	0.0426	0.0282	0.0261	0.0393	0.0000	0.0575	0.0880	0.0581	0.0000	0.0564	0.0000	0.2328	0.3511	0.0671	0.0455	0.1471	0.0565	0.0000	0.0000	0.0000	0.0451	0.0000	0.0475	0.0000	0.0000	0.0000	0.0294	0.0000	0.0946	0.0888
AL157395.1	0.0000	0.8492	0.1319	0.6192	0.4800	0.5506	0.1507	1.0354	0.0000	0.0000	0.7767	0.1570	0.2674	0.0000	0.2092	1.9463	0.6362	0.1274	0.1769	0.1064	0.4223	0.2609	0.3928	0.2961	0.8618	0.4400	0.2904	0.2686	0.0000	0.1505	0.4363	1.1698	0.2516	0.6824	0.0000	0.1411	0.5263	0.7541	0.1670	0.7881	0.5129	0.2374	0.1636	0.6335	0.5321	0.2943	0.4368	0.4728	0.8872
LINC02418	0.0000	0.0692	0.0000	0.0000	0.1174	0.0000	0.0123	0.1151	0.0726	0.0158	0.0000	0.0384	0.0000	0.0000	0.0171	0.0000	0.1037	0.0208	0.0000	0.0173	0.0000	0.0106	0.0160	0.0241	0.0000	0.0000	0.0000	1.0071	0.0230	0.0123	0.0119	0.0238	0.0342	0.0000	0.0150	0.4139	0.0143	0.0000	0.0000	0.0000	0.0000	0.0000	0.0400	0.0258	0.0108	0.0000	0.0000	0.0128	0.0000
LINC02347	0.6062	0.1585	0.1880	0.0210	0.0391	0.2865	0.0205	0.0639	0.0101	0.1181	2.1614	0.0000	0.0182	0.0122	0.0426	0.0000	0.0864	0.0432	0.0480	0.0144	0.1338	0.0531	0.0933	0.0100	0.0585	0.1195	0.3253	0.0091	0.0000	0.0000	0.0000	0.1985	0.0057	0.0000	0.0374	0.0479	0.0595	0.0102	0.0000	0.1452	0.0000	0.1611	0.0111	0.0537	0.1535	0.0499	0.0889	0.2888	0.0000
UCA1	3.6867	0.0672	2.8790	1.7463	7.0041	14.2821	2.3044	0.5459	0.0939	0.4076	1.0100	0.7947	2.9042	1.4821	6.3533	0.1667	59.2688	0.9808	17.5751	1.5374	0.3562	11.6386	1.8432	0.5307	156.4812	7.4689	17.6384	4.1921	0.0000	32.5083	1.7942	3.0837	5.1027	6.8712	1.1433	0.4462	4.5130	6.1223	19.5108	2.1251	17.5223	0.6383	12.1117	4.8593	0.6452	72.8052	5.8647	1.1633	4.6538
PAXIP1-AS2	2.0339	7.0477	3.4417	1.9240	3.1818	2.8969	3.6948	4.1832	1.5891	5.0145	2.8477	0.7281	1.6487	2.5066	2.3425	3.6899	2.1732	3.0608	1.9550	3.0184	3.3880	1.6411	2.1508	2.1247	2.6922	2.8103	2.7504	1.5503	1.8408	2.0558	2.5968	1.9618	3.4833	2.8497	1.4775	2.3032	2.1371	1.7109	3.0478	1.8049	0.8791	1.6921	2.1630	2.2497	1.7979	2.4965	2.0899	2.9385	3.4132
LINC00887	0.3078	0.0764	0.3917	0.2368	0.4233	0.7928	0.3120	0.0339	0.0267	0.9045	1.0951	0.5370	0.6738	0.2757	0.1318	0.3612	0.6155	0.2752	0.6847	0.7375	0.0760	0.8572	0.2121	0.3464	1.4736	1.3858	0.6403	0.0846	0.0380	0.4198	2.8009	0.8422	0.3849	0.4401	0.4796	0.0254	6.5672	1.6423	0.3306	1.0538	0.2308	0.1175	0.4123	0.2423	0.5866	0.5164	0.3145	0.2411	0.2196
LINC02026	0.1134	0.0950	0.1574	0.0000	0.2290	0.0274	0.1349	0.1685	0.0886	0.3747	0.0965	0.0234	0.2393	0.0537	0.0000	1.1429	0.2135	0.0950	0.1056	0.1746	0.0420	0.0973	0.0879	0.1766	0.1714	0.0656	0.0866	0.1002	0.1680	0.0673	0.1518	0.0436	0.0500	0.0339	0.0822	0.2525	0.1570	0.1799	0.1494	0.2519	0.0382	0.0708	0.0976	0.0709	0.1190	0.0878	0.1303	0.0470	0.0331
GCC2-AS1	0.2083	1.1639	1.0123	1.1031	0.5788	1.2074	1.3220	1.3932	0.3256	0.3179	0.7806	0.4304	1.3193	0.5927	0.6881	2.8673	0.7847	0.5588	1.3580	0.6418	1.3117	0.4291	0.4307	0.2434	0.3150	0.3618	1.0348	1.1781	0.0772	1.0723	1.9932	0.4810	1.0115	0.3117	0.8059	1.0827	3.2695	1.8188	1.4648	0.4321	0.9841	0.3904	1.4352	0.7813	1.1668	1.0485	0.4789	1.2960	1.5806
ST7-OT4	0.0000	0.1047	0.0000	0.0000	0.0473	0.1509	0.0248	0.0155	0.0000	0.0000	0.0213	0.0000	0.0000	0.1481	0.0000	0.1000	0.0262	0.0000	0.0000	0.0175	0.0231	0.0215	0.0323	0.0243	0.1417	0.0000	0.0477	0.0000	0.0000	0.0000	0.0956	0.0481	0.0138	0.0000	0.0302	0.0232	0.0288	0.0000	0.0275	0.0000	0.0000	0.0195	0.0269	0.0000	0.0219	0.0000	0.0000	0.0000	0.0729
AC010336.1	0.0176	0.0589	0.0366	0.0429	0.0798	0.0170	0.0418	0.0261	0.0412	0.0179	0.0239	0.0290	0.0247	0.0500	0.0193	0.0112	0.0000	0.0471	0.0327	0.0689	0.0130	0.0362	0.0000	0.0000	0.1062	0.0000	0.0939	0.0248	0.1041	0.0278	0.0403	0.0000	0.0233	0.0105	0.0000	0.0261	0.0162	0.0418	0.0154	0.0416	0.0000	0.0000	0.0151	0.0293	0.0615	0.0272	0.0538	0.0437	0.0000
APTR	5.2758	2.7822	4.6778	3.5984	9.2248	5.2044	4.4635	9.5476	11.2558	5.3089	10.6669	6.6034	7.2264	16.5439	4.8173	8.4205	7.1598	6.3019	7.1921	5.5392	3.3868	8.7131	9.4815	6.4114	13.5696	4.9349	10.5037	5.9069	14.8165	2.9856	7.2466	12.4069	6.4641	5.4057	9.1432	3.4781	12.1561	8.5307	5.1931	10.2532	10.3763	4.7810	6.8083	7.0116	5.0428	5.9149	11.7288	8.2497	6.7490
VAC14-AS1	0.0819	0.0813	0.0442	0.1483	0.4138	0.3868	0.1444	0.1713	0.0142	0.0555	0.1488	0.3911	0.1537	0.5524	0.1703	0.2680	0.2209	0.1404	0.4915	0.1121	0.1011	0.2062	0.6303	0.1843	0.3027	0.1370	0.1252	0.1351	0.1349	0.1009	1.0449	1.0646	0.0763	0.1035	0.1232	0.1014	0.5629	0.0867	0.0720	0.3289	0.3378	0.0625	0.0862	0.0379	0.0765	0.0987	0.1883	0.1736	0.3187
LINC00488	0.0000	0.1030	0.0160	0.0000	0.0116	0.0000	0.0183	0.0114	0.0000	0.0234	0.0157	0.0000	0.0324	0.0000	0.0000	0.0442	0.0000	0.0618	0.0000	0.0258	0.0853	0.0000	0.0238	0.0000	0.0000	0.0000	0.0704	0.1140	0.0171	0.0000	0.0000	0.0000	0.0813	0.0276	0.0000	0.0513	0.0213	0.0000	0.0000	0.0000	0.0155	0.0000	0.0000	0.0384	0.0000	0.0000	0.0000	0.0000	0.0269
KANSL1-AS1	1.9614	18.8651	12.4308	4.1679	10.2097	2.9652	4.6671	3.2104	8.5284	2.1684	2.3237	2.3959	14.5208	3.1540	15.1164	6.1686	11.9205	3.3739	2.9381	9.8387	26.2138	5.7967	1.9392	2.9230	2.3206	5.1336	3.1932	2.2905	13.0827	12.5598	1.2401	1.9687	8.6946	3.5216	1.9793	5.2547	17.0826	10.5583	3.6724	5.7602	4.2007	13.7975	4.6996	3.7668	10.2685	3.1033	1.6336	3.3950	1.5926
LINC02085	0.0000	0.0000	0.0282	0.0000	0.0000	0.0000	0.0000	0.0000	0.0000	0.0000	0.0000	0.0000	0.0000	0.0000	0.0000	0.0000	0.0000	0.0000	0.0378	0.0227	0.0000	0.0000	0.0000	0.0000	0.0000	0.0000	0.0310	0.0000	0.0000	0.0643	0.0000	0.0000	0.0000	0.0000	0.0000	0.0301	0.0000	0.0000	0.0000	0.0000	0.0000	0.0000	0.0000	0.0000	0.0000	0.0000	0.0311	0.0000	0.0000
VPS33B-DT	0.0971	0.2441	0.0842	0.0989	0.1104	0.0469	0.1925	0.1563	0.4931	0.1728	0.0661	0.1404	0.2733	0.0230	0.1603	0.4506	0.1016	0.2930	0.1356	0.1359	0.1259	0.2167	0.1505	0.0945	0.1101	0.1124	0.0742	0.1544	0.5936	0.2883	0.0186	0.0747	0.0750	0.1743	0.2113	0.1622	0.0672	0.1734	0.1920	0.2157	0.0819	0.2426	0.1463	0.3439	0.4248	0.0752	0.0558	0.4026	0.1417
AC087491.1	0.3482	0.2918	0.2417	0.3546	1.6273	0.1682	0.8977	0.3019	0.2041	0.3542	1.0675	6.4029	0.8576	1.0733	0.3834	0.2787	1.0931	0.1751	0.8918	1.0240	0.1290	1.7335	1.1699	0.4747	0.6581	0.8063	2.1955	0.5538	0.1290	0.3447	3.3317	3.0818	0.8070	0.3647	0.2526	0.2585	0.5626	1.5892	0.5356	1.8571	1.2925	0.5983	0.9746	0.7981	0.5485	0.6067	1.0007	2.0218	2.6420
MEG3	18.0660	29.3782	12.6747	12.5996	8.7515	8.1830	8.1525	18.5161	1.3300	4.2831	12.5364	2.5261	8.4779	3.5992	39.7105	6.1804	11.4712	21.2298	7.9658	1.5576	28.3853	6.5922	8.4757	8.9254	12.7052	11.7827	8.2926	10.9306	41.7350	3.3741	7.2769	2.4765	10.9476	5.6647	8.6406	3.6371	5.9550	3.9167	5.3355	15.4525	5.6734	13.2514	3.7680	3.4677	7.0050	5.2278	1.8728	12.6536	14.4020
AC019077.1	0.6289	0.4685	0.4366	0.0000	0.1059	0.6075	0.1663	0.2077	0.1638	0.0000	0.2856	0.3465	0.5901	0.0000	0.6925	0.5368	0.1755	0.7029	0.5857	0.7045	0.4659	0.5758	0.4334	0.1633	0.0000	0.0000	1.1215	0.1482	0.0000	0.6640	0.0000	0.3227	0.5552	0.3764	0.0000	0.3113	0.1935	0.1664	0.5528	0.2484	1.1318	0.2619	0.1805	0.3494	0.4403	0.6493	0.3213	0.6955	0.4894
AC142086.1	0.0000	0.0000	0.0000	0.0000	0.0000	0.0000	0.0000	0.0000	0.0000	0.0000	0.0000	0.0000	0.0000	0.0000	0.0000	0.0000	0.0000	0.0000	0.0000	0.0000	0.0000	0.0000	0.0000	0.0000	0.0000	0.0000	0.0000	0.0000	0.0000	0.0000	0.0000	0.0000	0.0000	0.0000	0.0000	0.0000	0.0000	0.0000	0.0000	0.0000	0.0000	0.0000	0.0000	0.0000	0.0000	0.0000	0.0000	0.0000	0.0000
AC073592.1	0.6786	0.4874	0.5720	0.1974	0.1714	0.7959	0.9997	0.2401	0.1515	0.1479	0.5614	0.2003	0.6822	0.2758	1.2275	3.0410	0.4869	0.0975	0.4965	0.0000	0.4309	0.3994	1.5032	1.3594	1.5389	0.6173	0.7779	0.2741	1.1496	0.2687	0.8904	0.4476	0.2995	3.5685	0.2813	0.3239	2.3269	0.7694	0.6390	0.5457	0.4579	0.6056	0.1252	0.0404	0.5769	0.6005	0.6314	1.2463	1.3579
LINC01913	0.0000	0.0183	0.0000	0.0267	1.3149	0.0791	0.0649	0.0324	0.0000	0.0000	0.0112	0.0135	0.0461	0.0776	0.0360	0.0000	0.0137	0.0220	0.1220	0.2567	0.0243	0.0899	0.0677	0.0255	0.3465	0.0000	0.0125	0.6943	0.0121	0.0259	0.0626	0.1512	0.2312	0.0196	0.0000	0.0365	0.0453	0.0260	0.0288	0.0485	0.0552	0.0102	0.1269	0.0136	0.0000	0.0507	0.0627	0.0407	0.1720
AC116407.1	0.6767	0.4071	0.7226	0.2120	1.0518	0.3017	0.0413	0.6188	0.4474	0.3706	0.2482	1.2474	0.6593	0.0494	0.6877	1.7326	0.4793	1.3264	0.6786	0.0583	0.6940	0.5718	0.0538	0.5677	0.3148	0.2410	0.7955	0.4415	0.6944	0.2473	0.1594	0.8812	0.8500	0.6231	0.6041	0.2319	0.1922	0.8262	0.5490	0.9869	0.7376	0.3577	0.5379	0.9978	0.5830	0.3627	2.7919	1.2952	0.9721
AC005562.1	0.0478	0.1389	0.0730	0.1013	0.0628	0.1478	0.0683	0.0616	0.1943	0.0876	0.1238	0.0553	0.1615	0.0907	0.2211	0.0918	0.0640	0.1668	0.0980	0.1875	0.1488	0.1182	0.0989	0.0596	0.0868	0.1107	0.1900	0.1217	0.5742	0.1212	0.0732	0.0442	0.1562	0.0630	0.1017	0.0497	0.1589	0.0380	0.0925	0.0963	0.0774	0.0777	0.1071	0.0717	0.1473	0.0741	0.0733	0.0952	0.1340
AL161756.1	0.0745	0.6105	0.1379	0.0809	0.3137	0.1199	0.2758	0.4060	0.4463	0.0758	0.1692	0.0821	0.3146	0.3298	0.0820	0.2226	0.1455	0.1999	0.1850	0.1669	0.1656	0.1876	0.1540	0.0774	0.6008	0.1150	0.3227	0.1756	0.4786	0.0393	0.2091	0.1911	0.1973	0.0743	0.2402	0.1844	0.3210	0.1183	0.2401	0.1619	0.2011	0.1241	0.2139	0.1656	0.1217	0.1538	0.1903	0.1648	0.2319
AC010168.1	0.5067	0.4246	0.3517	0.3096	0.9599	0.8565	1.1053	0.7530	0.1980	0.7731	1.1219	0.2094	0.7131	1.3215	0.1395	0.7298	0.6362	0.1699	0.4719	0.0710	0.4692	0.6089	0.3928	1.1842	1.1491	0.5866	0.4840	0.8059	0.0939	0.2006	0.5817	0.0000	0.5032	0.0758	0.8576	0.2821	0.5847	0.9049	2.4494	0.5254	0.0855	0.7914	0.4363	0.1056	0.5321	0.6866	0.0971	1.0507	1.4786
AC112512.1	0.0000	0.5210	0.0000	0.0475	0.0294	0.0000	0.0000	0.0577	0.0455	0.0000	0.1588	0.0963	0.0000	0.0553	0.1283	0.0746	0.0976	0.0391	0.0543	0.0000	0.0863	0.1201	0.0000	0.0454	0.0881	0.0000	0.0891	0.0000	0.0864	0.0000	0.0446	0.0000	0.0000	0.0349	0.0564	0.1298	0.0538	0.0463	0.0512	0.1381	0.0000	0.0364	0.0000	0.0000	0.0816	0.0000	0.0893	0.0483	0.0000
POLR2J4	0.6410	2.4494	0.5962	0.3237	0.4598	0.6687	0.7322	0.8002	1.0518	0.5086	1.1092	0.1695	0.5052	0.5836	0.6634	0.8043	0.5902	1.0316	0.5253	0.1364	0.9686	0.7130	1.1794	0.2297	1.1048	0.7272	1.1071	0.7975	3.4776	0.1929	0.6967	0.4736	1.0468	0.3453	0.6199	0.2760	1.9528	0.9768	0.5859	0.9344	0.1644	0.6087	0.2981	0.6731	0.7719	0.6055	0.2652	1.2122	0.5986
AP000790.1	0.0000	0.0000	0.0000	0.0000	0.0000	0.0000	0.0000	0.0000	0.0000	0.0000	0.0000	0.0000	0.0000	0.0000	0.0000	0.0000	0.0000	0.0000	0.0000	0.0000	0.0000	0.0000	0.0000	0.0000	0.0000	0.0000	0.0000	0.0000	0.0000	0.0000	0.0000	0.0000	0.0000	0.0000	0.0000	0.0000	0.0000	0.0000	0.0000	0.0000	0.0000	0.0000	0.0000	0.0000	0.0000	0.0000	0.0000	0.0000	0.0000
AP002358.1	0.2077	1.8565	0.0206	0.0000	0.2398	0.0573	1.2709	0.2205	0.0000	0.0604	0.0202	0.3433	0.0418	0.1126	0.2287	0.1520	0.0745	0.0995	0.1105	0.1828	0.0440	0.0815	0.0920	0.0231	0.5383	0.1031	0.0453	0.1678	0.0000	0.0470	0.0454	0.0913	0.0131	0.0355	0.0000	0.6388	0.7670	0.0235	1.0431	0.0352	0.5807	0.0556	0.1278	0.0495	0.0415	0.2297	0.0455	0.0246	0.7619
AC090921.1	0.2089	0.2335	0.2901	0.1135	0.1056	0.0673	0.2762	0.5520	1.4149	0.2125	0.3796	0.1727	0.2940	0.0661	0.2301	0.2229	0.2915	0.5137	0.0649	0.8582	0.4127	0.0956	0.2160	0.2713	0.1053	0.3225	0.3193	0.0492	0.4646	0.1103	0.1066	0.5360	0.4919	0.2084	0.2021	0.2068	0.3858	0.2211	0.1836	0.7428	0.0000	0.0870	0.1199	0.4644	0.1463	0.0000	0.0534	0.1155	0.1626
LINC00612	0.2034	0.6819	0.1977	0.0331	0.1747	0.1376	0.1936	0.1814	0.0318	0.0414	0.0139	0.0672	0.0286	0.0386	0.2016	0.8465	0.0511	0.0546	0.0758	0.0912	0.2260	0.0698	0.0000	0.0951	0.0308	0.0707	0.0933	0.1582	0.1659	0.0805	0.0311	0.0313	0.2604	0.0731	0.0394	0.1510	0.1127	0.0646	0.0358	0.1085	0.0824	0.1144	0.0350	0.1526	0.0855	0.0473	0.0312	0.0844	0.0950
AC004540.1	1.7713	0.8867	2.4831	1.3773	0.8541	0.3555	1.2316	1.1623	0.2876	1.0412	1.1205	0.3897	1.4568	0.3054	2.2289	0.6700	0.6643	2.0517	1.4459	0.8568	2.2237	1.3979	0.6658	0.8423	1.1825	1.9441	1.2042	0.8293	2.7791	1.6030	0.9244	0.5311	3.6299	1.1703	0.8009	0.9820	1.1892	0.6116	1.2737	1.7379	0.5899	1.0275	0.4556	1.2750	1.6991	1.0954	0.4671	2.1274	1.2888
LINC00243	0.5367	1.9703	0.6121	0.2186	0.0387	0.5925	1.7941	1.4053	0.0300	0.4679	0.1045	0.2851	0.2698	0.1454	0.9708	0.6626	0.4813	0.3856	0.2142	0.5153	1.1927	0.2369	0.0793	0.2091	0.0580	0.6657	0.3223	0.1355	0.1137	0.2429	0.0880	0.1180	0.5076	0.2065	0.2225	1.6508	0.6370	0.0609	0.1348	0.2499	0.2587	0.3113	0.4952	0.5432	0.3221	0.2375	0.0588	0.8585	0.1342
LINC01588	0.1987	5.7677	0.3876	0.2814	0.5402	0.4159	2.3119	0.9094	0.0961	0.8759	0.4932	0.6530	0.8790	0.7269	0.6512	0.6694	0.5307	0.4664	0.5419	0.8321	0.5678	0.5003	0.5380	0.4644	1.1302	0.5313	0.5351	0.9967	0.1788	0.8917	0.9090	0.8739	0.3049	0.6400	1.2721	1.1065	1.6249	1.1341	0.6945	0.8467	0.5045	0.1951	0.9453	0.5087	0.5101	0.8610	0.3263	0.3885	0.5412
BX546450.1	0.0000	0.1929	0.0000	0.2813	0.0000	0.0000	0.0000	0.0000	0.0000	0.0000	0.2353	0.0000	0.2430	0.0000	0.0000	0.0000	0.0000	0.0000	0.0000	0.0967	0.0000	0.0000	0.1785	0.0000	0.0000	0.0000	0.0000	0.0000	0.5119	0.0000	0.0000	0.0000	0.0000	0.0000	0.0000	0.1282	0.0000	0.0000	0.0000	0.1023	0.0000	0.0000	0.0000	0.0000	0.2418	0.0000	0.0000	0.0000	0.0000
AC104472.1	0.0000	0.0000	0.0000	0.0428	0.1061	0.0507	0.0000	0.0000	0.0000	0.0000	0.0358	0.0434	0.0000	0.0498	0.0000	0.0000	0.0879	0.0704	0.2934	0.0000	0.0000	0.0361	0.2714	0.0409	0.0000	0.0000	0.0000	0.0000	0.0389	0.0416	0.1608	0.3233	0.0000	0.0000	0.0000	0.0000	0.0000	0.0417	0.1385	0.2178	0.0000	0.0328	0.0000	0.0438	0.0735	0.0407	0.1609	0.0436	0.2452
HLA-F-AS1	0.6971	5.5408	0.8157	0.7787	1.5796	6.3481	1.8325	1.8844	0.5446	0.6280	1.5603	0.4279	0.6727	0.8122	1.9516	2.3459	3.1341	0.5075	4.3582	0.9593	1.2687	1.6000	1.4616	0.6516	13.8503	0.9453	2.1612	0.8165	0.6347	0.9462	1.3566	0.7050	1.0197	2.0621	3.6982	0.8872	3.8977	1.1065	2.5905	1.4515	0.7660	0.5599	3.0012	0.5146	0.7669	2.1589	1.0988	1.3710	0.9996
AC113167.1	0.0000	0.0000	0.0000	0.0118	0.0000	0.0419	0.0459	0.0286	0.0226	0.0294	0.0098	0.0000	0.0203	0.0000	0.0318	0.0000	0.1210	0.0582	0.0135	0.0729	0.0000	0.0000	0.0598	0.0000	0.0000	0.0502	0.0221	0.0000	0.1071	0.0114	0.0000	0.0000	0.0574	0.0260	0.0280	0.0751	0.0000	0.0115	0.0000	0.0171	0.0000	0.0452	0.0000	0.0482	0.0000	0.0000	0.0000	0.1079	0.0169
AP000317.1	0.0000	0.3466	0.0718	0.1684	0.1045	0.0999	0.1640	0.1536	0.0000	0.1052	0.1409	0.0000	0.1455	0.0980	0.1138	0.3309	0.0000	0.0693	0.1926	0.0000	0.1532	0.0710	0.1069	0.0805	0.0000	0.2394	0.0000	0.0000	0.0766	0.4912	0.0000	0.1591	0.3651	0.2475	0.1000	0.0000	0.3818	0.0821	0.2726	0.0000	0.2791	0.0000	0.1781	0.2585	0.0724	0.0000	0.0000	0.0000	0.0000
AC005323.1	0.0000	0.0631	0.0000	0.0000	0.0000	0.0000	0.0000	0.0000	0.0000	0.0000	0.0000	0.0000	0.0000	0.0000	0.0622	0.0000	0.0000	0.0000	0.0000	0.0000	0.0000	0.0000	0.0000	0.0000	0.0000	0.0000	0.0000	0.0000	0.0000	0.0000	0.0000	0.0000	0.0000	0.0000	0.0000	0.0000	0.0000	0.0000	0.0000	0.0000	0.0000	0.0000	0.0000	0.0000	0.0000	0.0000	0.0865	0.0468	0.0000
AC129492.1	0.2768	1.8557	0.2562	0.0752	0.1398	0.0000	0.8417	0.5028	0.9012	0.3754	0.5029	0.0381	0.5194	0.0875	0.2032	0.1772	0.3476	0.6188	0.1289	0.8527	0.1367	0.5068	0.3338	0.0719	0.0697	0.1602	0.6699	0.0652	2.7697	0.0731	0.1412	0.0710	0.2036	0.1657	0.7585	0.3083	0.1278	0.0000	0.0405	0.1367	0.0934	0.1729	0.1192	0.3845	0.3553	0.1429	0.2121	0.0765	0.5385
AL645728.1	1.6299	1.3460	1.0576	0.5484	1.1455	0.9925	0.7026	1.0355	1.6333	1.4776	0.3621	0.4099	0.8477	0.1680	0.9363	1.4970	0.5042	1.8533	0.6599	1.2899	1.5222	0.6569	0.1831	0.6901	0.6964	1.0255	0.5957	0.5760	1.7069	0.6453	0.1898	0.2181	2.0956	0.7210	0.3769	1.4994	0.2617	0.6749	0.3425	0.6508	0.4543	0.3542	0.4882	1.0335	0.4465	0.6310	0.9774	0.4702	0.7858
AL008729.1	0.5878	2.9256	0.4822	0.5659	0.6209	0.7742	1.0384	0.7941	0.4801	0.2718	1.0011	0.3533	1.5040	0.7095	0.6766	0.4105	0.6709	0.5017	0.2737	0.2993	0.5542	0.4953	0.7181	0.5412	0.5655	0.5258	0.7759	0.6610	0.6535	0.2962	0.3476	0.6580	0.5189	0.3838	0.2842	0.7935	0.5673	0.3393	0.1644	0.5066	0.2885	0.5508	0.6212	0.3563	0.3554	0.2896	0.1433	0.8421	0.4990
AC131097.1	0.0000	0.0000	0.0782	0.0000	0.0000	0.0000	0.0893	0.1674	0.0880	0.8019	0.0767	0.0000	0.0000	0.0000	0.0000	0.0000	0.0943	0.1510	0.4195	0.4415	0.0000	0.0000	0.1164	0.0000	0.1703	0.2608	0.5164	0.0000	1.5025	0.0000	0.4310	0.0000	0.7954	0.0000	0.1089	0.0836	0.0000	0.0894	0.0000	0.0000	0.0000	0.0000	0.0000	0.0000	0.0788	0.0000	0.8630	0.0000	0.0000
CD27-AS1	9.5482	16.0565	11.7847	10.5158	11.4925	12.2338	14.9922	13.9481	13.7023	7.6555	19.3143	17.3705	20.6694	10.8798	12.5508	64.2247	16.8000	9.5551	13.2912	12.6597	13.8022	12.1921	17.4731	11.4798	13.2198	12.4354	21.6103	13.7908	16.3554	10.0680	19.7423	18.7065	10.1595	10.3942	13.9691	8.7523	32.0641	18.0559	15.7128	13.5809	13.6915	6.1017	17.2199	13.8041	10.2143	13.5224	8.6415	15.1316	17.1434
ALOX12-AS1	1.2472	4.6690	1.1157	0.7436	1.4225	0.8818	1.7032	1.7643	2.9335	0.8762	1.2350	0.7969	1.2847	1.1706	1.6705	1.3499	1.0225	1.3364	1.0297	0.7273	1.4762	1.2448	1.0500	0.6811	1.0108	1.0569	1.3756	0.7362	1.5914	0.4174	1.1416	0.7124	1.6628	0.7926	1.2684	1.1551	2.4689	1.1021	1.1526	1.4399	0.5900	1.1245	0.4982	1.0288	2.1154	1.7821	0.6207	1.6317	2.0561
AC025171.2	1.5382	9.8692	1.5117	1.5011	3.9698	4.1188	5.1339	5.0320	0.2380	1.7814	4.4197	0.6041	1.7146	5.0117	2.5487	2.7200	1.4660	1.7361	2.7512	1.7827	1.9177	1.6104	2.3299	2.5270	2.4636	2.4683	4.3294	1.8839	1.9640	1.1336	4.3944	2.9065	2.4132	1.7956	1.5613	2.1709	8.0699	0.7373	2.9313	2.1567	1.0996	1.3224	2.0983	1.2693	2.1964	3.5140	1.6338	1.7937	2.6842
FAM74A1	0.0000	0.0000	0.0000	0.0000	0.0000	0.0000	0.0000	0.0000	0.0000	0.0000	0.0000	0.0000	0.0000	0.0000	0.0000	0.0000	0.0000	0.1752	0.0000	0.0000	0.0000	0.0000	0.0000	0.0000	0.0000	0.0000	0.0000	0.0000	0.0000	0.0000	0.0000	0.0000	0.0000	0.0000	0.0000	0.0000	0.0000	0.0000	0.0000	0.0000	0.0000	0.0000	0.0000	0.0000	0.0000	0.0000	0.0000	0.0000	0.0000
LINC00588	0.0000	0.0226	0.0000	0.0000	0.0000	0.0000	0.0000	0.0000	0.0000	0.0000	0.0000	0.0000	0.0000	0.0000	0.0000	0.0000	0.0000	0.0000	0.0000	0.0000	0.0000	0.0000	0.0000	0.0000	0.0000	0.0000	0.0000	0.0000	0.0000	0.0000	0.0000	0.0000	0.0000	0.0000	0.0000	0.0000	0.0000	0.0000	0.0000	0.0000	0.0000	0.0000	0.0000	0.0000	0.0000	0.0000	0.0000	0.0000	0.0000
LINC00269	0.0698	0.0390	0.0000	0.0284	0.0000	0.0000	0.0830	0.2766	1.3088	0.0000	0.0238	0.0288	0.0491	0.0331	0.0768	0.0000	0.0876	0.2808	0.0000	0.0000	0.0517	0.0240	0.0361	0.0000	0.0000	0.0000	0.0533	0.0000	0.3621	0.0000	0.0000	0.0000	0.3543	0.0209	0.0337	0.0000	0.0322	0.1108	0.0307	0.2895	0.0000	0.0218	0.0000	0.0291	0.0244	0.0270	0.0000	0.0000	0.0000
BASP1-AS1	0.0622	0.1699	0.0528	0.0394	0.0175	0.0801	0.1261	0.0411	0.0054	0.0422	0.0235	0.0400	0.0389	0.0262	0.1598	0.0442	0.0058	0.0510	0.0193	0.0348	0.0870	0.0380	0.0286	0.0485	0.0418	0.0160	0.0158	0.0489	0.0051	0.0547	0.0582	0.0106	0.0153	0.0703	0.0201	0.0564	0.0574	0.0055	0.0304	0.0246	0.0373	0.0086	0.0536	0.0576	0.0242	0.0589	0.0265	0.0172	0.0807
LINC01020	0.0000	0.0000	0.0000	0.0000	0.0000	0.0000	0.0000	0.0000	0.0000	0.0000	0.0000	0.0000	0.0000	0.0000	0.0000	0.0000	0.0000	0.0000	0.0000	0.0000	0.0000	0.0000	0.0000	0.0000	0.0000	0.0000	0.0000	0.0125	0.0000	0.0000	0.0000	0.0000	0.0078	0.0000	0.0000	0.0000	0.0000	0.0000	0.0000	0.0000	0.0000	0.0000	0.0000	0.0000	0.0000	0.0000	0.0000	0.0000	0.0000
LINC02449	1.0400	1.1983	0.6091	0.5030	1.1820	1.1928	0.5413	1.2879	0.4317	0.3306	0.5756	0.4565	0.5031	2.2190	0.5725	3.9319	0.2720	0.3705	0.9987	0.9465	1.0110	0.4909	1.0750	0.5570	0.3439	0.9782	1.3163	0.2527	1.2525	0.5404	1.5670	1.0504	1.0328	0.5641	1.5715	0.4826	3.6301	0.2063	1.5138	0.8088	0.1316	0.5888	1.2873	0.5688	0.8418	1.1072	0.0747	0.8356	0.7966
LINC02649	0.8030	1.0731	0.7979	0.7824	0.6602	2.1748	0.9616	0.5460	0.0738	0.1441	1.1048	0.4944	0.7755	0.8810	1.1788	0.3125	1.2257	0.4223	0.3519	0.4145	0.5715	1.8271	0.8138	0.8831	0.8807	1.2213	0.6979	0.3339	0.0583	0.0748	1.2774	0.4847	0.3822	0.3393	1.3705	0.2104	1.0465	0.9747	0.4567	1.4274	0.4356	0.3246	0.2712	0.4724	0.2646	0.4145	0.2654	1.0578	0.1838
AC116351.1	3.0357	2.4303	3.2852	0.5841	0.2777	0.4387	1.4219	1.5038	0.0747	1.7505	0.9607	0.4741	1.1773	0.0680	1.1316	0.3213	0.6002	0.6091	0.8013	0.6694	1.2571	0.4103	0.3459	1.2290	0.3614	0.8855	0.3471	0.6927	0.4783	1.3628	0.5854	0.5886	1.1922	1.3161	0.3236	0.8340	0.6620	0.1707	0.6932	0.6090	0.5968	1.3140	0.4734	2.0120	0.9873	0.6663	0.3297	1.8834	1.1439
DHRS4-AS1	7.3325	7.1024	9.4545	4.4155	9.1458	2.7701	7.7702	9.2173	11.0576	5.3430	8.3587	3.3717	7.5172	3.9442	4.6768	2.7318	6.2449	10.0653	5.3136	9.8086	5.9861	5.1158	5.9901	4.6449	9.8188	6.3323	4.7297	5.8169	10.1895	6.8285	14.4902	16.6700	12.3931	5.7157	13.9636	5.9120	7.4240	12.0772	11.1822	9.2850	6.0519	5.2271	10.9477	5.6511	6.6651	5.0746	7.3857	7.3078	6.0853
AC135983.1	0.0000	0.0000	0.3160	0.0000	0.0000	0.0000	0.0000	0.0000	0.0000	0.0000	0.0517	0.0000	0.0000	0.0000	0.0000	0.0000	0.0000	0.0509	0.0000	0.0850	0.0000	0.0000	0.0000	0.0591	0.0000	0.0000	0.0000	0.0536	0.0000	0.0000	0.0581	0.1168	0.0000	0.0454	0.0000	0.0000	0.0000	0.0000	0.0000	0.0000	0.0000	0.0000	0.0000	0.0000	0.0000	0.0587	0.0000	0.0000	0.0000
FAM66B	0.3622	0.2452	0.4342	0.3576	0.4491	0.3498	0.3482	0.3914	0.0772	0.2567	0.2243	0.1723	0.4788	0.3122	0.6162	1.2505	0.3031	0.2502	0.4496	0.5347	0.6910	0.4144	0.2609	0.3078	0.2489	0.2414	0.5535	0.3879	1.2282	0.1130	0.8987	0.4223	0.6249	0.4663	1.3904	0.3829	0.2735	0.3397	0.3665	0.3446	0.5628	0.2537	0.0851	0.2195	0.0538	0.4249	0.5634	0.4369	0.6277
MIR99AHG	0.1842	0.0802	0.5491	0.2938	0.7424	0.0861	0.5044	0.2651	0.0742	0.6626	0.1915	0.1522	0.4884	0.1526	0.6917	0.2780	0.2597	0.4629	0.1571	0.3377	0.7540	0.2516	0.2465	0.2734	0.1964	0.3277	0.1067	0.3001	0.3305	0.1121	0.1454	0.1999	0.9551	0.2437	0.2194	0.2533	0.2058	0.1539	0.2778	0.3171	0.1884	0.1877	0.0902	0.6011	0.1181	0.1561	0.1917	0.4889	0.5929
LL22NC01-81G9.3	0.3356	0.0000	0.0000	0.0000	0.0000	0.0000	0.0665	0.0000	0.0000	0.0000	0.0000	0.0000	0.0000	0.0000	0.0000	0.0000	0.0000	0.0000	0.0000	0.0000	0.0000	0.0000	0.0000	0.0000	0.0000	0.0000	0.0000	0.0000	0.0000	0.0000	0.0000	0.0000	0.0370	0.0000	0.0811	0.0623	0.0000	0.0000	0.0000	0.0000	0.0000	0.0000	0.0000	0.0000	0.0587	0.0000	0.0643	0.0000	0.0000
MIR17HG	0.8821	3.3264	0.5664	1.2216	0.9358	1.0224	1.2594	1.3000	0.6203	0.5384	3.1249	1.2210	1.6759	1.1294	1.3112	2.5835	1.2368	0.7838	0.9241	0.0741	1.3885	0.9085	2.1884	1.0136	1.8004	1.3787	4.5671	1.2471	0.5557	0.2270	4.4560	1.6631	1.0221	0.6468	1.3650	0.5076	0.7329	1.9078	0.8334	2.7572	1.0864	0.9782	1.1394	0.4779	1.3123	0.3757	0.6928	1.1341	0.9782
MCM3AP-AS1	0.5979	3.2009	0.8243	0.5276	0.9145	0.7940	1.0077	1.0366	0.8889	0.5743	1.5330	0.2264	0.8647	1.7482	0.9051	1.2598	0.9383	1.2863	0.6959	0.5581	0.7935	0.8210	1.1588	0.9056	0.7783	0.6729	0.9201	0.9333	0.6277	0.3025	1.8558	1.3164	1.2461	0.5268	2.0880	0.7213	1.4565	0.6393	0.7225	0.7774	0.3810	0.7833	0.9081	0.3114	0.7092	0.8294	0.6108	0.9711	0.8142
AATBC	0.2049	4.0257	0.2371	0.2782	0.3019	1.1051	0.8939	3.6712	0.2001	1.4243	0.6282	1.3406	0.8171	1.1660	0.5828	1.7599	1.1721	0.3206	2.3534	0.7269	0.2656	0.4573	0.9179	0.7183	2.3234	0.2965	2.0096	1.6416	0.1898	0.8519	1.8036	0.1840	0.3919	0.3168	1.4863	0.5198	1.9232	2.3447	4.4573	0.2631	0.7029	0.2880	1.1028	0.2562	0.2032	0.9520	4.0432	0.8781	2.0729
BCRP3	0.3339	0.4263	0.4966	0.1166	0.5301	0.0000	0.4540	0.1654	0.0373	2.4257	0.3249	0.0788	0.2014	0.0905	0.3676	0.0916	0.2795	0.0960	0.0888	0.0267	0.0707	0.1637	0.0493	0.1858	0.0721	0.7178	0.4374	1.5845	0.1414	0.0378	0.1460	0.2202	0.1895	0.0856	0.0461	0.3895	0.2202	0.3028	0.0000	1.0174	0.1931	0.2682	0.0000	0.1590	0.2003	0.0739	0.1096	0.5934	0.7237
LINC00598	0.0888	0.2883	0.1879	0.2343	0.0363	0.1471	0.1711	0.3374	2.4130	0.2152	0.1095	0.0315	0.1786	0.0361	0.3261	0.0840	0.2089	0.5163	0.1418	0.1280	1.0780	0.1075	0.0743	0.1285	0.1983	0.1763	0.0550	0.1465	0.7024	0.1039	0.1133	0.0456	0.3380	0.0785	0.1268	0.3109	0.0625	0.0839	0.0967	0.1429	0.0600	0.0661	0.0656	0.0599	0.1125	0.1147	0.0486	0.0702	0.2667
FAM230B	0.0000	0.0000	0.0000	0.0000	0.0000	0.0000	0.0000	0.0000	0.0102	0.0000	0.0089	0.0000	0.0000	0.0000	0.0000	0.0000	0.0000	0.0000	0.0000	0.0000	0.0000	0.0000	0.0000	0.0000	0.0000	0.0000	0.0000	0.0000	0.0000	0.0000	0.0000	0.0000	0.0000	0.0000	0.0000	0.0000	0.0000	0.0000	0.0000	0.0000	0.0000	0.0000	0.0000	0.0000	0.0000	0.0000	0.0000	0.0000	0.0000
LINC00189	0.0766	0.8555	0.4252	1.0603	0.5415	0.2958	0.1215	1.3275	0.0000	0.1558	0.1043	0.0000	0.5388	0.0726	0.0843	0.1470	0.2564	0.0513	0.0713	0.3431	1.2477	0.1051	0.0791	0.2982	0.0000	0.0886	0.9362	0.4330	0.0000	0.0000	0.1172	0.2357	0.3042	0.2750	0.1481	0.4548	0.2120	0.0608	0.1346	0.1361	1.0334	0.1913	0.0659	0.1914	0.1608	0.2964	0.0587	0.2540	0.2681
TTTY5	0.0000	0.0000	0.0000	0.0000	0.0000	0.0000	0.0000	0.0000	0.0000	0.0000	0.0000	0.0000	0.0000	0.0000	0.0000	0.0000	0.0000	0.0000	0.0000	0.0000	0.0000	0.0000	0.0000	0.0000	0.0000	0.0000	0.0000	0.0000	0.0000	0.0000	0.0000	0.0000	0.0000	0.0000	0.0000	0.0000	0.0000	0.0000	0.0000	0.0000	0.0000	0.0000	0.0000	0.0000	0.0000	0.0000	0.0000	0.0000	0.0000
AC114730.1	0.0000	0.0000	0.0000	0.0000	0.0891	0.0000	0.0000	0.0000	0.1378	0.0000	0.0000	0.1457	0.0000	0.0000	0.0000	0.0000	0.0000	0.0000	0.0000	0.0000	0.0000	0.0000	0.0000	0.0000	0.0000	0.0000	0.0000	0.0000	0.0000	0.0000	0.0000	0.0000	0.0000	0.0000	0.3411	0.0000	0.0000	0.0000	0.0000	0.0000	0.0000	0.0000	0.0000	0.1470	0.0000	0.0000	0.0000	0.0000	0.0000
AC245128.1	0.0000	0.0719	0.0000	0.0000	0.0000	0.0000	0.0000	0.0000	0.0000	0.0000	0.0000	0.0000	0.0000	0.0000	0.0000	0.0000	0.0000	0.0000	0.0000	0.0000	0.0000	0.0000	0.0000	0.0000	0.0000	0.0000	0.0000	0.0000	0.0000	0.0000	0.0000	0.0000	0.0000	0.0000	0.0000	0.0000	0.0000	0.0000	0.0000	0.0000	0.0000	0.0000	0.0000	0.0000	0.0000	0.0000	0.0000	0.0000	0.0000
ARHGAP27P1-BPTFP1-KPNA2P3	0.8219	3.4895	0.8177	1.3390	2.1313	4.3661	1.0430	1.3978	1.5412	1.0868	5.1883	4.7316	2.3518	3.0917	2.1718	2.2448	1.8575	0.7348	1.1225	0.6444	1.2987	2.8781	8.9203	5.0794	5.5500	1.4589	5.5061	1.9752	1.7665	0.3688	1.7823	2.5720	1.4752	0.6395	2.3846	0.4068	5.8421	3.1311	2.4800	2.0940	2.6067	1.1809	2.5006	0.5708	1.7453	2.2273	1.5744	2.6586	4.5407
LINC01139	0.0279	0.0312	0.0387	0.0000	0.3031	0.6469	0.2213	0.2903	0.0327	0.2555	0.0570	0.0000	0.0000	3.5992	0.2458	6.3059	0.1402	0.1123	0.0130	0.1172	0.0103	0.0096	0.0144	0.0217	0.0422	0.0808	0.0320	0.0690	0.2689	0.0773	0.0000	0.0644	0.0185	0.0334	0.0000	0.0104	0.0000	0.0000	0.0000	0.1240	0.0000	0.0261	0.0240	0.1279	0.0293	0.0432	0.0214	0.0694	0.0163
AP002761.1	0.9530	0.7099	0.4410	0.2588	0.0000	5.5230	0.7559	0.0000	0.0000	0.0000	0.0000	1.3125	0.8941	1.2050	0.3498	5.6939	0.0000	0.0000	2.9581	0.0000	0.2353	1.0906	0.0000	1.2373	0.9605	0.3678	0.2428	0.2245	0.0000	0.2515	1.7019	0.9778	0.4206	2.8519	2.4578	0.4717	0.8798	0.2521	1.3960	0.1882	0.2144	0.0000	0.2735	0.0000	0.6672	0.9839	1.2171	0.5270	1.4831
LINC01356	0.1046	0.0292	0.0908	0.0213	0.0528	0.0253	0.2281	0.1166	0.0204	0.1330	0.0534	0.0432	0.0368	0.1736	0.0864	0.6026	0.0438	0.0000	0.0487	0.1172	0.0387	0.1616	0.0541	0.1222	0.1977	0.1211	0.2398	0.0739	0.0775	0.1863	0.2402	0.2817	0.0808	0.0156	0.0000	0.0194	0.0483	0.1660	0.1379	0.1394	0.0353	0.0817	0.0901	0.0872	0.0183	0.0405	0.0000	0.1301	0.0305
LINC02337	0.0000	0.0000	0.0000	0.0000	0.0000	0.0000	0.0000	0.0000	0.0000	0.0000	0.0000	0.0000	0.0000	0.0000	0.0000	0.0000	0.0000	0.0000	0.0000	0.0000	0.0000	0.0000	0.0000	0.0000	0.0000	0.0000	0.0000	0.0000	0.0000	0.0000	0.0000	0.0000	0.0000	0.0000	0.0000	0.0000	0.0000	0.0000	0.0000	0.0000	0.0000	0.0000	0.0000	0.0000	0.0000	0.1723	0.0000	0.0000	0.0000
LINC00955	0.0000	0.0000	0.0000	0.0000	0.2015	0.0000	0.0316	0.0790	0.0000	0.0000	0.0000	0.0000	0.0000	0.1513	0.0000	0.0000	0.0000	0.0000	0.0371	0.1340	0.1182	0.0000	0.0000	0.0000	0.0000	0.0000	0.0000	0.0000	0.0000	0.0000	0.0305	0.0000	0.1760	0.0716	0.0000	0.1184	0.0000	0.0317	0.0000	0.0000	0.0000	0.0000	0.0000	0.0000	0.0000	0.0000	0.0306	0.0662	0.0000
LY86-AS1	0.0423	6.1832	0.0440	0.0804	0.0142	0.0545	1.2693	0.1956	0.0386	0.2581	0.0624	0.2155	0.0595	0.0267	0.2639	0.0632	0.2301	0.2175	0.0394	0.1974	0.3603	0.0920	0.0364	0.0659	0.0213	0.0735	0.0377	0.0847	0.0104	0.0000	0.0162	0.0109	0.0218	0.0253	0.0341	0.6909	0.0130	0.0112	0.1301	0.0334	0.0523	0.0793	0.0486	0.2174	0.0592	0.0382	0.0108	0.0409	0.0658
AC009403.1	2.4998	5.9980	2.0197	1.2017	4.6578	2.5728	3.1854	3.6946	9.6054	1.3755	2.7637	1.2868	3.1718	3.6920	1.7596	4.0399	1.8523	3.4075	2.6330	1.7443	1.6088	2.9544	3.4311	3.1924	2.6640	2.0400	4.7913	2.4911	2.7942	0.5841	3.0110	3.9104	3.7079	1.1037	2.1401	1.3995	2.0428	2.7971	2.2330	2.8166	0.9955	1.9456	1.1645	1.6052	2.1517	1.7769	2.2295	2.8891	5.0223
AC073316.1	0.0965	0.0539	0.0670	0.0393	0.1219	0.0000	0.5740	0.0478	0.0000	0.1963	0.0657	0.4785	0.4074	0.0915	0.2656	0.0618	0.0000	0.1294	0.3594	0.0540	0.5718	0.3644	0.0000	0.3383	0.4377	0.0000	0.1106	0.0000	0.0715	0.0764	0.2954	0.0000	0.0852	0.1733	0.3266	0.6448	0.0445	0.0000	3.2227	0.0000	0.0651	0.1206	0.0415	0.0804	0.1013	0.0747	0.0000	0.0400	0.6758
AL158066.1	0.0000	0.0000	0.0000	0.0000	0.0000	0.0000	0.0000	0.0000	0.0000	0.0000	0.0000	0.0000	0.0000	0.0000	0.0000	0.0000	0.0000	0.0000	0.0000	0.0000	0.0000	0.0000	0.0000	0.0000	0.0000	0.0000	0.0000	0.0000	0.0000	0.0000	0.0000	0.0000	0.0000	0.0000	0.0000	0.0000	0.0000	0.0000	0.0000	0.0000	0.0000	0.0000	0.0000	0.0000	0.0000	0.0000	0.0000	0.0000	0.0000
AC073263.1	1.3309	0.6291	0.1421	0.1251	0.4396	0.1483	0.0812	0.0254	0.1200	0.3124	0.1743	0.6768	0.2161	0.9709	0.2818	1.0158	0.0000	0.0000	0.1907	0.0000	0.1896	0.5272	0.1058	0.3190	0.4643	0.1778	0.3912	0.7960	0.8725	0.1216	1.6454	1.0241	0.0904	0.4289	0.0000	0.1900	0.3780	0.9344	0.1350	0.3033	0.1382	0.1279	0.6612	0.4693	0.6092	0.5945	0.5883	0.1698	0.4780
AC099552.1	0.1119	0.1250	0.0000	0.0000	0.0565	0.0000	0.0887	0.3879	0.0000	0.0000	0.0000	0.0000	0.0000	0.0000	0.0000	0.0000	0.0000	0.0000	0.0000	0.3759	0.0000	0.0000	0.0000	0.0871	0.0000	0.0000	0.0000	0.0000	0.0000	0.0000	0.1712	0.0000	0.1975	0.0000	0.0000	0.1661	0.0000	0.0000	0.0000	0.0000	0.0000	0.0000	0.0000	0.0000	0.0000	0.0000	0.0000	0.0000	0.0000
RBM38-AS1	1.1388	4.0293	1.0540	0.2706	1.4143	1.1458	2.2206	1.9745	1.0381	0.4826	1.5839	0.7058	0.8681	1.2150	1.3584	2.4908	1.5490	0.9228	1.1046	0.9302	1.1247	1.2381	1.3243	0.5914	3.3717	0.8240	1.5955	1.1068	0.9144	0.3382	1.5980	1.2415	0.7330	0.5680	2.1110	1.3387	1.9712	1.0922	1.1260	0.9278	0.9286	0.5336	0.8581	0.6723	0.6976	1.2124	0.6545	0.9839	0.6646
KIRREL3-AS3	0.0000	0.0000	0.0000	0.0383	0.0238	0.0000	0.0000	0.0233	0.0000	0.0000	0.0000	0.0000	0.0000	0.0000	0.0000	0.0000	0.0000	0.1263	0.0000	0.0264	0.0000	0.0000	0.0000	0.0000	0.0000	0.0000	0.0000	0.0000	0.0000	0.0000	0.0000	0.0000	0.0000	0.0000	0.0000	0.0000	0.0435	0.0000	0.0000	0.0000	0.0000	0.0294	0.0000	0.0000	0.0000	0.0000	0.0000	0.0000	0.0000
LINC01644	0.5345	0.3413	0.1590	0.1866	5.1302	0.5900	1.1507	0.3026	0.0000	2.4077	0.0520	0.0631	1.1820	1.1586	0.7566	0.0978	1.9174	0.5120	1.2798	0.2138	0.3394	0.1049	2.2889	5.4130	0.5772	1.5911	0.2918	0.1619	0.0000	0.0000	1.5195	2.1154	0.4044	0.0914	10.7078	0.5102	0.3524	0.2424	0.1342	1.2216	0.0515	0.0954	0.0000	1.1455	0.1069	0.0000	6.0850	0.4433	0.1782
AC110619.1	0.3087	0.0575	0.1786	0.0838	0.1300	0.2485	0.0612	0.5990	0.0804	0.0262	0.2103	0.2551	0.2896	0.2196	0.1700	12.2698	0.6245	0.0518	0.4791	0.3026	0.1334	0.1237	0.0000	0.0802	0.4279	0.2978	0.7668	0.2910	0.2860	0.5704	0.4529	0.0396	0.2498	0.4312	0.4230	0.0955	4.9163	0.0817	0.3166	0.4116	0.0694	0.1607	2.4813	0.0643	0.8826	5.6575	0.1971	0.2347	0.5105
LINC00339	0.8624	3.7800	0.8135	0.3963	1.4075	0.6621	1.7188	1.2487	1.1748	0.3823	1.0846	0.1096	0.9024	0.5662	1.0469	1.7127	0.5738	0.7859	0.5353	0.3096	0.9827	0.6225	0.3200	0.2239	0.5349	0.6144	0.4900	0.7033	0.7211	0.1226	0.7954	0.4764	1.0541	0.3970	0.3635	1.0178	0.7553	0.4738	0.2526	0.7075	0.2537	1.5609	0.3808	0.3686	0.7431	0.9759	0.5930	1.2471	0.4904
MIF-AS1	1.5789	2.0161	2.6225	1.3780	1.3103	0.0000	3.3545	2.6257	0.7930	0.1721	3.6877	0.1398	0.9523	0.6417	2.8559	0.4332	1.4160	0.8319	3.1505	2.7792	1.3783	0.1162	4.4298	0.0000	0.5967	4.4390	4.3522	0.0797	0.3761	1.0716	1.4674	3.0375	2.0409	1.3162	2.7267	0.8791	0.1562	0.8951	0.3469	1.1694	0.3044	0.8102	1.2625	0.0000	3.0397	3.7985	1.2098	2.9932	2.6985
AC008060.1	0.0000	0.0000	0.0000	0.0000	0.0000	0.0000	0.0000	0.0266	0.0000	0.0000	0.0000	0.0000	0.0000	0.0000	0.0000	0.0000	0.0000	0.0000	0.0000	0.0000	0.0397	0.0000	0.0000	0.0000	0.0000	0.0000	0.0000	0.0000	0.0000	0.0000	0.0000	0.0000	0.0000	0.0000	0.0000	0.0000	0.0000	0.0000	0.0000	0.0000	0.0000	0.0000	0.0000	0.0447	0.0000	0.0000	0.0000	0.0000	0.0000
FAM138C	0.0000	0.0000	0.0000	0.0000	0.0000	0.0000	0.0000	0.0000	0.0000	0.0000	0.0000	0.0000	0.0000	0.0000	0.0000	0.0000	0.0000	0.0000	0.0000	0.0000	0.0000	0.0000	0.0000	0.0000	0.0000	0.0000	0.0000	0.0000	0.0000	0.0000	0.0000	0.0000	0.0000	0.0000	0.0000	0.0000	0.0000	0.0000	0.0000	0.0000	0.0000	0.0000	0.0000	0.0000	0.0000	0.0000	0.0000	0.0000	0.0000
AC011298.1	5.6336	0.0274	0.9521	0.1796	0.0619	0.1893	0.2720	0.1699	0.4593	0.0000	3.8711	0.6275	0.8962	2.5784	0.4315	0.0000	1.0866	0.0164	1.4369	0.0823	0.1814	0.7400	0.3038	0.0382	0.2592	1.6163	0.5054	0.4675	0.0000	0.0000	1.0498	1.3194	0.0757	0.2199	0.1658	0.4364	0.1357	0.6804	0.1292	2.2931	0.6446	10.4967	0.6117	0.8370	17.7650	1.2517	0.8070	1.8690	0.0000
AC125494.1	0.2429	0.5814	0.0963	0.2826	0.2979	0.3016	0.3302	0.4468	0.2169	0.1764	0.3309	0.0287	0.1465	0.3948	0.1146	1.1549	0.1452	0.2559	0.2908	0.1360	0.2570	0.2859	0.4303	0.0811	0.2098	0.0402	0.4772	0.1226	0.0771	0.0824	0.4249	0.4806	0.2450	0.1661	0.3691	0.2061	2.0817	0.1101	0.1220	0.1028	0.1405	0.2601	0.2689	0.1446	0.2672	0.3224	0.0266	0.1151	0.0810
AC019155.2	0.0000	0.0485	0.0000	0.0000	0.0000	0.0000	0.0344	0.0215	0.0000	0.0000	0.0000	0.0000	0.0000	0.0000	0.0000	0.0000	0.0000	0.0000	0.0000	0.0000	0.0000	0.0000	0.0000	0.0000	0.0000	0.0000	0.0000	0.0000	0.0322	0.0000	0.0000	0.0668	0.0000	0.0000	0.0000	0.0000	0.0401	0.0000	0.0000	0.0000	0.0000	0.0000	0.0374	0.0000	0.0000	0.0000	0.0000	0.0000	0.0000
ZNF433-AS1	0.9185	2.0524	0.7455	0.6561	0.7852	0.5050	1.4010	0.6020	0.9164	0.6612	1.0589	0.8057	0.6761	0.2144	1.0424	0.5066	0.9817	1.1560	0.8027	0.3482	0.9630	1.1546	0.8910	0.5284	0.8972	1.0470	0.3995	0.6193	1.3300	0.2126	0.9409	0.5002	0.5426	0.3806	0.9156	0.7344	1.1349	0.5944	0.7451	1.1219	0.6961	0.5473	0.6327	0.6831	0.7024	0.4924	0.3790	1.0900	0.9071
LINC02076	0.0445	0.1491	0.0618	0.1812	0.1798	0.0000	0.4940	0.1763	0.1390	0.1357	0.0909	0.2206	0.1252	0.1687	0.4898	0.7689	0.1862	0.1790	0.1657	0.0249	0.2966	0.1833	0.0460	0.1386	0.5380	0.1030	0.1360	0.1572	0.0659	0.1409	0.1362	0.0000	0.2160	0.1065	0.0860	0.0330	0.1643	0.1765	0.0000	0.0527	0.0000	0.0556	0.1532	0.0741	0.0623	0.0689	0.1704	0.2583	0.3115
AC093802.1	0.0000	0.0137	0.0000	0.0100	0.0000	0.0000	0.0000	0.0182	0.0096	0.0000	0.0000	0.0000	0.0000	0.0000	0.0000	0.0078	0.0000	0.0082	0.0000	0.0000	0.0000	0.0084	0.0000	0.0000	0.0185	0.0000	0.0094	0.0087	0.0000	0.0000	0.0000	0.0000	0.0000	0.0000	0.0118	0.0182	0.0113	0.0194	0.0000	0.0000	0.0248	0.0000	0.0000	0.0000	0.0000	0.0000	0.0000	0.0102	0.0143
HTR5A-AS1	0.0000	0.0000	0.0000	0.0000	0.0110	0.0000	0.0000	0.0000	0.0000	0.0000	0.0000	0.0000	0.0000	0.0000	0.0000	0.0000	0.0000	0.0000	0.0000	0.0000	0.0000	0.0000	0.0000	0.0000	0.0000	0.0000	0.0000	0.0000	0.0162	0.0000	0.0000	0.0000	0.0000	0.0000	0.0000	0.0000	0.0000	0.0000	0.0000	0.0000	0.0000	0.0000	0.0000	0.0000	0.0000	0.0000	0.0000	0.0000	0.0000
Z85994.1	0.0000	0.1535	0.0000	0.0000	0.1388	0.0000	0.2179	0.0680	0.3219	0.0000	0.0936	0.1135	0.0000	0.0000	0.3024	0.0000	0.0000	0.0921	0.0000	0.0000	0.3052	0.2829	0.0000	0.0000	0.0000	0.4770	0.9446	0.0971	0.1018	0.1088	0.1051	0.0000	0.0000	0.4110	0.1328	0.1020	0.3804	0.3270	0.2414	0.2441	0.0000	0.1716	0.0000	0.0000	0.0000	0.0000	0.0000	0.0000	0.1603
LL22NC03-63E9.3	0.0000	0.0299	0.0000	0.0000	0.0000	0.0000	0.0212	0.0000	0.0000	0.0000	0.0000	0.0000	0.0000	0.0254	0.0295	0.0000	0.0000	0.0000	0.0000	0.1199	0.0000	0.0367	0.0000	0.0000	0.0000	0.0310	0.0000	0.0189	0.0000	0.0000	0.0000	0.0412	0.0354	0.0000	0.0517	0.0000	0.0000	0.0000	0.0000	0.0000	0.0000	0.0334	0.0000	0.0000	0.0000	0.0414	0.2255	0.0000	0.0000
LINC02531	0.0000	0.0000	0.0974	0.0000	0.5672	0.0000	0.0000	0.0695	0.0000	0.2855	0.0956	0.0000	0.0000	0.0000	0.0000	0.0000	0.0000	0.0000	0.0000	0.0000	0.1040	0.0000	0.0000	0.0000	0.0000	0.0000	0.0000	0.0000	0.1040	0.0000	3.5449	0.0000	0.1858	0.0000	0.0000	0.0000	0.2591	0.0000	1.7269	0.0000	0.0000	0.0000	0.0000	0.2339	0.1965	0.0000	0.0000	0.0000	0.0000
IGBP1-AS2	0.0000	0.3625	0.0000	0.0000	0.1639	0.3134	0.2574	0.0804	0.0000	0.0000	0.5526	0.0000	0.0000	0.1539	0.1786	0.0000	0.0000	0.0000	0.1511	0.0000	0.0000	0.0000	0.3354	0.2528	0.0000	0.0000	0.1240	0.2294	0.0000	0.0000	0.4967	0.0000	0.1432	0.0971	0.3138	0.1204	0.4493	0.0000	0.0000	0.1923	0.1095	0.0000	0.0000	0.1352	0.0000	0.0000	0.1243	0.2691	0.1894
RNU6ATAC35P	0.1875	0.0000	0.0000	0.0000	0.0000	0.1811	0.0000	0.0000	0.0000	0.0000	0.0000	0.0000	0.2638	0.1778	0.0000	0.0000	0.0000	0.1257	0.0000	0.0000	0.1389	0.0000	0.0000	0.0000	0.0000	0.0000	0.0000	0.1325	0.4168	0.0000	0.0000	0.0000	0.1655	0.0000	0.0000	0.2783	0.0000	0.0000	0.0000	0.0000	0.0000	0.1171	0.0000	0.0000	0.0000	0.0000	0.0000	0.1555	0.0000
PPP3CB-AS1	1.6883	6.3682	2.0533	0.8110	3.8488	1.5052	2.8155	2.4017	3.2469	1.5851	2.1527	0.6916	1.2996	1.8884	2.0812	4.0458	1.2682	2.2739	2.2708	1.4628	2.0521	1.3970	1.4617	1.5737	1.7888	2.6393	2.3046	1.7441	0.8769	2.2623	2.4407	2.7982	1.5349	1.8568	2.1491	1.1784	3.4500	2.1645	2.0671	1.8810	0.8082	1.2259	1.7520	1.7798	1.9800	1.2290	1.9128	1.9987	1.5495
GAS8-AS1	1.0048	0.6549	0.5812	0.3410	0.4230	1.6984	0.0664	0.5392	0.7196	0.0000	1.4260	0.1384	0.0000	1.3499	0.9219	0.5360	0.7710	0.3369	0.3119	0.1876	0.6822	0.1725	0.6059	0.5871	0.6329	0.6785	0.8958	0.1776	0.9309	0.1326	1.2817	0.9021	0.8870	0.5011	0.3239	0.0622	1.1594	0.0665	0.0736	0.3473	0.2260	1.3077	0.2884	0.0698	0.8207	1.3615	1.2190	0.4861	0.5864
C7orf65	0.0286	0.0639	0.0198	0.0000	0.0144	0.0000	0.0000	0.1983	0.0223	0.0000	0.0000	0.0236	0.0805	0.0000	0.0000	9.2428	0.0239	0.0000	0.0000	0.0000	0.0424	0.0000	0.0296	0.0223	0.0000	0.0000	0.3714	0.0202	0.0212	0.0226	0.0000	0.0000	0.0000	0.0000	0.0553	0.0212	0.1056	0.0227	0.0251	0.0000	0.0000	0.0179	0.0246	0.0238	0.0000	0.0000	0.0219	0.0000	0.0000
AC020907.2	0.0000	0.0000	0.0000	0.0000	0.0000	0.0000	0.0000	0.0000	0.0000	0.0000	0.0000	0.0000	0.0000	0.0000	0.0000	0.0000	0.0000	0.0000	0.0000	0.0000	0.0000	0.0000	0.0000	0.0000	0.0000	0.0000	0.0000	0.0000	0.0000	0.0000	0.0000	0.0000	0.0000	0.0000	0.0000	0.0000	0.0000	0.0000	0.0000	0.0000	0.0000	0.0000	0.0000	0.0000	0.0000	0.0000	0.0000	0.0000	0.0000
ARIH2OS	5.6712	11.3339	5.9326	2.1471	3.8333	3.8575	5.3218	3.9171	5.3671	3.4935	3.1560	4.4884	3.2598	1.6665	4.0454	8.0276	4.4127	5.1955	4.2395	2.0578	3.7866	4.4972	1.6513	2.1156	3.5019	3.0515	2.2584	3.5569	6.0974	3.4787	2.8733	2.5816	5.4645	3.3942	2.2402	3.2022	3.9080	4.2474	3.9312	4.3542	3.0184	2.8442	3.5766	6.7235	5.0327	4.3292	2.5706	3.8424	3.7292
LINC01465	0.4719	0.8628	0.8636	0.7688	0.9536	0.7459	0.6125	0.7226	1.3408	0.6982	1.7536	1.6308	1.5697	0.8137	0.9447	1.6478	0.2155	1.6111	0.4394	0.7208	1.3029	0.6775	1.1530	1.7379	1.8161	0.9933	1.2786	1.0007	2.2893	1.5287	0.8866	0.9244	0.6817	0.5906	0.7883	0.8281	0.2376	1.4301	1.9607	0.7118	0.8396	0.2948	0.9975	1.8950	2.9134	1.8934	0.4602	0.9607	1.6024
C1orf229	0.8478	0.4942	0.9979	0.3603	0.4655	0.4272	0.1462	0.2921	1.3536	0.4874	0.4269	0.1218	0.4668	0.1049	0.9740	0.3775	0.3702	0.4943	0.4119	0.1652	0.5734	0.3037	0.0762	0.6317	0.7244	0.4267	0.6760	0.3908	1.8850	0.4086	0.0846	0.1135	0.4555	0.5956	0.4278	0.4105	0.3062	0.7606	0.1944	0.2621	0.2736	0.3224	0.4444	0.9523	0.4129	0.4852	1.2145	0.8866	0.3442
EXOC3-AS1	4.6545	5.5918	6.6007	4.1991	8.1157	3.3838	3.9300	5.1071	32.3776	5.3451	3.0685	5.5419	5.0710	3.2275	6.2818	13.7122	2.6392	11.5450	5.7323	2.8311	7.7850	5.1890	2.7936	4.5616	3.7831	7.5321	5.1632	3.9621	29.7482	3.6063	3.2942	3.4662	11.4205	3.9240	3.8238	3.9757	4.5277	5.5213	4.7944	5.1599	4.7281	3.3141	3.8787	6.1315	6.4820	4.4564	4.6019	5.0642	4.0891
AC092675.1	0.0000	0.0799	0.0000	0.0582	0.0000	0.1381	0.2269	0.1063	0.0000	0.0000	0.0000	0.0591	0.0000	0.0000	0.0787	0.1373	0.0000	0.0000	0.3995	0.2403	0.1059	0.0982	0.0739	0.0557	0.1081	0.0828	0.0546	0.1011	0.0000	0.0566	0.0547	0.0000	0.2840	0.0428	0.0000	0.0531	0.2640	0.0000	0.0628	0.0424	0.0483	0.0000	0.0616	0.0596	1.3516	0.0000	0.0548	0.0593	0.0000
AC106876.1	0.6142	0.0000	0.6396	1.0841	4.3441	0.9888	1.8676	2.8399	0.1600	0.9372	6.8345	4.1453	10.0847	4.5630	0.3381	0.0000	3.5133	0.2059	3.0505	1.1467	0.3033	4.2175	2.9629	2.3128	3.0954	0.5926	0.9388	5.2824	0.0759	0.0000	8.1487	7.2478	0.7681	2.0832	3.7623	2.0521	1.7011	9.9938	0.1799	4.9740	3.5232	1.9186	2.8209	1.1945	0.5017	0.3171	8.0798	4.4153	1.0754
LINC02860	0.0000	0.3667	0.0285	0.0668	0.1243	0.0396	0.0976	0.1016	0.0000	0.0417	0.0000	0.0000	0.0577	0.1167	0.0000	0.1313	0.0000	0.0000	0.0382	0.0000	0.0304	0.0845	0.0000	0.0320	0.3101	0.0000	0.0627	0.0000	0.0000	0.0000	0.0000	0.0000	0.0181	0.1473	0.0397	0.1523	0.0379	0.0000	0.0361	0.0486	0.0000	0.0513	0.0353	0.0684	0.0574	0.0000	0.0000	0.1021	0.0479
LINC01118	0.2973	0.3875	0.0172	0.0605	0.1126	0.0479	0.1768	0.0982	0.5226	0.1008	0.1687	0.0205	0.0697	0.1409	0.1909	0.0634	0.0829	0.0831	0.1384	0.0277	0.4037	0.0510	0.0768	0.0772	0.0749	0.0287	0.1704	0.1401	0.1102	0.0785	0.0379	0.0000	0.0656	0.1038	0.1198	0.0368	0.1601	0.0197	0.1524	0.1468	0.0501	0.0619	0.0427	0.0826	0.1908	0.0575	0.0190	0.1233	0.1446
AC064874.1	0.0000	0.0000	0.0000	0.1130	0.0000	0.0000	0.0000	0.0687	0.0000	0.0000	0.1890	0.0000	0.0000	0.1316	0.0000	0.0888	0.1161	0.0000	0.0000	0.0000	0.0000	0.0952	0.1434	0.0000	0.0000	0.0000	0.0000	0.0000	0.0000	0.0000	0.3185	0.0000	0.0612	0.0830	0.0000	0.0000	0.0000	0.2202	0.0000	0.0000	0.0000	0.0867	0.0000	0.0000	0.0000	0.0000	0.1063	0.0000	0.0000
AC005481.1	0.1445	0.4843	0.2006	0.0589	0.4501	0.0465	0.2292	0.5249	0.1317	0.4409	0.1477	0.0597	0.7795	0.0457	0.3977	0.0617	0.1008	0.1776	0.2243	0.2832	0.2141	0.0496	0.0498	0.2251	0.2549	0.1394	0.5889	0.2553	1.1245	0.1907	0.0737	0.0741	0.1382	0.2883	0.1630	0.3576	1.3784	0.1147	0.1058	0.0571	0.2113	0.1204	0.2074	0.2007	0.0169	0.0559	0.0923	0.3595	0.0843
AC011997.1	0.0000	0.0901	0.0000	0.1314	0.0407	0.0000	0.3838	1.5980	0.0000	0.1641	0.0549	0.0666	0.0000	0.0000	0.1776	1.8586	0.0675	0.0000	0.1502	0.0452	0.0000	0.1661	0.0834	0.0628	0.0000	0.0000	0.1849	0.0000	0.0000	0.0000	0.0000	0.0000	0.0000	0.0000	0.2340	0.1197	0.0745	0.0000	0.6379	0.1434	0.7619	0.1008	0.0000	0.0000	0.0000	1.3738	0.0000	0.2676	0.1883
HDAC4-AS1	1.9009	6.8265	2.4504	2.8756	2.4692	3.0163	2.1539	1.7487	3.8190	0.1381	1.9424	5.0489	2.4839	1.0301	5.2321	29.4642	0.9092	0.7284	3.0343	0.0000	3.3188	2.8900	1.2631	1.9039	3.0790	3.7724	3.8390	2.2073	3.6226	0.7526	1.5588	3.3435	4.1350	1.4627	1.9697	1.6128	0.3760	4.5259	3.3412	2.6548	1.6492	1.6115	3.0398	2.1500	1.6159	1.9974	6.0342	3.2658	2.3771
AC112721.1	1.8401	0.3163	4.4215	0.6918	0.0000	1.7773	1.1227	0.8414	0.0000	0.1440	0.4821	0.3509	3.9839	0.0000	3.2728	1.9934	1.3033	0.5695	0.6590	1.2684	0.2097	0.0000	0.5852	1.4335	1.9259	0.8193	0.7572	1.1006	0.1049	10.1996	1.8417	0.4357	0.4373	1.7790	0.4107	0.9458	9.4081	0.0000	0.1244	0.0000	0.9552	0.2653	0.1219	0.5898	0.2973	1.9728	0.2169	0.2348	0.4956
LINC01793	0.0000	0.0000	0.0284	0.0000	0.0000	0.0000	0.0000	0.0000	0.0000	0.0000	0.0000	0.0000	0.0000	0.0000	0.0000	0.0000	0.3080	0.0000	0.0000	0.7097	0.0000	0.0000	0.0000	0.0000	0.0000	0.0000	0.0000	0.0000	0.0909	0.0000	0.0000	0.0000	0.0000	0.0000	0.0000	0.0000	0.0377	0.0000	0.0000	0.0242	0.0000	0.0000	0.0000	0.0000	0.0000	0.0000	0.0000	0.0000	0.0000
AC023469.1	0.0000	0.0000	0.1232	0.0000	0.0000	0.0000	0.0000	0.0000	0.1387	0.0000	0.0000	0.0000	0.0000	0.0000	0.0000	0.0000	0.0000	0.0000	0.0000	0.0000	0.0000	0.0000	0.0000	0.0000	0.0000	0.0000	0.0000	0.0000	0.0000	0.0000	0.0000	0.0000	0.0000	0.0000	0.0000	0.0000	0.0000	0.0000	0.0000	0.0000	0.0000	0.0000	0.0000	0.0000	0.0000	0.0000	0.0000	0.0000	0.0000
AC112721.2	2.0000	0.6876	9.0772	3.6342	0.2332	1.9317	1.3423	2.2101	0.1202	0.7824	0.5240	0.3814	6.0620	0.1459	4.2346	1.8712	0.7726	1.4443	0.8595	2.1541	1.2535	0.4225	1.4312	3.5954	1.3955	2.3153	1.0581	1.9574	0.0000	16.4458	1.8840	0.0000	1.1544	1.6574	1.0415	1.4848	20.5928	0.6105	0.6760	0.0912	2.0763	0.4805	0.3974	0.5129	0.6462	2.5015	0.0000	0.3828	1.2570
LINC01124	0.3538	0.2636	0.6004	0.4163	1.2512	0.6835	0.4989	2.0838	0.0922	0.3199	0.6963	0.9746	2.1577	0.8575	0.1731	1.3339	0.7569	0.7909	1.2081	0.9468	0.2038	0.5399	0.5283	0.5819	2.3775	0.5007	0.6610	1.0282	1.9814	5.1367	1.7151	1.8153	0.3818	1.7177	0.4182	1.0799	0.8347	1.4977	1.9349	0.3727	1.4061	0.6140	1.5234	0.6226	0.7982	0.5175	2.1690	0.6196	2.6156
KIAA2012-AS1	0.0000	0.0551	0.0000	0.0402	0.0748	0.0000	0.0587	0.1711	0.0000	0.1255	0.0504	0.0204	0.1041	0.0234	0.1901	0.0474	0.1032	0.0165	0.0000	0.0967	0.2375	0.0169	0.0765	0.0192	0.0000	0.0000	0.0566	0.1046	0.5119	0.0781	0.0189	0.0000	0.0871	0.0148	0.0477	0.2015	0.0000	0.0000	0.0217	0.0438	0.0000	0.0154	0.0425	0.0617	0.0345	0.0191	0.0000	0.0818	0.0000
CYTOR	1.7923	1.7555	2.9290	4.2151	0.8579	2.1537	1.8208	1.6172	0.1470	1.8373	0.9806	3.5296	2.4560	0.8610	4.6355	2.8547	3.0083	1.9999	2.9699	2.2052	2.8781	1.7603	1.0308	3.0856	3.8403	2.4343	4.5798	1.7756	0.4811	4.2874	2.5599	1.8679	1.2686	4.2062	3.1937	1.9208	4.2470	1.7174	2.5963	1.5888	2.7648	0.6671	1.9930	2.3798	1.3338	2.6043	1.5572	1.7128	1.5319
AP001341.1	0.0000	0.0949	0.0000	0.0000	0.0429	0.0000	0.0000	0.0421	0.0000	0.0000	0.0000	0.0702	0.0000	0.0000	0.0000	0.0000	0.0000	0.0000	0.0791	0.0000	0.0000	0.0583	0.0000	0.0662	0.0000	0.0000	0.1298	0.0600	0.0000	0.0000	0.0000	0.0000	0.0000	0.0000	0.0000	0.0631	0.0000	0.0000	0.0000	0.1006	0.0000	0.0000	0.0000	0.0708	0.0000	0.0000	0.0000	0.0000	0.0000
AC079305.1	1.1676	1.6772	1.7367	0.5435	0.6741	1.6110	0.2646	1.5698	1.4335	0.3393	0.3409	0.8270	0.7042	1.1072	1.4691	3.3099	0.2792	1.0066	1.0872	0.3737	1.2355	1.1452	0.1724	0.3898	2.0173	0.7724	1.0197	0.8253	1.8543	0.7924	0.8936	0.0000	1.3251	0.7986	1.1292	0.3715	0.6159	1.0590	0.0000	1.0871	0.9004	0.1042	0.4309	0.8341	1.0509	0.7749	1.0224	1.5217	0.1947
AL031587.1	0.0000	0.4407	0.0548	0.0000	0.1594	0.0762	0.1251	0.2736	0.0616	0.0000	0.0000	0.0000	0.2220	0.0000	0.0000	0.1515	0.0660	0.1587	0.0000	0.0000	0.2337	0.0000	0.1631	0.1229	0.1193	0.0000	0.1206	0.0000	0.0585	0.0625	0.0604	0.1214	0.0696	0.0000	0.1526	0.2343	0.5826	0.1252	0.2773	0.3740	0.0000	0.0000	0.0000	0.0000	0.2209	0.1222	0.0000	0.1963	0.4604
C10orf55	0.4637	0.2590	0.6207	0.5935	0.2510	0.8957	0.3940	0.4594	0.0259	0.2358	0.5641	0.5747	0.5593	0.2827	2.1879	3.4134	0.3327	0.3998	1.5420	0.4081	1.0794	0.4548	0.6505	0.6708	1.2017	0.4218	2.8600	0.5853	0.1964	1.2326	1.0900	0.5607	0.1900	1.5858	0.8328	0.2951	2.8740	0.6834	0.7859	0.2159	0.7375	0.1448	1.4830	0.4416	1.1361	1.5899	0.2538	0.6593	0.5799
AL158817.1	0.0000	0.0000	0.0619	0.1453	0.0000	0.0000	0.0000	0.0442	0.0000	0.0000	0.0000	0.0000	0.0000	0.0000	0.0000	0.0000	0.0000	0.0000	0.0000	0.0000	0.0000	0.0613	0.0000	0.0000	0.0000	0.1033	0.0000	0.0000	0.0000	0.0000	0.0000	0.0000	0.0000	0.0000	0.0000	0.0662	0.0000	0.0000	0.0000	0.0000	0.0000	0.0000	0.0000	0.0000	0.0000	0.0000	0.0000	0.0000	0.0000
AC137630.1	0.6386	0.8324	0.3694	0.5202	0.9140	0.6168	0.2533	0.6854	1.0810	1.0826	0.9426	0.1759	0.2996	0.4037	0.8203	0.7494	0.8018	1.2847	0.3964	0.2384	0.7095	0.6577	0.1100	0.8291	0.3218	0.4929	0.8133	0.4514	2.4453	0.6742	0.8961	0.3276	1.2214	0.5096	0.6176	0.5531	0.9825	0.4224	0.8419	0.6937	0.7182	0.1995	0.8248	0.3548	0.9686	1.3185	0.9786	0.3531	0.8696
AL359081.1	0.0000	0.0000	0.0000	0.0000	0.0000	0.0000	0.0000	0.0000	0.0000	0.0000	0.0000	0.0000	0.0000	0.0000	0.0000	0.0000	0.0000	0.0000	0.0000	0.0000	0.0000	0.0000	0.0000	0.0000	0.0000	0.0000	0.0000	0.0000	0.0000	0.0000	0.0000	0.0000	0.0000	0.0000	0.0000	0.0000	0.0000	0.0000	0.0000	0.0000	0.0000	0.0000	0.0000	0.0000	0.0000	0.0000	0.0000	0.0000	0.0000
ZNF385D-AS2	0.0000	0.0000	0.0000	0.0000	0.0000	0.0000	0.0000	0.0000	0.0000	0.0000	0.0000	0.0000	0.0000	0.0000	0.0000	0.0000	0.0000	0.0000	0.0000	0.0000	0.0000	0.0000	0.0000	0.0000	0.0000	0.0000	0.0000	0.0000	0.0000	0.0000	0.0000	0.0000	0.0000	0.0000	0.0000	0.0000	0.0000	0.0000	0.0000	0.0000	0.0000	0.0000	0.0000	0.0000	0.0000	0.0000	0.0000	0.0000	0.0000
AL590666.1	0.7689	2.5771	0.2669	0.4697	0.9710	1.6709	0.9148	2.1900	0.0000	0.7820	1.0475	0.9530	0.0000	0.9114	1.4814	0.1230	0.4827	0.5156	1.6109	0.2153	1.4238	0.9239	0.7947	0.7487	2.6153	0.0000	4.1129	1.0869	1.2821	0.3044	1.3240	0.2958	1.1029	0.9203	0.3718	0.4281	3.5488	1.3730	0.8447	0.9111	1.0377	0.2402	1.1586	0.1602	0.6728	0.0000	0.4419	1.5943	0.4487
EHHADH-AS1	0.0000	0.1140	0.0000	0.0000	0.0258	0.0493	0.0000	0.0000	0.0000	0.0000	0.0000	0.0000	0.0000	0.0000	0.0562	0.0326	0.0000	0.0000	0.0000	0.0286	0.0000	0.0000	0.0000	0.0000	0.0000	0.0000	0.0000	0.0000	0.0000	0.0000	0.0000	0.0000	0.0000	0.0000	0.0000	0.0000	0.0000	0.0000	0.0000	0.0000	0.0000	0.0000	0.0000	0.0000	0.0000	0.0000	0.0000	0.0000	0.0000
AC096559.1	0.0000	0.0000	0.0000	0.0000	0.0000	0.0000	0.0000	0.0000	0.0000	0.0000	0.0000	0.0000	0.0000	0.0000	0.0000	0.0000	0.0000	0.0000	0.0000	0.0000	0.0000	0.0000	0.0000	0.0000	0.0000	0.0000	0.0000	0.0000	0.0000	0.0000	0.0000	0.0000	0.0000	0.0000	0.0000	0.0000	0.1926	0.0000	0.0000	0.0000	0.0000	0.0000	0.0000	0.0000	0.0000	0.0000	0.0000	0.0000	0.0000
AC108066.1	0.0000	0.1560	0.0000	0.1138	0.1411	0.1349	0.0000	0.0000	0.0000	0.0000	0.0000	0.0000	0.0000	0.0000	0.0000	0.0894	0.0000	0.0936	0.0000	0.0000	0.0000	0.0000	0.0000	0.0000	0.2111	0.1617	0.0000	0.0000	0.0000	0.0000	0.0000	0.0000	0.0616	0.0000	0.0000	0.0000	0.1289	0.1108	0.0000	0.0000	0.0942	0.0000	0.0000	0.0000	0.0000	0.2163	0.1070	0.0000	0.1630
AC005104.1	6.0257	12.2025	5.3591	4.6016	4.0903	5.8201	5.3768	4.8505	1.4712	0.9576	9.4925	0.7780	3.1799	6.0716	5.3904	5.5449	5.0438	2.5254	3.6822	1.8983	4.6028	3.4909	7.7856	3.9606	13.6645	4.5779	7.1948	3.7268	0.8374	1.3420	8.3590	2.3185	2.1609	1.6905	3.0959	2.3766	10.4298	3.2879	5.7923	5.1324	1.3977	4.8229	1.7836	0.7847	7.6460	5.3946	3.4629	5.3101	4.3957
AL391987.3	0.0000	0.0000	0.0000	0.0000	0.0000	0.0000	0.0000	0.0000	0.0000	0.0000	0.0000	0.0000	0.0000	0.0000	0.0000	0.0000	0.0000	0.0000	0.0000	0.0000	0.0000	0.0000	0.0000	0.0000	0.0000	0.0000	0.1293	0.0000	0.0000	0.0000	0.0000	0.0000	0.0000	0.0000	0.0000	0.0000	0.0000	0.0000	0.0000	0.0000	0.0000	0.1057	0.0000	0.0000	0.0000	0.1310	0.0000	0.0000	0.0000
LINC02661	0.0000	0.3514	0.0000	0.0000	0.0000	0.0000	0.0000	0.0000	0.0000	0.0000	0.0000	0.0000	0.0000	0.0000	0.0000	0.0000	0.0000	0.0000	0.0000	0.0000	0.0776	0.0000	0.0000	0.0000	0.0000	0.0000	0.0000	0.0000	0.0000	0.0000	0.0000	0.0000	0.0000	0.0000	0.0000	0.0000	0.0000	0.0000	0.0000	0.0000	0.0000	0.0000	0.0000	0.0000	0.0000	0.0000	0.0000	0.0000	0.0000
LINC01778	0.1183	0.3084	0.2737	0.0963	1.3145	0.0381	0.0313	0.0586	0.0000	0.1203	0.0269	0.2281	0.2219	0.0748	0.1736	0.0000	0.0990	0.1058	0.1836	0.9274	0.0876	0.0271	0.0815	0.2150	0.0000	0.0913	0.0603	0.3623	0.1753	0.1561	0.3621	0.0607	0.1044	0.0944	0.0381	0.1171	0.0000	0.4694	0.3812	0.1869	0.1064	0.0739	0.0000	0.1643	0.0828	0.0000	0.7251	0.1962	0.4602
LINC02068	0.0454	0.2789	0.1891	0.0740	0.2522	0.2192	0.1080	0.7308	0.0177	0.0000	0.2783	0.1125	0.0639	0.0646	0.0500	0.0000	0.0570	0.0913	0.0000	0.0636	0.0841	0.0935	0.1173	0.1238	0.1029	0.3416	1.7345	0.0963	0.0168	0.0539	0.2085	0.0000	0.1903	0.2581	0.0659	0.1011	0.0210	0.2342	0.1596	0.5245	0.0613	0.0425	0.0391	0.0189	0.0636	0.1054	0.0696	0.0377	0.2649
AL445685.1	0.0000	0.1220	0.0000	0.0890	0.0552	0.0000	0.0000	0.1082	0.0000	0.0000	0.1488	0.0000	0.0000	0.1036	0.1203	0.0699	0.0914	0.0000	0.0000	0.0000	0.0809	0.0000	0.1129	0.0000	0.4954	0.0000	0.0835	0.0000	0.2429	0.0865	0.0000	0.3362	0.1446	0.0000	0.0000	0.0000	0.0000	0.0867	0.0000	0.1942	0.0000	0.1365	0.0941	0.0000	0.0000	0.1691	0.3348	0.0000	0.0000
CLDN10-AS1	0.5580	0.0000	0.6455	3.1816	3.0066	2.3354	2.2128	0.0000	0.0727	2.6485	2.3440	4.0729	5.4965	1.5874	1.1263	0.0000	2.7244	1.1848	1.9917	0.2604	0.0689	1.4686	10.0931	7.8964	1.1247	0.9689	17.7661	0.0657	0.0000	2.0618	6.8328	10.3050	1.1903	0.9462	0.6296	0.0000	1.2018	4.2070	0.8990	1.8183	2.5728	1.1038	0.0000	1.1626	1.4323	0.3600	0.7126	5.3220	10.6372
AL118511.1	0.5138	0.1435	0.3269	0.1046	0.4542	0.2068	0.5094	0.2969	0.5687	0.1306	0.0583	0.0354	0.1808	0.0406	0.1414	0.4111	0.2509	0.3158	0.1595	0.1918	0.1586	0.1470	0.0000	0.2001	0.3236	0.2974	0.0654	0.1513	0.6029	0.0678	0.1638	0.3954	0.3590	0.3331	0.2484	0.1271	0.2371	0.1699	0.1881	0.2790	0.0867	0.2140	0.1475	0.1784	0.3597	0.2983	0.4593	0.1776	0.0999
AP006748.1	0.0000	0.0000	0.0000	0.0000	0.0000	0.0000	0.0000	0.1192	0.0000	0.0000	0.0000	1.3915	0.0000	0.6844	0.0000	0.1540	0.2013	0.1613	0.0000	0.2694	0.0000	0.0000	0.0000	0.1874	0.0000	0.0000	0.0000	0.0000	0.0000	0.0000	0.1841	0.0000	0.0000	0.0000	0.0000	1.0715	0.0000	0.0000	0.0000	0.0000	0.3246	0.1503	0.0000	0.0000	0.0000	0.0000	1.1059	0.0000	0.0000
MEG9	0.6616	1.6780	0.5337	0.7574	0.3703	0.5181	0.2978	0.8945	1.1595	0.2728	0.3654	0.0295	0.8052	0.1865	1.4371	0.1831	0.5537	1.1030	0.3496	0.0701	1.1125	0.2087	0.3142	0.2646	0.6487	0.5589	0.5875	0.7204	3.8429	0.1557	0.2190	0.0550	0.4419	0.2247	0.5706	0.1991	0.1320	0.2270	0.2200	0.4979	0.1448	0.5585	0.1078	0.1192	0.3755	0.1800	0.0411	0.6228	0.3339
LINC00397	0.0000	0.0000	0.0000	0.0000	0.0000	0.0000	0.0000	0.1951	0.0000	0.0000	0.0000	0.0000	0.0000	0.0000	0.0000	0.0000	0.0000	0.0000	0.0000	0.0000	0.0000	0.0000	0.0000	0.0000	0.0000	0.0000	0.2006	0.0000	0.0000	0.0000	0.0000	0.0000	0.1159	0.0000	0.0000	0.0000	0.0000	0.0000	0.0000	0.0000	0.1772	0.0000	0.0000	0.0000	0.0000	0.2033	0.0000	0.1089	0.0000
AL009050.1	0.0000	0.0000	0.0000	0.0000	0.0000	0.0000	0.0000	0.0000	0.0000	0.0000	0.0000	0.0000	0.0000	0.0000	0.0000	0.1251	0.0000	0.0000	0.0000	0.0000	0.0000	0.0000	0.0000	0.0000	0.0000	0.0000	0.0000	0.0000	0.5792	0.0000	0.0000	0.0000	0.0000	0.1169	0.3779	0.0000	0.0000	0.0000	0.0000	0.0000	0.0000	0.0000	0.0000	0.0000	0.0000	0.0000	0.0000	0.0000	0.0000
AC011243.1	0.0000	0.0000	0.0000	0.0000	0.0000	0.0000	0.0000	0.0000	0.0000	0.0000	0.0000	0.0000	0.0000	0.0000	0.0000	0.0000	0.0000	0.0000	0.0000	0.0000	0.0000	0.0000	0.0000	0.0000	0.0000	0.0000	0.0000	0.0000	0.0000	0.0000	0.0000	0.0000	0.0000	0.0000	0.0000	0.0000	0.0000	0.0000	0.0000	0.0000	0.0000	0.0000	0.0000	0.0000	0.0000	0.0000	0.0000	0.0000	0.0000
AC009988.1	0.2685	0.0000	0.0000	0.0000	0.0000	0.0000	0.0000	0.0000	0.0000	0.0000	0.0000	0.0000	0.0000	0.0000	0.0000	0.6875	0.2247	0.0000	0.0000	0.0000	0.0000	0.0000	0.0000	0.0000	0.0000	0.0000	0.4103	0.0000	0.0000	0.0000	0.0000	0.0000	0.0000	0.0000	0.0000	0.0000	0.0000	0.0000	0.0000	0.0000	0.0000	0.0000	0.0000	0.0000	0.0000	0.0000	0.0000	0.0000	0.0000
AC011625.1	0.0000	0.3536	0.0000	0.0000	0.0000	0.0000	0.1255	0.0000	0.0000	0.0000	0.1078	0.0000	0.0000	0.0000	0.1742	0.0000	0.1324	0.0000	0.0000	0.0000	0.2344	0.0000	0.0000	0.0000	0.0000	0.0000	0.0000	0.0000	0.0000	0.0000	0.0000	0.0000	0.0000	0.0000	0.0000	0.2349	0.0000	0.0000	0.1391	0.0000	0.0000	0.0000	0.1363	0.0000	0.0000	0.0000	0.0000	0.0000	0.0000
AC235097.1	0.0000	0.0000	0.0000	0.0000	0.0000	0.0000	0.0000	0.0000	0.0000	0.0000	0.0000	0.0000	0.0000	0.0000	0.0000	0.0000	0.0000	0.0000	0.0000	0.0000	0.0000	0.0000	0.0000	0.0000	0.0000	0.0000	0.0000	0.0000	0.0000	0.0000	0.0935	0.0000	0.0000	0.0000	0.0000	0.0000	0.0000	0.0000	0.0000	0.0000	0.0000	0.0000	0.0000	0.0000	0.0000	0.0000	0.0000	0.1014	0.0000
AL589642.1	0.0000	0.0000	0.0000	0.0000	0.0163	0.0000	0.0000	0.0000	0.0000	0.0000	0.0000	0.0000	0.0000	0.0000	0.0355	0.0000	0.0000	0.0000	0.0000	0.0000	0.0000	0.0000	0.0000	0.0000	0.0000	0.0000	0.0000	0.0000	0.0000	0.0000	0.0000	0.0000	0.0000	0.0000	0.0000	0.0000	0.0000	0.0000	0.0000	0.0000	0.0000	0.0000	0.0000	0.0000	0.0000	0.0000	0.0000	0.0000	0.0000
TH2LCRR	0.3850	1.3764	0.6413	0.1254	0.3112	0.5206	0.6718	0.4195	0.3609	0.4699	0.5245	0.1909	0.2167	0.5841	0.5086	0.6900	0.4511	0.5679	0.5019	0.0000	0.7414	0.4229	1.4325	0.5998	0.3492	0.6239	1.0002	0.2721	0.6277	0.3658	0.8250	0.5925	0.3398	0.1382	0.3723	0.2858	0.4975	0.3055	0.4737	0.7755	0.1039	0.1443	0.2652	0.2567	0.7007	0.4173	0.2950	0.5747	0.7189
AL451065.1	0.0000	0.3855	0.0000	0.0703	0.0000	0.3332	0.2052	0.0427	0.0000	0.0000	0.0000	0.2138	0.0000	0.0000	0.0000	0.1104	0.0722	0.0578	0.0000	0.0000	0.1917	0.0592	0.0000	0.0000	0.0000	0.0000	0.0659	0.0000	0.1278	0.0000	0.0000	0.0000	0.0761	0.0516	0.0000	0.2561	0.0796	0.0000	0.0000	0.0000	0.0000	0.0539	0.0743	0.0000	0.0000	0.0000	0.0000	0.0000	0.0000
LMO7DN-IT1	0.7779	0.2897	0.5399	0.2112	1.5718	0.5009	1.0283	0.5138	0.0000	0.2637	0.3533	0.0000	0.7298	0.0000	1.7128	0.0000	0.0000	0.5216	0.0000	0.0000	0.7682	0.0000	0.8040	0.6060	0.0000	0.9005	0.3963	0.7331	0.5765	0.0000	1.3891	0.0000	0.4578	0.3104	0.2508	0.1925	2.3935	0.8231	0.9115	0.3073	0.3499	0.3239	0.2233	0.4322	0.1815	0.4015	0.0000	1.7204	0.6053
AC004471.1	1.0011	0.9587	0.7941	1.1649	0.2890	1.2431	1.1343	0.5667	0.8939	0.0000	0.4871	2.9544	0.4025	0.4069	0.1575	1.2816	2.1546	0.5754	0.7990	0.0801	0.7415	0.5891	1.1826	1.0026	2.8106	0.9933	1.3114	0.4043	1.0599	0.9059	3.0647	0.4402	1.3886	0.5991	1.9363	0.4247	0.9241	0.9080	0.2514	1.3558	1.3510	0.8040	1.3546	0.3576	0.6007	1.3287	0.6575	0.5931	0.5008
AL353801.1	1.7625	0.8752	1.7672	0.0000	0.1979	1.5132	0.6213	1.2611	0.1530	0.7968	0.1334	0.0000	0.5512	0.7429	0.4312	0.1254	0.0000	0.2626	0.1824	0.3290	0.1451	0.2689	0.0000	0.1526	0.0000	0.2267	0.4490	0.1384	0.0000	0.1551	0.1499	0.0000	0.2593	0.0000	0.0000	0.1454	1.2655	0.0000	0.0000	0.6962	0.0000	0.2447	0.0000	0.1632	0.1371	0.3033	0.1501	0.3249	0.0000
LINC01825	0.0495	0.8851	0.0516	0.1008	0.0375	0.0478	0.3731	0.1594	0.0193	0.3777	0.0843	0.1432	0.2090	0.0470	0.4361	0.1426	0.1243	0.0830	0.4610	0.0832	0.2567	0.0510	0.1535	0.0193	0.1497	0.0000	0.0189	0.2100	0.0183	0.2548	0.0758	0.0762	0.0219	0.0741	0.0000	0.2389	0.7313	0.0000	0.1958	0.0440	0.1838	0.0309	0.0853	0.1032	0.0693	0.0958	0.0379	0.0616	0.0867
AL157371.1	0.0000	0.0000	0.0000	0.0000	0.0000	0.0000	0.0000	0.0000	0.0000	0.0000	0.0000	0.0000	0.0000	0.0000	0.0000	0.0000	0.0000	0.0000	0.0000	0.0000	0.0000	0.0000	0.0000	0.0000	0.0000	0.0000	0.0000	0.0000	0.0000	0.0000	0.0000	0.0000	0.0000	0.0000	0.0000	0.0000	0.0000	0.0000	0.0000	0.0000	0.0000	0.0000	0.0000	0.0000	0.0000	0.0000	0.0000	0.0000	0.0000
LINC02629	0.0000	0.0000	0.0000	0.0000	0.0000	0.1274	0.0000	0.0000	0.0000	0.0000	0.0000	0.0000	0.0000	0.0000	0.0000	0.0000	0.0000	0.0000	0.0000	0.0000	0.0000	0.0000	0.0000	0.0000	0.0000	0.0000	0.0000	0.0000	0.0978	0.0000	0.0000	0.0000	0.0000	0.0789	0.0000	0.0000	0.0000	0.0000	0.0000	0.0000	0.0000	0.0000	0.1136	0.0000	0.0000	0.0000	0.0000	0.0000	0.0000
AC099681.1	0.0000	0.3369	0.0000	0.1228	0.1523	0.0000	0.2392	0.0747	0.1178	0.0000	0.1027	0.0000	0.2122	0.0000	0.0000	0.1930	0.1262	0.4044	0.0000	0.0000	0.0000	0.1035	0.0000	0.0000	0.0000	0.0000	0.0000	0.0000	0.1117	0.1194	0.1154	0.0000	0.2662	0.0902	0.2916	0.0000	0.1392	0.0000	0.0000	0.0000	0.0000	0.0000	0.1298	0.0000	0.2111	0.0000	0.0000	0.1251	0.0000
AL441992.1	9.0268	14.8718	7.7527	7.7269	19.3221	5.6155	14.1982	12.0503	23.0709	9.8039	4.3774	11.2522	9.0429	4.4979	7.5803	21.6445	11.0135	12.4140	9.1179	12.5105	8.6128	8.0889	3.3211	4.1715	8.3268	8.1475	14.7315	6.0561	21.8845	6.5420	6.7917	4.4740	8.9813	13.3690	4.4390	7.4967	10.0278	5.9500	12.9085	10.3345	14.1440	3.5363	10.4079	10.2008	4.2844	7.1077	13.5991	7.2331	9.6432
LINC02238	0.0000	0.0000	0.0000	0.0000	0.0000	0.0000	0.0000	0.0000	0.0000	0.0000	0.0000	0.0000	0.0000	0.0000	0.0000	0.0000	0.0000	0.0000	0.0000	0.0000	0.0000	0.0000	0.0000	0.0000	0.0000	0.0000	0.0000	0.0718	0.0000	0.0000	0.0000	0.0000	0.0000	0.0000	0.0983	0.0000	0.0000	0.0000	0.0000	0.0000	0.0000	0.0000	0.0000	0.0000	0.0000	0.0000	0.0000	0.0000	0.0000
NUTM2A-AS1	2.6357	3.2555	2.6967	2.4852	2.8202	2.5708	1.5466	2.8702	2.8297	2.1831	3.0556	1.7492	2.4519	2.5030	2.3754	1.4879	2.0231	2.8587	2.6062	2.5724	2.9710	1.5145	2.8125	1.8309	2.2417	2.7766	2.9235	2.2927	1.6402	3.8042	3.7111	1.5975	1.1895	1.4909	1.6958	1.8577	4.4213	2.3184	2.9126	2.7676	3.1769	1.5863	1.9312	2.0576	1.9750	1.2830	1.8833	2.6165	1.7913
LINC01615	1.4101	0.1244	0.6697	2.3879	0.2624	3.0464	4.3559	0.5698	0.2029	1.0568	0.1517	1.3492	2.9243	1.4428	9.8460	0.8789	9.6906	0.6221	0.9675	1.6418	1.7866	0.5096	2.9534	2.2836	10.7147	4.4675	1.5312	1.3114	0.9075	5.5827	1.6188	0.9137	0.5732	2.5317	1.0048	2.9201	1.6442	0.3240	1.5327	0.4397	2.3537	0.2318	7.2852	0.7731	0.4416	1.4940	0.7108	1.6004	0.6497
AC092198.1	0.0000	0.0000	0.0859	0.0000	0.0625	0.0000	0.0736	0.1532	0.0483	0.1573	0.0000	0.0511	0.0435	0.0587	0.0341	0.0396	0.0259	0.0207	0.0288	0.0173	0.0000	0.0212	0.0000	0.0482	0.0000	0.0358	0.0236	0.0656	0.0688	0.0000	0.0237	0.0476	0.0273	0.0000	0.0000	0.3904	0.0000	0.0736	0.0272	0.0183	0.0209	0.0000	0.0000	0.0258	0.0000	0.0000	0.2607	0.1026	0.0000
FRMPD4-AS1	0.0000	0.3263	0.0000	0.0000	0.0000	0.0000	0.0000	0.0000	0.0000	0.0000	0.0000	0.0000	0.0000	0.0000	0.0000	0.0000	0.0000	0.0000	0.0000	0.0000	0.0000	0.0000	0.0000	0.0000	0.0000	0.0000	0.0000	0.0000	0.0000	0.0000	0.0000	0.0000	0.0000	0.0000	0.0000	0.0000	0.0000	0.0000	0.0000	0.0000	0.0000	0.0000	0.0000	0.0000	0.0000	0.0000	0.0000	0.0000	0.0000
AL391097.1	0.0000	0.1722	0.0000	0.0419	0.0260	0.0496	0.0000	0.0000	0.0000	0.0000	0.0350	0.0425	0.0000	0.0487	0.1697	0.0329	0.0000	0.0345	0.0957	0.0000	0.0000	0.0353	0.0000	0.0000	0.1553	0.0595	0.0000	0.0000	0.0000	0.1220	0.0000	0.0791	0.0227	0.0000	0.0000	0.0381	0.0000	0.0000	0.0000	0.0304	0.0347	0.0642	0.0000	0.0000	0.0000	0.0000	0.0000	0.0426	0.0000
AL731537.1	0.1977	0.4418	0.0000	0.0000	0.0999	0.5729	0.3136	0.0979	0.0000	0.4022	0.5387	0.4901	0.5564	0.1875	0.8707	0.1266	0.0000	0.1326	0.0000	0.3322	0.5857	0.2715	0.0000	0.4620	0.0000	0.4577	0.1511	0.1397	0.1465	0.1565	0.1513	0.3043	0.5235	0.1183	0.0000	0.0000	0.0000	0.1569	0.1737	0.1171	0.1334	0.3705	0.0000	0.3295	0.1384	0.0000	0.0000	0.4919	0.4615
AL646090.1	0.0000	0.0000	0.1174	0.0000	0.0000	0.0000	0.0000	0.0000	0.0000	0.0000	0.0000	0.0000	0.0000	0.0000	0.0000	0.0000	0.0000	0.0000	0.0000	0.0000	0.1253	0.0000	0.0000	0.0000	0.0000	0.0000	0.0000	0.0000	0.0000	0.0000	0.0000	0.0000	0.0000	0.0000	0.0000	0.0000	0.1562	0.0000	0.0000	0.0000	0.0000	0.0000	0.0000	0.0000	0.0000	0.0000	0.0000	0.0000	0.0000
AL683807.1	0.7483	27.0336	0.9812	1.6255	0.5040	1.4456	6.3312	2.7596	0.0650	0.2537	0.6797	1.9238	0.3510	0.3154	8.6968	1.8097	0.6960	3.0666	1.1614	0.4657	2.9562	2.6261	0.7735	1.1659	0.7542	1.8289	2.6686	1.2342	0.1232	1.2509	2.1000	0.3839	1.3579	1.2939	0.7237	2.7161	0.9978	0.0000	1.0230	0.8868	1.4027	0.8830	1.9331	0.2079	0.6985	0.7082	0.3186	2.5516	0.6793
AL683807.1	0.0000	0.0000	0.0000	0.0000	0.0000	0.0000	0.0000	0.0000	0.0000	0.0000	0.0000	0.0000	0.0000	0.0000	0.0000	0.0000	0.0000	0.0000	0.0000	0.0000	0.0000	0.0000	0.0000	0.0000	0.0000	0.0000	0.0000	0.0000	0.0000	0.0000	0.0000	0.0000	0.0000	0.0000	0.0000	0.0000	0.0000	0.0000	0.0000	0.0000	0.0000	0.0000	0.0000	0.0000	0.0000	0.0000	0.0000	0.0000	0.0000
AFF2-IT1	0.0000	0.0000	0.0000	0.0000	0.0000	0.0000	0.0000	0.0000	0.0000	0.0000	0.0000	0.0000	0.0000	0.0000	0.0000	0.0000	0.0000	0.0000	0.0000	0.0000	0.1392	0.0000	0.0000	0.0000	0.0000	0.0000	0.0000	0.0000	0.0000	0.0000	0.0000	0.0000	0.0000	0.0000	0.0000	0.0000	0.0000	0.0000	0.0000	0.0000	0.0000	0.0000	0.0000	0.0000	0.0000	0.0000	0.0000	0.0000	0.0000
AC010723.1	0.0000	0.0000	0.0000	0.0000	0.0000	0.0000	0.0000	0.0000	0.0000	0.0000	0.0000	0.0000	0.0000	0.0000	0.0000	0.0000	0.0000	0.0000	0.0000	0.0000	0.0000	0.0000	0.0000	0.0000	0.0000	0.0000	0.0000	0.0000	0.0000	0.0000	0.0000	0.0000	0.0000	0.0000	0.0000	0.0000	0.0000	0.0000	0.0000	0.0000	0.0000	0.0000	0.0000	0.0000	0.0000	0.0000	0.0000	0.0000	0.0000
AC093690.1	0.1820	0.7844	0.1444	0.1271	0.2496	0.3265	0.2475	0.3864	0.1422	0.2909	0.3720	0.0645	0.1464	0.1973	0.9447	0.3495	0.3918	0.2615	0.1937	0.1311	0.2119	0.1428	0.4031	0.2228	0.9434	0.1806	0.3378	0.1654	0.3083	0.1029	0.6766	0.3201	0.1951	0.1245	0.1509	0.1351	0.4320	0.2683	0.2057	0.3235	0.0351	0.2761	0.2015	0.0650	0.3459	0.2416	0.3188	0.5176	0.4552
AC092598.1	1.1487	0.0000	0.7249	0.5955	0.1055	0.0000	0.8283	0.7242	0.0000	0.3187	0.0000	0.0863	0.8818	0.0000	0.2300	0.2674	0.0874	0.2801	0.0000	0.2339	0.6962	0.0717	0.1079	0.2441	0.0000	0.1209	0.0798	0.0000	0.1548	0.3308	0.1599	0.0000	1.1523	0.1250	0.0000	0.5427	0.0000	0.0000	0.0918	0.1238	0.2819	0.1305	0.0899	0.5222	0.0000	0.0809	0.0800	0.1732	0.2438
RABGAP1L-IT1	0.0000	0.2524	0.0000	0.0920	0.0000	0.0000	0.0000	0.0000	0.0000	0.1149	0.3847	0.0933	0.1589	0.1071	0.1243	0.0000	0.0000	0.1515	0.1052	0.0000	0.0836	0.0000	0.2335	0.0000	0.0000	0.1307	0.0863	0.0000	0.0837	0.0000	0.1729	0.0000	0.0498	0.0000	0.2184	0.0000	0.2085	0.2689	0.0000	0.2677	0.2286	0.1411	0.1945	0.0000	0.0791	0.1749	0.0865	0.1873	0.0000
AL359094.1	0.0000	0.0879	0.0000	0.0481	0.0099	0.0000	0.0156	0.0000	0.0922	0.0000	0.0268	0.0000	0.0000	0.0560	0.1516	0.1385	0.0823	0.0396	0.0000	0.0000	0.0000	0.0135	0.0610	0.0613	0.1190	0.0228	0.0752	0.0278	0.0146	0.0156	0.0753	0.0303	0.0347	0.0000	0.0000	0.0000	0.0726	0.0312	0.0519	0.0466	0.0398	0.0492	0.0169	0.0164	0.0138	0.0152	0.0754	0.0489	0.0459
AC012506.1	0.0000	0.1771	0.0000	0.0000	0.0000	0.0000	0.0000	0.0000	0.0000	0.0000	0.0000	0.0000	0.0000	0.0000	0.0000	0.0000	0.0000	0.0000	0.0000	0.0888	0.0000	0.0000	0.0000	0.0000	0.0000	0.0000	0.0000	0.0000	0.0000	0.0000	0.0000	0.0000	0.0000	0.0000	0.0000	0.0000	0.0000	0.0000	0.0000	0.0000	0.0000	0.0000	0.0000	0.0000	0.0000	0.0000	0.0000	0.1315	0.0000
HLA-DQB1-AS1	5.7296	104.4472	6.1751	4.0531	1.7519	4.8059	15.5472	4.3320	0.3534	10.1219	3.1841	3.8625	0.6366	2.8598	11.7867	8.8798	8.2035	10.1108	2.9484	1.1823	5.2492	7.7646	1.8702	2.5841	0.4559	6.8075	3.3414	2.3447	6.9284	0.9551	4.8468	2.3206	1.7969	2.3463	3.9372	8.9552	10.8568	0.2393	2.1202	3.3949	3.0523	3.1083	3.5056	1.2566	5.2779	2.5684	2.8884	14.5066	1.4079
AC008164.1	0.0306	0.0683	0.0000	0.0000	0.0000	0.0000	0.0000	0.0000	0.0000	0.0000	0.0000	0.0000	0.0000	0.0000	0.0673	0.0000	0.0000	0.0000	0.0000	0.0000	0.0000	0.0210	0.0000	0.0000	0.0000	0.0000	0.0000	0.0000	0.0000	0.0000	0.0000	0.0000	0.0135	0.0000	0.0000	0.0227	0.0000	0.0000	0.0000	0.0000	0.0000	0.0000	0.0000	0.0000	0.0000	0.0237	0.0000	0.0000	0.0000
AL109947.1	0.0000	0.6466	0.0365	0.0429	0.2126	0.0000	0.0417	0.2346	0.4522	0.1070	0.1434	0.0435	0.0000	0.2994	0.0000	0.1347	0.0881	0.1058	0.0490	0.0589	0.2338	0.1445	0.1088	0.0410	0.2386	0.1218	0.0000	0.0372	0.5459	0.0000	0.2013	0.0000	0.2554	0.0315	0.0000	0.1172	0.1457	0.0000	0.1387	0.1559	0.0355	0.1315	0.0453	0.1754	0.1473	0.0815	0.0806	0.1309	0.0614
AL024497.1	0.0000	2.5053	0.0000	0.0000	0.0666	0.1274	0.0000	0.0000	0.0000	0.0000	0.4493	0.0000	0.0000	0.2502	0.0000	0.1689	0.0000	0.0000	0.0000	0.0000	0.2931	0.0906	0.0000	0.0000	0.1994	0.0000	0.0000	0.0000	0.0000	0.1044	0.0000	0.2030	0.0000	0.0000	0.0000	0.0000	0.2435	0.1047	0.0000	0.0000	0.0000	0.0000	0.1136	0.0000	1.6622	0.1021	0.0000	0.0000	0.0000
LINC00630	0.2541	0.4867	0.4737	0.3134	0.4034	0.3997	0.3570	1.1976	0.2723	0.4209	0.5341	0.1560	0.2656	0.3856	0.4316	0.7204	0.3342	0.5842	0.4394	0.3904	0.3657	0.1645	0.2476	0.1866	0.4390	0.3110	0.2940	0.3490	0.3390	0.3392	0.6112	0.4470	0.5448	0.5171	0.7092	0.2479	0.9383	0.1844	0.4020	0.2710	0.2156	0.2449	0.2751	0.2299	0.3558	0.5734	0.2726	0.2951	0.2627
ACSL6-AS1	0.0000	0.2015	0.0000	0.0000	0.0000	0.0000	0.0000	0.0000	0.0000	0.0000	0.1229	0.0000	0.0000	0.0000	0.0000	0.0000	0.0000	0.0000	0.0000	0.0000	0.0000	0.0000	0.0000	0.0000	0.0000	0.0000	0.0689	0.0000	0.0000	0.0000	0.0000	0.0000	0.0398	0.0000	0.0000	0.0000	0.0000	0.0000	0.0000	0.0000	0.0000	0.1690	0.0000	0.0000	0.0631	0.0000	0.0000	0.0000	0.0000
CCR5AS	11.7994	2.4098	10.8326	5.5809	6.4093	3.0636	5.6355	9.9930	0.3965	2.9681	4.7537	4.6131	5.1779	2.8877	3.4923	1.4619	3.5046	2.1270	4.6076	7.5322	3.6652	8.1017	3.1475	2.2733	4.0280	4.5533	0.8726	3.7666	0.6582	4.2195	4.0784	5.4675	4.0320	3.6449	1.7178	4.1445	3.6308	5.4376	3.7912	7.7431	7.7909	1.7437	4.2608	4.5468	0.8882	1.3753	2.6249	7.3662	2.5175
AC078851.1	0.0000	0.0000	0.0000	0.0000	0.0000	0.0000	0.0000	0.0000	0.0000	0.0000	0.0000	0.0000	0.0000	0.0000	0.0000	0.0000	0.0000	0.0000	0.0000	0.0000	0.0000	0.0000	0.0000	0.0000	0.0000	0.0000	0.0000	0.0000	0.0000	0.0000	0.0000	0.0000	0.0000	0.0000	0.0000	0.0000	0.0000	0.0000	0.0000	0.0000	0.0000	0.0000	0.0000	0.0000	0.0000	0.0000	0.0000	0.0000	0.0000
AC005165.1	0.0228	1.3000	0.1742	0.0372	0.5129	0.0331	1.3120	0.2599	0.0178	0.3481	0.0933	0.0566	0.1926	0.0757	0.2386	0.1534	0.1528	0.2448	0.0850	0.1917	0.4056	0.1567	0.0236	0.0889	0.0345	0.2905	0.0436	0.5564	0.0592	0.0090	0.0611	0.0702	0.3575	0.0888	0.0331	0.4827	0.0527	0.1358	0.0401	0.0879	0.0308	0.1995	0.1768	0.1997	0.1118	0.0442	0.1049	0.2460	0.2264
AP001599.1	0.0000	0.0000	0.0000	0.0000	0.0000	0.0000	0.0000	0.1142	0.0000	0.0000	0.1571	0.0000	0.0000	0.0000	0.0000	0.0000	0.1930	0.0000	0.0000	0.0000	0.0000	0.0000	0.0000	0.0000	0.0000	0.0000	0.0000	0.0000	0.0000	0.0000	0.1765	0.0000	0.0000	0.0000	0.0000	0.0000	0.0000	0.0000	0.0000	0.0000	0.0000	0.0000	0.0000	0.0000	0.0000	0.0000	0.0000	0.0000	0.0000
DHRSX-IT1	0.2557	0.9999	0.5325	0.5207	0.7750	0.9879	0.8113	0.3167	0.1998	0.0000	0.0871	0.1056	0.7197	0.7275	0.7038	1.2276	0.4281	0.5144	0.3572	0.3580	0.5682	1.3168	0.1322	0.3984	0.3866	1.1841	0.4885	0.2711	0.6633	0.1012	0.2936	0.7871	0.3386	0.5356	0.4946	0.4746	0.2360	0.2029	0.3371	0.3030	0.4314	0.2396	0.1101	0.2131	0.2685	0.0000	0.0980	1.1664	0.8954
DHRSX-IT1	0.0000	0.0000	0.0000	0.0000	0.0000	0.0000	0.0000	0.0000	0.0000	0.0000	0.0000	0.0000	0.0000	0.0000	0.0000	0.0000	0.0000	0.0000	0.0000	0.0000	0.0000	0.0000	0.0000	0.0000	0.0000	0.0000	0.0000	0.0000	0.0000	0.0000	0.0000	0.0000	0.0000	0.0000	0.0000	0.0000	0.0000	0.0000	0.0000	0.0000	0.0000	0.0000	0.0000	0.0000	0.0000	0.0000	0.0000	0.0000	0.0000
AL355001.1	0.0000	0.2094	0.5205	0.1527	0.7576	0.7242	0.5947	0.1857	0.2929	0.0000	0.8939	0.0000	0.2638	0.3555	0.2064	0.2400	0.7845	0.0000	0.1746	0.2100	0.4166	0.7723	0.0000	0.0000	0.2834	0.0000	0.4297	0.2650	0.0000	0.0000	2.2955	0.5770	0.4964	0.1122	0.5439	0.4175	1.0383	0.2976	0.0000	0.7775	0.1265	0.1171	0.3228	0.1562	0.2625	0.4354	0.0000	0.7774	0.6564
LINC02665	0.0000	0.1276	0.0000	0.0000	0.0000	0.1103	0.0000	0.0000	0.0000	0.0000	0.0000	0.0000	0.0000	0.0000	0.0000	0.0000	0.0000	0.0000	0.0000	0.0000	0.0000	0.0000	0.0000	0.0000	0.0000	0.0000	0.0000	0.0000	0.0000	0.0000	0.0000	0.0000	0.0000	0.0000	0.0000	0.0000	0.0000	0.0000	0.0000	0.0000	0.0000	0.0000	0.0000	0.0000	0.0000	0.0000	0.0000	0.0000	0.0000
LINC01312	0.0000	0.0582	0.0000	0.0000	0.0000	0.0000	0.0000	0.0000	0.0407	0.0000	0.0355	0.0000	0.0000	0.0987	0.0000	0.0000	0.0000	0.0000	0.0000	0.0583	0.0000	0.0357	0.0000	0.0000	0.0787	0.0000	0.0000	0.0000	0.0000	0.0000	0.0000	0.0000	0.0230	0.0000	0.0000	0.0000	0.0961	0.0000	0.0000	0.0000	0.0000	0.0000	0.0896	0.0000	0.1458	0.0000	0.0000	0.0432	0.0000
LINC01986	0.0000	0.0461	0.0000	0.0336	0.0000	0.0000	0.0000	0.0000	0.0000	0.0000	0.0000	0.0000	0.0000	0.0000	0.0000	0.0000	0.0000	0.0000	0.0000	0.0000	0.0000	0.0000	0.0426	0.0000	0.0000	0.0000	0.0000	0.0000	0.0306	0.0000	0.0000	0.0000	0.0000	0.0000	0.0000	0.0000	0.0000	0.0000	0.0000	0.0000	0.0000	0.0000	0.0000	0.0000	0.0000	0.0000	0.0000	0.0000	0.0000
LINC02142	0.0000	0.0000	0.0000	0.0000	0.0000	0.0000	0.0000	0.0000	0.2458	0.0000	0.0000	0.0000	0.0885	0.0000	0.0000	0.0000	0.0000	0.0000	0.0000	0.0000	0.0932	0.0000	0.0000	0.0000	0.0000	0.0000	0.0000	0.0000	0.0000	0.0000	0.0000	0.0000	0.0278	0.0000	0.0000	0.0000	0.0000	0.0000	0.0000	0.0373	0.0000	0.0000	0.0000	0.0000	0.0000	0.0000	0.0000	0.0000	0.0000
AL138733.1	0.0000	0.2180	0.1355	0.1590	0.1972	0.0942	0.0774	0.0000	0.0000	0.0000	0.3323	0.0000	0.0000	0.1851	0.0000	0.0625	0.1633	0.1309	0.2726	0.0000	0.1445	0.0000	0.2017	0.0760	0.5900	0.1130	0.1491	0.0000	0.0000	0.0773	0.1494	0.0000	0.0431	0.1752	0.1887	0.0000	0.0000	0.1549	0.0000	0.1156	0.0000	0.0610	0.0840	0.0000	0.0000	0.0755	0.0000	0.0000	0.0000
DSCR4-IT1	0.0000	0.0000	0.0000	0.0000	0.0000	0.0000	0.0000	0.0000	0.0000	0.0000	0.0000	0.0000	0.0000	0.0000	0.0000	0.0000	0.0000	0.1316	0.0000	0.0000	0.1454	0.0000	0.0000	0.0000	0.0000	0.0000	0.0000	0.0000	0.0000	0.0000	0.0000	0.0000	0.0000	0.0000	0.0000	0.0000	0.0000	0.0000	0.0000	0.0000	0.0000	0.0000	0.0000	0.0000	0.0000	0.0000	0.0000	0.0000	0.0000
LINC00370	0.0000	0.0000	0.0000	0.0000	0.0000	0.0000	0.0000	0.0000	0.2432	0.0000	0.0000	0.0000	0.2628	0.0000	0.0000	0.0000	0.0000	0.0417	0.0580	0.0000	0.0000	0.0000	0.0000	0.0000	0.0941	0.0000	0.0476	0.0440	0.0000	0.0000	0.0000	0.0000	0.0275	0.0000	0.0000	0.0000	0.0575	0.0000	0.0000	0.0000	0.0000	0.0000	0.1072	0.0000	0.0000	0.0000	0.0000	0.0000	0.0000
AL133268.2	0.0000	0.2163	0.0000	0.0000	0.0000	0.0000	0.0000	0.0000	0.0000	0.0000	0.0000	0.0000	0.0000	0.0000	0.0000	0.0000	0.0000	0.0000	0.0000	0.0000	0.0000	0.0000	0.0000	0.0000	0.0000	0.0000	0.0000	0.0000	0.0000	0.0000	0.0000	0.0000	0.0000	0.0000	0.0000	0.0000	0.0000	0.0000	0.0000	0.0000	0.0000	0.0000	0.0000	0.0000	0.0000	0.0000	0.0000	0.0000	0.0000
LINC01044	0.0000	0.0000	0.0000	0.0000	0.0000	0.0000	0.0000	0.0000	0.0000	0.0000	0.0000	0.0000	0.0000	0.0000	0.0000	0.0000	0.0000	0.0000	0.0000	0.0000	0.0000	0.0000	0.0000	0.0000	0.3830	0.0000	0.0000	0.0000	0.0000	0.0000	0.0000	0.0000	0.0000	0.0000	0.0000	0.0000	0.0000	0.0000	0.0000	0.0000	0.0000	0.0000	0.0000	0.0000	0.0000	0.0000	0.0000	0.0000	0.0000
LINC01120	0.0198	0.0000	0.0823	0.0483	0.0300	0.0764	0.0000	0.0392	0.0000	0.0000	0.0135	0.0000	0.0835	0.0750	0.0871	0.0253	0.2317	0.0000	0.0000	0.0221	0.0000	0.0000	0.0204	0.0154	0.0000	0.0687	0.0000	0.0279	0.0000	0.0000	0.0000	0.0304	0.0000	0.0473	0.0000	0.0440	0.0183	0.0000	0.0000	0.0117	0.0133	0.0000	0.0000	0.0165	0.0000	0.0306	0.0151	0.0164	0.2769
AC012506.2	0.0000	0.0000	0.0000	0.0000	0.1578	0.0000	0.2477	0.0000	0.1220	0.0000	0.0000	0.0000	0.0000	0.0000	0.0000	0.0000	0.0000	0.0000	0.0000	0.0000	0.0000	0.0000	0.0000	0.1216	0.0000	0.0000	0.0000	0.0000	0.0000	0.0000	0.0000	0.0000	0.0000	0.0000	0.0000	0.0000	0.0000	0.0000	0.4117	0.0000	0.0000	0.0975	0.0000	0.0000	0.0000	0.0000	0.0000	0.0000	0.0000
AL121990.1	0.1151	0.2572	0.0000	0.0000	0.0582	0.3336	0.1826	0.0570	0.2698	0.0000	0.0000	0.0000	0.0000	0.0000	0.0000	0.0737	0.0964	0.0000	0.1072	0.0000	0.0000	0.0000	0.0000	0.0000	0.0000	0.0000	0.0000	0.0000	0.1706	0.0912	0.0000	0.0000	0.0508	0.0000	0.0000	0.0855	0.0000	0.0000	0.0000	0.1364	0.0000	0.0000	0.0000	0.0000	0.0000	0.0891	0.0000	0.0000	0.0000
TTTY17C	0.0000	0.0000	0.0000	0.0000	0.0000	0.0000	0.0000	0.0000	0.0000	0.0000	0.0000	0.0000	0.0000	0.0000	0.0000	0.0000	0.0000	0.0000	0.0000	0.0000	0.0000	0.0000	0.0000	0.0000	0.0000	0.0000	0.0000	0.0000	0.0000	0.0000	0.0000	0.0000	0.0000	0.0000	0.0000	0.0000	0.0000	0.0000	0.0000	0.0000	0.0000	0.0000	0.0000	0.0000	0.0000	0.0000	0.0000	0.0000	0.0000
AC008277.1	0.1101	0.2460	0.0382	0.1345	0.0556	0.2658	0.1310	0.0545	0.0430	0.0560	0.1500	0.0000	0.0775	0.0000	0.0606	0.0352	0.0922	0.0738	0.1538	0.0308	0.1223	0.0378	0.1707	0.0429	0.1664	0.0000	0.0421	0.0389	0.0000	0.0872	0.0843	0.1694	0.1215	0.1647	0.2662	0.0409	0.4065	0.0437	0.0968	0.0978	0.0743	0.0688	0.0474	0.0000	0.0000	0.0426	0.0844	0.0457	0.0642
BX284668.1	0.0000	0.0000	0.0000	0.0000	0.0000	0.0000	0.0000	0.0000	0.0000	0.0000	0.0000	0.0000	0.0000	0.0000	0.0000	0.0000	0.0000	0.0000	0.0000	0.0000	0.0000	0.2048	0.0000	0.0000	0.0000	0.0000	0.0000	0.0000	0.0000	0.0000	0.0000	0.0000	0.0000	0.0000	0.0000	0.0000	0.0000	0.0000	0.0000	0.0000	0.0000	0.0000	0.0000	0.0000	0.0000	0.0770	0.0000	0.0000	0.0000
AC002463.1	0.0811	0.2174	0.0338	0.1057	0.0573	0.0157	0.0772	0.0241	0.0253	0.0330	0.6739	0.0268	0.0456	0.3230	0.0714	0.0208	0.0543	0.0979	0.1963	0.0636	0.0360	0.0334	0.0503	0.0632	0.1471	0.1126	0.0000	0.0229	0.0361	0.0000	0.0497	0.0998	0.0716	0.0291	0.0627	0.0361	0.0599	0.0772	0.0285	0.8072	0.0328	0.0304	0.0559	0.0000	0.0227	0.0628	0.3355	0.0404	0.1325
LINC01946	0.0000	0.0000	0.0000	0.0000	0.0000	0.0000	0.1579	0.0000	0.0000	0.0000	0.1356	0.0000	0.0000	0.0000	0.0000	0.0000	0.1667	0.0000	0.0000	0.0000	0.0000	0.0000	0.0000	0.0000	0.6020	0.0000	0.4565	0.0000	0.4427	0.0000	0.0000	0.0000	0.0000	0.0000	0.0000	0.0000	0.0000	0.1580	0.0000	0.0000	0.0000	0.0000	0.0000	0.0000	0.1394	0.0000	0.0000	0.0000	0.0000
AC105275.1	0.0000	0.0000	0.0000	0.0000	0.0000	0.0000	0.0000	0.0000	0.0000	0.0000	0.0000	0.0000	0.0000	0.0000	0.0000	0.0000	0.0000	0.0000	0.0000	0.0000	0.0000	0.0000	0.0000	0.0000	0.0000	0.0000	0.0000	0.0000	0.0000	0.0000	0.0000	0.0000	0.0000	0.0000	0.0000	0.1258	0.0000	0.0000	0.0000	0.0000	0.0000	0.0000	0.0000	0.0000	0.0000	0.0000	0.0000	0.0000	0.0000
AC106786.1	2.8559	0.3647	2.6621	2.3264	0.9481	2.1280	3.0419	1.5360	0.0000	3.3199	0.7226	0.3371	3.7894	1.0060	3.5936	1.5670	0.6830	1.0396	0.7598	1.7823	4.5935	0.7283	0.9278	2.6698	1.8504	1.4170	1.1224	3.4029	0.6048	3.8768	0.9992	0.8791	1.9088	2.8814	0.8681	2.4837	1.4312	0.6476	1.5060	0.4351	1.1563	0.7136	0.7026	2.5842	0.6284	1.6427	1.1880	1.4212	2.5715
AL078459.1	0.2967	0.3120	0.2302	0.3270	0.4673	0.2023	0.2630	0.1383	0.3000	0.1243	0.4518	0.4903	0.4912	0.2317	0.4996	0.3575	0.3798	0.2692	0.2113	0.1564	0.5171	0.4314	0.7035	0.4215	0.2638	0.2627	0.3334	0.2467	0.2846	0.3869	0.2137	0.1074	0.1155	0.2298	0.2025	0.3239	0.1289	0.3740	0.1841	0.3206	0.2591	0.0763	0.1202	0.2909	0.2199	0.2703	0.2942	0.4053	0.2444
AC245052.1	0.0000	0.2268	0.1409	0.1654	0.0000	0.0000	0.0000	0.0000	0.0000	0.0000	0.0000	0.0000	0.2857	0.0000	0.2235	0.1299	0.0000	0.0000	0.0000	0.0000	0.3007	0.0000	0.0000	0.0000	0.0000	0.0000	0.0000	0.0000	0.3009	0.0000	0.0000	0.0000	0.0000	0.1215	0.0000	0.1507	0.1874	0.0000	0.0000	0.0000	0.0000	0.0000	0.0000	0.0000	0.0000	0.0000	0.0000	0.0000	0.0000
SAMSN1-AS1	0.0000	0.0000	0.1376	0.0807	0.0501	0.2871	0.2358	0.4908	0.2322	0.0000	0.0000	0.0819	0.2789	0.0000	0.2182	0.6977	0.0829	0.1329	0.0000	0.1110	0.3670	0.1361	0.0000	0.3859	0.0000	0.1147	0.0757	0.0000	0.0734	0.0000	0.0000	0.0000	0.0875	0.1186	0.0958	0.1471	0.0000	0.0786	0.0000	0.0000	0.0000	0.0619	0.0000	0.0826	0.0000	0.0000	0.0000	0.1644	0.3469
AC000058.1	0.0000	0.0000	0.0000	0.0000	0.0784	0.0000	0.0000	0.0000	0.0000	0.0000	0.0000	0.0000	0.0000	0.0000	0.0000	0.0000	0.0000	0.0000	0.2892	0.0000	0.1150	0.0000	0.0000	0.0000	0.0000	0.0000	0.0000	0.0000	0.0000	0.0000	0.0000	0.0000	0.0000	0.0000	0.0000	0.0000	0.0000	0.0000	0.0000	0.0000	0.0000	0.0000	0.0000	0.0000	0.0000	0.1202	0.0000	0.2576	0.1812
AL357033.2	0.0000	0.0000	0.0782	0.0000	0.0000	0.0000	0.6253	0.1674	0.0000	0.0000	0.4603	0.1861	0.0000	0.1068	0.1240	0.0000	0.4714	0.0755	0.4195	0.7569	0.1668	0.0000	0.0000	0.0000	0.0000	0.0000	0.0000	0.3980	0.0000	0.1784	3.7066	1.0400	0.0000	0.2022	0.1089	0.0836	0.7278	0.0894	0.4949	0.0667	0.0760	0.0000	0.3879	0.0000	0.0000	0.0872	0.3452	0.0000	0.0000
AC093117.1	0.0383	0.0000	0.0000	0.0000	0.0000	0.0000	0.0304	0.0950	0.0000	0.0390	0.0522	0.0317	0.0000	0.0000	0.0000	0.0245	0.0000	0.0000	0.0000	0.0215	0.0284	0.0000	0.0000	0.0000	0.0000	0.0000	0.0293	0.0000	0.0000	0.0000	0.0000	0.0000	0.0000	0.0000	0.0371	0.0285	0.0000	0.0000	0.0000	0.0227	0.0259	0.0000	0.0000	0.0000	0.0268	0.0000	0.0000	0.0318	0.0000
LINC00571	0.1060	0.2960	0.7355	0.3452	1.0170	0.3582	0.4622	0.6036	1.4488	0.3233	0.4331	0.2189	1.0438	0.5527	0.0000	0.8818	0.4435	0.8171	0.6413	1.8397	0.5102	0.3638	0.2738	0.7429	0.5607	0.7360	0.5263	0.4494	0.3141	0.2517	0.9326	0.7338	0.7015	0.1902	0.8198	0.7080	0.5380	0.2943	0.4656	1.1301	0.4647	0.4302	0.1369	0.2208	0.2967	1.0255	0.7713	0.7031	0.6802
DIP2A-IT1	0.0000	0.4345	0.0000	0.4752	0.0982	0.3757	0.1542	0.1927	0.0000	0.3956	0.3974	0.3214	0.0000	0.7377	0.6423	0.0000	0.3255	0.7824	0.1811	0.1089	0.1440	0.1335	0.6030	0.3030	0.0000	0.6754	0.0000	0.0000	0.0000	0.1540	0.7442	0.0000	0.0000	0.5819	0.1881	0.0000	0.0000	0.0000	0.1709	0.2304	0.1312	0.2430	0.0000	0.0000	0.0000	0.1506	0.2980	0.1613	0.2270
FO393418.1	0.8160	1.0940	0.4531	0.6647	0.5771	1.1034	1.0355	0.8084	0.6375	0.3320	0.1112	0.1349	0.4593	0.1548	0.8984	1.0447	0.9562	0.8755	0.1520	0.3656	1.4506	0.2241	0.3374	0.5085	0.7402	0.7557	0.2494	0.2307	0.3629	0.1292	0.6245	0.7535	0.7923	0.4884	0.0000	0.2423	0.4520	1.0362	1.0040	0.8703	0.1101	0.4078	0.4216	0.8161	0.0000	0.2527	0.3751	0.6768	0.5714
AF230666.1	0.3367	1.1287	0.3896	0.2743	0.4253	0.3795	0.2671	0.5004	0.2192	0.1713	0.3823	0.2319	0.3159	0.7983	0.2472	0.1796	0.1409	0.6022	0.1568	0.0629	0.4573	0.1541	0.1740	0.1749	0.0848	0.1949	0.2573	0.3570	0.1248	0.1778	0.3436	0.2591	0.3716	0.2015	0.3799	0.1667	0.7253	0.1782	0.2959	0.0665	0.0757	0.1052	0.3383	0.0935	0.3929	0.4345	0.2150	0.2793	0.1965
RAET1E-AS1	0.0000	0.0000	0.0000	0.0000	0.0695	0.0000	0.1091	0.1363	0.0000	0.0000	0.0000	0.0000	0.3872	0.0000	0.0000	0.0000	0.0000	0.0000	0.0000	0.0000	0.0000	0.1889	0.1422	0.1072	0.2080	0.0000	0.1051	0.0000	0.0000	0.1089	0.0000	0.0000	0.0000	0.0000	0.0000	0.0000	0.0000	0.0000	0.0000	0.0815	0.0000	0.0859	0.0000	0.0000	0.0963	0.0000	0.0000	0.0000	0.0000
LINC01422	0.2681	2.6676	0.1861	0.2388	0.1947	0.2751	0.5781	0.4814	0.0851	0.2045	0.4508	0.0831	0.0589	0.0874	0.3874	0.1823	0.2524	0.0786	0.3198	0.1314	0.4468	0.2013	0.4330	0.2610	0.6966	0.5043	0.3905	0.1776	0.1552	0.1327	0.5450	0.3352	0.2625	0.1003	0.1377	0.2674	0.7888	0.2726	0.0810	0.4964	0.0622	0.2460	0.1298	0.2095	0.2170	0.1492	0.1284	0.3544	0.5182
AC069213.1	0.6396	2.1439	0.9435	0.3256	0.6058	0.3861	0.9512	0.8317	0.1874	0.8132	0.3813	0.0661	0.6751	0.4549	0.6162	2.5590	0.3346	0.6434	0.3722	0.5821	0.9475	0.2196	0.1653	0.5606	0.1209	1.2033	0.2444	0.3956	1.3036	0.3165	0.5507	0.0000	0.8469	0.1914	0.5413	0.6529	0.4428	0.6980	0.4919	0.3790	0.1079	0.2497	0.2754	0.6663	0.4478	0.5571	0.1225	0.7294	0.3733
LINC02601	0.4984	0.3341	0.2768	0.4872	0.2518	0.1926	0.2372	0.4938	0.6230	0.1014	0.0000	0.8237	0.4208	0.3781	0.3292	1.9780	0.0834	0.1337	0.4641	0.2791	0.2215	0.6160	0.5152	0.3106	0.1507	0.2308	0.8379	0.6341	1.5514	0.3157	0.9155	0.0000	0.2200	0.3579	0.2892	0.0000	0.2760	0.7120	1.3140	0.2362	0.4708	0.1245	0.4292	0.2492	0.0000	0.6174	0.5346	0.2480	0.2327
LINC01208	0.0297	0.0995	0.0412	0.0121	0.0075	0.0000	0.0706	0.0956	0.2203	0.0151	0.0607	0.0613	0.0000	0.0000	0.0327	0.0760	0.0373	0.0697	0.0691	0.0332	0.0550	0.0306	0.0000	0.0347	0.0449	0.0172	0.0227	0.0734	0.3849	0.0000	0.0227	0.0914	0.0327	0.0178	0.0000	0.0000	0.0959	0.0236	0.0261	0.0352	0.0000	0.0000	0.0000	0.0371	0.0208	0.0230	0.1023	0.0369	0.0346
AL135785.1	0.2086	0.4661	0.4344	0.0000	0.3161	0.0000	0.1655	0.0000	0.4889	0.0000	0.0000	0.0000	0.2936	0.0000	0.0000	0.0000	0.0000	0.0000	0.0000	0.0000	0.0000	0.0000	0.2156	0.0000	0.0000	0.0000	0.0000	0.2949	0.0000	0.0000	0.0000	0.0000	0.0000	0.0000	0.0000	0.0000	0.0000	0.0000	0.0000	0.0000	0.0000	0.0000	0.0000	0.0000	0.0000	0.0000	0.0000	0.1730	0.2435
AL109659.1	0.1278	0.0000	0.4437	0.0000	0.0646	0.1235	0.0000	0.3167	0.0999	0.2601	0.0000	0.1056	0.0000	0.2425	0.0000	0.0000	0.2140	0.1715	0.0000	0.2148	0.2841	0.1756	0.0000	0.0000	0.1933	0.0000	0.2931	0.0000	0.0000	0.0000	0.0000	0.1968	0.1129	0.2296	0.0000	0.0949	0.1180	0.0000	0.0000	0.0000	0.0000	0.2396	0.0000	0.2131	0.0000	0.0990	0.0980	0.2121	0.1492
AC009226.1	0.5186	1.0139	0.1800	0.2640	0.8841	0.3757	0.3085	1.4128	0.1013	0.5275	0.2649	0.1071	0.9122	0.8606	0.2141	2.8216	0.3255	0.1739	0.5432	0.3630	0.2401	0.3116	0.3350	0.2525	1.0780	0.4502	0.8421	0.5040	0.0480	0.8726	0.8930	0.2993	0.4005	1.0475	1.3165	0.3369	0.7181	0.5659	0.2279	0.4225	0.3062	0.1215	0.2791	0.2161	0.7715	0.9034	0.6457	0.3763	0.3026
AL020994.1	0.0000	0.0000	0.0000	0.0000	0.0000	0.0000	0.0000	0.0000	0.0000	0.0000	0.0000	0.0000	0.0000	0.0000	0.0000	0.0000	0.0000	0.0000	0.0000	0.0000	0.0000	0.0000	0.0000	0.0000	0.0000	0.0000	0.0000	0.0000	0.0000	0.0000	0.0000	0.0000	0.0000	0.0000	0.0000	0.0000	0.0000	0.0000	0.0000	0.0000	0.0000	0.0000	0.0000	0.0000	0.2016	0.0000	0.0000	0.0000	0.0000
AC034195.1	0.0623	0.2087	0.0000	0.0000	0.0314	0.0000	0.0000	0.0308	0.0000	0.0000	0.0000	0.0514	0.0876	0.0000	0.0000	0.0000	0.0521	0.0417	0.0000	0.0349	0.0922	0.0855	0.0000	0.0485	0.1882	0.0000	0.1427	0.0000	0.0923	0.0493	0.0000	0.0000	0.0824	0.0000	0.0000	0.0000	0.2299	0.0988	0.0547	0.1475	0.0840	0.0778	0.0536	0.0519	0.0872	0.0000	0.0477	0.0000	0.0000
LINC02247	0.0000	0.0000	0.1555	0.0000	0.0000	0.0000	0.0000	0.0000	0.0000	0.0000	0.0000	0.0926	0.0000	0.0000	0.1233	0.0717	0.0000	0.0000	0.0000	0.0000	0.1659	0.0000	0.0000	0.0000	0.0000	0.1297	0.0000	0.0000	0.0000	0.0000	0.0000	0.0000	0.0494	0.0670	0.0000	0.0832	0.0000	0.0000	0.1969	0.0000	0.0000	0.0000	0.0000	0.0934	0.0000	0.0000	0.0858	0.0000	0.0000
AL359706.1	0.0000	0.2952	0.0000	0.2152	0.0000	0.0000	0.0000	0.1309	0.0000	0.0000	0.0000	0.0000	0.0000	0.0000	0.2909	0.0000	0.0000	0.1772	0.0000	0.0000	0.0000	0.0000	0.0000	0.0000	0.0000	0.0000	0.0000	0.0000	0.1958	0.0000	0.0000	0.0000	0.0000	0.0000	0.0000	0.0000	0.0000	0.0000	0.0000	0.0000	0.0000	0.0000	0.0000	0.0000	0.0000	0.0000	0.0000	0.0000	0.0000
LAPTM4A-DT	0.1453	0.1623	0.0000	0.0000	0.1468	0.0000	0.2304	0.2159	0.2270	0.0000	0.0990	0.1200	0.0000	0.2755	0.3199	0.8368	0.2432	0.1948	0.0000	0.0000	0.2152	0.0997	0.0000	0.2263	0.0000	0.0000	0.3330	0.0000	0.1077	0.0000	0.0000	0.0000	0.4488	0.0000	0.0000	0.1078	0.0000	0.1153	0.0000	0.0000	0.0980	0.0000	0.0000	0.1211	0.0000	0.0000	0.1113	0.0000	0.0000
AC112495.1	0.0000	0.0000	0.0000	0.0000	0.0000	0.0000	0.0000	0.1091	0.0000	0.0000	0.0000	0.0000	0.0000	0.0000	0.0000	0.0000	0.0000	0.0000	0.2050	0.1850	0.0000	0.0000	0.0000	0.0000	0.0000	0.0000	0.0000	0.0000	0.0000	0.0000	0.0000	0.0000	0.0000	0.0000	0.0000	0.0000	0.0000	0.0874	0.0000	0.0000	0.0000	0.0000	0.0000	0.0000	0.0000	0.0000	0.0000	0.0000	0.0000
CCDC18-AS1	4.9933	18.1426	5.0934	3.3446	7.0387	12.5625	11.4614	11.0289	5.6916	2.3980	11.1520	3.3382	5.8899	3.6300	7.2330	12.3871	3.7694	5.3023	4.5510	1.4391	8.2605	5.2746	6.1197	6.2526	6.8080	5.3819	8.0465	2.4060	4.7118	1.9297	6.9844	3.4450	7.7166	5.8660	4.3039	3.2449	9.3656	5.5503	2.8868	5.5719	3.0387	4.0542	5.3832	2.7375	3.2453	9.2707	5.9168	6.2177	4.6532
MIR503HG	5.1551	10.5905	6.8682	7.7889	1.0501	3.2124	2.3522	2.3889	0.4764	1.0712	1.8314	1.7635	3.2373	0.8674	8.9104	2.7855	2.3431	2.5834	2.1421	0.6830	9.3614	2.2836	3.6670	5.8079	4.1900	2.8556	6.7563	4.0357	2.5471	2.0630	1.1667	0.7252	3.2295	3.6825	2.2516	1.0494	1.4072	1.2758	2.6551	0.5748	1.6458	1.0388	0.7398	3.0952	0.8731	1.1588	0.9981	4.5745	2.4586
AC116609.1	0.6223	0.5214	0.0000	0.1267	0.0000	0.0000	0.1234	0.0000	0.4862	0.1582	0.0000	0.0000	0.0000	0.0000	0.0000	0.0000	0.1302	1.4605	0.1449	0.0000	0.0000	0.1068	0.0000	0.0000	0.0000	0.3602	0.1189	0.1100	0.0000	0.0000	0.0000	0.0000	0.5493	0.1862	0.3009	0.2310	0.1436	0.0000	0.0000	0.0922	0.0000	0.0972	0.0000	0.0000	0.0000	0.0000	0.0000	0.0000	0.0000
AC008073.1	0.3066	1.1988	0.3192	0.2497	0.1549	0.0000	0.3647	0.0000	0.0000	0.0000	0.1044	0.1267	0.4314	0.1454	0.3375	0.0981	0.1283	0.0000	0.1427	0.1717	0.9083	0.3157	0.1584	0.2388	0.2317	0.3549	0.4685	0.3250	0.2272	0.0000	0.0000	0.0000	0.2706	0.0000	0.1482	0.4552	0.2830	0.1217	0.0000	0.0000	0.0000	0.1915	0.0000	0.0000	0.0000	0.1187	0.1174	0.6356	0.1789
AL138767.2	0.0000	0.0000	0.0000	0.0000	0.0000	0.0000	0.0000	0.0000	0.0000	0.0000	0.0000	0.0000	0.0000	0.0000	0.0000	0.0000	0.0000	0.0000	0.0000	0.0000	0.0000	0.0000	0.0000	0.0000	0.0000	0.0000	0.0000	0.0000	0.0000	0.0000	0.0000	0.0000	0.0000	0.0000	0.0000	0.0000	0.0000	0.0000	0.0000	0.0000	0.0000	0.0000	0.0000	0.0000	0.0000	0.0000	0.0000	0.0000	0.0000
LINC02593	4.4101	13.7965	5.8163	3.6577	3.0582	1.1617	6.0419	3.5748	0.4072	3.3438	2.2668	0.8779	3.4980	0.7034	4.5024	1.2704	2.6679	3.8445	0.8960	2.8180	14.9670	2.8491	1.4919	1.5928	2.7881	3.2025	1.1795	3.3864	4.2936	1.5873	1.1660	1.6043	18.2086	1.7156	3.4896	2.3365	0.9067	2.8637	1.6384	2.8506	2.1102	1.0644	0.6214	5.6134	1.2350	1.3659	0.7987	5.0543	6.2705
LINC01626	0.0000	0.0000	0.0000	0.0000	0.0352	0.0000	0.0000	0.0000	0.0000	0.0000	0.0000	0.0000	0.0000	0.0000	0.0000	0.0000	0.0000	0.0000	0.0000	0.0000	0.0000	0.0000	0.0000	0.0000	0.0000	0.0000	0.0000	0.0000	0.0000	0.0000	0.0000	0.0000	0.0000	0.0000	0.0000	0.0000	0.0000	0.0000	0.0000	0.0000	0.0000	0.0000	0.0000	0.0000	0.0488	0.0000	0.0000	0.0000	0.0000
LINC00205	5.2872	8.7634	7.2037	4.9209	6.7325	5.0118	8.3527	8.7231	4.3188	4.5667	4.0557	1.6520	10.3614	2.7246	7.9983	9.6852	5.4223	6.6954	3.8553	4.9741	12.2911	3.6228	3.0375	5.1400	4.8719	5.8173	4.4160	6.8027	5.6349	3.6849	5.3844	3.2785	11.5622	4.3739	4.7013	7.5018	6.1514	3.3900	5.1940	4.1814	4.4008	4.3607	3.9038	4.6068	3.5715	5.1003	8.3538	8.4987	6.7067
CACNA2D1-AS1	0.0000	0.0351	0.0000	0.0000	0.0159	0.0000	0.0000	0.0467	0.1962	0.0639	0.0000	0.0000	0.0000	0.0000	0.0346	0.0000	0.0000	0.1895	0.0000	0.0000	0.0233	0.0000	0.0325	0.0000	0.0000	0.0000	0.0000	0.0000	0.0465	0.0000	0.0000	0.0000	0.2494	0.0000	0.0304	0.0233	0.0000	0.0000	0.0000	0.0000	0.0000	0.0000	0.0270	0.0000	0.0000	0.0000	0.0000	0.0000	0.0000
AL513217.1	0.4962	0.4158	0.3444	0.2021	1.3785	0.4792	0.0984	0.1229	0.0000	0.0000	0.0845	0.2050	0.5237	0.1176	0.6828	0.6352	0.5191	0.0832	0.2310	0.0695	0.3675	0.0000	0.0000	0.1933	0.7501	0.1436	0.4739	0.6137	0.6435	0.2947	0.9493	0.0000	0.3285	0.5197	0.2399	0.0921	0.5725	0.0984	0.4361	0.5145	0.1674	0.0775	0.1068	0.3101	0.1737	0.1921	0.1901	0.2058	0.2896
LGALS8-AS1	0.2856	0.2553	0.4758	0.1396	0.2597	0.1655	0.1359	0.1981	0.5356	0.4648	0.1557	0.1416	0.0804	0.0542	0.1258	2.6694	0.2869	0.1532	0.1596	0.2879	0.0000	0.3530	0.1771	0.3115	0.6045	0.3968	0.3492	0.2423	0.3810	0.1809	0.2186	0.0000	0.1513	0.3761	0.1105	0.1272	0.1582	0.2720	0.2510	0.2708	0.1542	0.5353	0.5411	0.3809	0.1200	0.2212	0.5690	0.2369	0.0000
LINC01983	0.0000	0.1972	0.0000	0.1438	0.0446	0.0000	0.1400	0.0000	0.0690	0.3591	0.0000	0.0000	0.1242	0.0000	0.0000	0.2825	0.2216	0.0000	0.1644	0.1483	0.0000	0.0000	0.0000	0.0688	0.1334	0.0000	0.2698	0.1872	0.0654	0.0699	0.1351	0.4075	0.4675	0.3169	0.1707	0.3276	0.4889	0.7705	4.6542	0.1046	0.0596	0.0551	0.9880	0.1471	0.3707	0.4100	0.3382	0.2928	0.1030
LINP1	0.0606	0.0903	0.0701	0.4116	13.0586	1.1713	0.6412	0.0300	0.0632	0.0617	0.1377	0.8351	3.6975	0.2108	0.0890	0.3881	0.1353	0.5421	1.5621	2.0149	0.1198	0.6245	0.6476	0.0315	0.8556	1.3571	0.3707	0.4429	0.0000	3.7770	0.2939	2.3952	1.1775	1.5604	0.6841	0.1050	0.5784	0.5294	1.9006	0.1916	1.6093	0.0505	1.4445	2.0213	0.4386	0.1878	2.8961	1.1399	0.1651
AL357507.1	0.0000	0.0000	0.0000	0.0000	0.1257	0.1202	0.0987	0.0000	0.0000	0.2531	0.0000	0.1028	0.7003	0.0000	0.2740	0.0796	0.0000	0.0000	0.3475	0.0697	0.0000	0.0000	0.0000	0.1938	0.0000	0.0000	0.4754	0.1759	0.0922	0.1970	0.2857	0.0000	0.0000	0.0745	0.0000	0.1847	0.0000	0.0000	0.1093	0.0000	0.0000	0.0000	0.0000	0.0000	0.0000	0.0963	0.0000	0.0000	0.0000
UBE2E1-AS1	0.0000	0.3586	0.5198	0.0871	0.1081	0.0000	0.1697	0.2120	0.1672	0.3264	0.0729	0.0000	0.1505	0.0000	0.0000	0.2739	0.0895	0.2870	0.0000	0.0599	0.0792	0.1469	0.1106	0.0000	0.0000	0.2477	0.1635	0.0756	0.3964	0.0000	0.0000	0.3293	0.0944	0.0640	0.3104	0.2383	0.0988	0.1698	0.0940	0.0634	0.0722	0.0000	0.3685	0.1783	0.0000	0.2485	0.0820	0.0887	0.2497
AL669970.1	0.0000	0.0000	0.0000	0.1507	0.1869	0.0000	0.1467	0.1832	0.0000	0.1881	0.0000	0.1528	0.0000	0.0000	0.0000	0.2368	0.3096	0.0000	0.1722	0.0000	0.4110	0.1270	0.0000	0.0000	0.0000	0.0000	0.2827	0.0000	0.0000	0.0000	0.4247	0.0000	0.2449	0.1107	0.0000	0.0000	0.1707	0.7340	0.1626	0.0000	0.3744	0.0000	0.0000	0.0000	0.0000	0.0000	0.0000	0.1534	0.2159
ENTPD3-AS1	1.9433	2.3497	1.6354	0.9975	1.8962	0.8357	1.1930	1.4242	0.8736	1.9089	1.1697	2.3098	1.4423	0.6690	0.9086	2.0875	1.4038	2.3385	1.8839	0.8797	1.3704	1.9284	0.8117	1.1717	0.9458	1.6642	1.2206	0.6492	1.2430	2.0658	1.9865	0.9628	2.3088	1.4419	1.6606	1.2253	1.3762	2.9474	1.5441	2.0584	1.3563	1.0726	1.1118	2.4072	1.3978	2.2982	1.8154	1.8878	2.2061
IL10RB-DT	5.1552	2.8382	2.3597	3.1038	1.3587	1.8041	2.1926	1.9615	0.9048	2.6218	2.4176	2.1609	1.7348	2.5861	0.9049	1.4348	1.7511	2.5301	0.8001	2.9919	2.1306	2.9754	2.7802	2.0080	1.0166	3.3300	1.8841	1.4259	0.4153	1.4494	2.4874	2.2423	2.8689	1.5427	1.5535	2.3019	2.3795	1.4231	3.0861	1.3281	2.6972	1.0501	1.3510	2.0860	0.8369	1.3016	1.6602	2.2928	3.0086
AL355314.1	0.0000	0.0000	0.0000	0.0000	0.0000	0.0000	0.0000	0.0000	0.0000	0.0000	0.0000	0.0000	0.0000	0.0000	0.0000	0.0000	0.0000	0.0000	0.0000	0.0000	0.0000	0.0000	0.0000	0.0000	0.0000	0.0000	0.0000	0.0000	0.0000	0.0000	0.0000	0.0000	0.0000	0.0000	0.0000	0.0000	0.0000	0.0000	0.0000	0.0000	0.0000	0.0000	0.0000	0.0000	0.0000	0.0000	0.0000	0.0000	0.0000
LINC00114	0.0000	0.1125	0.0233	0.0000	0.1187	0.1297	0.0266	0.1496	0.0262	0.0000	0.0686	0.0832	0.0472	0.0000	0.1109	0.0000	0.1405	0.0675	0.2500	0.2256	0.0497	0.0691	0.0000	0.0523	0.1015	0.0000	0.0256	0.1661	0.0000	0.0266	0.2055	0.0000	0.0889	0.1004	0.0649	0.1744	0.0620	0.0000	0.0295	0.1193	0.0679	0.0000	0.0578	0.1119	0.0235	0.0260	0.0257	0.0835	0.0783
AC044784.1	0.0000	0.0000	0.0000	0.0000	0.0000	0.0000	0.0000	0.0000	0.0000	0.0000	0.0000	0.0000	0.0000	0.0000	0.0000	0.0000	0.0000	0.0000	0.0000	0.0000	0.0000	0.0000	0.0000	0.0000	0.0000	0.0000	0.0000	0.0000	0.0000	0.0000	0.0000	0.0000	0.0000	0.0000	0.0000	0.0000	0.0000	0.0000	0.0000	0.0728	0.0000	0.0000	0.0000	0.0000	0.0000	0.0000	0.0000	0.0000	0.0000
AC234771.1	0.0000	0.0000	0.0000	0.0000	0.0000	0.0000	0.0000	0.0000	0.0000	0.0000	0.0000	0.0000	0.0000	0.0000	0.0000	0.0000	0.0000	0.0000	0.0000	0.0000	0.0000	0.0000	0.0000	0.0000	0.0000	0.0000	0.0000	0.0000	0.0000	0.0000	0.0000	0.0000	0.0000	0.0000	0.0000	0.0000	0.0000	0.0000	0.0000	0.0000	0.0000	0.0000	0.0000	0.0000	0.0000	0.0000	0.0000	0.0000	0.0000
AL589684.1	0.0000	0.0000	0.0000	0.0000	0.0000	0.0000	0.0000	0.0000	0.0000	0.0000	0.0000	0.0000	0.0000	0.0000	0.0000	0.6305	0.0000	0.0000	0.1529	0.0000	0.0000	0.0000	0.1697	0.0000	0.0000	0.0000	0.0000	0.2321	0.0000	0.0000	0.0000	0.0000	0.0000	0.0000	0.0000	0.0000	0.0000	0.0000	0.0000	0.0000	0.1108	0.0000	0.0000	0.0000	0.0000	0.0000	0.0000	0.1362	0.0000
AC073365.1	0.0000	0.0096	0.0000	0.0000	0.0000	0.0000	0.2941	0.0000	0.0000	0.0175	0.4406	0.0071	0.0121	0.0000	0.0285	0.0000	0.0577	0.0000	0.0161	0.0000	0.0064	0.0118	0.0089	0.0269	0.0000	0.2096	0.0066	0.0000	0.0320	0.0000	0.0066	0.0664	0.0038	0.0000	3.9613	0.0192	0.0000	0.3080	0.0000	0.0000	0.1862	0.0108	0.5569	0.0072	0.4347	0.0000	0.0000	0.0000	0.0000
AC007255.1	0.1733	0.1291	1.5235	1.0351	4.5225	3.4030	1.9241	1.5450	2.3466	1.1162	2.0854	1.1932	3.9015	3.8342	0.8903	0.8134	2.4657	0.4648	2.5816	2.5232	0.8557	1.9432	1.4926	2.6097	4.2786	1.7385	2.8248	1.6330	0.2140	1.6007	6.0120	2.4001	0.7393	1.9013	2.7930	1.3293	3.6257	2.7505	2.5889	1.6769	3.3519	0.7938	1.7905	0.9627	2.0622	2.5044	4.7356	1.5809	3.0337
AL691459.1	0.0000	0.0000	0.0000	0.0000	0.0000	0.0000	0.0000	0.0000	0.0000	0.0000	0.0000	0.0000	0.0000	0.0000	0.0000	0.0000	0.0000	0.0000	0.0000	0.0000	0.0000	0.0000	0.0000	0.0000	0.0000	0.0000	0.0000	0.0000	0.0000	0.0000	0.0000	0.0000	0.0000	0.0000	0.0000	0.0000	0.0000	0.0000	0.0000	0.0000	0.0000	0.0000	0.0000	0.0000	0.0000	0.0000	0.0000	0.0000	0.0000
DIAPH3-AS2	0.0000	0.0000	0.0000	0.0000	0.0000	0.0000	0.0000	0.0000	0.0000	0.0000	0.0000	0.0000	0.0000	0.0000	0.0000	0.0000	0.0000	0.0000	0.0000	0.0000	0.0000	0.0000	0.0000	0.0000	0.0000	0.0000	0.0000	0.0000	0.0000	0.0000	0.0000	0.0000	0.0000	0.0000	0.0000	0.0000	0.0000	0.0000	0.0000	0.0000	0.0000	0.0000	0.0000	0.0000	0.0000	0.0000	0.1081	0.0000	0.0000
CDH23-AS1	0.0000	0.2460	0.0000	0.0000	0.0000	0.0000	0.0000	0.0000	0.0000	0.0000	0.0000	0.0000	0.0000	0.0000	0.0000	0.0000	0.0000	0.0000	0.0000	0.0000	0.0000	0.0000	0.0000	0.0000	0.0000	0.0000	0.0000	0.0000	0.0000	0.0000	0.0000	0.0000	0.0000	0.0000	0.0000	0.0000	0.0000	0.0000	0.0000	0.0000	0.0000	0.0000	0.0000	0.0000	0.0000	0.0000	0.0000	0.0000	0.0000
LINC01342	0.5651	1.1480	0.1427	0.1256	1.1939	1.3895	0.9373	0.7126	0.0000	0.1568	2.0299	0.8491	0.7230	2.0951	0.4525	0.7893	0.8171	0.0689	0.4784	0.0863	0.4186	1.9049	1.5932	1.4808	2.0194	0.1784	1.4919	1.1258	0.0762	0.4882	1.0617	1.0279	0.3175	0.2767	0.4969	0.3814	0.3794	1.9980	0.3612	1.2177	0.8320	1.3801	0.2212	0.5995	0.3597	1.3127	5.2752	0.8096	0.4797
LINC01870	0.0000	0.0000	0.0000	0.0000	0.1078	0.0000	0.0000	0.0000	0.0000	0.0000	0.0000	0.0000	0.0000	0.0000	0.0000	0.0000	0.0000	0.0000	0.1987	0.0000	0.0000	0.1465	0.0000	0.0000	0.0000	0.0000	0.0000	0.1508	0.0000	0.1690	0.0000	0.0000	0.0000	0.0000	0.0000	0.1584	0.0000	0.0000	0.0000	0.0000	0.0000	0.0000	0.0000	0.0000	0.0000	0.0000	0.0000	0.1770	0.2491
AC004870.2	1.0958	0.0000	2.2095	2.0828	0.2372	0.5544	0.9106	0.0517	0.1631	0.0531	1.0664	1.5955	2.1296	0.1485	1.1491	2.8727	0.5678	1.0148	4.1302	1.6658	0.2319	2.0781	0.3236	1.3821	13.8055	2.2351	2.1134	1.4385	0.0000	1.4875	0.4393	2.0078	0.5988	0.1874	1.0598	0.1162	9.3933	5.7981	3.3937	1.7005	3.8733	1.0105	1.2581	1.6526	19.2521	13.5351	0.6398	0.9954	6.8215
AC005006.1	0.3343	0.7469	0.0000	0.0000	0.1689	2.5828	0.5302	0.1656	0.0000	0.0000	0.2277	0.2762	0.4704	0.0000	0.3680	0.0000	0.0000	0.4483	0.3113	0.1872	0.9904	0.9180	0.3455	0.2604	2.0213	0.3870	0.5109	0.0000	0.2477	0.0000	0.2558	0.0000	0.1475	0.2001	0.0000	0.4963	0.9257	19.8967	0.0000	0.1981	0.0000	0.0000	0.2878	0.2786	0.7020	0.0000	0.2561	0.5545	0.0000
AL161935.1	0.4037	0.3383	0.2627	0.0617	0.1657	0.1706	0.3002	0.4374	0.1577	0.2566	0.0344	0.1251	0.0355	0.0479	0.0556	0.1454	0.0845	0.1015	0.0470	0.1554	0.3924	0.1039	0.0000	0.1376	0.1144	0.2629	0.1928	0.1070	0.3553	0.0200	0.1545	0.1165	0.3007	0.1359	0.0000	0.2248	0.0932	0.0200	0.0887	0.2242	0.0511	0.0473	0.0869	0.2313	0.0530	0.0391	0.0387	0.2720	0.1178
AL645941.1	0.0000	0.0000	0.0000	0.0000	0.0000	0.2378	0.0000	0.0000	0.1924	0.0000	0.0000	0.0000	0.0000	0.0000	0.0000	0.0000	0.0000	0.0000	0.2293	0.0000	0.0000	0.0000	0.0000	0.0000	0.0000	0.0000	0.1882	0.1741	0.1825	0.0000	0.0000	0.0000	0.0000	0.0000	0.0000	0.0000	0.2273	0.1954	0.0000	0.0000	0.0000	0.1538	0.2120	0.0000	0.0000	0.0000	0.0000	0.0000	0.0000
AC007091.1	0.0000	0.0000	0.0000	0.0000	0.0000	0.0000	0.0000	0.0268	0.0000	0.0550	0.0000	0.0000	0.0000	0.0000	0.0000	0.0000	0.0000	0.0000	0.0000	0.0000	0.0401	0.0000	0.0000	0.0000	0.0000	0.0000	0.0000	0.0000	0.0401	0.0428	0.0414	0.0000	0.0000	0.0000	0.0000	0.0000	0.0000	0.0000	0.0000	0.0000	0.0000	0.0000	0.0000	0.0000	0.0000	0.0000	0.0000	0.0000	0.0000
AL360093.1	0.0739	0.4955	0.3592	0.2408	0.3734	0.0000	0.4690	0.1831	0.0578	0.0000	0.1511	0.0000	0.0000	0.2804	0.1628	0.6151	0.3712	0.0991	0.2065	0.0414	0.1095	0.2030	0.4584	0.2879	0.3352	0.0856	0.1130	0.0522	0.0000	0.1171	0.5657	0.1138	0.3262	0.1770	0.0715	0.0000	0.7506	0.0000	0.0650	0.2628	0.1995	0.3232	0.0000	0.0616	0.1035	0.1145	0.0566	0.0000	0.0863
EFCAB6-AS1	0.1420	0.0453	0.0141	0.0000	0.0512	0.0000	0.0161	0.0201	0.0158	0.0206	0.0415	0.0000	0.1142	0.0000	0.0223	0.0519	0.0340	0.0680	0.0189	0.0341	0.0000	0.0139	0.1048	0.0632	0.0307	0.1174	0.0310	0.0430	0.4811	0.0321	0.1242	0.0624	0.0537	0.0000	0.0000	0.0151	0.0187	0.0805	0.0000	0.0721	0.0958	0.0127	0.0175	0.0676	0.0000	0.0157	0.0622	0.1009	0.0710
MYCNUT	0.0000	0.0000	0.0556	0.0000	0.0000	0.0000	0.0000	0.1984	0.0000	0.0000	0.0000	0.0000	0.0000	0.0000	0.0882	0.1538	0.0000	0.0000	0.0000	0.0000	0.0000	0.0000	0.0828	0.0624	0.0000	0.0000	0.0000	0.0000	0.0000	0.0000	0.0000	0.0000	0.0000	0.0000	0.0000	0.0595	0.0000	0.0000	0.0000	0.0000	0.0000	0.0000	0.0000	0.0000	0.0000	0.0000	0.0000	0.0000	0.0000
HRAT92	1.7930	1.8211	0.8061	0.4149	0.4220	0.7675	0.5818	0.6661	2.4674	0.0414	1.4296	2.3571	1.0035	0.9081	1.0768	4.8127	1.1767	0.3142	0.9486	0.5363	2.0374	0.5456	0.4844	3.4125	0.6468	0.6368	3.5343	1.2673	1.4647	0.0968	3.5086	0.6899	7.5450	0.3536	0.5320	0.5748	0.9404	2.1669	0.4298	1.4366	3.0659	0.8528	0.6316	0.9679	1.3265	0.1578	3.1068	1.1998	1.4506
AC007403.1	0.0000	0.0000	0.2038	0.0000	0.0742	0.0000	0.0000	0.0727	0.0000	0.1493	0.3000	0.0000	0.2066	0.1392	0.0000	0.0000	0.0000	0.0000	0.4101	0.0822	0.1087	0.0000	0.0000	0.0000	0.2219	0.3399	0.0000	0.1038	0.0000	0.0000	0.0000	0.0000	0.1296	0.0000	0.0000	0.1090	0.0000	0.0000	0.0000	0.0000	0.0000	0.2751	0.0000	0.2447	0.1028	0.0000	0.0000	0.0000	0.0000
LINC01805	0.0000	0.3251	0.0000	0.0000	0.0000	0.0000	0.0000	0.0000	0.2274	0.0000	0.0000	0.0000	0.0000	0.0000	0.0000	0.0000	0.0000	0.0000	0.0000	0.0000	0.0000	0.0000	0.1504	0.0000	0.0000	0.0000	0.0000	0.0000	9.5978	0.0000	0.0000	0.0000	0.0000	0.0000	0.0000	0.0000	0.0000	0.0000	0.0000	0.0000	0.0000	0.0000	0.0000	0.0000	0.0000	0.0000	0.0000	0.0000	0.0000
AP000233.1	0.0000	0.0000	0.0000	0.0000	0.0000	0.0000	0.0000	0.0000	0.0000	0.2909	0.0000	0.0000	0.0000	0.0000	0.0000	0.0000	0.0000	0.0000	0.0000	0.0000	0.0000	0.0000	0.0000	0.0000	0.0000	0.0000	0.0000	0.0000	0.0000	0.0000	0.0000	0.0000	0.0000	0.0000	0.0000	0.0000	0.0000	0.0000	0.0000	0.0000	0.0000	0.0000	0.0000	0.0000	0.0000	0.0000	0.0000	0.0000	0.0000
AC006372.1	0.0000	0.0482	0.0000	0.0703	0.0000	0.0000	0.0000	0.0214	0.0000	0.0877	0.0000	0.0000	0.0000	0.0000	0.0000	0.0000	0.0000	0.0000	0.0000	0.0242	0.0000	0.0000	0.0000	0.0000	0.0000	0.0499	0.0659	0.0610	0.0639	0.0000	0.0660	0.0000	0.0381	0.0258	0.0000	0.0000	0.0796	0.0000	0.0379	0.0767	0.0000	0.0539	0.0000	0.0359	0.0000	0.0000	0.0000	0.1073	0.0000
LINC01921	0.0000	0.0000	0.0000	0.0000	0.0000	0.0000	0.0000	0.0000	0.0000	0.0000	0.0000	0.0000	0.0000	0.0000	0.0000	0.0000	0.0000	0.0000	0.0000	0.0000	0.0000	0.0000	0.0000	0.0000	0.0000	0.0000	0.0000	0.0000	0.0000	0.0000	0.0000	0.0000	0.0000	0.0000	0.0000	0.0000	0.0000	0.0000	0.0000	0.0000	0.0000	0.0000	0.0000	0.0000	0.0000	0.0000	0.0000	0.0000	0.0000
LINC01078	0.0000	0.0000	0.0000	0.0000	0.0000	0.0000	0.0000	0.0000	0.0000	0.0000	0.0000	0.0000	0.0000	0.0000	0.0000	0.0000	0.0000	0.0000	0.0000	0.0000	0.0000	0.0000	0.0000	0.0000	0.0000	0.0000	0.0000	0.0000	0.0000	0.0000	0.0000	0.0000	0.0000	0.0000	0.0000	0.0000	0.0000	0.0000	0.0000	0.0000	0.0000	0.0000	0.0000	0.0000	0.0000	0.0000	0.0000	0.0000	0.0000
AL157402.1	0.0000	8.4538	0.0000	0.0000	0.0000	0.0000	2.1823	0.2272	0.0000	0.4664	0.0000	2.2736	0.0000	0.0000	0.0000	0.4403	0.5758	0.1538	0.0000	0.1284	0.5095	0.0000	0.0000	0.0000	0.0000	0.0000	0.1752	0.1621	0.0000	0.0000	0.0000	0.0000	0.0000	0.1372	0.0000	1.5320	0.0000	0.0000	0.0000	0.1359	0.1547	0.0000	0.1974	0.1911	0.0000	0.0000	0.0000	0.3803	0.0000
ABCC5-AS1	0.1775	0.0000	0.1232	0.2891	0.0896	0.0000	0.0000	0.1758	0.1387	0.1805	0.0000	0.0000	0.4995	0.0000	0.0000	0.0000	0.0000	0.0000	0.3305	0.0000	0.2629	0.0000	0.0000	0.1382	0.2683	0.0000	0.0000	0.0000	0.6576	0.1405	0.2716	0.0000	0.0783	0.0000	0.1716	0.0000	0.0000	0.2817	0.0000	0.0000	0.1198	0.0000	0.1528	0.0000	0.0000	0.0000	0.0000	0.0000	0.0000
LINC01707	0.0000	0.0151	0.0000	0.0000	0.0000	0.0000	0.0000	0.0000	0.0211	0.0000	0.0000	0.0000	0.0000	0.0000	0.0000	0.0000	0.0000	0.0000	0.0000	0.0000	0.0000	0.0000	0.0000	0.0000	0.0000	0.0000	0.0103	0.0000	0.0000	0.0000	0.0000	0.0000	0.0000	0.0000	0.0131	0.0000	0.0000	0.0000	0.0000	0.0000	0.0000	0.0000	0.0000	0.0000	0.0000	0.0000	0.0000	0.0000	0.0000
AC068481.1	0.4846	1.8499	0.5046	0.3290	0.2244	0.0780	0.8328	0.2601	0.0631	0.4929	0.1376	0.1001	0.2842	0.3830	1.2005	0.1551	0.3042	0.4604	0.3008	0.2940	0.4188	0.1386	0.1670	0.1258	0.2442	0.2805	0.0926	0.2854	0.0299	0.3198	0.1854	0.0000	0.2317	0.2175	0.2734	0.6596	0.1491	0.0641	0.1775	0.3589	0.1635	0.3280	0.2086	0.1683	0.2827	0.0938	0.1547	0.2345	0.9898
OSER1-DT	3.4773	3.7442	3.1079	2.1354	2.1389	1.7402	3.5084	2.5659	2.8788	2.8039	2.0436	1.7792	4.2089	1.4096	2.4796	7.6063	3.5063	2.7849	3.1457	4.0161	2.9293	2.3381	1.2198	1.9860	3.5818	2.8262	1.5007	2.2669	5.7352	3.9519	1.9512	3.2582	3.7853	2.4640	1.4027	4.6147	4.2246	2.5525	5.3917	2.5141	2.4255	2.8251	3.6847	3.9342	2.1695	3.5783	4.6456	2.8467	2.6287
AP001469.1	0.5961	0.7493	0.3103	0.2428	0.9787	0.6477	0.3546	0.4798	0.1747	0.2274	0.1523	0.1847	0.1049	0.7066	0.8204	0.3816	0.4366	0.2498	0.6245	0.0417	0.5519	0.3070	0.1540	0.1741	0.2253	0.2588	0.2278	0.1053	0.2209	0.0000	0.9695	0.2294	0.4604	0.4460	0.1441	0.2766	0.2064	0.1183	0.1310	0.2649	0.0000	0.4189	0.1283	0.1863	0.1043	0.1154	0.2855	0.2472	0.2609
AC104457.2	0.0000	0.0000	0.0000	0.0000	0.0000	0.0000	0.0000	0.0883	0.0000	0.0000	0.0000	0.0000	0.0000	0.0000	0.0000	0.0000	0.0000	0.0000	0.0000	0.0000	0.0000	0.0000	0.0000	0.0000	0.0000	0.0000	0.0000	0.0000	0.0000	0.0000	0.0000	0.0000	0.0000	0.0000	0.0000	0.0000	0.0000	0.0000	0.0000	0.0000	0.0000	0.0000	0.0000	0.0000	0.0000	0.0000	0.0000	0.1478	0.0000
ZNF32-AS3	0.0000	0.0481	0.0299	0.0000	0.0000	0.0000	0.0000	0.0427	0.0000	0.0000	0.0000	0.0000	0.0000	0.0000	0.0000	0.0000	0.0000	0.0289	0.0000	0.0241	0.0000	0.0000	0.0000	0.0000	0.0000	0.0000	0.0658	0.0305	0.0000	0.0000	0.0000	0.0000	0.0000	0.0000	0.0000	0.0000	0.0795	0.0000	0.0379	0.0000	0.0000	0.0000	0.0000	0.0359	0.0000	0.0000	0.0000	0.0000	0.0000
AC009480.1	0.2020	0.0000	0.0000	0.0000	0.2041	0.0000	0.0000	0.0000	0.0000	0.0000	0.0000	0.0000	0.0000	0.0000	0.0000	0.0000	0.0000	0.0000	0.0000	0.0000	0.0000	0.0000	0.0000	0.0000	0.0000	0.0000	0.0000	0.1428	0.0000	0.0000	0.0000	0.0000	0.0000	0.1209	0.0000	0.0000	0.0000	0.1603	0.1775	0.0000	0.0000	0.0000	0.0000	0.0000	0.0000	0.0000	0.0000	0.0000	0.0000
LINC02471	0.0417	0.1862	0.0000	0.0000	0.0000	0.0268	0.0331	0.0619	0.0217	0.0000	0.0284	0.0115	0.0195	0.0000	0.0000	0.0178	0.0000	0.0745	0.0000	0.0000	0.0206	0.0095	0.0000	0.0108	0.0210	0.0161	0.0106	0.0098	0.0412	0.0220	0.0000	0.0000	0.4046	0.0000	0.0269	0.0206	0.0128	0.0000	0.0000	0.0165	0.0094	0.0000	0.0239	0.0000	0.0000	0.0000	0.0000	0.0000	0.0000
TNS1-AS1	1.2525	0.9480	0.7011	0.7570	0.2041	0.1951	0.2884	0.3402	0.0631	0.1644	0.3303	0.4006	0.6823	0.1149	0.4004	0.2328	0.6426	0.1897	0.1881	0.3847	0.5985	0.4993	0.2506	0.1574	0.6108	0.8887	0.7719	0.3427	0.1198	0.1600	0.8349	0.4975	0.1783	0.2176	0.5080	0.3899	0.4849	1.0582	0.1420	0.9097	0.2999	0.7319	0.0696	0.7408	0.6788	0.3754	2.1362	1.0723	0.2829
AC117453.1	0.0152	0.1444	0.1320	0.0743	0.0038	0.0073	0.0302	0.1356	0.0000	0.1933	0.0104	0.0000	0.0000	0.0144	0.0335	0.0000	0.0191	0.1122	0.0142	0.0383	0.6195	0.0157	0.0000	0.0118	0.0000	0.0616	0.0000	0.0107	0.0507	0.0181	0.0000	0.0000	0.0604	0.0182	0.0000	0.1694	0.0772	0.0000	0.0134	0.0045	0.0051	0.0048	0.0131	0.0444	0.0000	0.0118	0.0058	0.0126	0.0089
LGALSL-DT	0.1562	0.1745	0.1988	0.2333	0.2893	0.4023	0.3923	0.1548	0.3458	0.2118	0.1064	0.1936	0.3297	0.2222	0.1147	0.3166	0.1090	0.1222	0.2424	0.0875	0.1157	0.2860	0.1346	0.2028	0.0000	0.2110	0.0995	0.2392	0.5595	0.0412	0.3188	0.2003	0.2298	0.4051	0.2014	0.2319	0.1442	0.2479	0.0915	0.2160	0.1932	0.1626	0.1345	0.1085	0.0365	0.1613	0.0598	0.1727	0.1519
LINC01014	0.0000	0.0000	0.1000	0.2346	0.0727	0.0000	0.3426	1.4266	19.8012	3.8081	0.1962	0.3570	1.2158	0.0000	0.4756	0.0000	1.0848	8.4973	0.5363	0.8065	2.5599	0.6921	0.0000	0.2243	0.0000	2.0004	0.2201	0.6107	11.8460	0.1140	0.2204	0.2216	8.6437	0.0000	0.5570	0.0000	0.0000	0.9143	0.1266	2.7303	0.7773	0.2699	0.1240	0.4800	0.2016	0.0000	0.2207	0.5972	0.0000
AL590302.1	0.0000	0.0000	0.0000	0.0000	0.0000	0.0000	0.0000	0.0000	0.0000	0.0000	0.0000	0.0000	0.0000	0.0000	0.0000	0.0000	0.1148	0.0919	0.0000	0.0000	0.0000	0.0000	0.0000	0.0000	0.0000	0.0000	0.0000	0.0969	0.0000	0.0000	0.0000	0.0000	0.0000	0.0821	0.0000	0.0000	0.0000	0.0000	0.0000	0.0000	0.0000	0.0000	0.0000	0.0000	0.0000	0.0000	0.0000	0.0000	0.0000
AL353604.1	0.0000	0.0000	0.0000	0.0215	0.0133	0.0000	0.0000	0.0131	0.0000	0.0268	0.0180	0.0000	0.0000	0.0000	0.0000	0.0000	0.0000	0.0000	0.0000	0.0148	0.0000	0.0000	0.0000	0.0000	0.0000	0.0000	0.0000	0.0000	0.0000	0.0000	0.0000	0.0000	0.0000	0.0000	0.0000	0.0000	0.0000	0.0000	0.0000	0.0000	0.0000	0.0000	0.0000	0.0000	0.0000	0.0000	0.0405	0.0000	0.0000
AL513008.1	0.0000	8.6638	0.3588	0.4211	0.0000	1.9973	1.2301	0.2561	0.8078	0.0000	0.7043	0.4272	0.0000	0.0000	2.8459	0.9928	0.0000	0.3467	0.4814	2.0267	1.5317	1.4198	0.5344	0.0000	0.7815	0.0000	0.3950	0.3654	0.0000	0.0000	0.3957	0.0000	0.2282	0.0000	0.5000	1.5352	0.0000	0.0000	0.0000	0.3063	0.0000	0.9688	0.8903	0.0000	0.3619	1.2008	1.1884	0.4288	0.0000
AC016738.1	0.8120	0.3736	0.4642	0.4085	1.8338	1.0380	0.5304	0.4141	0.7464	0.2915	2.1150	0.1184	0.7394	1.6760	0.3944	1.0243	0.6197	0.7207	0.3113	0.0401	0.3007	0.7379	1.3824	0.6698	1.8414	0.7465	0.5110	0.5740	0.3717	0.0756	1.0053	0.3676	0.7063	0.2001	0.8084	0.0887	1.6755	0.8530	0.9445	1.2311	0.4996	0.4327	0.1851	0.2189	0.5517	0.5547	0.4941	0.3367	0.6411
ROR1-AS1	0.7937	0.0403	0.6261	1.1461	0.5559	0.4878	0.6582	0.2055	0.0987	0.3853	0.3932	0.0894	0.2539	0.1540	0.2780	0.1039	0.6191	1.3548	0.2184	1.1315	1.0422	0.5326	0.2051	1.1523	0.9272	0.4177	0.0965	0.0383	0.1604	0.1857	0.1519	0.0833	1.0908	0.4750	0.1396	1.2321	0.1166	0.1145	0.1427	0.3955	0.2069	0.1803	0.0311	0.2856	0.0884	0.2793	0.4147	0.1646	0.2948
LINC01767	0.4911	0.8442	0.3672	0.1231	0.3626	0.0000	0.1498	0.3930	0.2361	0.1537	0.2574	0.0312	0.1595	0.1433	0.2080	0.0242	0.0949	0.1773	0.1759	0.1270	0.3078	0.3372	0.3905	0.1472	0.1713	0.3062	0.0577	0.2403	0.1680	0.1197	0.0578	0.1744	0.1167	0.2035	0.0731	0.1122	0.2093	0.1499	0.0664	0.5373	0.2294	0.2832	0.0651	0.3149	0.3703	0.3803	0.2605	0.2820	0.3087
CHROMR	4.8664	4.6640	4.6975	2.8182	2.9116	3.1066	4.1614	4.4898	3.6358	2.6296	3.0406	1.5331	1.4874	1.3917	4.5207	1.8156	2.2658	3.9057	2.5560	1.8014	4.2692	1.6863	2.7037	2.1976	4.1153	3.3714	3.2191	2.6927	2.6261	3.4921	2.4384	1.1703	4.6582	2.3118	3.2430	1.7951	3.7623	0.7785	3.7623	2.5500	1.6983	1.8525	1.7351	1.7871	1.9323	2.7553	3.0821	3.4875	2.8134
AL159990.1	0.0000	0.0000	0.0000	0.0000	0.0000	0.0000	0.0000	0.0000	0.0000	0.0000	0.0000	0.0000	0.0000	0.0000	0.0000	0.0000	0.0000	0.0000	0.0000	0.0000	0.0000	0.0000	0.0000	0.0000	0.0000	0.0000	0.0000	0.0000	0.0000	0.0000	0.0000	0.0000	0.0000	0.0000	0.0000	0.0000	0.0000	0.0000	0.0000	0.0000	0.0000	0.0000	0.0000	0.0000	0.0000	0.0000	0.0000	0.0000	0.0000
AC002456.1	0.3560	1.0258	0.8844	0.4884	0.0852	0.6877	1.2038	0.2970	0.2782	0.4383	0.1915	0.2168	1.0811	0.0888	0.6602	1.9191	0.5489	0.7539	0.6979	0.1364	1.8875	0.2316	0.3874	0.4671	1.8129	0.4989	1.9187	0.8609	0.3749	0.3412	0.2581	0.1442	0.3308	0.2804	0.1268	0.3199	5.5177	0.3569	0.1482	0.2998	0.3793	0.2341	0.6615	0.2655	0.9313	0.3627	0.1149	0.3419	0.6124
AP001048.1	0.0000	0.0000	0.0000	0.0000	0.0000	0.0000	0.0000	0.0000	0.0000	0.0000	0.0000	0.0000	0.0000	0.0000	0.0000	0.0000	0.0000	0.0000	0.0000	0.0000	0.0000	0.0000	0.0000	0.0000	0.0000	0.0000	0.0000	0.0000	0.0000	0.0000	0.0000	0.0000	0.0000	0.0000	0.0000	0.0000	0.0000	0.0000	0.0000	0.0000	0.0000	0.0000	0.0000	0.0000	0.0000	0.0000	0.0000	0.0000	0.0000
SMCR2	0.0000	0.1649	0.1024	0.0000	0.0000	0.1425	0.0000	0.0000	0.0000	0.0000	0.0000	0.0000	0.2077	0.1399	0.0000	0.0000	0.0000	0.0000	0.1374	0.0000	0.0000	0.0000	0.0000	0.1150	0.2231	0.0000	0.0000	0.0000	0.0000	0.1169	0.1129	0.2271	0.0000	0.0000	0.0000	0.1096	0.1362	0.0000	0.2594	0.1749	0.0996	0.0922	0.1271	0.0000	0.3099	0.2285	0.0000	0.3672	0.0000
LINC01874	0.0000	0.1527	0.0000	0.0000	0.0000	0.0000	0.0000	0.0000	0.0000	0.0000	0.0931	0.0000	0.0000	0.0000	0.0000	0.0000	0.0000	0.0000	0.0000	0.0000	0.0000	0.0000	0.0000	0.0000	0.0000	0.0000	0.0000	0.0000	0.0000	0.0000	0.1046	0.0000	0.0000	0.0000	0.0000	0.0000	0.0000	0.0000	0.0000	0.0000	0.0000	0.0000	0.0000	0.0000	0.0000	0.0000	0.0000	0.0000	0.0000
AL357140.1	0.0000	0.0000	0.0000	0.0000	0.0000	0.0000	0.0000	0.0000	0.0000	0.0000	0.0000	0.0000	0.0000	0.0000	0.0000	0.0000	0.0000	0.0000	0.0000	0.0000	0.0000	0.0000	0.0000	0.0000	0.0000	0.0000	0.0000	0.0000	0.0000	0.0000	0.0000	0.0000	0.0000	0.0000	0.0000	0.0000	0.0000	0.0000	0.0000	0.0000	0.0000	0.0000	0.0000	0.0000	0.0000	0.0000	0.0000	0.0000	0.0000
AC104809.1	0.0000	1.2293	0.0739	0.0578	0.0179	0.0000	0.2252	0.0352	0.0277	0.0361	0.0000	0.0000	0.0499	0.0000	0.0391	0.0454	0.0297	0.0952	0.0661	0.0000	0.1577	0.0244	0.0367	0.0276	0.0000	0.0411	0.0814	0.0251	0.0526	0.0000	0.0000	0.0000	0.0000	0.0000	0.0343	0.0527	0.0000	0.1127	0.0312	0.0000	0.0000	0.0000	0.0000	0.0296	0.0248	0.0000	0.0000	0.0000	0.0000
LINC02647	0.0000	0.0469	0.0000	0.0000	0.0000	0.0000	0.0000	0.0000	0.0000	0.0000	0.0000	0.0000	0.0000	0.0000	0.0000	0.0000	0.0000	0.0000	0.0000	0.0000	0.0000	0.0000	0.0000	0.0000	0.0000	0.0000	0.0000	0.0000	0.0000	0.0000	0.0000	0.0000	0.0000	0.0000	0.0000	0.0000	0.0000	0.0000	0.0000	0.0000	0.0000	0.0000	0.0000	0.0000	0.0000	0.0000	0.0000	0.0000	0.0000
AC244250.1	0.1845	0.2062	0.2562	0.0000	0.7458	0.1782	0.0000	0.0914	0.0000	0.0000	0.0000	0.0000	0.0000	0.3500	0.4064	0.0000	0.0000	0.1238	0.0000	0.0000	0.0000	0.3801	0.0000	0.1438	0.0000	0.0000	0.0000	0.0000	0.1368	0.0000	0.2825	1.4201	0.0815	0.0000	0.0000	0.1370	0.1704	0.0000	0.1622	0.2187	0.0000	0.1153	0.0000	0.0000	0.1292	0.0000	0.5656	0.0000	0.4308
Z97198.1	0.0000	0.0000	0.0000	0.0000	0.2556	0.2443	0.3010	0.0000	0.0000	0.0000	0.0000	0.0000	0.0000	0.1200	0.0000	0.0810	0.0000	0.0848	0.1178	0.0000	0.1874	0.0868	0.0000	0.0000	0.1912	0.0000	0.0000	0.0000	0.0000	0.1002	0.3872	0.0000	0.0558	0.0757	0.0000	0.0939	0.0000	0.2008	0.0000	0.0749	0.0000	0.0790	0.0000	0.0000	0.0000	0.0000	0.0000	0.0000	0.0000
LINC01441	0.0000	0.1218	0.0000	0.0000	0.0000	0.0000	0.0000	0.0000	0.0000	0.0000	0.0248	0.0000	0.0000	0.0345	0.0000	0.0000	0.0000	0.0244	0.0000	0.0000	0.0269	0.0000	0.0000	0.0000	0.0000	0.0000	0.0000	0.0000	0.0000	0.0000	0.0000	0.0000	0.0000	0.0000	0.0000	0.0000	0.0000	0.0000	0.0000	0.0000	0.0000	0.0227	0.0000	0.0000	0.0000	0.0000	0.0000	0.0000	0.0000
AC063976.1	0.0000	0.0000	0.0000	0.0000	0.0000	0.0000	0.0000	0.0000	0.0000	0.0000	0.0000	0.0000	0.0000	0.0000	0.0000	0.2797	0.0000	0.0000	0.0000	0.0000	0.0000	0.0000	0.0000	0.0000	0.0000	0.0000	0.0000	0.0000	0.1619	0.0000	0.0000	0.0000	0.0000	0.0000	0.0000	0.0000	0.0000	0.0000	0.0000	0.0000	0.0000	0.0000	0.0000	0.0000	0.0000	0.0000	0.0000	0.0000	0.0000
LINC01449	0.1012	0.0377	0.1405	0.3022	0.0341	0.1954	0.4280	0.0501	0.0000	0.1715	0.0230	0.1393	0.0949	0.0640	0.4084	0.1295	0.0282	0.0000	0.0942	0.1322	0.5246	0.1158	0.1046	0.3415	0.2039	0.0390	0.1031	0.0953	0.2000	0.4807	0.3355	0.1557	0.0149	0.1817	0.1305	0.0751	0.2179	0.0000	0.0889	0.0000	0.2731	0.0632	0.0871	0.0281	0.0000	0.2089	0.0775	0.0280	0.4330
AP000470.1	0.0000	0.0000	0.0000	0.0000	0.0000	0.0000	0.0000	0.0000	0.0000	0.0000	0.0000	0.0000	0.0000	0.0000	0.0000	0.0000	0.0000	0.0000	0.0000	0.0000	0.0000	0.0000	0.0000	0.0000	0.0000	0.0000	0.0000	0.0000	0.0000	0.0000	0.0000	0.0000	0.0000	0.0000	0.0000	0.0000	0.0000	0.0000	0.0000	0.0000	0.0000	0.0000	0.0000	0.0000	0.0000	0.0000	0.0000	0.0000	0.0000
MIR181A2HG	5.0290	1.9666	6.7199	3.3796	2.2864	2.1858	5.9833	1.1833	0.3929	0.5115	4.7106	9.2465	13.8004	3.5769	2.2148	11.9918	2.1047	1.5175	8.4292	1.6195	2.0488	4.1436	1.2996	1.0774	9.8837	2.9110	3.9391	0.4443	0.8386	2.6880	1.8283	1.9350	1.3873	1.2039	1.3375	1.0267	2.9015	7.0847	3.2044	3.5013	2.2906	2.2777	3.2479	4.4008	1.7604	2.4337	1.5414	3.6497	3.0817
EDRF1-DT	0.3395	0.1626	0.3367	0.0198	0.3430	0.0937	0.1154	0.3244	0.6063	0.2220	0.0991	0.0000	0.0341	0.1380	0.1068	0.1863	0.0812	0.1951	0.2936	0.1766	0.2515	0.0999	0.0752	0.0189	0.2566	0.1965	0.1297	0.0857	0.1438	0.0768	0.5754	0.1120	0.3639	0.0435	0.0235	0.1620	0.3582	0.1540	0.1066	0.2586	0.0164	0.4393	0.0209	0.1011	0.2037	0.1314	0.1487	0.2213	0.0849
AL133456.1	0.0000	0.0000	0.0000	0.0000	0.0000	0.0000	0.0000	0.0000	0.0000	0.0000	0.0000	0.0000	0.0000	0.0000	0.0000	0.0000	0.0000	0.0000	0.0000	0.0000	0.0000	0.0000	0.0000	0.0000	0.0000	0.1670	0.0000	0.0000	0.0000	0.0000	0.0000	0.0000	0.0000	0.0000	0.0000	0.0000	0.1332	0.0000	0.0000	0.0000	0.0000	0.0000	0.0000	0.0000	0.0000	0.0000	0.0000	0.0000	0.0000
LINC01853	0.0000	0.0000	0.0000	0.0000	0.0000	0.0000	0.0000	0.0000	0.0000	0.0000	0.0000	0.0000	0.0000	0.0000	0.0000	0.0000	0.0000	0.0000	0.0000	0.0000	0.0000	0.0000	0.0000	0.0000	0.2834	0.0000	0.0000	0.0000	0.0000	0.0000	0.0000	0.0000	0.0000	0.0000	0.0000	0.0000	0.0000	0.0000	0.0000	0.0000	0.0000	0.0000	0.0000	0.0000	0.0000	0.0000	0.0000	0.0000	0.0000
AL450344.1	0.0000	0.2911	0.0000	0.0000	0.1316	0.1258	0.2066	0.0000	0.0000	0.0000	0.0887	0.0000	0.0000	0.0000	0.5736	0.0000	0.2180	0.1747	0.0000	0.0000	0.0000	0.0894	0.1346	0.1015	0.0000	0.0000	0.0000	0.0000	0.0000	0.0000	0.0997	0.0000	0.0575	0.0000	0.1260	0.0000	0.0000	0.0000	0.0000	0.0772	0.0879	0.0000	0.0000	0.0000	0.0000	0.0000	0.1996	0.2161	0.1520
TCEAL3-AS1	0.2306	0.2576	0.3201	0.0000	0.6988	0.4454	0.3657	1.0279	0.0000	0.2345	0.0000	0.0000	0.0000	1.0932	0.0000	0.2952	0.1930	0.1546	0.2147	0.0000	0.1708	0.3166	0.4766	0.7184	0.0000	0.2669	0.1762	0.0000	0.6835	0.0000	0.1765	0.0000	0.9158	0.1380	0.2230	0.0000	1.0642	0.0000	0.0000	0.5464	0.0000	0.2881	0.0000	0.0000	0.6456	0.1785	0.0000	0.0000	0.5382
EPB41L4A-AS1	10.9609	16.7733	12.2120	11.6209	8.3379	5.5818	15.3242	8.4401	60.1805	9.8256	23.1849	25.7806	9.6630	21.2948	16.7403	65.5236	14.0833	15.3293	18.7847	7.9303	18.2912	17.0285	17.8984	8.5054	17.7634	12.3188	18.1209	11.0637	49.9421	22.2554	31.7608	43.0598	21.6762	10.4017	25.5318	11.8578	31.7724	13.8274	20.5406	18.4601	14.9510	14.0675	33.2547	25.0236	23.2892	19.8630	15.1636	16.8732	14.1873
LINC02561	0.6014	0.1344	0.2505	0.5878	0.1823	0.6970	1.3356	0.4766	0.0940	0.3670	0.9013	0.0000	0.5078	0.2281	1.1918	0.5389	0.0000	0.2420	0.0000	1.2125	0.0891	0.7432	0.2486	1.1243	0.0000	0.4177	0.0919	0.5101	0.0000	0.3810	0.8285	0.7404	0.1062	0.0000	0.6979	0.7143	0.6662	0.0955	0.7399	0.1425	0.4870	0.0000	0.1036	0.2005	0.3368	0.3725	0.0922	0.9976	0.2808
BX005214.1	0.0000	0.0000	0.0000	0.0000	0.0000	0.0000	0.0000	0.0000	0.0000	0.0000	0.0000	0.0000	0.0000	0.0000	0.0000	0.0000	0.0000	0.0000	0.0000	0.0000	0.0000	0.0000	0.0000	0.0000	0.0000	0.0000	0.0000	0.0000	0.0000	0.0000	0.0000	0.0000	0.0000	0.0000	0.0000	0.0000	0.0000	0.0000	0.0000	0.0000	0.0000	0.0000	0.0000	0.0000	0.0000	0.0000	0.0000	0.0000	0.0000
CCNT2-AS1	1.9139	2.9650	2.0430	0.9564	1.2187	0.5437	1.4798	1.0516	1.3194	0.9652	1.2161	0.3854	0.8827	0.7931	1.1687	0.8751	0.8077	2.2540	0.9135	1.2431	1.6916	0.9718	0.9476	0.7392	1.5318	1.9177	0.8849	0.7958	0.9536	0.8787	0.5170	0.7673	2.7117	0.7508	0.8866	1.2657	1.5589	0.8169	0.7774	1.6010	0.5318	1.0750	0.7063	1.3002	1.1710	0.9838	0.6039	1.5340	0.4881
AC005076.1	1.7416	2.6628	2.4178	1.5680	2.3152	0.4427	2.6174	1.5892	12.9628	2.0511	1.2489	1.5149	1.0320	0.6085	1.2111	3.3446	0.9207	2.5816	1.1950	1.3348	1.8332	0.6294	0.7580	0.8569	1.6629	0.6367	1.1207	0.9071	11.2092	1.0162	0.9822	0.5643	3.4794	1.3167	0.8865	1.8374	1.3539	1.6005	1.2084	1.7923	1.8556	1.2025	1.1050	3.5141	1.2834	1.2065	1.8262	1.9006	1.3909
LINC02612	0.0000	0.0000	0.0345	0.0000	0.0251	0.0000	0.0000	0.0000	0.0000	0.0000	0.0000	0.0000	0.0000	0.0000	0.0000	0.0159	0.0208	0.0000	0.0000	0.0000	0.0000	0.0000	0.0000	0.0000	0.0000	0.0000	0.0000	0.0000	0.0000	0.0000	0.0000	0.0000	0.0000	0.0000	0.0000	0.0000	0.0000	0.0197	0.0000	0.0000	0.0168	0.0000	0.0000	0.0000	0.0000	0.0000	0.0000	0.0206	0.0000
AC108681.1	0.0000	0.0000	0.0000	0.0000	0.0000	0.0000	0.3394	0.4239	0.0000	0.0000	0.0000	0.0000	0.0000	0.0000	0.1178	0.0000	0.0000	0.0000	0.0000	0.1797	0.0000	0.0000	0.0000	0.0000	0.0000	0.0000	0.0000	0.0000	0.0000	0.0847	0.0000	0.8232	0.0000	0.0000	0.1035	0.3971	0.0000	0.0849	0.7522	0.0000	0.6497	0.0668	0.6448	0.0000	0.0000	0.0000	0.0000	0.0887	0.0000
EGFR-AS1	0.0297	0.0663	0.0618	0.1450	0.2547	0.1432	0.0471	0.5877	0.0000	0.7844	0.1616	0.1226	0.2922	1.3221	0.0653	0.9684	2.4828	0.0796	0.1381	0.9635	0.0659	0.1426	0.0000	0.3235	0.2691	0.3434	0.0680	0.7338	0.0000	0.0000	2.1340	1.8260	0.0786	1.6155	0.3729	0.1321	1.0953	0.1883	0.0261	0.4745	0.0600	0.1668	0.0511	0.0742	0.1869	0.0919	1.6364	0.4674	0.0692
AC007319.1	1.1851	0.4074	1.6769	1.1139	0.8519	0.8365	1.1569	10.8830	3.2764	1.0663	0.6521	0.6780	1.1546	1.6426	0.4517	2.0425	0.7249	2.7509	0.4244	0.6127	1.3843	1.0954	1.1308	1.1007	1.7227	1.1081	0.6618	1.5143	1.2161	1.1189	0.6279	0.4911	1.4887	1.0094	1.4547	0.8798	2.7350	0.4341	2.0831	1.3774	1.4456	0.7688	1.0205	0.6458	0.8935	1.4470	2.2004	2.2683	2.5537
AL049795.1	0.1840	0.4797	0.1703	0.2998	0.2479	0.4147	0.4378	0.1215	0.2875	0.1248	0.5849	0.4562	0.1726	0.1163	0.1351	0.2356	0.2054	0.2056	0.2285	0.0687	0.1363	0.2527	0.4438	0.1911	0.0000	0.0710	0.7968	0.2168	0.1364	0.0486	0.3755	0.1888	0.2166	0.0367	0.1186	0.0911	0.2831	0.0974	0.3234	0.2544	0.2897	0.0766	0.2113	0.1022	0.2576	0.0950	0.1410	0.5087	0.5727
LINC00691	0.0000	0.0270	0.0000	0.0000	0.0000	0.0000	0.0000	0.0239	0.0000	0.0000	0.0000	0.0000	0.0000	0.0229	0.0000	0.0155	0.0000	0.0000	0.0000	0.0000	0.0179	0.0000	0.0000	0.0000	0.0000	0.0000	0.0000	0.0000	0.0000	0.0000	0.0000	0.0000	0.0000	0.0000	0.0000	0.0179	0.0223	0.0192	0.0212	0.0143	0.0163	0.0000	0.0000	0.0000	0.0000	0.0000	0.0185	0.0000	0.0000
TTTY22	0.0000	0.0000	0.0000	0.0000	0.0000	0.0000	0.0000	0.0000	0.0000	0.0000	0.0000	0.0000	0.0000	0.0000	0.0000	0.0000	0.0000	0.0000	0.0000	0.0000	0.0000	0.0000	0.0000	0.0000	0.0000	0.0000	0.0000	0.0000	0.0000	0.0000	0.0000	0.0000	0.0000	0.0000	0.0000	0.0000	0.0000	0.0000	0.0000	0.0000	0.0000	0.0000	0.0000	0.0000	0.0000	0.0000	0.0000	0.0000	0.0000
AC009487.1	0.0000	0.0000	0.0000	0.0000	0.0000	0.0000	0.0000	0.0000	0.0000	0.0000	0.0000	0.0000	0.0000	0.0000	0.0000	0.0000	0.0000	0.0000	0.0000	0.0000	0.0000	0.0000	0.0000	0.0000	0.0000	0.0000	0.0000	0.0000	0.0000	0.0000	0.0000	0.0000	0.0000	0.0000	0.0000	0.0000	0.0000	0.0000	0.0000	0.0000	0.0000	0.0000	0.0000	0.0000	0.0000	0.0000	0.0000	0.0000	0.0000
AP000936.1	0.0000	0.0000	0.0000	0.1404	0.0000	0.0000	0.0000	0.0000	0.0000	0.0000	0.1174	0.0000	0.0000	0.0000	0.1897	0.3309	0.0000	0.1156	0.0000	0.2895	0.0000	0.0000	0.1781	0.0000	0.0000	0.0000	0.3950	0.0000	0.0000	0.0000	0.2638	0.0000	0.1521	0.0000	0.3333	0.1279	0.0000	0.0000	0.0000	0.0000	0.0000	0.0000	0.0000	0.0000	0.0000	0.0000	0.0000	0.0000	0.0000
SNHG14	0.9089	2.5802	1.8584	0.5004	2.3764	0.1744	1.0559	1.7782	4.2048	1.0647	0.7482	0.1240	0.5350	0.4893	0.6824	0.5354	0.7012	4.0290	0.8843	0.6840	1.4722	0.6535	0.6743	0.4691	0.4413	1.6165	1.1941	0.6434	0.9670	0.5848	0.9217	0.7898	2.9986	0.5680	1.1719	0.5408	0.3390	0.5872	0.7780	1.5707	0.2245	0.8613	0.5378	0.6331	0.6501	0.7511	0.6252	1.0157	1.0966
AC091729.1	0.0000	0.3210	0.0665	0.1560	0.0000	0.4625	0.0760	0.2847	0.8980	0.0974	0.1957	0.1583	0.1348	0.0908	0.1055	0.4292	0.0802	0.1927	0.3567	0.0000	0.2128	0.2630	0.4950	0.0746	0.4344	0.1109	0.1464	0.0000	0.2839	0.0758	0.4398	0.1474	0.1691	0.2866	0.2779	0.2844	0.3537	0.1520	0.2525	0.3405	0.0646	0.0598	0.2474	0.0000	0.0671	0.0000	0.0000	0.1589	0.1118
PPM1F-AS1	0.4065	0.6555	0.5491	0.3240	0.3552	0.3078	0.3800	0.2253	0.4344	0.2727	0.3024	0.1253	0.2783	0.2792	0.3484	0.2659	0.2851	0.2313	0.1944	0.1551	0.3304	0.2520	0.2635	0.3989	0.4817	0.4223	0.2838	0.2734	0.5440	0.3028	0.2001	0.1860	0.3278	0.3525	0.3485	0.2773	0.3550	0.8982	0.2704	0.3906	0.1379	0.2416	0.1325	0.4121	0.5200	0.2042	0.3704	0.3044	0.2154
POTEF-AS1	0.0000	0.0000	0.0000	0.0000	0.0000	0.0000	0.0000	0.0000	0.0000	0.0000	0.0000	0.0000	0.0000	0.0000	0.0000	0.0000	0.0000	0.0000	0.0000	0.0000	0.0000	0.0000	0.0000	0.0000	0.0000	0.0000	0.0000	0.0000	0.0000	0.0000	0.0000	0.0000	0.0000	0.0000	0.0000	0.0000	0.0000	0.0000	0.0000	0.0000	0.0000	0.0000	0.0000	0.0000	0.0000	0.0000	0.0000	0.0000	0.0000
AC097468.1	0.2089	0.0934	0.3190	0.0681	0.3588	0.0807	0.2320	0.6002	11.4910	0.2975	0.1992	0.4834	0.7644	0.8717	0.1380	0.0535	0.3148	1.5970	0.2334	1.1466	0.3714	0.1721	0.3455	0.2604	0.2527	0.0967	0.0639	0.0591	10.8382	0.2316	0.8634	0.5144	3.8727	0.2001	0.7273	0.0310	0.1157	1.0943	0.0367	1.0150	0.4511	0.2610	0.1799	0.2089	0.1755	0.0647	1.3126	0.2079	0.2438
AC104389.2	0.0000	0.0000	0.0000	0.0000	0.0000	0.0000	0.0000	0.0000	0.0000	0.0000	0.0000	0.0000	0.0000	0.0000	0.0000	0.0000	0.0000	0.0000	0.0000	0.0000	0.0000	0.0000	0.0000	0.0000	0.9642	0.0000	0.0000	0.0000	0.0000	0.0000	0.0000	0.0000	0.0000	0.0000	0.0000	0.0000	0.0000	0.0000	0.0000	0.0000	0.0000	0.0000	0.0000	0.0000	0.0000	0.0000	0.0000	0.0000	0.0000
BCAR3-AS1	1.6612	0.5711	1.5375	0.8327	6.7564	1.3165	1.6892	8.6509	20.0012	3.2927	4.2654	1.5487	2.1579	7.2709	0.6566	1.5542	1.8183	12.9961	1.5865	3.0774	1.5460	2.6614	3.0380	3.3845	1.8674	2.8107	7.5190	3.1011	3.8198	0.2361	2.7058	9.2434	9.0993	1.8865	2.4716	1.5811	1.1010	6.5246	0.7861	4.2653	1.5808	2.6609	2.5675	1.7040	1.1928	1.1873	3.9166	3.7095	0.7955
LINC01935	0.0000	0.0000	0.1322	0.0000	0.0962	0.0000	0.0000	0.0000	0.0000	0.0000	0.0000	0.0000	0.0000	0.0000	0.0000	0.1219	0.0000	0.1277	0.0000	0.0000	0.0000	0.0000	0.1969	0.0000	0.2879	0.2205	0.0000	0.0000	0.0000	0.0000	0.0000	0.0000	0.0841	0.2280	0.1842	0.0000	0.0000	0.0000	0.0000	0.0000	0.0000	0.0000	0.0000	0.0000	0.0000	0.0000	0.0000	0.0000	0.0000
AC104823.1	0.0000	0.0843	0.0262	0.0000	0.0191	0.0729	0.0898	0.0187	0.0000	0.0384	0.0257	0.0935	0.0000	0.0000	0.0831	0.0242	0.0000	0.0253	0.0351	0.0000	0.0279	0.0000	0.0000	0.0000	0.0000	0.0000	0.0000	0.0267	0.0000	0.0299	0.0000	0.0000	0.0167	0.0000	0.0000	0.0000	0.0000	0.0299	0.0000	0.0000	0.0255	0.0000	0.0000	0.0629	0.0264	0.0000	0.0000	0.0313	0.0000
AP001630.1	0.0000	0.6384	0.0000	0.1551	0.1924	0.0000	0.1511	0.0943	0.0000	0.0000	0.1297	0.0000	0.2680	0.0000	0.2097	0.6096	0.1594	0.0000	0.1773	0.0000	0.4232	0.5231	0.7875	0.4451	0.0000	0.0000	0.1455	0.1346	0.5646	0.1508	0.1458	0.0000	0.2522	0.0000	0.0000	0.0000	0.1758	0.3023	0.0000	0.4514	0.0000	0.0000	0.1640	0.0000	0.1333	0.1475	0.2919	0.0000	0.2223
ELMO1-AS1	0.0000	0.7045	0.0000	0.1284	0.0000	0.0000	0.0000	0.0781	0.0000	0.0000	0.0000	0.0000	0.0000	0.0000	0.0000	0.0000	0.0000	0.0000	0.0000	0.0000	0.2335	0.0000	0.0000	0.0000	0.0000	0.0000	0.0000	0.0000	0.0000	0.0000	0.0000	0.0000	0.0000	0.0000	0.0000	0.4681	0.0000	0.0000	0.0000	0.0000	0.0000	0.0000	0.0000	0.1314	0.0000	0.0000	0.0000	0.0000	0.0000
INHBA-AS1	0.0580	0.0972	0.3522	0.7084	0.1318	0.2380	0.1495	0.3303	0.1699	0.3981	0.0691	0.0240	0.2448	0.0550	0.6224	0.2320	0.0849	1.1664	0.1620	0.1705	0.4080	0.1592	0.1498	0.3162	0.1096	0.2853	0.1551	0.1844	0.6875	0.3443	0.5214	0.2454	0.3775	0.3036	0.1121	0.1507	0.4148	0.0230	0.0637	0.2834	0.2739	0.1268	0.1623	0.0846	0.0609	0.2806	0.1000	0.1683	0.6091
POU6F2-AS1	0.5335	0.0000	0.0926	0.0000	0.9433	0.0000	0.1058	0.1982	14.4856	1.0853	0.0909	0.1102	0.1877	0.0000	0.0000	0.0000	0.2233	1.4311	0.1242	0.5976	0.6916	0.0916	0.2757	0.1039	0.0000	0.1544	0.1019	0.0000	1.3840	0.0000	0.0000	0.6158	3.8266	0.0000	0.1290	0.0990	0.0000	0.3176	0.0000	0.4742	0.0000	0.3333	0.0000	0.2223	0.0000	0.1033	0.0000	0.1106	0.0000
AC099786.1	0.0000	0.0000	0.0000	0.0000	0.0628	0.0000	0.0000	0.0615	0.0000	0.0000	0.0000	0.0000	0.0000	0.0000	0.0000	0.0000	0.0000	0.0000	0.0000	0.0000	0.0000	0.0000	0.0000	0.0000	0.0000	0.0000	0.0000	0.0000	0.0000	0.0000	0.0000	0.0000	0.0000	0.0000	0.0000	0.0000	0.0000	0.0000	0.0000	0.0000	0.0000	0.0000	0.0000	0.0000	0.0000	0.0000	0.0000	0.0000	0.0000
LINC01248	0.0000	0.0000	0.0000	0.0000	0.0000	0.0000	0.0000	0.0000	0.0000	0.0000	0.0000	0.0000	0.0000	0.0000	0.0000	0.0000	0.0000	0.0000	0.0000	0.0000	0.0000	0.0000	0.0000	0.0000	0.0000	0.0000	0.0000	0.0000	0.0000	0.0000	0.0000	0.0000	0.0000	0.0000	0.0000	0.0000	0.0000	0.0000	0.0000	0.0000	0.0000	0.0000	0.0000	0.0000	0.0000	0.0000	0.0000	0.0000	0.0000
AC112715.1	1.4268	0.2657	2.1459	3.0993	0.3604	0.9187	1.3203	1.8847	0.0000	1.4512	1.2960	1.1790	1.6732	0.6765	6.0219	3.6534	1.7914	2.7109	1.1072	0.7991	3.5228	1.3062	1.9664	1.4820	1.4380	1.1012	0.7269	1.5128	0.0000	1.1298	0.7280	0.7320	1.4694	0.9963	1.3799	1.7654	1.0976	0.3775	0.6270	0.8454	0.9628	0.8913	1.0238	2.5764	0.1665	1.8412	1.4577	0.5917	2.2205
LINC01857	9.8117	190.1416	18.2011	7.4412	0.1709	1.1438	39.8509	21.3686	0.6609	13.0770	2.8810	9.9252	3.8090	1.2834	9.6852	1.4078	8.7792	8.8482	2.5204	20.4649	22.4295	11.8476	6.4698	3.8217	0.2557	4.8960	0.5171	4.6634	0.6269	0.9377	0.7768	0.5207	2.5386	3.2399	2.9449	23.1087	0.9370	1.3426	10.4072	4.8113	5.8218	3.4874	2.4764	21.2891	2.4870	1.9647	1.0370	15.2936	1.7771
AC000123.1	4.0325	10.6328	3.5829	3.5475	5.7038	3.8949	6.7807	5.7529	2.6465	3.1172	6.5928	1.9993	3.8588	2.7534	5.6829	4.6464	6.4806	6.4897	3.6047	2.9812	5.3764	2.9903	4.0015	4.7748	4.1455	4.8550	6.0398	3.4204	2.8691	3.9594	6.6664	3.9720	4.5564	2.4134	3.8999	4.5505	3.7225	4.0966	2.6934	4.9698	2.1769	3.2244	2.0834	2.1509	4.9686	5.1205	4.2022	6.4215	13.1787
MIR548XHG	0.0000	0.0000	0.0000	0.0000	0.0000	0.0000	0.0241	0.0000	0.0000	0.0000	0.0000	0.0000	0.0000	0.0000	0.0000	0.0195	0.0000	0.0000	0.0000	0.0000	0.0000	0.0000	0.0000	0.0000	0.0000	0.0000	0.0232	0.0000	0.0000	0.0000	0.0000	0.0000	0.0000	0.0000	0.0000	0.0000	0.0281	0.0241	0.0000	0.0000	0.0000	0.0000	0.0000	0.0000	0.0000	0.0000	0.0000	0.0000	0.0000
AMMECR1-IT1	0.0000	0.4973	0.1030	0.0000	0.0000	0.0000	0.0000	0.0000	0.0000	0.0000	0.0000	0.1226	0.0000	0.2814	0.1633	0.0000	0.0000	0.0995	0.0000	0.0000	0.1099	0.1019	0.0000	0.0000	0.0000	0.0000	0.1134	0.0000	0.0000	0.1175	0.0000	0.2283	0.1964	0.0000	0.0000	0.0000	0.1370	0.1177	0.1304	0.0000	0.0000	0.1854	0.0000	0.1236	0.0000	0.0000	0.0000	0.0000	0.0000
AC099786.2	0.0000	0.0422	0.0000	0.0000	0.1145	0.0000	0.0000	0.0000	0.0000	0.0000	0.0000	0.0000	0.0000	0.0000	0.0000	0.0000	0.0000	0.0000	0.0000	0.0000	0.0280	0.0000	0.0000	0.0000	0.0000	0.0000	0.0000	0.0000	0.0000	0.0000	0.0000	0.0000	0.0000	0.0000	0.0000	0.0000	0.0000	0.0000	0.0000	0.0000	0.0000	0.0236	0.0325	0.0000	0.0000	0.0000	0.0000	0.0000	0.0441
AC009506.1	4.6239	2.0540	6.3806	2.3144	5.1782	2.0985	2.9164	4.1394	6.3549	3.7398	3.2258	1.8414	3.0575	4.5435	3.7415	4.4221	2.3782	5.3047	1.9194	2.4961	4.1678	2.3333	1.9003	1.9963	1.6844	3.2247	2.6395	4.2134	3.4269	2.9997	4.6049	3.4296	6.2455	2.8007	8.7820	4.1773	3.0342	5.2616	3.1825	3.9941	3.5337	3.5498	3.2621	4.7822	2.7691	2.6312	2.8601	4.9902	4.2916
LINC02054	0.0000	0.1146	0.0142	0.0334	0.0000	0.0396	0.0813	0.0000	0.0000	0.0417	0.0279	0.0000	0.0000	0.0000	0.1129	0.0131	0.0000	0.0688	0.0573	0.0230	0.0608	0.0000	0.0000	0.0000	0.0000	0.0237	0.0627	0.0145	0.0456	0.0000	0.0157	0.0000	0.0272	0.0000	0.0397	0.0000	0.0379	0.0000	0.0180	0.0486	0.0692	0.0256	0.0177	0.0171	0.0431	0.0159	0.0157	0.0170	0.0718
HCG14	0.0000	1.1258	0.1399	0.3283	1.6289	0.7786	0.0000	0.6988	2.0469	0.4100	0.4119	0.6661	0.0000	0.1911	0.4438	1.4191	0.0000	1.0811	0.1877	0.3386	0.2985	0.5535	0.2083	0.3140	0.3047	0.4666	0.7700	0.2849	2.5391	0.0000	0.1542	0.9305	2.0458	0.2412	0.3898	0.1496	0.5581	0.4798	0.0000	0.7164	0.1360	0.7554	0.1735	0.3359	0.4233	0.4681	0.3088	0.1671	0.2352
LINC02828	0.1922	0.3221	0.3336	0.5480	0.0486	0.3713	0.2287	0.2857	0.0751	0.3910	0.2619	0.0000	0.0000	0.0000	0.1058	0.0615	0.2413	0.0000	0.0000	0.0538	0.7831	0.0000	0.2980	0.0000	0.2906	0.1113	0.2203	0.0679	0.0000	0.2283	0.0736	0.0000	0.3394	0.1150	0.0929	0.1427	0.0000	0.0000	0.0000	0.1139	0.0000	0.0600	0.0828	0.4806	0.0673	0.0744	0.0000	0.1594	0.1122
DNAJC27-AS1	0.4746	0.5303	0.6190	0.1992	0.5812	0.1806	0.4791	0.5842	1.9215	0.5413	0.3821	0.4873	0.3441	0.3546	0.4117	0.8838	0.5417	1.1380	0.3482	0.2900	0.7138	0.4345	0.1338	0.3809	0.3696	0.6660	0.4067	0.2237	1.0446	0.2278	0.2642	0.3542	2.0060	0.2152	0.3616	0.4378	0.4116	0.5821	0.2275	0.7925	0.3785	0.7906	0.4211	0.7432	0.5236	0.3675	0.6282	0.7634	0.4365
LINC01357	0.2096	0.7027	0.0000	0.0000	0.0530	0.1012	0.0000	0.1039	0.0000	0.3199	0.0714	0.2599	0.0000	0.3976	0.0000	0.3355	0.4387	0.0000	0.0000	0.0587	0.1553	0.1439	0.2167	0.0817	0.1585	0.0000	0.3204	0.1482	0.0000	0.1660	0.0000	0.3227	0.0463	0.0627	0.1014	0.0000	0.0000	0.0832	0.2764	0.0000	0.0000	0.0000	0.2708	0.1747	0.0000	0.0000	0.0000	0.0869	0.0000
LINC02831	2.2822	0.0000	2.9374	0.5810	0.0360	0.0459	0.1697	0.0118	0.0371	0.0000	0.4535	0.1375	0.0000	0.0000	0.3664	0.0761	0.3383	0.3507	1.9923	0.1465	0.3522	0.6366	0.4669	0.0185	0.7907	1.9816	0.1272	0.0672	0.0000	0.0188	0.1274	0.4391	0.0420	0.0427	0.3449	0.0706	0.3072	0.8113	0.1045	1.5354	0.1123	0.5940	0.1433	0.7925	0.8654	0.8467	0.0364	0.9464	0.1942
AL137802.1	0.0000	0.0000	0.0000	0.0000	0.0000	0.0000	0.0000	0.0000	0.0000	0.0000	0.1734	0.0000	0.0000	0.0000	0.0000	0.0000	0.0000	0.0000	0.0000	0.0000	0.0000	0.0000	0.0000	0.0000	0.0000	0.0000	0.0000	0.0000	0.0000	0.0000	0.0000	0.0000	0.0000	0.0000	0.0000	0.0000	0.0000	0.0000	0.0000	0.0000	0.0000	0.0000	0.0000	0.0000	0.0000	0.0000	0.0000	0.0000	0.0000
LINC00570	0.0383	0.0428	0.0531	0.2182	0.1546	0.0370	0.1821	0.1896	0.0000	0.2725	0.0782	0.0632	0.2154	1.3427	0.2949	0.0245	0.1281	0.1026	0.0356	0.3429	0.4535	0.1839	0.0000	0.0596	0.0000	0.0886	0.0292	0.4328	0.2552	0.0909	0.1757	0.0589	0.1351	0.0000	0.1480	0.0568	0.0000	0.0607	0.0673	0.1587	0.1033	0.0478	0.0659	0.1276	0.0000	0.0296	0.1466	0.1270	0.0893
MIR3681HG	0.0591	0.4515	0.0205	0.0161	0.0647	0.0286	0.2815	0.0830	0.0077	0.1003	0.0269	0.1629	0.0694	0.0561	0.1085	0.2839	0.0908	0.0463	0.1560	0.1049	0.0876	0.1218	0.0408	0.0537	0.1043	0.0571	0.0527	0.0209	0.0877	0.0468	0.1358	0.1214	0.0653	0.0590	0.0477	0.1976	0.0728	0.0704	0.1213	0.0934	0.0665	0.0800	0.0424	0.0986	0.0483	0.0534	0.0302	0.0409	0.0460
C5orf66	0.1377	0.5593	0.1651	0.3466	0.5121	0.8099	0.4765	0.4464	0.7432	0.1782	0.8782	0.1241	0.6869	0.9851	0.3583	0.5608	0.4505	0.3357	0.6060	0.3715	0.3245	0.2836	0.5304	0.3705	0.5109	0.2318	0.8225	0.3893	0.1670	0.3171	2.1074	0.7512	0.3867	0.2547	0.6536	0.2880	1.0167	0.2285	0.7700	0.3930	0.3632	0.2033	0.3557	0.0730	0.3067	0.3101	0.4028	0.2907	0.9057
LINC01991	0.0000	2.1171	0.0000	0.0000	0.0000	0.0000	1.7342	0.0481	0.0000	0.3459	0.0000	0.6826	0.0000	0.0000	0.0000	0.3421	0.2440	0.1303	0.0452	0.1633	0.0720	0.1001	0.0000	0.0000	0.0000	0.0000	0.0000	0.0343	0.3241	0.0000	0.0000	0.0000	0.0429	0.1745	0.0000	0.3607	0.0000	0.0000	0.0854	0.0000	0.0000	0.0000	0.0418	0.0000	0.1361	0.0000	0.0000	0.0000	0.0000
HAGLR	1.7719	2.0887	2.0537	3.0986	2.1597	0.9578	2.2177	19.2536	1.3336	2.6620	2.7242	0.3896	1.8301	10.0204	3.3290	0.3538	4.0684	4.6437	0.8780	15.0769	3.5280	1.5738	1.2938	1.3803	1.4008	2.4088	0.9441	1.5972	1.9277	0.9912	0.3235	1.5512	3.6305	2.0626	0.8804	2.9809	5.2372	0.5548	1.4001	1.1558	0.4497	1.2288	0.4619	3.0618	1.0356	6.7212	16.6289	2.8449	1.9733
LINC02667	0.0000	0.0495	0.0000	0.0000	0.0000	0.0000	0.0000	0.0000	0.0000	0.0000	0.0000	0.0000	0.0000	0.0000	0.0000	0.0000	0.0000	0.0000	0.0413	0.0000	0.0328	0.0000	0.0000	0.0000	0.0000	0.0000	0.0339	0.0000	0.0329	0.0000	0.0000	0.0000	0.0196	0.0000	0.0000	0.0000	0.0000	0.0352	0.0000	0.0000	0.0000	0.0000	0.0000	0.0739	0.0000	0.0000	0.0000	0.0000	0.0000
SEZ6L-AS1	0.0000	0.1738	0.0000	0.0000	0.0000	0.0000	0.0000	0.0000	0.0000	0.0000	0.0000	0.0000	0.0000	0.0000	0.0000	0.0000	0.0000	0.0000	0.0000	0.0871	0.0000	0.0000	0.0000	0.0000	0.0000	0.0000	0.0000	0.0000	0.0000	0.0000	0.0000	0.0000	0.0000	0.0000	0.0000	0.0000	0.0000	0.0000	0.0000	0.0000	0.0000	0.0000	0.0000	0.0000	0.0000	0.0000	0.0000	0.0000	0.0000
AC008278.1	0.0000	0.4912	0.0000	0.0000	0.0000	0.0000	0.0000	0.0000	0.0000	0.0000	0.0000	0.0000	0.2062	0.0000	0.0000	0.0000	0.0000	0.0983	0.0000	0.0000	0.0000	0.1006	0.0000	0.0000	0.0000	0.0000	0.0000	0.0000	0.1086	0.0000	0.1121	0.0000	0.0000	0.0000	0.0000	0.0000	0.0000	0.1163	0.0000	0.0000	0.0000	0.0000	0.0000	0.0000	0.0000	0.0000	0.0000	0.0000	0.0000
AC022400.1	1.8703	3.9704	1.2983	1.2188	2.0786	2.1678	1.7802	1.8530	8.3295	1.1414	2.6757	0.3091	1.3160	1.9511	1.6474	2.1551	1.2524	1.7559	2.2641	1.6760	2.3552	1.1558	1.9333	0.4371	0.5655	1.0826	3.4302	2.1153	0.4159	1.7772	1.8609	3.1664	1.3208	1.9030	0.9044	1.2497	4.3164	2.8204	3.4519	1.3299	1.1359	0.8179	0.8053	0.4676	1.0475	1.5930	1.4332	2.3269	2.6197
PHEX-AS1	0.0000	0.0000	0.0000	0.0000	0.0000	0.0000	0.0693	0.0000	0.0000	0.0000	0.0000	0.0000	0.0615	0.0414	0.0000	0.0000	0.0366	0.0000	0.0000	0.0000	0.0323	0.0000	0.0903	0.0000	0.0000	0.0000	0.0000	0.0000	0.0971	0.0000	0.0000	0.0000	0.0000	0.0000	0.0000	0.0324	0.0000	0.0000	0.0384	0.1035	0.0589	0.0546	0.0000	0.0000	0.0000	0.0000	0.0000	0.0362	0.0000
LINC00466	0.0000	0.0505	0.0157	0.0000	0.0000	0.0109	0.0000	0.0056	0.0000	0.0000	0.0077	0.0187	0.0000	0.0000	0.0000	0.0651	0.0000	0.0076	0.0000	0.0000	0.0084	0.0000	0.0000	0.0088	0.0000	0.0000	0.0086	0.0160	0.0503	0.0090	0.0000	0.0000	0.0100	0.0068	0.0109	0.0084	0.0104	0.0090	0.0099	0.0536	0.0000	0.0000	0.0000	0.0094	0.0079	0.0788	0.1040	0.0000	0.0132
AL606469.1	0.4665	0.0000	0.1943	0.0000	0.0000	0.0901	0.1480	0.0000	0.0000	0.0949	0.0000	0.0000	0.0000	0.0000	0.0000	0.1792	0.0000	0.0626	0.0000	0.0000	0.2765	0.1922	0.0964	0.0000	0.0000	0.0000	0.0000	0.1319	0.7607	0.0739	0.0714	0.0000	0.2883	0.0000	0.0000	0.1385	0.1723	0.0000	0.0000	0.0000	0.0630	0.1749	0.1607	0.1555	0.1306	0.1445	0.0715	0.0000	0.0000
AC234781.1	0.2418	0.1621	0.1007	0.0000	0.0733	0.0467	0.1534	0.1437	0.0000	0.0000	0.0659	0.0000	0.1361	0.0917	0.0000	0.1857	0.0000	0.0649	0.0000	0.0000	0.0000	0.0000	0.0000	0.0000	0.0000	0.0560	0.0739	0.1026	0.0358	0.0766	0.0740	0.0000	0.0640	0.0289	0.0468	0.1795	0.0893	0.0384	0.0000	0.1433	0.0326	0.0000	0.0000	0.0000	0.0339	0.0749	0.0000	0.1604	0.3387
AC107072.1	3.0266	0.0000	0.5252	1.2327	0.0000	0.0000	1.8004	0.3748	0.0000	0.0000	0.0000	0.0000	0.0000	0.0000	0.8331	1.4531	1.2667	0.0000	0.7046	0.8475	0.0000	0.0000	0.0000	2.9471	1.1439	0.0000	0.0000	1.0696	1.1215	1.7974	0.0000	0.0000	1.0019	0.0000	0.7318	0.0000	0.0000	0.0000	0.0000	0.0000	0.0000	0.0000	0.0000	1.8918	0.0000	1.1717	0.5798	0.0000	0.0000
DTNB-AS1	0.0000	13.7017	0.1396	0.4913	0.5078	0.0000	5.4216	3.2864	0.1571	2.6583	0.2739	1.8274	0.2829	0.1907	0.6640	1.0295	1.0097	1.4829	1.1232	0.6756	0.8935	1.1043	0.0000	0.1566	0.9118	0.4655	0.6145	0.9947	0.2980	0.0000	0.1539	0.3094	0.0000	2.4064	0.0000	2.3880	0.1856	0.0000	0.5301	0.2382	0.0000	0.3768	0.6925	0.6702	0.7037	0.6226	0.6162	0.3335	1.8772
LINC02636	0.1090	0.7917	0.0757	0.0444	0.0275	0.2106	0.3459	0.1890	0.0426	0.0000	0.0371	0.0901	0.1534	0.0000	0.0600	0.2442	0.2737	0.0365	0.0000	0.0000	0.2019	0.0000	0.2817	0.0425	0.0824	0.0631	0.3749	0.0385	0.0808	0.0432	0.0417	0.0839	0.1925	0.0000	0.0527	0.0000	0.4025	0.1730	0.1437	0.3230	0.4046	0.0340	0.0469	0.0454	0.1908	0.2110	0.0835	0.0904	0.1909
VSTM2A-OT1	0.0000	0.0000	0.0572	0.0000	0.0000	0.0000	0.0000	0.0680	7.8095	0.1117	0.0187	0.0000	0.0000	0.0260	0.0000	0.0000	0.0230	0.3867	0.0000	0.0461	0.0000	0.0000	0.0000	0.0214	0.0000	0.0000	0.0000	0.0194	0.0407	0.0000	0.0000	0.0000	0.0000	0.0000	0.0000	0.0000	0.0000	0.0218	0.0000	0.0000	0.0000	0.0172	0.0000	0.0000	0.0000	0.0000	0.0000	0.0000	0.0000
AL031599.1	0.0000	0.3453	0.0715	0.0839	0.0000	0.0000	0.0000	0.1021	0.0000	0.1048	0.0000	0.0000	0.0000	0.0000	0.1134	0.0000	0.0000	0.0691	0.0000	0.0577	0.1526	0.0000	0.0000	0.0000	0.0000	0.0000	0.0000	0.0728	0.0000	0.0816	0.0000	0.0000	0.1364	0.0000	0.0000	0.0765	0.0000	0.1635	0.0905	0.0000	0.0695	0.0000	0.0000	0.1717	0.0000	0.0798	0.0789	0.0000	0.0000
LINC01832	0.0454	0.0508	0.0000	0.0000	0.0000	0.0000	0.0360	0.0450	0.0000	0.0000	0.0619	0.0000	0.0000	0.0862	0.0500	0.0000	0.0000	0.0305	0.0000	0.0000	0.0000	0.0000	0.0000	0.0000	0.0000	0.0000	0.0694	0.0000	0.0000	0.0000	0.0000	0.0000	0.0000	0.0000	0.0000	0.0000	0.0000	0.0361	0.0399	0.0269	0.0000	0.0568	0.0000	0.0379	0.0636	0.0352	0.0000	0.0377	0.0000
WARS2-IT1	0.1212	0.4063	0.7292	0.3949	0.2041	1.1707	1.2178	0.4803	0.0631	1.3150	0.4679	0.1002	0.2843	0.4598	0.5338	0.9052	0.2367	0.7315	0.1505	0.2715	1.6759	0.4439	0.1253	0.3462	1.0995	0.4210	0.1852	0.3141	0.5989	0.3519	0.2783	0.2487	0.9451	0.7013	35.5967	0.9299	0.0373	0.1283	0.0355	0.0718	0.0273	0.2019	0.1392	0.6061	0.0283	0.0313	0.0619	0.4021	0.7545
AC090044.1	0.1675	0.7484	0.5812	0.4092	0.9306	0.3235	0.9298	0.3318	0.0000	1.0220	0.3422	0.0000	0.2357	0.1588	0.7375	0.0000	0.1402	2.1336	0.3119	0.2814	0.8683	0.3450	0.0000	0.1305	0.5063	0.7755	0.5119	0.7102	2.3582	0.2652	0.2563	0.0000	0.5174	0.2005	0.0000	0.0000	1.2367	0.1329	0.0000	2.5799	0.0000	0.5231	0.0000	0.0000	0.3517	0.0000	0.1283	0.1389	0.7819
SOX1-OT	0.0000	0.1093	0.0000	0.0000	0.0000	0.0000	0.0194	0.0606	0.0000	0.0249	0.0666	0.1011	0.1721	0.0000	0.0000	0.0000	0.0614	0.0164	0.0000	0.0000	0.0362	0.0168	0.0000	0.0191	0.0000	0.0849	0.0561	0.0173	0.1088	0.0000	0.0000	0.0000	0.0648	0.0000	0.0000	0.1634	0.0000	0.0000	0.0000	0.0145	0.0000	0.0611	0.0000	0.0408	0.0171	0.0189	0.0187	0.0406	0.0285
AJ009632.1	0.0000	0.0000	0.0000	0.0000	0.0000	0.0000	0.0000	0.0000	0.0000	0.0000	0.0000	0.0000	0.0000	0.0000	0.0000	0.0000	0.0000	0.0000	0.0000	0.0000	0.0000	0.0000	0.0000	0.0000	0.0000	0.0000	0.0000	0.0000	0.0000	0.0000	0.0000	0.0000	0.0000	0.0000	0.0000	0.0000	0.0000	0.0000	0.0000	0.0000	0.0000	0.0000	0.0000	0.0000	0.0000	0.0000	0.0000	0.0000	0.0000
AC025947.1	0.0000	0.0000	0.0000	0.0000	0.0000	0.0000	0.0000	0.0000	0.0000	0.0000	0.0000	0.0000	0.0000	0.0000	0.0000	0.0000	0.0000	0.0000	0.0000	0.0000	0.0000	0.0000	0.0000	0.0000	0.0000	0.0000	0.0000	0.0000	0.0000	0.0000	0.0000	0.0000	0.0000	0.0000	0.0000	0.0000	0.0000	0.0000	0.0000	0.0000	0.0000	0.0000	0.0000	0.0000	0.0000	0.0000	0.0000	0.0000	0.0000
AL391427.1	1.7268	1.3505	0.8390	0.1407	0.6106	0.5004	2.7392	0.0855	0.4047	0.0000	2.3526	0.9988	1.7010	0.3275	0.0000	1.2159	0.8672	0.1158	0.4824	0.0000	0.7674	3.7940	0.5355	4.1700	1.8274	4.7977	3.1669	0.6103	1.5357	0.9571	1.8502	0.2658	0.3811	0.1033	2.0040	0.2564	2.3911	0.6852	0.0000	1.6370	0.4661	1.1866	0.7435	1.0074	0.6044	1.2033	0.3969	1.8618	2.4186
VWC2L-IT1	0.0000	0.0000	0.0000	0.0000	0.0000	0.0000	0.0000	0.0883	0.0000	0.0000	0.0000	0.0000	0.0000	0.0000	0.0000	0.0000	0.0000	0.0000	0.0000	0.0000	0.0000	0.0000	0.0000	0.0000	0.0000	0.0000	0.0000	0.0000	0.1321	0.0000	0.0000	0.0000	0.0000	0.0000	0.0000	0.0000	0.0000	0.0000	0.0000	0.0000	0.0000	0.0000	0.0000	0.0000	0.0000	0.0000	0.0000	0.0000	0.0000
LINC01133	1.1547	0.0506	1.6188	11.0844	29.9781	34.4654	12.5890	10.5652	1.0791	14.6697	33.6859	56.2419	44.1615	80.6909	11.7662	2.0001	27.4991	3.9020	48.4492	12.2496	3.6561	45.0680	26.9608	40.4085	38.4396	10.6156	24.6036	24.6140	0.1007	4.2849	91.8954	31.9892	3.7775	35.4493	56.6255	12.8927	16.7627	139.7510	30.7038	66.3398	33.9791	7.0438	5.7905	15.3224	2.0289	8.7304	136.2771	22.5348	25.8192
AL023754.1	0.0000	0.0870	0.0000	0.0000	0.0000	0.0000	0.0000	0.1543	0.3650	0.0000	0.0000	0.0000	0.0000	0.0000	0.0000	0.0997	0.0000	0.2088	0.5075	0.0000	0.0000	0.1069	0.0805	0.0000	0.0000	0.0901	0.0000	0.2201	0.1731	0.1233	0.0000	0.0000	0.7560	0.0466	0.0753	0.0000	0.1437	0.0000	0.0684	0.1845	0.0000	0.0000	3.7544	0.0000	0.0000	0.0000	0.0000	0.0646	0.1818
LINC02633	0.2129	0.0000	0.7388	0.1734	3.8711	0.0000	0.1688	0.6327	0.0000	0.2165	0.0000	0.3518	1.4978	1.0093	0.0000	0.0000	0.3564	0.4282	1.3875	0.8345	0.0000	0.1462	0.6601	0.1658	0.3218	0.9857	0.3253	0.7523	0.0000	0.1686	0.4888	0.3276	0.1879	0.2548	0.0000	0.3161	0.0000	1.6894	0.1871	0.5045	0.2873	0.0000	0.0000	0.1774	0.1490	0.0000	1.1418	0.3531	0.9938
AL772155.1	0.0000	0.0000	0.0000	0.0000	0.0000	0.0000	0.0000	0.0000	0.0000	0.0000	0.0000	0.0000	0.0000	0.0000	0.0000	0.0000	0.0000	0.0000	0.0000	0.0000	0.0000	0.0000	0.0000	0.0000	0.0000	0.0000	0.0000	0.0000	0.0000	0.0000	0.0000	0.0000	0.0000	0.0000	0.0000	0.0000	0.0000	0.0000	0.0000	0.0000	0.0000	0.0000	0.0000	0.0000	0.0000	0.0000	0.0000	0.0000	0.0000
AP000697.1	0.2455	0.0000	0.0000	0.2000	0.0000	0.7114	0.0000	0.1216	0.0000	0.0000	1.5053	1.2173	0.0000	1.8627	0.8109	1.5716	0.4110	0.0000	1.1431	0.0000	0.0000	0.6743	0.7613	1.9126	0.0000	0.0000	0.5629	0.1735	0.0000	0.1944	3.3824	1.8893	0.2167	0.2939	1.4247	0.0000	1.5865	0.7794	1.5104	0.5819	0.8284	0.1534	0.6342	0.0000	0.3438	0.3802	0.9406	1.0182	1.4328
AL117329.1	0.0000	0.0221	0.0017	0.0081	0.0038	0.0024	0.0020	0.0086	0.4121	0.0000	0.0017	0.0041	0.0000	0.0000	0.0000	0.0000	0.0000	0.0000	0.0046	0.0000	0.0018	0.0000	0.0026	0.0058	0.0150	0.0000	0.0038	0.0000	0.1615	0.0039	0.0000	0.0076	0.0033	0.0059	0.0024	0.0055	0.0000	0.0000	0.0022	0.0059	0.0000	0.0031	0.0000	0.0021	0.0000	0.0000	0.0038	0.0041	0.0058
AC131097.2	0.2219	0.2480	0.1541	0.3315	0.1682	0.0357	1.8484	0.9528	0.1156	0.6772	0.1260	1.0087	0.3123	0.0000	0.5295	0.6867	2.1674	0.9178	0.1033	9.5301	0.7398	0.1524	0.2294	0.2017	0.7829	0.5139	1.7526	0.4445	0.7402	0.0586	0.9060	0.3985	2.1388	0.0886	0.3220	0.9337	0.1366	3.1414	0.3251	0.2849	0.3744	0.0462	0.3185	0.3083	0.1554	0.0286	1.5023	0.5523	0.0864
ARHGEF2-AS1	0.0000	0.0000	0.1441	0.5072	5.5570	7.4175	1.1524	0.9253	0.0000	1.6889	7.0696	0.0000	1.4604	5.1177	0.9141	0.0000	2.0848	0.0000	0.5798	0.4650	0.1537	1.7101	2.7890	0.6468	2.8240	0.4806	0.4758	2.9342	0.7691	0.9861	19.3804	3.1944	0.1832	0.6211	2.6095	0.1541	4.4069	2.8004	1.0945	5.4112	1.8208	1.5559	0.7149	0.0000	0.0000	1.1249	4.4531	0.3443	5.3297
AP000345.1	0.0000	0.1519	0.0000	0.0000	0.0000	0.0000	0.1079	0.0000	0.0000	0.0000	0.0000	0.0000	0.0000	0.0000	0.0000	0.0000	0.0000	0.0000	0.0000	0.0000	0.0000	0.0000	0.0000	0.0000	0.0000	0.0000	0.0000	0.0000	0.0000	0.0000	0.0000	0.0000	0.0000	0.0000	0.0000	0.0000	0.0000	0.0000	0.0000	0.0000	0.0000	0.0850	0.0000	0.0000	0.0000	0.0000	0.0000	0.0000	0.0000
SLC25A5-AS1	1.9066	2.5741	1.6727	0.5393	1.3244	0.7673	1.0292	1.4954	5.6070	1.2659	1.0643	0.7878	1.1925	1.1803	1.0788	3.0343	1.0196	2.5926	1.4795	0.7861	1.4515	0.9818	0.8212	0.8870	0.8007	1.7168	1.2344	0.9921	4.2196	0.9855	1.2971	1.5080	2.0571	0.7608	0.6659	1.3958	1.2712	1.1349	1.0938	2.0868	0.5718	0.7444	0.6385	1.3683	1.6314	0.4511	1.0551	1.2519	1.2982
LINC01142	0.0923	0.0515	0.0320	0.0752	0.0000	0.1337	0.0366	0.0229	0.0000	0.0939	0.0314	0.1144	0.0649	0.0000	0.8127	0.0000	0.0000	0.0000	0.1289	0.0000	0.0683	0.0317	0.0000	0.0000	0.1395	0.0000	0.2821	0.0326	0.0684	0.3288	0.0706	0.0000	0.0204	0.0828	0.0446	0.0685	0.0000	0.0366	0.0405	0.0000	0.0623	0.0576	0.0000	0.0769	0.0646	0.0714	0.0000	0.0765	0.0000
AF196972.1	0.8922	1.1393	0.6193	0.2076	1.1590	0.4924	0.4044	1.0733	0.5975	0.6482	0.6078	0.2107	0.8968	0.0000	0.1403	2.2030	0.4267	0.8547	0.7121	0.2142	0.5665	0.3501	0.1317	0.2979	0.9635	0.2951	0.1948	0.7207	0.9446	0.5046	0.5853	0.7847	0.9564	0.5340	0.7396	0.6624	0.5883	0.3035	0.4481	0.7552	0.9461	0.9555	0.7683	0.9560	0.4462	0.1974	0.3907	0.6343	0.5951
PINCR	0.0000	0.0000	0.0000	0.0000	0.0000	0.0000	0.0000	0.0000	0.0000	0.0000	0.0000	0.0617	0.0000	0.0000	0.0000	0.0000	0.0000	0.0251	0.0000	0.0000	0.0000	0.0000	0.0000	0.0000	0.0000	0.0000	0.0285	0.0000	0.0000	0.0000	0.0286	0.0000	0.0000	0.0000	0.0000	0.0000	0.0345	0.0000	0.0000	0.0000	0.0756	0.0000	0.0000	0.0000	0.0000	0.0000	0.0000	0.0000	0.0000
AL590502.1	0.0000	0.1649	0.0000	0.0000	0.0000	0.0000	0.0000	0.0000	0.0000	0.0000	0.0000	0.0000	0.0000	0.0000	0.0000	0.0000	0.0000	0.0000	0.0000	0.0000	0.0000	0.0000	0.0000	0.0000	0.0000	0.0000	0.0000	0.0000	0.0000	0.0000	0.0000	0.0000	0.0000	0.0000	0.0000	0.0000	0.0000	0.0000	0.0000	0.0000	0.0000	0.0000	0.0000	0.0000	0.0000	0.0000	0.0000	0.0000	0.0000
AL161785.1	8.3230	3.3602	7.0397	4.7287	3.3919	0.8107	4.1607	4.9544	1.2022	3.9127	4.3834	0.5780	2.2638	1.3929	3.0032	22.9234	2.8686	4.3618	1.8887	3.1729	6.7867	3.3616	2.2412	1.7980	0.3172	5.5059	2.2982	2.9168	2.6436	1.2184	1.9271	3.1217	4.0131	5.0650	2.7733	3.8944	2.3243	2.1649	13.5231	2.3207	6.3715	3.2332	1.9875	8.8019	5.5330	3.5200	0.5895	6.5551	1.6327
LINC01527	0.0000	0.0000	0.0000	0.0000	0.0000	0.0000	0.0000	0.0000	0.0000	0.0000	0.0000	0.0000	0.0587	0.0000	0.0000	0.0000	0.0000	0.0000	0.0000	0.0000	0.0000	0.0000	0.0000	0.0000	0.0000	0.0000	0.0000	0.0000	0.0000	0.0000	0.0319	0.0000	0.0000	0.0000	0.0000	0.0000	0.0000	0.0000	0.0000	0.0000	0.0000	0.0000	0.0000	0.0000	0.0000	0.0000	0.0000	0.0000	0.0000
LINC01567	0.0000	0.0640	0.0199	0.0000	0.0000	0.0000	0.0000	0.0142	0.2013	0.0291	0.0000	0.0000	0.0000	0.0000	0.0315	0.0183	0.0479	0.1536	0.0000	0.0160	0.1485	0.0000	0.0000	0.0446	0.0000	0.0000	0.0000	0.0202	0.1273	0.0227	0.0000	0.0000	0.1390	0.0000	0.0277	0.0000	0.0000	0.0227	0.0000	0.0339	0.0000	0.0000	0.0000	0.0477	0.0200	0.0443	0.0000	0.0237	0.0000
AL590640.1	0.0000	0.0000	0.0000	0.0000	0.0000	0.0000	0.0000	0.0000	0.0000	0.2234	0.0000	0.0000	0.0000	0.0000	0.0000	0.1406	0.0000	0.0000	0.0000	0.0000	0.0000	0.0000	0.0000	0.0000	0.0000	0.0000	0.0000	0.0000	0.0000	0.0000	0.1681	0.0000	0.0000	0.0000	0.0000	0.0000	0.0000	0.1743	0.0000	0.0000	0.0000	0.0000	0.0000	0.0000	0.0000	0.1700	0.0000	0.0000	0.0000
CHL1-AS2	0.0000	0.2645	0.0448	0.0701	0.1087	0.0208	0.1365	0.0746	0.0000	0.1313	0.1026	0.0000	0.3634	0.0408	0.1185	0.0275	0.3422	0.2164	0.0200	0.1928	0.1434	0.1182	0.0445	0.0335	0.0325	0.0000	0.0164	0.0456	0.3987	0.0170	0.0165	0.0994	0.0570	0.0258	0.0000	0.8946	0.0199	0.0171	0.0000	0.0765	0.0145	0.0538	0.0185	0.1793	0.0452	0.0833	0.0330	0.0535	0.1758
AC004009.1	0.0000	0.1406	0.0000	1.1274	0.0318	1.3976	1.0978	0.3740	0.0000	4.6711	4.7570	3.2751	2.6559	4.6535	0.5541	0.0000	1.2111	0.0000	1.9332	0.4228	0.0000	2.3325	3.2514	3.3815	1.6168	0.8739	0.7692	0.8449	0.0000	1.9428	4.0445	1.2587	0.0555	2.4097	5.5366	0.0000	0.0000	2.4466	2.2669	3.1684	4.6272	0.2751	2.9253	0.0000	0.4845	0.0000	4.6277	1.4088	0.5140
AL136234.1	0.0000	0.0000	0.0000	0.0000	0.2409	0.0000	0.0000	0.0000	0.0000	0.0000	0.0000	0.0000	0.3356	0.0000	0.0000	0.0000	0.0000	0.0000	0.0000	0.0000	0.0000	0.0000	0.0000	0.0000	0.0000	0.0000	0.0000	0.0000	0.0000	0.0000	0.0000	0.0000	0.1053	0.1427	0.0000	0.0000	0.0000	0.3785	0.0000	0.0000	0.0000	0.0000	0.0000	0.0000	0.0000	0.0000	0.0000	0.0000	0.0000
MDC1-AS1	0.0000	0.1260	0.0000	0.0000	0.0000	0.0000	0.0000	0.0000	0.0000	0.0000	0.0768	0.0000	0.0000	0.0000	0.0000	0.0000	0.0000	0.0000	0.0000	0.0632	0.0835	0.0000	0.0000	0.0000	0.3410	0.0000	0.0862	0.0000	0.0000	0.0000	0.0000	0.1736	0.0000	0.0675	0.0000	0.0000	0.0000	0.0000	0.0000	0.0000	0.0000	0.0000	0.0000	0.0940	0.0000	0.0000	0.0000	0.0000	0.0000
LINC00297	0.0000	0.0000	0.0000	0.0000	0.0000	0.0000	0.0000	0.0000	0.0000	0.0000	0.0000	0.0000	0.0000	0.0000	0.0000	0.0000	0.0000	0.0000	0.0849	0.0511	0.0000	0.0000	0.0000	0.0000	0.0000	0.0000	0.0000	0.0000	0.0000	0.0000	0.0000	0.0000	0.0000	0.0000	0.0000	0.0000	0.0000	0.0000	0.0000	0.0000	0.0000	0.0000	0.0000	0.0000	0.0000	0.0000	0.0000	0.0000	0.0000
AC005019.2	0.0000	0.1104	0.0000	0.0805	0.0000	0.0000	0.0000	0.0000	0.0000	0.1005	0.0000	0.0000	0.0000	0.0000	0.0000	0.0000	0.0000	0.0663	0.0920	0.0000	0.1464	0.0000	0.0000	0.0000	0.1494	0.0000	0.0000	0.0000	0.0000	0.0783	0.0000	0.0000	0.0873	0.0000	0.0000	0.0000	0.0000	0.0000	0.0000	0.0000	0.0000	0.0000	0.0000	0.1648	0.0000	0.0000	0.0000	0.0000	0.0000
AC007879.1	0.1502	0.0000	0.0000	0.0000	0.0000	0.2902	0.0000	0.3721	0.0000	0.0000	0.1023	0.0000	0.0000	0.1425	0.0000	0.1923	0.2515	0.1007	0.0000	0.1683	0.2226	0.0000	0.0000	0.4681	0.4542	0.0000	0.1148	0.0000	0.2227	0.1190	0.3450	0.0000	0.1989	0.1798	0.5812	0.1115	0.0000	0.1192	0.0000	0.0000	0.0000	0.0939	0.1294	0.0000	0.2104	0.1163	0.2302	0.0000	0.0000
SCEL-AS1	0.0000	0.0000	0.0000	0.1189	0.0000	0.0000	0.0000	0.0000	0.0000	0.0000	0.0000	0.0000	0.0000	0.0000	0.0000	0.0000	0.0000	0.0000	0.5439	0.0000	0.0000	0.1003	0.0000	0.0000	0.4415	0.0000	0.0000	0.0000	0.0000	0.0000	0.0000	0.0000	0.0000	0.0000	0.0000	0.0000	0.1348	0.0000	0.1283	0.0000	0.0000	0.0000	0.0000	0.0000	0.1022	0.3392	0.0000	0.0000	0.1704
FAM135A-AS1	0.0000	0.0000	0.1655	0.0000	0.1205	0.2303	0.0000	0.0000	0.0000	0.0000	0.1625	0.0000	0.0000	0.0000	0.2626	0.3053	0.0000	0.0000	0.0000	0.0000	0.1766	0.0000	0.0000	0.0000	0.0000	0.0000	0.0000	0.0000	0.0000	0.0000	0.0000	0.0000	0.0000	0.0000	0.0000	0.0000	0.0000	0.0000	0.0000	0.1413	0.0000	0.1490	0.0000	0.0000	0.0000	0.0000	0.0000	0.0000	0.0000
AL356966.1	0.0458	0.3070	0.0954	0.0373	0.0463	0.1106	0.0363	0.1134	0.1431	0.3959	0.1560	0.0189	0.1611	0.1954	0.1260	0.0586	0.2492	0.0921	0.1279	0.0898	0.0170	0.0157	0.0473	0.1070	0.1038	0.1325	0.1050	0.0647	0.0339	0.0363	0.1577	0.0705	0.1415	0.0137	0.1550	0.0680	0.1691	0.1090	0.0805	0.2306	0.0309	0.0858	0.0000	0.0382	0.1924	0.0532	0.0175	0.0570	0.0802
TMCO1-AS1	0.2323	1.2543	0.3225	0.1577	0.8018	0.1122	0.4299	0.6136	0.6049	0.4331	0.3692	0.3199	0.6537	0.4405	0.2557	2.6268	0.2916	0.8566	0.3605	0.1084	0.2867	0.2126	0.1601	0.4222	0.2926	0.5826	0.2958	0.2736	0.5738	0.3678	1.8370	0.9533	1.1790	0.4634	0.8985	0.2587	0.3216	0.4609	0.1361	0.6652	0.1045	0.6046	0.1333	0.3549	0.2981	0.5395	0.9789	0.2248	0.3615
AL358176.1	0.0000	0.5210	0.0000	0.0000	0.0000	0.0000	0.0000	0.3465	0.0000	0.0000	0.0000	0.0000	0.0000	0.0000	0.0000	0.0000	0.0000	0.1563	0.0000	0.0000	0.0000	0.0000	0.0000	0.0000	0.0000	0.0000	0.0000	0.0000	0.0000	0.0000	0.0000	0.0000	0.0000	0.0000	0.0000	0.0000	0.0000	0.0000	0.0000	0.0000	0.0000	0.0000	0.2008	0.0000	0.0000	0.0000	0.0000	0.0000	0.0000
AC011239.1	2.4228	0.1592	1.8796	0.4644	0.0720	0.0000	0.2261	0.1412	0.1114	0.0000	0.2913	0.0000	0.0000	0.0000	0.0000	8.8494	0.1193	0.2867	0.6635	1.5166	0.5278	0.3914	0.0000	0.0000	0.2155	1.4849	0.7624	0.0000	0.0000	0.1129	0.1091	0.2193	0.3774	0.0853	0.0000	0.2116	0.6578	0.3393	0.1253	0.1689	0.5770	0.9793	0.3682	1.1878	0.2993	0.6621	0.0000	0.5910	0.0000
FP700111.1	0.0000	0.0743	0.0000	0.0000	0.0000	0.0000	0.0000	0.0000	0.0000	0.0000	0.0000	0.0000	0.0000	0.0000	0.0366	0.0000	0.0000	0.0223	0.0000	0.0000	0.0000	0.0000	0.0000	0.0000	0.0000	0.0000	0.0000	0.0000	0.0247	0.0000	0.0255	0.0000	0.0000	0.0000	0.0000	0.0000	0.0000	0.0000	0.0000	0.0000	0.0000	0.0000	0.0000	0.0000	0.0000	0.0000	0.0000	0.0000	0.0000
AL391361.2	0.0000	0.2087	0.0000	0.0000	0.0000	0.0000	0.0000	0.0000	0.0000	0.0000	0.0000	0.0000	0.0000	0.0000	0.1028	0.1794	0.0000	0.0626	0.0000	0.0000	0.0692	0.0000	0.0000	0.1455	0.0000	0.0000	0.0000	0.0660	0.0000	0.0000	0.0000	0.0000	0.0000	0.0000	0.0000	0.0000	0.0000	0.0741	0.0821	0.0000	0.0000	0.0000	0.0000	0.0000	0.0000	0.0000	0.0000	0.0000	0.1090
AL023693.1	0.0000	0.0000	0.0000	0.0000	0.0000	0.0000	0.0000	0.0000	0.0000	0.0000	0.0000	0.0000	0.0000	0.3654	0.0000	0.0000	0.0000	0.0000	0.0000	0.0000	0.0000	0.0000	0.0000	0.0000	0.0000	0.0000	0.0000	0.0000	0.0000	0.0000	0.0000	0.0000	0.0000	0.0000	0.0000	0.0000	0.3557	0.0000	0.0000	0.2283	0.0000	0.0000	0.0000	0.0000	0.0000	0.0000	0.0000	0.0000	0.0000
AC009276.1	0.0000	0.3676	0.0000	0.0000	0.0000	0.0000	0.0000	0.0000	0.0000	0.0000	0.2241	0.2718	0.0000	0.0000	0.0000	0.0000	0.0000	0.0000	0.0000	0.0000	0.2437	0.0000	0.0000	0.0000	0.4973	0.0000	0.0000	0.0000	0.0000	0.0000	0.0000	0.0000	0.0000	0.0000	0.0000	0.0000	0.0000	0.0000	0.0000	0.0000	0.0000	0.0000	0.0000	0.0000	0.0000	0.0000	0.2521	0.0000	0.0000
AC017104.1	2.6580	15.9548	2.8218	2.3774	1.6850	2.7686	8.1848	1.3941	1.1809	1.5373	3.7633	6.2016	4.3272	5.3378	5.9102	2.8024	4.4060	2.0270	4.4162	2.6854	4.0920	2.7912	4.1480	2.5172	6.9335	2.5340	5.0181	1.5840	5.8324	1.2380	8.6557	2.2459	1.4952	2.5577	4.0826	4.1400	3.9932	3.8881	4.1681	4.3541	2.9189	1.9209	1.3912	4.5172	1.4959	1.6545	1.9967	4.9710	4.8664
LINC00703	0.0000	0.0366	0.0227	0.0000	0.0000	0.0000	0.0000	0.0000	0.0000	0.0667	0.0000	0.0000	0.0000	0.0311	0.0722	0.0000	0.0000	0.0000	0.0305	0.0367	0.0485	0.0225	0.0000	0.0000	0.0991	0.0000	0.0000	0.0000	0.0000	0.0000	0.0000	0.0000	0.0289	0.0196	0.0000	0.0000	0.0000	0.0000	0.0576	0.0000	0.0000	0.0000	0.0564	0.0546	0.0000	0.0507	0.0000	0.0272	0.0000
AL033379.1	0.0000	0.0000	0.1201	0.0000	0.0000	0.0000	0.0000	0.0857	0.0000	0.1760	0.0000	0.0000	0.2435	0.0000	0.0000	0.0000	0.0000	0.0000	0.0000	0.0000	0.0000	0.0000	0.0000	0.0000	0.0000	0.0000	0.0000	0.0000	0.0000	0.0000	0.1324	0.0000	0.0000	0.0000	0.1673	0.0000	0.0000	0.0000	0.0000	0.0000	0.0000	0.1081	0.0000	0.0000	0.0000	0.0000	0.1326	0.0000	0.0000
AL139246.1	0.3658	3.4744	0.2540	1.7881	0.7392	0.3534	0.5804	4.0776	1.1434	0.1861	2.1184	0.1512	0.7723	0.0000	0.0000	3.8642	0.1531	2.9439	0.3407	0.0000	0.4065	1.1304	1.7017	0.4275	1.3827	0.2118	1.6774	1.0344	6.7786	0.2897	0.2800	0.5631	1.3725	0.0000	0.8845	0.0000	16.5485	0.1452	0.1608	3.0348	0.9875	0.9142	0.0000	0.0000	0.3842	0.7082	0.4205	0.9103	0.4270
BACE2-IT1	0.0000	0.0000	0.0000	0.0000	0.0000	0.0000	0.0000	0.0000	0.0000	0.0000	0.0000	0.0000	0.0000	0.0000	0.0000	0.0000	0.0000	0.0000	0.0000	0.0000	0.0000	0.0000	0.0000	0.0000	0.0000	0.0000	0.0000	0.0000	0.0000	0.0000	0.0000	0.0000	0.0000	0.0000	0.0000	0.0000	0.0000	0.0000	0.0000	0.0000	0.0000	0.0000	0.0000	0.0000	0.0000	0.0000	0.0000	0.0000	0.0000
LINC01280	0.0000	0.0000	0.0000	0.0000	0.0000	0.0000	0.0000	0.0000	0.0000	0.0000	0.0000	0.0000	0.0000	0.0000	0.0000	0.0000	0.0000	0.0000	0.0655	0.0000	0.0000	0.0000	0.0000	0.0000	0.0000	0.0000	0.0000	0.0000	0.0000	0.0000	0.0000	0.0000	0.0000	0.0000	0.0680	0.0000	0.0649	0.0000	0.0000	0.0000	0.0000	0.0000	0.0000	0.0000	0.0000	0.0000	0.0539	0.0000	0.0000
GPC6-AS2	0.0000	0.0000	0.0000	0.1155	0.0000	0.0000	0.0000	0.0000	0.2216	0.1442	0.0966	0.0000	0.1995	0.1345	0.0000	0.0000	0.0000	0.0000	0.0000	0.0000	0.1050	0.0000	0.1466	0.1105	0.0000	0.0000	0.0000	0.0000	0.0000	0.0000	0.1085	0.0000	0.0000	0.1697	0.0000	0.1053	0.0000	0.1125	0.0000	0.0840	0.0000	0.0000	0.0000	0.0000	0.0000	0.0000	0.0000	0.1176	0.0000
PELATON	5.2709	8.4561	5.6445	24.0548	1.6954	10.6715	2.5013	8.3295	0.4136	4.4562	5.6468	7.2221	1.4581	1.2924	4.2409	2.0331	3.2618	2.1675	1.6360	3.2737	10.3779	4.3228	5.9488	5.8608	0.6811	1.6428	1.8160	3.3754	0.3422	7.5983	3.6462	1.7680	2.3463	7.5495	3.5835	8.8296	3.5141	2.9498	1.2769	1.4815	9.4011	0.9780	1.9590	2.4405	1.0408	2.5463	2.4423	5.9410	1.6826
AC010880.1	0.0000	0.0000	0.2422	0.0000	0.0881	0.0000	0.0000	0.1729	0.0000	0.0000	0.0000	0.0000	0.0000	0.0000	0.0000	0.0000	0.0000	0.0000	0.0000	0.0000	0.0000	0.0000	0.0000	0.0000	0.0000	0.0000	0.0000	0.0000	0.0000	0.0000	0.0000	0.0000	0.0000	0.0000	0.0000	0.0000	0.0000	0.0000	0.0000	0.0000	0.0000	0.0000	0.0000	0.1454	0.1222	0.0000	0.0000	0.0000	0.2037
Z68323.1	0.0000	0.1015	0.0000	0.0123	0.0000	0.0000	0.0000	0.0000	0.0000	0.0000	0.0103	0.0000	0.0000	0.0000	0.0000	0.0000	0.0000	0.0000	0.0000	0.0000	0.0000	0.0000	0.0157	0.0000	0.0000	0.0000	0.0116	0.0107	0.0000	0.0000	0.0000	0.0000	0.0067	0.0000	0.0000	0.0000	0.0000	0.0000	0.0000	0.0000	0.0000	0.0095	0.0000	0.0000	0.0000	0.0000	0.0000	0.0126	0.0000
LINC00572	0.0000	0.0000	0.1005	0.0000	0.2194	0.0000	0.0000	0.0000	0.0000	0.0000	0.0000	0.0000	0.0000	0.0000	0.0000	0.0927	0.0000	0.0000	0.0000	0.0000	0.0000	0.0000	0.0000	0.0000	0.0000	0.0000	0.0000	0.0000	0.1073	0.1146	0.2216	0.0000	0.0000	0.0000	0.0000	0.0000	0.0000	0.0000	0.0000	0.0000	0.0000	0.0000	0.0000	0.0000	0.0000	0.0000	0.0000	0.0000	0.1689
LINC02052	0.0000	0.0641	0.0000	0.0000	0.0000	0.0000	0.0152	0.0000	0.0149	0.0000	0.0000	0.0000	0.0000	0.0000	0.0000	0.0000	0.0160	0.0000	0.0178	0.0000	0.0000	0.0000	0.0000	0.0000	0.0000	0.0000	0.0000	0.0000	0.0000	0.0000	0.0000	0.0000	0.0000	0.0000	0.0000	0.0142	0.0000	0.0152	0.0000	0.0000	0.0000	0.0000	0.0000	0.0000	0.0134	0.0000	0.0147	0.0000	0.0000
AL136988.1	0.0000	0.0000	0.0000	0.0000	0.0000	0.0000	0.0000	0.0000	0.0000	0.0000	0.0000	0.0000	0.0000	0.0000	0.0000	0.0000	0.0000	0.0000	0.0000	0.0000	0.0000	0.0000	0.0000	0.0000	0.0000	0.0000	0.0000	0.0000	0.0000	0.0000	0.0000	0.0000	0.0000	0.0000	0.0000	0.0000	0.0000	0.0000	0.0000	0.0000	0.0000	0.0000	0.0000	0.0000	0.0000	0.0000	0.0000	0.0000	0.0000
AC114489.1	0.0000	0.0000	0.0000	0.6866	0.0000	0.0000	0.3343	0.0000	0.0000	0.0000	0.1435	0.1741	0.2965	0.0000	0.2320	0.5395	0.5291	0.0000	0.0000	0.3540	0.1561	0.5787	0.2178	0.8207	0.3185	0.0000	0.4831	0.2979	0.1562	0.6674	0.4838	0.0000	0.0000	0.2522	0.4076	0.3129	0.5835	0.6689	0.5556	0.2497	0.0000	0.0000	0.0000	0.1756	0.1475	0.0000	0.0000	0.5243	0.0000
AP001476.1	0.0000	0.5077	0.1051	0.0617	0.0383	0.1829	0.0300	0.1501	0.2663	0.0770	0.1032	0.0313	0.1066	0.0359	0.2085	0.0970	0.0951	0.4063	0.0353	0.0424	0.1683	0.0260	0.1957	0.0295	0.0572	0.1753	0.0868	0.2409	0.1684	0.1199	0.0580	0.0000	0.2507	0.0227	0.0366	0.0281	0.0699	0.0000	0.0998	0.0224	0.0767	0.0000	0.0000	0.0316	0.1060	0.0293	0.0290	0.1256	0.0000
AL606970.1	0.0650	0.0000	0.8579	0.1590	0.9858	0.0000	0.9029	0.8700	69.8571	1.4887	0.1773	0.0806	0.7781	3.6088	0.0358	0.0000	0.5445	6.9574	0.2726	1.2569	0.5059	0.3350	0.1009	0.2280	0.0983	0.8284	0.1491	0.4138	7.2315	0.1545	0.0996	0.7509	4.4933	0.0779	0.2202	0.0483	0.0901	0.5679	0.0572	0.9058	0.0878	0.3048	0.0560	0.1897	0.0911	0.0252	0.4486	0.3237	0.0759
STK24-AS1	0.3908	1.4553	0.3164	0.3713	0.7567	0.8177	0.8265	0.8388	1.5265	0.4637	1.0204	0.7534	0.8248	1.0499	0.4302	6.5035	0.5451	1.7032	0.6064	0.8389	1.1577	0.5813	0.8751	1.1669	0.9846	0.2262	1.7916	0.6905	0.7723	0.0516	0.8972	0.5012	3.9380	0.6236	1.0077	0.1450	0.9018	1.6540	0.4007	1.2348	0.6592	0.6103	0.2243	0.6513	0.6839	0.7564	0.2994	1.5664	0.2280
PRKAR2A-AS1	1.0003	1.6869	1.2839	0.3228	1.6684	0.8932	1.2425	1.2528	1.6368	0.8830	0.8357	0.5459	0.6374	0.3938	0.6234	3.1895	0.8531	2.1009	1.0017	0.8350	0.7549	0.9719	0.4487	0.3823	1.2269	1.2017	0.5913	0.8271	2.9234	1.1956	1.3289	0.4938	1.8659	0.9149	0.6571	1.0929	0.5575	1.1684	1.0616	0.9953	0.9424	0.6838	1.9827	1.1010	1.2156	1.1983	1.0702	0.6887	1.2116
LINC00539	0.6164	2.4534	1.3370	0.8473	1.0120	0.6326	1.1917	1.0973	0.9632	0.6857	0.7611	0.5093	0.8403	0.5663	0.7423	1.0234	0.8223	0.8008	0.8071	0.6581	1.1842	0.7406	0.5774	0.4051	0.8154	0.7359	0.9126	0.6671	0.5996	0.4118	0.4128	0.3557	1.0967	0.4842	0.6147	0.8723	1.3158	0.2905	0.8464	0.5250	0.4419	0.5776	0.2322	0.8187	0.5664	0.5667	0.4133	0.9106	0.7644
LINC01708	0.0000	0.1780	0.0000	0.0000	0.0000	0.0000	0.0632	0.0395	0.0000	0.0000	0.0000	0.0658	0.0000	0.0000	0.0877	0.0000	0.0000	0.1602	0.0000	0.0000	0.0590	0.0000	0.0000	0.2482	0.0000	0.0922	0.0000	0.1126	0.0000	0.0000	0.0610	0.1226	0.0000	0.0000	0.0770	0.0591	0.0000	0.0000	0.0000	0.0000	0.0000	0.0000	0.0000	0.0000	0.0000	0.0000	0.0000	0.0000	0.0930
SLC25A34-AS1	0.0000	0.0000	0.0904	0.0000	0.0658	0.0000	0.1033	0.1290	0.0000	0.1325	0.1775	0.2153	0.3666	0.0000	0.0000	0.2501	0.3271	0.0873	0.0000	0.0000	0.1930	0.3577	0.1346	0.3044	0.0000	0.3016	0.0000	0.0921	0.1931	0.1031	0.0997	0.0000	0.0575	0.0780	0.1260	0.5802	0.1202	0.0000	0.1145	0.1544	0.0000	0.0000	0.1122	0.0000	0.0912	0.2017	0.0000	0.2161	0.0000
TANK-AS1	0.0000	0.1849	0.0000	0.1348	0.0000	0.0000	0.0000	0.0000	0.0000	0.0000	0.0000	0.0000	0.0000	0.0000	0.0000	0.0000	0.0000	0.0000	0.0000	0.0000	0.0000	0.0000	0.0000	0.1289	0.0000	0.0000	0.0000	0.0000	0.0000	0.0000	0.2533	0.0000	0.0000	0.0000	0.0000	0.0000	0.0000	0.0000	0.0000	0.0000	0.0000	0.0000	0.0000	0.0000	0.0000	0.0000	0.0000	0.0000	0.0000
LAMC1-AS1	1.0426	1.3590	1.8092	2.4062	2.5455	1.3426	0.9647	2.3240	0.4073	1.2371	1.6572	0.0000	1.4671	2.4717	2.1044	0.4449	1.8908	2.6799	1.1326	0.5839	2.5741	1.3124	2.1553	1.8950	2.8896	2.2127	2.5229	0.3685	0.6439	0.0000	1.9948	0.8023	0.9203	0.5200	2.3526	1.9350	2.7268	1.1032	1.0690	1.8532	0.2345	0.9769	0.8977	0.1448	2.7978	1.7490	1.4646	1.4412	3.0421
AL109933.1	0.0000	0.0000	0.0000	0.0000	0.0000	0.4917	0.0000	0.0000	0.0000	0.0000	0.0000	0.0000	0.0000	0.0000	0.0000	0.0000	0.0000	0.0000	0.0000	0.0000	0.0000	0.0000	0.2631	0.1983	0.3848	0.0000	0.0000	0.0000	0.0000	0.0000	0.1948	0.0000	0.0000	0.0000	0.0000	0.0000	0.0000	0.0000	0.0000	0.0000	0.0000	0.0000	0.0000	0.0000	0.0000	0.0000	0.0000	0.0000	0.0000
AL356417.1	0.0981	3.8001	0.1589	0.0266	0.0000	0.0948	0.8560	0.2106	0.0000	0.2328	0.0223	0.2702	0.0000	0.0310	0.2881	0.0837	0.1642	0.1316	0.0305	0.0916	0.3149	0.1572	0.1014	0.0510	0.0000	0.0757	0.0250	0.0462	0.0000	0.0000	0.1001	0.0000	0.0289	0.0783	0.2530	0.4856	0.0000	0.0000	0.0000	0.0000	0.0221	0.0613	0.1408	0.0818	0.0229	0.0253	0.1253	0.0542	0.0000
AC245100.1	0.0246	0.0824	0.1024	0.0200	0.0248	0.0475	0.0780	0.5236	0.0000	0.0000	0.0502	0.0203	0.0000	0.1399	0.0271	0.1731	0.0617	0.0494	0.0229	0.0275	0.1457	0.0338	0.0254	0.0574	0.0000	0.0285	0.1127	0.0347	0.0000	0.0000	0.0564	0.0757	0.0108	0.0000	0.0713	0.0365	0.0000	0.0000	0.0432	0.0000	0.0000	0.0307	0.0423	0.1024	0.0344	0.0190	0.0000	0.0612	0.0000
TTC21B-AS1	0.0325	0.1818	0.0452	0.0000	0.0493	0.0314	0.0000	0.0967	0.0000	0.0662	0.0443	0.0000	0.0000	0.0309	0.0716	0.0417	0.0817	0.0873	0.0000	0.0182	0.0964	0.0000	0.0000	0.0000	0.2459	0.0000	0.0000	0.0460	0.0000	0.0000	0.0000	0.0000	0.0574	0.0195	0.0000	0.0483	0.1201	0.0000	0.0000	0.0771	0.0000	0.0203	0.0280	0.0000	0.0456	0.0252	0.0748	0.0000	0.0000
AL731575.1	0.0000	0.0000	0.0000	0.0000	0.0000	0.0000	0.0000	0.0000	0.1556	0.0000	0.0000	0.0000	0.0000	0.0000	0.0000	0.0000	0.0000	0.0000	0.0000	0.0000	0.0000	0.0000	0.0000	0.0000	0.0000	0.0000	0.0000	0.0000	0.0000	0.0000	0.0000	0.0000	0.0000	0.0000	0.0000	0.0000	0.0000	0.0000	0.0000	0.0000	0.0000	0.0000	0.0000	0.0000	0.0000	0.0000	0.0000	0.0000	0.0000
AC025428.1	0.0000	0.0000	0.0000	0.0000	0.0000	0.0000	0.0000	0.0000	0.0000	0.0000	0.0000	0.0000	0.0000	0.0000	0.0000	0.0000	0.0000	0.0000	0.0000	0.0000	0.0000	0.0000	0.0000	0.0000	0.0000	0.0000	0.0000	0.0000	0.0000	0.0000	0.0000	0.0000	0.0000	0.0000	0.0000	0.0000	0.0000	0.0000	0.0000	0.0000	0.0000	0.0000	0.0000	0.0000	0.0000	0.0000	0.0000	0.0000	0.0000
AC138150.1	0.1196	3.7410	0.1660	0.1948	1.6915	0.4620	1.4228	0.5924	0.9343	0.3649	0.6517	0.3953	0.5049	0.7938	0.7900	2.2965	0.2002	0.5613	0.7795	0.1339	0.7972	0.5748	0.1236	0.4658	0.5424	0.5538	0.5483	0.7607	0.6204	0.1894	1.0068	1.2883	0.8445	0.3579	0.5783	0.2663	0.4416	0.1898	0.2102	1.0628	0.3228	0.4482	0.1030	0.0997	1.5906	0.7407	0.7330	0.7935	0.8375
LINC02523	0.0000	0.0000	0.0179	0.0000	0.0261	0.0000	0.0615	0.0000	0.0000	0.0000	0.0000	0.0000	0.0364	0.0000	0.0285	0.0331	0.0000	0.0000	0.0000	0.0000	0.0191	0.0000	0.0000	0.0000	0.0000	0.0000	0.0000	0.0000	0.0000	0.0000	0.0000	0.0398	0.0000	0.0000	0.0250	0.0192	0.0000	0.0000	0.0000	0.0153	0.0000	0.0161	0.0000	0.0215	0.0000	0.0000	0.0000	0.0000	0.0000
MRPS9-AS2	0.0000	0.1448	0.0900	0.1056	0.0000	0.2504	0.1028	0.0642	0.1013	0.0000	0.1766	0.0000	0.0000	0.2459	0.0000	0.0830	0.1085	0.2608	0.1207	0.0000	0.1921	0.0000	0.0000	0.1010	0.0000	0.1501	0.0991	0.0000	0.0000	0.1027	0.0992	0.0000	0.1144	0.0000	0.1254	0.0962	0.0000	0.0000	0.2279	0.0000	0.0875	0.0810	0.1116	0.0000	0.0000	0.1004	0.0000	0.1075	0.1513
LINC00365	0.0437	0.0000	0.0758	0.1958	1.8986	0.3166	0.2080	0.2922	0.3414	1.6669	3.0366	0.1445	2.1525	2.2587	0.0722	0.8672	1.1340	0.2344	0.9970	1.3217	0.0971	0.6001	0.1807	0.4936	0.7928	0.6830	0.2004	1.8997	0.1619	0.2941	1.4550	2.2868	0.0675	0.2092	1.6272	0.4056	0.3631	2.5840	0.3649	0.6862	1.0027	0.3140	0.8655	0.4553	0.3977	0.1184	1.3897	0.5256	1.3007
AC109309.1	0.1913	0.0000	0.0000	0.0000	0.0000	0.0000	0.0000	0.0000	0.0000	0.0000	0.2607	0.0000	0.0000	0.0000	0.0000	0.0000	0.0000	0.8981	0.0000	0.0000	0.0000	0.0000	0.0000	0.0000	0.0000	0.0000	0.1462	0.0000	0.0000	0.0000	0.0000	0.0000	0.2533	0.0000	0.0000	0.0000	0.0000	0.0000	0.1682	0.0000	0.0000	0.0000	0.0000	0.0000	0.0000	0.0000	0.0000	0.0000	0.0000
LINC00620	0.0000	0.0890	0.0553	0.0000	0.0000	0.0000	0.0000	0.0000	0.0000	0.0000	0.0000	0.0000	0.0000	0.0000	0.0000	0.0000	0.0000	0.0534	0.0742	0.0000	0.0590	0.0000	0.0823	0.0000	0.0000	0.0000	0.1826	0.0563	0.0000	0.0000	0.0610	0.0000	0.0000	0.0000	0.0000	0.0000	0.0735	0.0000	0.0000	0.0000	0.0000	0.0000	0.0000	0.0000	0.0000	0.0617	0.0000	0.0000	0.0000
AL590385.1	0.0000	0.2013	0.0000	0.0000	0.0000	0.0000	0.0000	0.0000	0.0000	0.0000	0.0000	0.0000	0.0000	0.0000	0.0000	0.0000	0.0000	0.0000	0.0000	0.0000	0.0000	0.0000	0.0000	0.0000	0.0000	0.0000	0.0000	0.0000	0.0000	0.0000	0.0000	0.0000	0.0000	0.0000	0.0000	0.0000	0.0000	0.0000	0.0000	0.0000	0.0000	0.0000	0.0000	0.0000	0.0000	0.0000	0.0000	0.1494	0.0000
AC068134.1	0.0000	0.0000	0.0000	0.0000	0.0000	0.0000	0.0000	0.0000	0.0000	0.0000	0.0000	0.0000	0.0000	0.0000	0.0000	0.0000	0.0000	0.0000	0.0000	0.0000	0.0000	0.0000	0.0000	0.0000	0.0000	0.0000	0.0000	0.0000	0.0000	0.0000	0.0000	0.0000	0.0000	0.0000	0.0000	0.0000	0.1130	0.0000	0.0000	0.0000	0.0000	0.0000	0.0000	0.0000	0.0000	0.0948	0.0000	0.0000	0.0000
HTR2A-AS1	0.0000	0.0000	0.0000	0.0000	0.0000	0.0000	0.0000	0.0000	0.0000	0.0000	0.0000	0.0000	0.0000	0.0000	0.0000	0.0000	0.0000	0.0000	0.0000	0.0000	0.0000	0.0000	0.0000	0.0000	0.0000	0.0000	0.0000	0.0000	0.0000	0.0000	0.0000	0.0000	0.0000	0.0000	0.0000	0.0000	0.0000	0.0000	0.0000	0.0000	0.0000	0.0000	0.0000	0.0000	0.0000	0.0000	0.0000	0.0000	0.0000
AC098483.1	0.0000	0.1666	0.0000	0.0000	0.0000	0.0000	0.0237	0.0295	0.0233	0.0000	0.0000	0.0246	0.0000	0.0000	0.0328	0.0000	0.0250	0.0400	0.0000	0.0167	0.0000	0.0000	0.0000	0.0000	0.0000	0.0345	0.0000	0.0000	0.1105	0.0000	0.0000	0.0000	0.0132	0.0000	0.0000	0.0221	0.0000	0.0000	0.0262	0.0177	0.0201	0.0000	0.0000	0.0249	0.0000	0.0231	0.0000	0.0000	0.0000
AL591686.1	0.0000	0.2428	0.0000	0.5311	0.0000	0.0000	0.1724	0.2153	0.0000	0.0000	0.0000	0.0000	0.1529	0.0000	0.1196	1.3215	0.0000	0.1457	0.0000	0.0000	0.0805	0.0000	0.0000	0.0846	0.0000	0.0000	0.0000	0.0000	0.1611	0.0000	0.0832	0.0000	0.0480	0.1951	0.0000	0.1613	0.0000	0.0000	0.0000	0.0000	0.0733	0.0000	0.0000	0.0906	0.0000	0.0841	0.0000	0.0000	0.0000
AL136361.1	0.0000	0.0000	0.0000	0.0000	0.0000	0.1589	0.1305	0.0000	0.0000	0.0000	0.0000	0.0000	0.0000	0.0000	0.0000	0.0000	0.0000	0.0000	0.0000	0.0000	0.2437	0.0000	0.0000	0.0000	0.0000	0.0000	0.0000	0.0000	0.0000	0.1302	0.0000	0.0000	0.0000	0.0000	0.0000	0.0000	0.0000	0.0000	0.0000	0.0000	0.0000	0.0000	0.0000	0.0000	0.0000	0.0000	0.0000	0.1364	0.0000
TMLHE-AS1	0.0902	0.1008	0.0313	0.0367	0.0456	0.1307	0.0716	0.3128	0.0705	0.0000	0.1229	0.0000	0.0635	0.0428	0.1490	0.3465	0.0000	0.0000	0.0000	0.0505	0.0000	0.0000	0.0466	0.1406	0.0682	0.0522	0.1034	0.1275	0.0334	0.0357	0.1381	0.0694	0.0398	0.0270	0.0436	0.0335	0.1666	0.2864	0.1586	0.1069	0.0304	0.0845	0.0388	0.0752	0.0632	0.2794	0.0000	0.0374	0.0527
LINC02771	0.0953	0.0000	0.0000	0.0000	0.0000	0.0000	0.0756	0.0000	0.0000	0.0000	0.0000	0.0000	0.0000	0.0000	0.0000	0.2441	0.0000	0.0000	0.0888	0.1068	0.0000	0.0000	0.0985	0.0000	0.0000	0.0000	0.1457	0.0674	0.0000	0.0755	0.0730	0.2935	0.0842	0.1141	0.0000	0.0000	0.0000	0.0757	0.0000	0.0565	0.0000	0.0000	0.0000	0.0000	0.0000	0.0000	0.0000	0.0000	0.0000
AC096677.1	5.8195	6.2567	5.2210	2.6386	2.2187	2.4923	6.8803	8.1859	14.7130	4.8582	4.9742	2.6313	9.3485	7.2891	3.3850	9.9459	6.2498	5.7800	4.9589	4.9505	4.4326	3.6188	5.6181	6.9713	2.6560	3.1779	3.1885	6.0926	8.6261	3.1735	9.4123	7.5202	10.4682	4.4030	3.9291	5.6655	4.7133	8.8889	4.9216	9.2385	4.3345	4.1156	3.6402	5.1704	3.4976	5.3561	10.0122	7.1035	6.3440
AP001439.1	0.4246	0.2372	0.2948	0.1730	0.2145	0.4102	0.3368	0.1052	0.4977	0.0000	0.0000	0.3509	0.2988	1.2081	0.2338	0.8155	0.1777	0.1424	0.0000	0.1189	0.1573	0.1458	0.0000	0.0000	0.9630	0.2458	0.0000	0.1501	0.1574	0.3363	0.3250	0.3268	0.2811	0.3812	0.0000	0.0000	0.0000	0.1685	0.5598	0.7548	0.2865	0.1326	0.1828	0.0000	0.1486	0.1644	0.1627	0.1761	0.2478
AC017067.1	0.5586	0.0000	0.6462	0.1517	0.5644	2.5178	0.2954	0.1845	0.0000	0.3788	0.6342	0.3077	3.1443	0.5297	0.4100	0.0000	0.0000	0.6243	0.3468	0.0000	0.2758	1.0228	0.0000	0.2901	0.0000	0.2156	3.4149	0.3948	0.1380	0.0000	0.5700	0.8597	0.4109	0.0000	0.3601	0.1382	0.0000	0.0000	0.0000	0.2207	0.0000	0.2326	0.1603	0.0000	0.1304	0.2883	0.0000	0.3089	7.3892
LINC01087	0.0947	0.0000	0.2300	0.0000	0.0000	0.0229	0.0939	0.0235	0.0000	0.0241	0.0000	0.0196	0.0000	0.0673	0.3388	0.0152	0.0396	0.0000	0.0220	0.0530	0.0526	0.0163	0.0489	0.0184	0.0000	0.0000	0.0000	0.0335	0.0000	0.0375	0.1993	0.0000	0.0313	0.0992	0.0229	0.0879	0.0219	0.0188	0.0208	0.1823	0.0000	0.1183	0.0408	0.0395	0.0000	0.0183	0.9613	0.2160	0.7460
LPP-AS1	0.0000	1.3177	0.0000	0.4117	0.0000	0.0000	0.0000	0.0835	0.0000	0.0000	0.0000	0.0000	0.0000	0.0000	0.1855	0.0000	0.0000	0.0000	0.0000	0.0000	0.1248	0.0000	0.0000	0.1312	0.0000	0.0000	0.1287	0.0000	0.0000	0.0000	0.0000	0.0000	0.0000	0.0000	0.0000	0.0000	0.0000	0.0000	0.0000	0.0998	0.0000	0.0000	0.0000	0.0000	0.0000	0.1305	0.0000	0.0000	0.0000
LINC01754	0.4107	4.2060	0.3801	0.0558	0.0346	0.0000	2.2259	0.1356	0.1070	1.1139	0.1865	0.1131	0.0000	0.0000	0.3014	0.1314	0.1146	0.2295	0.4461	0.1150	0.2535	0.0470	0.0000	0.0000	0.1035	0.1585	0.0000	0.1451	0.1015	0.0000	0.0000	0.0000	0.0000	0.0410	0.0662	0.3557	0.0000	0.0000	0.4211	0.1217	0.0000	0.8124	0.0589	0.2852	0.5271	0.1060	0.0524	0.1703	0.1598
LINC01886	0.0645	0.1080	0.5370	0.0788	0.0326	0.0000	0.0000	1.4211	0.2015	1.8361	0.0439	0.0000	0.4083	0.0917	0.1775	0.0000	0.5127	5.9227	0.1501	0.4513	0.4059	0.0221	0.0000	0.0502	0.0487	0.6717	0.0000	0.0000	2.0785	0.0255	0.0493	0.0496	0.7541	0.0386	0.0623	0.0000	0.0000	0.2814	0.0000	2.1583	0.0000	0.1611	0.0278	0.0269	0.0000	0.0250	0.1729	0.2139	0.0000
COL18A1-AS2	0.0000	0.3369	0.3140	0.0000	0.2285	0.0000	0.3588	0.0747	0.0000	0.0000	0.2054	0.0000	0.0000	0.0000	0.3320	0.0965	0.5048	0.0000	0.1404	0.2533	0.3351	0.1035	0.0000	0.0000	0.0000	0.1746	0.0000	0.0000	0.2235	0.0000	0.2308	0.0000	0.1997	0.0902	0.0000	0.1119	0.1392	0.0000	0.1325	0.2680	0.0000	0.0000	0.0000	0.0000	0.1056	0.0000	0.2311	0.3752	0.0000
LINC01117	0.4783	3.5953	0.2717	0.6022	0.2636	0.2100	0.5174	0.3016	0.4757	0.3096	0.2962	0.5749	0.2448	1.5671	1.5800	0.1113	0.4368	0.6415	0.4049	1.6074	1.0307	0.4180	0.2247	0.7453	3.4842	0.5538	1.2295	0.3688	0.4512	0.7231	0.9319	1.8070	0.7677	0.5205	0.1682	0.6780	3.5727	0.3451	0.3822	1.1595	0.4695	0.0815	0.3370	0.3262	0.0913	0.8081	0.4665	0.4689	0.3553
LINC01015	0.0000	0.0216	0.0000	0.0000	0.0000	0.0000	0.0000	0.0000	0.0000	0.0000	0.0000	0.0160	0.0000	0.0000	0.0000	0.0000	0.0000	0.0000	0.0000	0.0000	0.0143	0.0000	0.0000	0.0000	0.0000	0.0000	0.0000	0.0000	0.0000	0.0000	0.0000	0.0000	0.0000	0.0000	0.0000	0.0000	0.0000	0.0000	0.0000	0.0000	0.0130	0.0000	0.0000	0.0000	0.0000	0.0000	0.0000	0.0000	0.0000
AL356277.2	0.0000	0.0000	0.0000	0.0000	0.0000	0.0000	0.0000	0.0000	0.0000	0.0000	0.0000	0.0000	0.0000	0.0000	0.0000	0.1208	0.0000	0.0000	0.0000	0.0000	0.0000	0.0000	0.0000	0.0000	0.0000	0.0000	0.0000	0.0000	0.0000	0.0000	0.0000	0.0000	0.0000	0.0000	0.0000	0.0000	0.0000	0.0000	0.0000	0.0000	0.0000	0.0000	0.0000	0.0000	0.0000	0.0000	0.0000	0.1565	0.0000
MIR3659HG	0.1217	0.2719	0.6757	0.2974	0.1844	0.0000	0.4826	0.2411	0.0951	0.3713	0.5802	0.2011	0.1712	0.3462	0.5359	0.3895	0.0000	0.2448	0.1133	0.3407	0.5408	0.0835	0.0000	0.1896	0.3679	0.1409	2.5106	0.0000	0.5411	0.3854	0.0931	0.1873	0.1074	0.0728	0.4707	0.4517	0.3370	0.0966	1.7111	0.0721	0.0821	0.0760	0.2096	0.4056	0.0852	0.1884	0.0932	0.3028	1.2782
AC073626.1	0.0000	0.0000	0.0000	0.0000	0.0000	0.0000	0.0000	0.0000	0.0000	0.0000	0.0000	0.0000	0.0000	0.0000	0.0000	0.0000	0.0000	0.0000	0.0000	0.0000	0.0000	0.0000	0.0000	0.0000	0.0000	0.0000	0.0000	0.0000	0.0000	0.0000	0.0000	0.0000	0.1894	0.0000	0.0000	0.0000	0.0000	0.1135	0.0000	0.0000	0.0000	0.0000	0.0000	0.0000	0.0000	0.0000	0.0000	0.0000	0.0000
ZMIZ1-AS1	2.4259	1.0733	3.1192	2.1352	0.6251	1.1008	0.4778	1.3307	1.3866	0.4140	1.6637	1.2378	0.4812	0.5867	2.2049	2.9495	1.1039	0.9389	1.1825	0.5015	0.7959	1.5986	1.5483	1.0020	1.4030	1.1686	0.6843	0.6445	0.4223	0.6446	1.0841	0.6014	1.0420	0.7406	0.7243	0.7857	2.7655	1.0854	0.7298	0.9743	1.6480	0.3356	0.5888	0.9091	0.5699	0.8572	1.6094	1.2424	0.9312
AL080284.1	0.0000	0.0000	0.0000	0.0000	0.0000	0.0000	0.0000	0.0000	0.0000	0.0000	0.0000	0.0000	0.0000	0.0000	0.0000	0.0000	0.0000	0.0000	0.0000	0.0000	0.0000	0.0000	0.0000	0.0000	0.0000	0.0000	0.0000	0.0000	0.0000	0.0000	0.0000	0.0000	0.0000	0.0000	0.0000	0.0000	0.0000	0.0000	0.0000	0.0000	0.0000	0.0000	0.0000	0.0000	0.0000	0.0000	0.0000	0.0000	0.0000
TGFA-IT1	0.0000	0.0000	0.0000	0.0000	0.0964	0.1844	0.0000	0.1891	0.0000	0.1942	0.1300	0.0000	0.0000	0.0000	0.2102	0.0000	0.0000	0.0000	0.0000	0.1069	0.0000	0.0000	0.0000	0.0000	0.0000	0.0000	0.0000	0.0000	0.1415	0.1512	0.1461	0.0000	0.0000	0.0000	0.0000	0.0000	0.0000	0.0000	0.0000	0.0000	0.0000	0.0000	0.0000	0.0000	0.1336	0.0000	0.0000	0.0000	0.0000
HSD52	0.3843	0.1717	0.2058	0.1073	0.4104	0.0636	0.1480	0.2447	0.9264	0.2345	0.1122	0.1361	0.2472	0.0521	0.1571	0.1827	0.2206	0.4123	0.1329	0.1045	0.1789	0.0980	0.1248	0.1112	0.2822	0.2288	0.0839	0.1397	0.0976	0.0435	0.0756	0.1183	0.2423	0.1774	0.0956	0.2038	0.0304	0.1568	0.0772	0.2212	0.0370	0.2126	0.0189	0.1189	0.1076	0.0850	0.1514	0.1912	0.1922
AC108879.1	0.0000	1.4600	0.0000	0.0000	0.0000	0.0000	1.1162	0.1992	0.0000	0.0000	0.0000	0.0000	0.0000	0.0000	0.2213	0.0000	0.2524	0.2022	0.0000	0.2815	0.0000	0.0690	0.0000	0.0783	0.0000	0.0000	0.0000	0.0000	0.0000	0.0000	0.0000	0.0000	0.0000	0.0000	0.0000	0.7463	0.0000	0.0000	0.0000	0.0000	0.0000	0.0000	0.0000	0.0000	0.0000	0.0000	0.0000	0.0834	0.1173
AC011901.1	0.0000	0.1813	0.0000	0.0000	0.0000	0.0784	0.0000	0.0000	0.0000	0.0000	0.0000	0.0000	0.0000	0.0000	0.0000	0.0000	0.0000	0.0000	0.0000	0.0000	0.0000	0.0000	0.0000	0.0000	0.0000	0.0000	0.0000	0.0000	0.0000	0.0000	0.0000	0.0000	0.0000	0.0000	0.0000	0.0000	0.0000	0.0000	0.0000	0.0000	0.0000	0.0000	0.0000	0.0000	0.0000	0.0000	0.0000	0.0000	0.0000
AC095032.1	0.0300	0.0670	0.1874	0.0733	0.0000	0.0000	0.0238	0.0149	0.0000	0.1526	0.0000	0.0000	0.0422	0.0000	0.0661	0.0384	0.0000	0.0402	0.0559	0.0504	0.1556	0.0618	0.0000	0.0701	0.0000	0.0695	0.0000	0.0212	0.0445	0.0238	0.0459	0.0462	0.0265	0.0359	0.0000	0.0445	0.0277	0.0476	0.0000	0.0356	0.0202	0.0937	0.0000	0.0500	0.0210	0.0465	0.0230	0.0000	0.0000
TNK2-AS1	0.1760	1.7039	0.2646	0.1194	0.1037	0.0567	0.8839	1.1767	0.3666	0.3281	0.1199	0.2423	0.0825	0.0278	0.2583	0.2441	0.1718	0.5506	0.1912	0.2957	0.4345	0.1611	0.0303	0.0914	0.0887	0.3056	0.2465	0.2073	0.7607	0.1858	0.1122	0.0903	0.4919	0.0702	0.3120	0.2830	0.2707	0.0698	0.1546	0.5387	0.1187	0.2198	0.1515	0.0733	0.1437	0.0681	0.1348	0.2676	0.0342
RTCA-AS1	0.6719	2.0482	0.8752	0.3041	1.4875	0.6810	1.0527	1.5203	1.6073	1.1305	0.8024	0.1919	0.6537	0.3697	0.7580	0.6584	0.4166	1.5129	0.5638	0.6504	0.8479	0.5012	0.5573	0.4976	0.5768	0.9123	0.7163	0.8502	1.5062	0.2167	0.4698	0.5106	1.6292	0.4021	0.2407	0.4188	0.8653	0.5464	0.5322	0.7864	0.2967	0.5078	0.4214	0.7743	0.4936	1.0148	0.5466	0.9081	0.8810
AL451042.1	1.0710	0.0000	1.1682	0.7478	4.3281	2.9555	0.7281	1.0610	0.0000	1.5562	2.9183	0.6321	0.4306	2.3215	0.8423	2.0567	1.1526	0.4104	1.7096	0.7712	0.5666	2.3111	0.9489	0.8343	4.3947	3.5424	1.7537	1.1896	0.0000	1.5749	2.4591	2.1192	0.1351	0.5494	1.4797	0.2272	3.3897	2.6714	1.0757	1.8131	1.6519	0.6690	1.0540	0.8926	1.3924	6.5154	1.2896	1.5228	2.1429
AC106053.1	0.0000	0.0000	0.0000	0.0000	0.0000	0.0000	0.0000	0.0000	0.0000	0.0000	0.0000	0.1869	0.0000	0.2145	0.0000	0.0000	0.0000	0.1517	0.0000	0.0000	0.0000	0.1553	0.0000	0.0000	0.3419	0.2618	0.0000	0.0000	0.0000	0.0000	0.0000	0.0000	0.0000	0.1354	0.0000	0.1679	0.0000	0.0000	0.0000	0.0000	0.0000	0.0000	0.0000	0.0000	0.0000	0.0000	0.0000	0.0000	0.0000
AL391095.1	0.1819	1.2868	0.2314	0.4197	0.5971	0.6441	0.6731	0.1051	0.6394	0.0308	0.6401	0.0751	0.3839	0.1437	1.2347	0.0970	0.3552	1.1382	0.3387	0.7639	0.8980	0.1457	0.8146	0.5903	1.0539	0.1053	0.4169	0.7070	3.1224	0.0480	0.0928	0.0466	0.2943	0.0363	0.5276	0.4500	0.1959	0.2165	0.1865	0.2155	0.1023	0.0757	0.1305	0.1010	0.7427	0.1643	0.0929	0.6285	0.8137
AC064871.2	0.0000	0.0000	0.0000	0.0000	0.0000	0.1347	0.0000	0.0000	0.0000	0.0000	0.0000	0.0000	0.0000	0.0000	0.0000	0.0000	0.0000	0.0000	0.0000	0.0000	0.0000	0.0000	0.0000	0.0000	0.0000	0.0000	0.0000	0.0000	0.1033	0.0000	0.0000	0.0000	0.0000	0.0000	0.0000	0.0000	0.0000	0.0000	0.0000	0.0000	0.0000	0.0000	0.0000	0.0000	0.0000	0.0000	0.0000	0.0000	0.1627
AL135787.1	0.0000	0.0000	0.0000	0.0000	0.2784	0.2662	0.0000	0.2730	0.4307	0.0000	0.1877	0.0000	0.7757	0.0000	0.3034	0.0000	0.0000	0.1848	0.0000	0.0000	0.4083	0.7569	0.0000	0.8588	2.0832	0.0000	0.2106	0.7792	0.0000	0.0000	0.2109	0.0000	0.1216	0.1649	0.2665	0.0000	0.0000	0.0000	0.2422	0.3266	0.0000	0.1722	0.0000	0.2297	0.1929	0.4268	0.0000	0.0000	0.3217
AL391069.1	0.0000	0.0000	0.0000	0.0000	0.0000	0.0000	0.0000	0.0000	0.0000	0.0000	0.0000	0.0000	0.0000	0.0000	0.0000	0.0000	0.0000	0.0000	0.0000	0.0000	0.0000	0.0000	0.0000	0.0000	0.0000	0.0000	0.0000	0.0000	0.0000	0.0000	0.0000	0.0000	0.0000	0.0000	0.0000	0.0000	0.0000	0.0000	0.0000	0.0000	0.0000	0.0000	0.0000	0.0000	0.0000	0.0000	0.0000	0.0000	0.0000
LINC01627	0.0000	1.1480	0.0000	0.0000	0.0000	0.0000	0.5433	0.3393	0.0000	0.0000	0.2333	0.5661	0.0000	0.0000	0.3771	0.0000	0.0000	0.2297	0.0000	0.0000	0.0000	0.0000	0.0000	0.0000	0.0000	0.0000	0.0000	0.0000	0.0000	0.0000	0.0000	0.0000	0.0000	0.0000	0.0000	0.2543	0.0000	0.0000	0.0000	0.0000	0.0000	0.0000	0.0000	0.0000	0.0000	0.0000	0.0000	0.2841	0.0000
AF124730.1	0.2545	0.5688	0.5300	1.6587	11.5720	1.2292	0.4038	1.0087	0.1989	1.2944	0.8669	1.6826	2.8655	0.4828	0.0000	0.6517	0.6391	1.1947	5.9252	1.4255	0.1885	2.0971	6.5773	2.7759	2.3088	2.6519	17.8943	2.8786	0.0000	0.2015	3.8961	12.1437	5.6171	0.9140	0.4923	2.0786	2.8195	6.8683	0.8948	0.6032	28.6828	1.9080	0.8767	2.3334	3.2074	3.3503	1.3652	2.7444	14.8541
LINC00885	1.1329	0.3164	1.2533	0.2307	0.0894	0.2052	1.1513	0.3507	0.0830	0.0000	0.5065	0.0293	0.0000	0.0336	0.0780	22.1183	0.2963	0.0237	0.3297	0.6543	0.1836	0.4618	0.1830	0.3309	0.4282	0.6148	1.5691	0.3253	0.0262	0.3644	0.1355	0.0545	0.0469	0.2331	0.0685	0.1051	1.5687	0.6743	0.7467	0.8391	0.2389	0.5750	1.8291	0.5016	0.3470	0.3563	0.0271	0.7634	0.0826
LINC01823	0.0000	0.0804	0.0000	0.0000	0.0121	0.0695	0.0190	0.0119	0.0188	0.0000	0.0327	0.0000	0.0000	0.0000	0.0000	0.0154	0.0000	0.0483	0.0000	0.0269	0.0356	0.0000	0.0248	0.0000	0.0000	0.0000	0.0367	0.0000	0.0000	0.0190	0.0367	0.0369	0.0106	0.0144	0.0000	0.0000	0.0665	0.0762	0.0000	0.0000	0.0162	0.0150	0.0207	0.0200	0.0168	0.0186	0.0000	0.0000	0.0000
AL513164.1	0.0000	0.0000	0.0000	0.2180	0.2704	0.0000	0.0000	0.0000	0.0000	0.0000	0.1823	0.0000	0.0000	0.0000	0.0000	0.0000	0.0000	0.1795	0.0000	0.2998	0.0000	0.3675	0.0000	0.0000	0.0000	0.0000	0.2045	0.0000	0.0000	0.0000	0.0000	0.0000	0.0000	0.0000	0.0000	0.0000	0.2470	0.0000	0.0000	0.1586	0.0000	0.0000	0.0000	0.0000	0.0000	0.0000	0.2051	0.0000	0.0000
SH3BP5-AS1	4.4901	22.8524	3.2428	3.2928	4.4631	3.7407	6.6236	4.6163	1.5981	2.0435	4.7984	1.3301	1.9757	0.5853	5.8231	3.2229	2.9986	6.1761	2.4568	1.0032	5.6925	3.5816	8.4317	3.8090	4.0619	3.9651	7.1029	3.6272	4.6912	1.3129	3.1679	1.0058	4.1132	2.3179	1.8493	4.0792	4.2679	6.3396	2.9038	3.7648	1.8784	2.3286	1.2819	1.7853	2.8723	2.4926	1.3540	5.3402	7.9672
AC010907.1	0.0000	0.0000	0.0716	0.0000	0.0000	0.0000	0.0818	0.1022	0.0000	0.5245	0.0703	0.0000	0.1451	0.1956	0.0000	0.0000	0.0863	0.0000	0.0000	0.0578	0.0764	0.0000	0.0000	0.0000	0.0000	0.0000	0.0000	0.0000	0.0000	0.0000	0.0000	0.0000	0.1821	0.0000	0.0000	0.1531	0.0000	0.0000	0.1813	0.0000	0.0000	0.0000	0.0000	0.0000	0.0000	0.0000	0.0000	0.0000	0.0000
ETV7-AS1	2.7667	1.0304	1.2803	0.3756	1.0482	1.3361	1.0972	1.1421	0.1801	0.0000	0.9424	0.5716	0.6489	0.6559	0.7615	1.3283	0.7719	0.6184	0.6441	1.2913	0.6831	0.4749	0.2383	0.3592	1.7428	0.8007	0.5286	0.9778	0.6835	0.1826	0.5294	0.7097	1.4247	0.4140	0.0000	1.3693	0.8513	0.9149	1.0131	0.9563	0.1556	0.8642	0.3971	0.7686	0.4842	1.2496	0.1767	0.3824	1.0764
AC105940.1	0.0000	0.0000	0.0000	0.0000	0.1191	0.0000	0.0000	0.0000	0.0000	0.0000	0.0000	0.0000	0.0000	0.0000	0.2596	0.0000	0.0000	0.0000	0.0000	0.0000	0.1746	0.0000	0.0000	0.0000	0.0000	0.0000	0.1802	0.0000	0.0000	0.0000	0.0000	0.0000	0.0000	0.0000	0.2280	0.0000	0.0000	0.0000	0.0000	0.2794	0.0000	0.2946	0.0000	0.0000	0.1651	0.0000	0.0000	0.1956	0.0000
AC009227.1	0.0000	0.0000	0.0245	0.0574	0.0356	0.0000	0.1397	0.0349	1.2389	0.0717	0.0000	0.0000	0.0000	0.1337	0.0000	0.0226	0.0295	0.2127	0.0000	0.0395	0.2610	0.0484	0.0728	0.0275	0.0533	0.0000	0.0269	0.0000	0.1828	0.0000	0.0809	0.0000	1.7419	0.0000	0.0341	0.0262	0.0000	0.0000	0.0000	0.0209	0.0476	0.0000	0.0000	0.0294	0.0000	0.0273	0.0000	0.1169	0.0411
RASAL2-AS1	0.6529	0.6127	2.3929	2.4039	1.2005	1.8162	1.4500	1.1643	1.5507	1.4078	0.9963	0.8632	1.6538	0.5449	2.2140	2.5578	1.3116	2.3642	1.3618	1.6528	4.0816	0.8786	1.3497	1.6275	1.7372	1.9047	1.3172	1.8644	1.4710	1.1994	1.0793	1.2460	2.4782	1.2660	1.2881	1.8225	1.9286	0.6218	1.0787	1.0213	1.2336	0.7178	1.6191	0.7835	0.7130	2.2243	1.5208	1.2130	1.8289
AL133553.1	0.0000	0.0000	0.1637	0.0000	0.2382	0.0000	0.1870	0.0000	0.0000	0.0000	0.0000	0.0000	0.0000	0.2236	0.5192	0.1509	0.0000	0.1581	0.0000	0.0000	0.3493	0.0000	0.0000	0.1837	0.7129	0.2730	0.0000	0.0000	0.0000	0.0000	0.0000	0.0000	0.0000	0.8467	0.4561	0.0000	0.2177	0.0000	0.0000	0.0000	0.1591	0.0000	0.0000	0.0000	0.0000	0.0000	0.0000	0.0000	0.2752
AL390038.1	0.0000	0.0000	0.0000	0.0000	0.0000	0.0000	0.0000	0.0000	0.0000	0.0000	0.0000	0.0000	0.0000	0.0000	0.0000	0.0215	0.0000	0.0000	0.0000	0.0000	0.0000	0.0000	0.0000	0.0000	0.0000	0.0000	0.0000	0.0000	0.0000	0.0000	0.0000	0.0000	0.0148	0.0000	0.0000	0.0000	0.0000	0.0000	0.0000	0.0000	0.0000	0.0000	0.0000	0.0000	0.0000	0.0000	0.0000	0.0000	0.0000
LAMTOR5-AS1	0.2565	0.9333	0.3013	0.1607	0.3522	0.2287	0.4174	0.4105	0.3340	0.2074	0.2375	0.2011	0.1574	0.1996	0.3476	0.7621	0.2092	0.2999	0.1654	0.2652	0.2046	0.2258	0.2108	0.1845	0.2088	0.1980	0.4021	0.1720	0.5070	0.1198	0.2618	0.2328	0.2961	0.2323	0.2036	0.1660	0.3097	0.3237	0.3122	0.1481	0.2086	0.2137	0.1926	0.1480	0.2440	0.3056	0.3629	0.2837	0.3915
AP000844.1	0.0000	0.1612	0.0000	0.3525	0.0000	0.1393	0.0000	0.0000	0.0000	0.0000	0.0000	0.0000	0.2030	0.0000	0.1588	0.0923	0.2415	0.0967	0.0000	0.0000	0.3205	0.0000	0.0000	0.0000	0.0000	0.0000	0.1102	0.0000	0.0000	0.0000	0.0000	0.0000	0.0000	0.0000	0.0000	0.0000	0.0000	0.0000	0.0000	0.0000	0.0000	0.0000	0.0000	0.0000	0.0000	0.0000	0.0000	0.0000	0.0000
LMX1A-AS2	0.0000	0.0000	0.0000	0.0000	0.0000	0.0000	0.0000	0.0000	0.0000	0.0000	0.0000	0.0000	0.0000	0.0000	0.0000	0.0000	0.0000	0.0000	0.0000	0.0000	0.0000	0.0000	0.0000	0.0000	0.0000	0.0000	0.0000	0.0000	0.0000	0.0000	0.0000	0.0000	0.0000	0.0000	0.0000	0.0000	0.0000	0.0000	0.0000	0.0000	0.0000	0.0000	0.0000	0.0000	0.0000	0.0000	0.0000	0.0000	0.0000
E2F3-IT1	0.0000	0.6974	0.0000	0.0000	0.0000	0.0000	0.1650	0.0000	0.0000	0.0000	0.0000	0.0000	0.0000	0.0000	0.0000	0.0000	0.0000	0.0000	0.0000	0.0000	0.0000	0.0000	0.0000	0.0000	0.3146	0.0000	0.4770	0.0000	0.0000	0.0000	0.1593	0.3202	0.0000	0.0000	0.2012	0.3090	0.0000	0.0000	0.0000	0.0000	0.0000	0.1300	0.0000	0.0000	0.0000	0.1611	0.0000	0.1726	0.0000
LINC01706	0.0000	0.0000	0.0000	0.0000	0.0000	0.0000	0.0000	0.0000	0.0000	0.0000	0.0000	0.0000	0.0000	0.0000	0.0000	0.0000	0.0000	0.0000	0.0000	0.0000	0.0000	0.0000	0.0000	0.0000	0.0000	0.0000	0.0000	0.0000	0.0000	0.0000	0.0000	0.0000	0.0000	0.0000	0.0000	0.0000	0.0000	0.0000	0.0000	0.0000	0.0000	0.0000	0.0000	0.0000	0.0000	0.0000	0.0000	0.0000	0.0000
AC025165.1	0.4802	1.0372	0.4222	0.4954	0.3396	0.2474	0.5332	0.2696	0.8754	0.3907	0.2617	0.0000	0.3604	0.1518	0.9869	0.4098	0.1876	0.6010	0.1192	0.0538	1.2804	0.2857	0.4302	0.4239	0.2904	0.1482	0.7094	0.7467	0.2610	0.1267	0.6370	0.0985	0.7630	0.2491	0.3715	0.1426	0.3842	0.0762	0.1969	0.0759	0.1728	0.4599	0.0827	0.0534	0.0896	0.1983	0.1226	0.6107	0.6725
LINC02671	0.0299	0.0668	0.0000	0.0000	0.0302	0.0289	0.0000	0.0296	0.0000	0.0304	0.0204	0.0000	0.0000	0.0000	0.0000	0.0191	0.0000	0.0000	0.0000	0.0167	0.0000	0.0000	0.0926	0.0233	0.0000	0.0692	0.0685	0.0000	0.0443	0.0000	0.0000	0.0920	0.0264	0.0179	0.0000	0.0222	0.0000	0.0237	0.0000	0.0177	0.0000	0.0187	0.2058	0.0000	0.0418	0.0000	0.0000	0.1487	0.0000
Z82186.1	0.0191	0.0426	0.0000	0.0155	0.0963	0.0553	0.0151	0.0378	0.0000	0.0776	0.0260	0.0000	0.0268	0.0181	0.0000	0.0122	0.0160	0.0256	0.0533	0.0000	0.0000	0.0000	0.0197	0.0594	0.0000	0.0883	0.0146	0.0000	0.0000	0.0151	0.0876	0.0000	0.0421	0.0228	0.0738	0.0850	0.0352	0.0151	0.0000	0.0791	0.0129	0.0119	0.0164	0.0000	0.0134	0.0000	0.0292	0.0158	0.0223
LEMD1-DT	0.0288	0.1612	0.0000	0.0235	0.0291	0.0000	0.1144	0.0429	0.0000	0.0293	0.0197	0.0000	0.4466	0.1368	0.0000	0.0739	0.0000	0.0967	0.2418	0.1293	0.0000	0.0396	0.0596	0.0225	0.2617	0.0668	0.1102	0.0816	0.0000	0.2056	0.0662	0.0888	0.1783	0.0000	0.0558	0.1071	0.1065	0.0458	0.0000	0.0000	0.0195	0.0180	0.0000	0.0000	0.0404	0.0670	0.2874	0.0239	0.4377
LINC01657	0.0000	0.0000	0.0000	0.0000	0.0000	0.0000	0.0000	0.0000	0.0000	0.0000	0.0000	0.0000	0.0000	0.0000	0.0000	0.0000	0.0000	0.0000	0.0000	0.0000	0.0000	0.0000	0.0000	0.0000	0.0000	0.0000	0.0000	0.0000	0.0000	0.0000	0.0000	0.0000	0.0000	0.0000	0.0000	0.0342	0.0000	0.0000	0.0000	0.0000	0.0000	0.0000	0.0000	0.0000	0.0000	0.0000	0.0000	0.0000	0.0000
AC007182.1	0.0000	0.0431	0.0000	0.0314	0.1753	1.0053	0.2752	0.0955	0.0000	0.0000	0.0525	0.0319	0.0000	0.1462	0.0424	0.0247	0.0000	0.0000	0.6103	0.1727	0.2570	0.0794	0.1594	0.0300	0.0000	0.0000	0.1178	1.5804	0.0000	0.0305	0.0000	0.0000	0.0000	0.0923	0.1118	0.3148	0.0712	0.0612	0.0000	0.0228	0.1821	0.0241	0.3320	0.0000	0.0000	0.0000	0.0295	0.0639	0.3150
PCOLCE-AS1	0.1530	0.2563	0.2123	0.1246	0.1288	0.0739	0.3033	0.1642	0.0598	0.2334	0.1563	0.1053	0.1435	0.0242	0.3368	1.3870	0.2987	0.1197	0.1899	0.0571	0.1699	0.1225	0.0790	0.1787	0.1542	0.0590	0.0974	0.0721	0.1511	0.1413	0.3122	0.2354	0.1463	0.0915	0.3205	0.0568	0.3059	0.1619	0.0672	0.1208	0.1032	0.1433	0.1537	0.2974	0.2142	0.4145	0.1367	0.2326	0.2975
LILRB1-AS1	0.0000	1.1750	0.0000	0.0000	0.0000	0.0000	0.0000	0.0744	0.0000	0.0000	0.0000	0.0000	0.0000	0.0000	0.0000	0.1923	0.1258	0.0000	0.0000	0.0000	0.0000	0.1032	0.0000	0.0000	0.0000	0.0000	0.0000	0.0000	0.1113	0.0000	0.0000	0.0000	0.0000	0.0000	0.0000	0.1115	0.0000	0.0000	0.0000	0.0000	0.0000	0.0000	0.0000	0.0000	0.0000	0.0000	0.0000	0.0000	0.0000
AC016716.1	0.0000	0.0000	0.0000	0.0000	0.0000	0.1654	0.0000	0.0000	0.6690	0.0000	0.0000	0.0000	0.2410	0.0000	0.0000	0.1096	0.0000	0.1148	0.0000	0.0000	0.0000	0.1176	0.0000	0.0000	0.5178	0.0000	0.1309	0.0000	0.7615	0.0000	0.0000	0.0000	0.0756	0.0000	0.0000	0.0000	0.0000	0.1359	0.0000	0.3044	0.0000	0.0000	0.0000	0.0000	0.0000	0.0000	0.0000	0.0000	0.0000
AL034349.1	0.0000	0.3388	0.1052	0.1235	0.0000	0.0000	0.0000	0.0000	0.0000	0.3084	0.0000	0.0000	0.0000	0.0000	0.3338	0.0000	0.5076	0.1017	0.0000	0.0000	0.0000	0.1041	0.0000	0.1181	0.4584	0.3510	0.2317	0.0000	0.0000	0.0000	0.4641	0.2333	0.0000	0.0000	0.0000	0.0000	0.1399	0.2406	0.0000	0.0898	0.0000	0.0000	0.0000	0.0000	0.0000	0.3521	0.2323	0.0000	0.0000
AC099850.1	0.6843	1.3205	1.3386	1.0641	1.6969	0.7811	1.3322	1.2634	0.4860	1.7716	0.8475	0.5654	1.5757	0.4129	0.9588	1.3937	0.8331	1.5434	0.9847	1.0800	1.8891	0.8542	0.1929	0.6300	0.9404	0.5761	0.8556	1.1432	1.4292	1.3299	0.6665	0.2872	1.6199	1.1913	0.8422	1.7549	1.2633	0.9380	0.8747	0.8846	1.0494	0.6606	1.2855	1.5034	0.4790	0.8188	0.8103	2.0637	0.7261
AC016735.1	2.4583	0.7847	9.5071	20.0245	46.1251	10.8544	21.4481	6.0887	1.3719	9.2872	72.7270	24.6671	63.2584	70.2712	3.8665	0.0000	9.1125	4.7099	11.1184	24.1923	2.8614	27.9708	95.4693	20.2445	13.8038	13.8228	32.4721	18.3690	0.2603	3.0589	38.9733	27.5650	4.8051	15.3433	57.3981	4.1715	22.3690	58.5314	56.7899	16.6466	30.3329	18.6475	29.3330	22.2439	20.1601	3.2630	22.8730	34.6614	40.1700
TEX26-AS1	0.0128	0.0286	0.1065	0.4373	0.1291	0.0864	0.0710	0.0633	0.0100	0.1430	0.0435	0.0000	0.0719	0.0606	0.2111	0.0245	0.1712	0.4542	0.0476	0.0143	1.1266	0.0000	0.0925	0.0299	0.0386	0.2959	0.0391	0.0000	0.1705	0.0911	0.0489	0.0197	0.2087	0.1530	0.0494	0.2372	0.0236	0.0304	0.0337	0.0303	0.0172	0.0639	0.0330	0.0533	0.1074	0.1880	0.0000	0.0318	0.1790
AC063965.2	1.0008	8.1997	0.8105	1.0869	0.7583	2.4165	1.0584	0.7436	0.7819	1.1876	1.2499	0.1378	1.1736	2.0563	2.9383	0.6406	1.8150	2.5725	0.9319	0.4671	2.1003	0.4581	2.7585	0.9095	2.7737	0.5793	3.5689	0.9432	0.4945	0.3962	3.1914	2.8238	1.0307	0.6988	0.3226	0.7430	3.3874	0.3971	1.0261	1.6801	0.4502	1.3545	1.1490	0.4170	0.7006	1.0332	0.8946	2.0751	1.1681
AC015987.1	0.7485	0.6133	1.0391	0.9755	1.2855	0.3856	0.5145	0.3708	0.1559	1.0151	0.3059	0.9484	1.4044	1.6562	0.6043	1.3416	0.4594	0.6023	0.3252	0.6148	0.4435	0.2398	0.3610	0.8163	1.6596	0.6354	0.6101	0.2116	0.2589	0.0395	2.4824	3.6094	0.7488	0.2688	0.7239	0.9261	1.3819	1.2673	0.2193	1.2713	0.6061	0.7169	0.3867	1.7466	0.5589	0.3091	1.3000	0.2069	1.3395
AL391704.1	0.0000	0.0000	0.0000	0.0000	0.0000	0.0000	0.0000	0.0000	0.0000	0.0000	0.0000	0.0000	0.0000	0.0000	0.0000	0.0000	0.0000	0.0000	0.0000	0.0000	0.0000	0.0000	0.0000	0.0000	0.0000	0.0000	0.0000	0.0000	0.0000	0.0000	0.0000	0.0000	0.0000	0.0000	0.0000	0.0180	0.0000	0.0000	0.0000	0.0000	0.0000	0.0000	0.0000	0.0000	0.0000	0.0000	0.0000	0.0000	0.0000
LINC01167	0.0000	0.6158	0.4783	0.3367	0.7657	2.2626	0.1093	0.0000	0.3230	0.0000	1.3142	0.7971	0.0000	4.0511	0.0000	2.2053	0.1153	0.0000	3.5928	0.0000	0.1021	0.2838	0.4273	1.9322	1.4583	0.0000	0.5265	0.0000	0.3064	0.8729	0.0000	0.0000	0.0608	0.0825	0.0000	0.4092	0.0000	0.1094	0.0000	1.1431	0.0000	0.3443	0.3560	0.5742	0.7718	0.0000	1.1615	0.8000	0.0000
AL353768.1	0.0000	0.0000	0.2373	0.0000	0.0863	0.3301	0.0000	0.0847	0.0000	0.5215	0.3493	0.0000	0.4810	0.4862	0.3763	0.2188	0.2861	0.3438	0.0000	0.0957	0.2532	0.0000	0.0000	0.0000	0.0000	0.7914	0.9142	0.2416	0.1267	0.0000	0.7848	0.0000	0.3017	0.0000	0.4959	0.0000	0.4733	0.0000	0.4506	0.0000	0.1153	0.1068	0.2943	0.0000	0.1196	0.1323	0.1310	0.0000	0.1995
AL035443.1	0.0000	0.0000	0.0000	0.0000	0.0000	0.0000	0.0000	0.0000	0.0000	0.0000	0.0000	0.0000	0.0000	0.0000	0.0000	0.0000	0.0000	0.0000	0.0000	0.0000	0.0000	0.0000	0.0000	0.0000	0.0000	0.0000	0.0000	0.0000	0.0000	0.0000	0.0000	0.0000	0.0000	0.0000	0.0000	0.0000	0.0000	0.0000	0.0000	0.0000	0.0000	0.0000	0.0000	0.0000	0.0000	0.0000	0.0000	0.0000	0.0000
ATP2B2-IT2	0.0000	0.0000	0.0000	0.0000	0.0000	0.0000	0.0000	0.0000	0.0000	0.0000	0.0000	0.0000	0.0000	0.0000	0.0000	0.0000	0.0000	0.0000	0.0000	0.0000	0.0000	0.0000	0.0000	0.0000	0.1453	0.0000	0.0000	0.0000	0.0000	0.0000	0.0000	0.0000	0.0000	0.0000	0.0000	0.0000	0.0000	0.0000	0.0000	0.0000	0.0000	0.0000	0.0000	0.0000	0.0000	0.0000	0.0000	0.0000	0.0000
LINC02670	0.0000	0.0000	0.0000	0.0000	0.0000	0.0000	0.0000	0.0000	0.0000	0.0000	0.0000	0.0000	0.0000	0.0000	0.0000	0.0000	0.0000	0.0000	0.0000	0.0000	0.0000	0.0000	0.0000	0.0000	0.2188	0.0000	0.0000	0.0000	0.0000	0.0000	0.0000	0.0000	0.0000	0.0000	0.0000	0.0000	0.0000	0.0000	0.0000	0.0000	0.0000	0.0000	0.0000	0.0000	0.0000	0.0000	0.0000	0.0000	0.0000
AC012363.1	0.0000	0.1617	0.1005	0.0000	0.0000	0.0000	0.0000	0.0000	0.0000	0.0000	0.0000	0.0000	0.2037	0.0000	0.1594	0.0000	0.0000	0.0000	0.0000	0.0811	0.0000	0.0000	0.0000	0.0000	0.0000	0.0000	0.1106	0.2046	0.0000	0.0000	0.0000	0.0000	0.0639	0.0000	0.1400	0.1075	0.4009	0.0000	0.0000	0.0000	0.0977	0.0000	0.0000	0.0000	0.0000	0.0000	0.0000	0.0000	0.0000
AP000704.1	1.0941	0.5902	0.8773	0.2151	0.4479	0.4009	0.3292	0.3551	1.6066	0.2878	0.4755	0.2650	0.5309	0.4830	0.2908	1.4008	0.4263	1.3535	0.5972	0.3170	0.4192	0.5570	0.5265	0.3821	0.2852	0.6770	0.5766	0.4534	0.8389	0.1195	0.4043	0.2903	0.8493	0.1806	0.4196	0.1260	0.5224	0.3593	0.4808	0.9948	0.2928	0.3771	0.1949	0.3931	0.5283	0.3506	0.2746	0.6884	0.7266
AL022326.1	0.0461	0.2062	0.1281	0.0752	0.0233	0.1337	0.0732	0.0229	0.0000	0.0469	0.0943	0.0000	0.4545	0.0000	0.0508	0.1477	0.5020	0.0000	0.1289	0.0517	0.0342	0.0634	0.0477	0.1438	0.1395	0.0000	0.1763	0.0000	0.1710	0.0000	0.3531	0.0710	0.0000	0.0276	0.0000	0.0000	0.2555	0.0732	0.0000	0.0273	0.0000	0.0865	0.0397	0.0385	0.0323	0.0714	0.0000	0.1148	0.1077
NTM-AS1	0.0152	0.0000	0.0105	0.0000	0.0000	0.0000	0.0120	0.0000	0.0119	0.0000	0.0000	0.0000	0.0000	0.0000	0.0000	0.0097	0.0000	0.0000	0.0141	0.0000	0.0000	0.0000	0.0000	0.0000	0.0230	0.0000	0.0000	0.0107	0.0113	0.0000	0.0000	0.0000	0.0134	0.0000	0.0000	0.0113	0.0140	0.0000	0.0000	0.0090	0.0000	0.0000	0.0000	0.0000	0.0000	0.0118	0.0000	0.0126	0.0000
AL139397.1	0.0000	0.0000	0.0000	0.0000	0.0000	0.0000	0.0000	0.0000	0.0000	0.0000	0.0000	0.0000	0.0000	0.0000	0.0000	0.0000	0.0000	0.0000	0.0000	0.0000	0.0000	0.0000	0.0000	0.0000	0.0000	0.0000	0.0000	0.0000	0.0000	0.0000	0.0000	0.0000	0.0000	0.0000	0.0000	0.0000	0.0000	0.0000	0.0000	0.0000	0.0000	0.0000	0.0000	0.0000	0.0000	0.0000	0.0000	0.0000	0.0000
LINC00853	1.8887	0.4221	4.1080	0.9231	4.0073	3.7702	1.2983	3.8048	0.0984	1.5369	1.8871	5.0985	4.2527	3.7017	2.4954	6.1259	2.3187	1.0132	2.8140	1.3399	1.2125	3.2853	2.0825	1.5694	1.9036	2.6238	7.7939	1.2460	2.1464	1.3959	5.2040	8.7206	0.5002	5.6520	1.9484	0.7478	1.8598	7.0954	2.3239	3.5065	3.9935	0.9439	3.4696	2.5186	2.3801	2.3399	5.9819	3.2375	3.0863
SRGAP3-AS1	0.0000	0.0000	0.0000	0.0000	0.0000	0.0000	0.0000	0.0000	0.0000	0.0000	0.0000	0.0000	0.0000	0.0000	0.0000	0.2490	0.0000	0.0000	0.0000	0.0000	0.0000	0.0000	0.0000	0.0000	0.0000	0.0000	0.0000	0.0000	0.0000	0.0000	0.0000	0.0000	0.0000	0.0000	0.0000	0.0000	0.0000	0.0000	0.0000	0.0000	0.0000	0.0000	0.0000	0.0000	0.0000	0.0000	0.0000	0.0000	0.0000
AL355482.1	0.0000	0.0000	0.0235	0.0000	0.0341	0.0000	0.0268	0.0000	0.0000	0.0000	0.0000	0.0558	0.0000	0.0641	0.0372	0.0433	0.0000	0.0227	0.0315	0.0757	0.1001	0.0232	0.0349	0.0526	0.0000	0.0391	0.1808	0.0000	0.0501	0.1070	0.1293	0.1560	0.0597	0.0000	0.0000	0.0251	0.0000	0.0000	0.0297	0.0801	0.0456	0.0211	0.0873	0.0563	0.0000	0.0262	0.0000	0.0000	0.0000
TMEM72-AS1	0.2782	0.3712	0.3325	0.1385	0.0898	0.1940	0.2451	0.3483	0.0423	0.1179	0.2158	0.0702	0.1740	0.1026	0.3998	0.1335	0.1488	0.2539	0.2446	0.0563	0.2862	0.1857	0.1997	0.1625	0.0701	0.2057	0.3897	0.1966	0.1317	0.0612	0.1597	0.1784	0.2183	0.1619	0.0971	0.2008	0.2853	0.1594	0.1019	0.2793	0.0678	0.1834	0.0665	0.1481	0.1623	0.0538	0.0000	0.2692	0.1443
AC114812.2	0.0000	0.2805	0.0000	0.0000	0.0000	0.0000	0.0996	0.1866	0.0000	0.0000	0.0000	0.1037	0.0000	0.0000	0.2764	0.8036	0.3152	0.0000	0.0000	0.0000	0.0000	0.0862	0.2595	0.0978	0.9489	0.2907	0.5756	0.0887	0.0000	0.0994	0.3843	0.1932	0.0554	0.3757	0.0000	0.0000	1.5065	0.6974	0.3310	0.0000	0.2541	0.0000	0.1081	0.0000	0.0000	0.2916	0.3848	0.1041	0.0000
AC010789.1	0.0000	0.0000	0.0000	0.0000	0.0920	0.0000	3.7558	0.0000	0.0000	0.0000	0.0000	0.0000	0.0000	0.0000	0.1003	0.0000	0.1524	0.0000	0.0000	0.4080	0.0675	0.0000	0.0000	0.0000	0.1377	0.0000	0.1392	0.0000	0.0000	0.0000	0.0000	0.0000	0.0402	0.0000	0.0000	3.4478	0.0000	0.0000	0.0800	0.0000	0.0000	0.0000	0.0000	0.0000	0.0000	0.0000	0.0000	0.0000	0.0000
AC096677.2	0.0000	0.0000	0.0000	0.0000	0.0000	0.0000	0.0000	0.0000	0.0000	0.0000	0.0000	0.0000	0.0000	0.0000	0.0000	0.0000	0.0000	0.0000	0.0000	0.0000	0.0000	0.0000	0.0000	0.0000	0.0000	0.0000	0.0000	0.0000	0.0000	0.0000	0.0000	0.0000	0.0000	0.0000	0.0000	0.0000	0.0000	0.0000	0.0000	0.0000	0.0000	0.0000	0.0000	0.0000	0.0000	0.0000	0.0000	0.0000	0.0000
AC093843.1	0.0000	0.0111	0.0000	0.0000	0.0050	0.0000	0.0000	0.0049	0.0000	0.0000	0.0000	0.0000	0.0418	0.0000	0.0000	0.0000	0.0000	0.0066	0.0092	0.0000	0.0000	0.0000	0.0000	0.0000	0.0000	0.0000	0.0453	0.0140	0.0000	0.0000	0.0000	0.0000	0.0000	0.0000	0.0000	0.0000	0.0548	0.0000	0.0000	0.0000	0.0000	0.0000	0.0000	0.0000	0.0208	0.0000	0.0000	0.0082	0.0115
COL4A2-AS2	0.1641	0.2444	0.3796	0.8018	0.0000	0.1056	0.0867	0.1084	0.3418	0.0556	0.2235	0.0452	0.0770	0.2593	0.4817	0.0350	0.0458	0.0367	0.3055	0.2144	0.0810	0.1126	0.2261	0.3834	0.3307	0.0633	0.1672	0.0000	0.1216	0.0866	0.0837	0.0000	0.0483	0.0327	0.2115	0.2842	0.0505	0.0868	0.0481	0.0648	0.0000	0.0000	0.0000	0.0456	0.1914	0.0423	0.0419	0.2268	0.0638
THRB-IT1	0.0949	0.3711	0.0000	0.0773	0.0479	0.1833	0.0000	0.0235	0.0371	0.0000	0.0647	0.0392	0.0668	0.0000	0.1567	0.0608	0.0794	0.0318	0.0000	0.0000	0.0351	0.2606	0.0490	0.1109	0.2152	0.1648	0.0725	0.0000	0.1758	0.0000	0.0726	0.0000	0.0000	0.0284	0.2295	0.0705	0.0438	0.5649	0.2919	0.0281	0.0320	0.0296	0.1226	0.0000	0.1661	0.1837	0.0364	0.1181	0.0000
RORB-AS1	0.0707	0.0789	0.0490	0.0576	0.1428	0.0682	0.1121	0.2450	0.3312	0.0000	0.0000	0.0000	0.0000	0.1340	0.0778	0.0000	0.0000	0.0948	0.1316	0.1187	0.1047	0.0485	0.0000	0.0000	0.0000	0.0818	0.0000	0.0000	0.3665	0.0000	0.0000	0.0000	0.7484	0.0846	0.0683	0.0525	0.0000	0.0000	0.0000	0.1675	0.0477	0.0000	0.0000	0.0589	0.0495	0.0000	0.0000	0.0000	0.2474
LINC01689	0.0000	0.0449	0.0000	0.0000	0.0000	0.0000	0.0000	0.0000	0.0000	0.0000	0.0000	0.0000	0.0000	0.0000	0.0000	0.0000	0.0000	0.0000	0.0000	0.0000	0.0000	0.0000	0.0000	0.0000	0.0000	0.0000	0.0307	0.0000	0.0000	0.0000	0.0000	0.0000	0.0000	0.0000	0.0000	0.0000	0.0000	0.0000	0.0000	0.0000	0.0000	0.0000	0.0000	0.0000	0.0000	0.0000	0.0000	0.0000	0.0000
AL161908.1	0.2648	0.0986	0.3676	0.0719	0.1338	0.0000	0.0700	0.0000	0.0000	0.0000	0.2405	0.1459	0.3726	0.0000	0.0972	0.0000	0.0739	0.0000	0.1644	0.0000	0.1961	0.0000	0.0000	0.0688	0.0000	0.0000	0.7419	0.0624	0.5887	0.0000	0.0000	0.0000	0.0779	0.1585	1.1950	0.1311	0.1630	0.1401	0.0000	1.7781	0.0596	0.0551	0.0000	0.0736	0.0618	0.3417	0.4058	0.0732	0.0000
LINC00240	0.5636	0.3535	0.4530	0.1852	0.3846	0.2196	0.1961	0.5241	0.6566	0.2414	0.3435	0.1307	0.2783	0.1500	0.1851	1.4241	0.2566	0.5569	0.1749	0.2104	0.4760	0.4073	0.1635	0.1540	0.2392	0.4006	0.3098	0.2935	1.2457	0.1722	0.1816	0.4717	0.6764	0.2604	0.1721	0.2716	0.4016	0.4316	0.1825	0.6854	0.1067	0.3335	1.1494	0.3461	0.3669	0.3675	0.6440	0.5084	0.2423
AC107079.1	0.1244	0.0000	0.0864	0.2027	0.0628	0.0000	0.0987	0.0616	0.0972	0.0000	0.0000	0.1028	0.3502	0.0000	0.0000	0.0000	0.0000	0.3337	0.2317	0.0697	0.1843	0.0854	0.0000	0.0969	0.1881	0.2881	0.1901	0.2638	0.0000	0.0985	0.6665	0.0000	0.0000	0.2978	0.2406	0.0000	0.0000	0.1975	0.1093	0.0000	0.5037	0.0000	0.0000	0.0000	0.0871	0.4816	0.0000	0.2064	0.0000
NQO2-AS1	0.0000	0.1275	0.1188	0.2788	0.2594	0.1653	0.2262	0.2261	0.2674	0.1160	0.1943	0.0000	0.0803	0.4869	0.1884	0.1096	0.1432	0.0000	0.0000	0.4473	0.1690	0.0392	0.1179	0.0444	0.1725	0.0660	0.1308	0.0403	0.1268	0.5421	0.0873	0.0000	0.0000	0.0683	0.0000	0.0000	0.3160	0.0000	0.0000	0.2366	0.0000	0.0356	0.1474	0.1426	0.0000	0.0442	0.1311	0.0000	0.0000
AL589843.1	1.8363	0.0555	1.9809	1.9203	0.8524	1.2943	0.9251	0.5777	3.9552	1.4639	2.2821	0.3076	1.0476	0.4942	2.1038	0.4448	2.4926	3.0951	0.8781	1.1119	2.4263	1.3460	1.2056	1.0246	4.5769	2.4993	1.0050	0.6139	3.1081	0.6681	0.6268	0.3819	2.3877	1.2773	0.4080	1.0870	0.3894	1.8513	2.6171	1.3380	1.6745	0.9301	1.6881	2.4818	0.9902	1.1144	0.1141	1.2349	2.1144
LINC00502	0.0000	0.0000	0.0000	0.0000	0.0000	0.0000	0.0000	0.0000	0.0000	0.0000	0.0000	0.0000	0.0000	0.0000	0.0000	0.0000	0.0697	0.0000	0.0000	0.0000	0.0616	0.0000	0.0000	0.0000	0.0000	0.0964	0.0000	0.0000	0.0000	0.0000	0.0000	0.0000	0.0000	0.0000	0.0000	0.0000	0.0000	0.0000	0.0731	0.0000	0.0000	0.0000	0.0000	0.0000	0.0000	0.0000	0.0000	0.0000	0.0971
LINC00393	0.0662	0.0740	0.0000	0.0135	0.0335	0.0320	0.0394	0.0082	0.0000	0.0000	0.0113	0.0137	0.0000	0.0157	0.0182	0.0000	0.0000	0.0111	0.0000	0.0185	0.0000	0.0000	0.0000	0.0129	0.0250	0.0000	0.0127	0.0000	0.0123	0.0000	0.0000	0.0255	0.4824	0.0099	0.0000	0.0492	0.0306	0.0131	0.0000	0.0000	0.0112	0.0103	0.0856	0.0000	0.0116	0.0000	0.0000	0.0275	0.0000
CDKN2A-DT	0.1011	0.1130	0.0000	0.4943	0.0511	0.1954	0.0000	0.1002	0.0790	0.0000	1.0334	0.0000	0.0000	0.0000	0.1113	0.9711	0.0000	0.1356	0.0942	0.1699	0.0000	0.2778	0.0000	0.2363	3.0578	0.0000	0.0773	0.3574	0.3748	0.4004	0.5418	0.0000	0.1339	0.0605	0.1956	0.1502	0.0000	0.0000	1.4221	0.0599	0.0682	0.0632	0.0000	0.0000	0.6372	0.4698	0.0775	0.5033	0.0000
OPA1-AS1	0.0000	1.1226	0.3487	0.2728	0.0846	0.3235	0.6641	0.2489	0.0000	0.0000	0.6845	0.1384	0.0000	0.4764	0.0000	0.0000	0.1402	0.0000	0.3119	0.0938	0.1240	0.1150	0.3462	0.3914	0.7595	0.3877	0.1280	0.3551	0.1241	0.2652	0.8972	0.0000	0.5913	0.6014	0.4859	0.1243	0.1546	0.1329	0.1472	0.2977	0.0000	0.2092	0.0000	0.0000	0.0000	0.7780	0.1283	0.5556	0.3909
LINC01691	0.5861	0.4366	0.1356	0.0000	0.0987	0.3774	0.4649	1.0646	0.0000	0.0000	0.0000	0.0000	0.2749	0.0000	0.2151	0.3752	0.3271	0.2620	0.1819	0.0000	0.1447	0.1341	0.2020	0.0000	0.2954	0.0000	0.5972	0.0000	0.0000	0.1547	0.1495	0.0000	0.1725	0.0000	0.1890	0.0000	0.0000	0.0000	0.1717	0.0000	0.3955	0.0000	0.3365	0.3257	0.0000	0.0000	0.1497	0.1620	0.0000
LINC01398	0.0472	0.0000	0.0983	0.0000	0.0238	0.0456	0.0000	0.0234	0.0000	0.0000	0.0000	0.0390	0.0000	0.0895	0.0000	0.0000	0.0000	0.0000	0.0439	0.0793	0.0000	0.0000	0.0000	0.0000	0.0000	0.0546	0.1803	0.0334	0.5595	0.0374	0.0722	0.0000	0.0208	0.0565	0.0000	0.0000	0.0436	0.0374	0.0415	0.1398	0.0318	0.0295	0.0000	0.0000	0.0661	0.0365	0.0000	0.1565	0.3304
AC009518.1	0.0401	0.0448	0.0000	0.0000	0.0203	0.0000	0.0000	0.0000	0.0000	0.0000	0.0273	0.0000	0.0000	0.0000	0.0000	0.0000	0.0000	0.0000	0.0373	0.0000	0.0297	0.0000	0.0000	0.0312	0.0606	0.0000	0.0306	0.0000	0.0297	0.0000	0.0307	0.0000	0.0177	0.0000	0.1163	0.0298	0.0740	0.0000	0.0000	0.0238	0.0000	0.0000	0.0345	0.0000	0.0281	0.0000	0.0000	0.0000	0.0000
MRPL20-AS1	28.3912	32.6777	22.7483	18.6463	20.2321	18.6739	25.6539	23.2494	27.1747	18.8274	25.9372	19.4330	25.5853	18.3660	21.9392	20.0718	19.4637	26.4372	16.9603	15.2184	22.9814	21.8910	18.9289	23.5025	20.9131	19.9798	29.3221	21.0458	22.3842	17.9433	13.0579	16.7280	24.0737	23.3789	15.2577	22.0558	19.9454	24.4675	30.8570	18.7543	19.6916	14.1558	22.2353	28.7400	17.4550	21.6511	49.2637	25.5693	13.7242
EML4-AS1	0.8789	8.7395	0.6101	1.9330	0.1332	0.0849	1.7428	2.7428	0.0000	1.3409	0.4790	0.9441	0.1237	0.0000	0.7741	0.7314	0.9564	0.3536	0.3274	1.1814	1.2369	1.0862	0.2725	0.6162	0.2657	0.1017	0.4701	1.1182	0.3908	0.8351	0.0673	0.0000	0.3103	1.4728	0.5950	1.1745	0.1623	0.0698	0.4635	0.1042	0.2965	0.0549	0.3027	1.2452	0.4307	0.2722	0.2020	0.5832	0.3077
AL121901.1	0.0000	0.0000	0.0000	0.0000	0.0000	0.0000	0.0000	0.0000	0.0000	0.0000	0.0000	0.0000	0.0000	0.0000	0.0000	0.0000	0.0000	0.0000	0.0000	0.0000	0.0000	0.0000	0.0000	0.0000	0.0000	0.0000	0.0000	0.0000	0.0000	0.0000	0.0000	0.0000	0.0000	0.0000	0.0000	0.0000	0.0000	0.0000	0.0000	0.0000	0.0000	0.0000	0.0000	0.0000	0.0000	0.0000	0.0000	0.0000	0.0000
AC011754.1	0.8476	0.0000	0.4707	0.1381	0.0000	0.0000	0.0000	0.0840	0.0000	0.0000	1.0393	0.0000	0.0000	0.0000	0.1866	0.0000	0.0000	0.0000	1.4206	0.0000	0.0000	0.1164	0.0000	0.0000	0.0000	0.1962	0.1295	0.0000	0.0000	0.0000	0.0000	0.0000	0.0000	0.0000	0.0000	0.0000	0.0000	0.0000	0.0000	0.6026	0.0000	0.6354	0.0000	0.2825	3.7975	0.2625	0.0000	1.2653	0.0000
Z99716.1	0.0000	0.0000	0.0000	0.0000	0.0000	0.0000	0.0000	0.0000	0.0000	0.0000	0.0000	0.0000	0.0000	0.0000	0.0000	0.1035	0.1353	0.1084	0.0000	0.0000	0.1197	0.0000	0.0000	0.0000	0.0000	0.0000	0.0000	0.0000	0.1198	0.0000	0.0000	0.0000	0.2853	0.0000	0.0000	0.0000	0.0000	0.0000	0.1420	0.0958	0.0000	0.0000	0.0000	0.0000	0.0000	0.0000	0.1238	0.0000	0.1886
AC034187.1	0.0000	0.0000	0.0000	0.0000	0.0000	0.0000	0.0000	0.0000	0.0000	0.0000	0.0000	0.0000	0.2088	0.1407	0.0000	0.3799	0.3726	0.0000	0.0000	0.0831	0.0000	0.2037	0.0000	0.0000	0.0000	0.0000	0.1134	0.1049	0.0000	0.0000	0.0000	0.0000	0.0655	0.0000	0.1435	0.0000	0.0000	0.1177	0.1304	0.0000	0.0000	0.0000	0.0000	0.0000	0.2077	0.1149	0.0000	0.3692	0.0000
EIPR1-IT1	0.3478	0.2590	0.8046	0.2833	0.1171	0.1120	0.0000	0.1148	1.1774	0.3537	0.3948	0.0958	0.3263	0.1099	0.3829	0.1484	0.1941	1.5546	0.6476	0.1948	0.9445	0.3184	0.4793	0.1806	0.8762	0.6710	0.2657	0.4097	0.0859	0.5507	0.1774	0.0000	0.6651	0.3469	0.0000	0.2582	0.1070	0.2760	0.1019	0.4121	0.0782	0.0724	0.0000	0.3864	0.0812	0.1795	0.1776	0.0961	0.2706
AC138028.2	0.1562	0.4846	0.1927	0.2544	0.2191	0.2681	0.1376	0.2063	0.1084	0.1588	0.2482	0.0717	0.1465	0.2304	0.1910	0.1999	0.3195	0.3723	0.1293	0.0680	0.1799	0.1310	0.1076	0.1216	0.4197	0.1406	0.1989	0.2208	0.1929	0.0550	0.2390	0.0267	0.1685	0.0935	0.2181	0.3220	0.4004	0.1102	0.0762	0.2056	0.0702	0.1192	0.1195	0.1735	0.3523	0.1612	0.1064	0.2015	0.2633
LINC02840	0.0087	0.0194	0.0121	0.0213	0.0352	0.0084	0.0138	0.0819	0.0136	0.0000	0.0237	0.0072	0.0245	0.0000	0.0096	0.0056	0.0219	0.0292	0.0000	0.0195	0.0064	0.0179	0.0000	0.0000	0.0000	0.0302	0.0133	0.0308	0.0193	0.0069	0.0000	0.0134	0.0307	0.0000	0.0168	0.0129	0.0000	0.0000	0.0000	0.0052	0.0000	0.0217	0.0000	0.0000	0.0122	0.0000	0.0000	0.0361	0.0000
POT1-AS1	0.2514	0.1783	0.4330	0.4372	0.0782	0.6585	0.3797	0.1653	0.3702	0.3885	0.5533	0.3516	0.5988	0.4310	0.3034	0.0743	0.4128	0.2886	0.4322	0.2600	0.7199	0.2589	0.3898	0.5047	0.4678	0.2575	0.1330	0.1401	0.2580	0.2450	0.6032	0.2977	0.3500	0.2894	0.4302	0.1795	0.2723	0.2456	0.3357	0.2378	0.1011	0.1842	0.1332	0.3627	0.2065	0.4530	0.5224	0.4933	0.3950
LINC02830	0.1387	0.3100	0.0000	0.0000	0.2102	0.4020	0.3301	0.0687	0.6503	0.8466	0.1890	0.0000	0.3904	0.2631	0.0000	0.0888	0.1161	0.2791	0.2583	0.0777	0.2055	0.1905	0.0000	0.0000	0.0000	0.3212	0.1060	0.0000	0.2056	0.0000	0.3185	0.2135	0.2449	0.2491	0.1342	0.0000	0.3842	0.0000	0.0000	0.1644	0.1872	0.0867	0.0000	0.0000	0.2913	0.2148	0.4252	0.2301	0.8095
AL365258.1	0.0000	1.1295	0.0000	0.0000	0.0000	0.0000	0.0000	0.1669	0.0000	0.0000	0.2295	0.0000	0.4742	0.0000	0.3710	0.0000	0.0000	0.0000	0.0000	0.0000	0.0000	0.0000	0.0000	0.0000	0.0000	0.0000	0.2575	0.0000	0.0000	0.0000	0.0000	0.0000	0.0000	0.0000	0.0000	0.5003	0.0000	0.0000	0.0000	0.0000	0.0000	0.0000	0.0000	0.0000	0.2359	0.0000	0.0000	0.0000	0.0000
RNF32-AS1	0.2950	0.7910	0.2321	0.3364	0.4967	0.7788	0.4524	0.3994	0.9066	0.1600	0.4823	0.1788	0.6089	0.2611	0.2165	1.1079	0.2634	0.3561	0.3480	0.2754	0.4662	0.4996	0.6099	0.1226	1.3974	0.2049	0.8416	0.1807	0.3644	0.3893	0.3462	0.4540	0.5469	0.1648	0.3043	0.2774	0.6899	0.5775	0.4667	0.5011	0.1062	0.3194	0.2371	0.3606	0.5507	0.4264	0.5576	0.7503	1.2625
AP001347.1	0.5095	0.2070	0.4180	0.4527	0.6083	0.0447	1.1756	0.8260	0.0000	1.6017	0.0000	0.0765	0.0652	0.0000	0.3060	0.2668	0.1938	0.6833	1.1213	0.4150	1.3380	0.0636	0.0479	0.2886	0.7002	0.4826	0.2831	0.4583	1.0641	0.4034	0.4254	0.2851	0.6746	0.4712	0.7167	0.2751	0.0428	0.1838	0.2849	0.5763	0.2813	0.2025	0.3988	0.9264	0.1945	0.3228	0.1065	0.3073	0.8650
LINC01766	0.0000	0.0613	0.0000	0.0000	0.0000	0.0000	0.0871	0.0272	0.0000	0.0000	0.0000	0.0000	0.0000	0.0521	0.0604	0.0000	0.0000	0.0000	0.0000	0.0615	0.0000	0.0377	0.0000	0.0000	0.0000	0.0000	0.0420	0.0000	0.0000	0.0000	0.0000	0.0000	0.0000	0.0000	0.2124	0.0000	0.0000	0.0000	0.0000	0.0000	0.0370	0.0000	0.0000	0.0000	0.0384	0.0425	0.0000	0.0000	0.0000
LINC00863	1.6136	1.7209	2.3317	0.9559	1.8303	0.8501	1.0355	2.2453	2.8079	1.3428	1.1392	0.8728	1.3831	1.1129	1.4535	1.4179	0.7981	1.7706	1.8167	1.4624	2.0209	0.7252	0.4700	0.9713	0.9979	2.0548	1.1097	1.2857	1.7612	2.4973	1.3809	1.0611	1.3920	0.9745	1.0498	1.3830	1.9093	1.2573	1.6759	1.1734	1.3264	1.0813	1.1494	0.9536	1.3863	0.5906	1.1914	1.5816	0.8903
AC066595.1	0.0000	0.0000	0.0000	0.0000	0.0000	0.0000	0.0000	0.0000	0.0000	0.0000	0.0000	0.0000	0.0000	0.0000	0.0000	0.0000	0.0000	0.0000	0.0000	0.0000	0.0000	0.0000	0.0000	0.0000	0.0000	0.0000	0.0000	0.1474	0.0000	0.0000	0.0000	0.0000	0.0000	0.0000	0.0000	0.0000	0.0000	0.0000	0.0000	0.0000	0.0000	0.0000	0.0000	0.0000	0.0000	0.0000	0.0000	0.0000	0.0000
AL591684.1	0.0000	0.0000	0.0000	0.0000	0.0000	0.0000	0.0000	0.0000	0.0000	0.0000	0.0000	0.0000	0.0000	0.0000	0.0000	0.0000	0.0000	0.0000	0.0000	0.0000	0.0000	0.0000	0.0000	0.0000	0.0000	0.0000	0.0000	0.0000	0.0000	0.0000	0.0000	0.0000	0.0000	0.0000	0.0000	0.0000	0.0000	0.0000	0.0000	0.0000	0.0000	0.0000	0.0000	0.0000	0.0000	0.0000	0.0000	0.0000	0.0000
AL050303.1	0.0000	0.0000	0.0000	0.0000	0.0000	0.0000	0.0000	0.0000	0.0000	0.0000	0.0000	0.0000	0.0000	0.0000	0.0000	0.0000	0.0000	0.0000	0.0000	0.0000	0.0000	0.0000	0.0000	0.0000	0.0000	0.0000	0.0000	0.0000	0.0000	0.0000	0.0000	0.0000	0.0000	0.0000	0.0000	0.0000	0.0000	0.0000	0.0000	0.0000	0.0000	0.0000	0.0000	0.0000	0.0000	0.0000	0.0000	0.0000	0.0000
LINC00320	0.0000	0.0284	0.0000	0.0034	0.0000	0.0041	0.0000	0.0021	0.0000	0.0000	0.0029	0.0000	0.0060	0.0000	0.0000	0.0000	0.0000	0.0028	0.0000	0.0047	0.0031	0.0000	0.0000	0.0033	0.0064	0.0000	0.0032	0.0000	0.0000	0.0000	0.0000	0.0000	0.0019	0.0000	0.0000	0.0000	0.0000	0.0000	0.0000	0.0000	0.0000	0.0000	0.0036	0.0000	0.0000	0.0000	0.0000	0.0000	0.0049
LINC02262	0.0000	0.0000	0.0000	0.0000	0.0000	0.0000	0.0282	0.0000	0.0000	0.0000	0.0726	0.0293	0.0500	0.0337	0.1173	0.0000	0.0000	0.0000	0.0000	0.0000	0.0000	0.0000	0.0367	0.0830	0.1074	0.0000	0.0543	0.2008	0.0000	0.0000	0.0000	0.0000	0.0000	0.0213	0.0000	0.0264	0.2622	0.0000	0.0000	0.0000	0.0240	0.0000	0.0612	0.0000	0.0000	0.0275	0.0000	0.0000	0.0829
LINC01034	0.0000	0.3357	0.0000	0.0000	0.3036	0.0000	0.4766	0.0000	0.0000	0.3056	0.0000	0.0000	0.0000	0.0000	0.0000	0.0000	0.2515	0.2015	0.0000	0.3366	0.6677	0.0000	0.0000	0.0000	0.0000	0.0000	0.0000	0.2124	0.0000	0.0000	0.0000	0.0000	0.3979	0.3597	0.0000	0.0000	0.0000	0.0000	0.0000	0.0000	0.0000	0.0000	0.0000	0.2504	0.0000	0.0000	0.2302	0.4984	0.0000
AL391684.1	0.9947	2.1791	0.9206	0.7149	1.1478	1.1491	1.3149	1.1110	2.6514	0.4364	1.2622	0.3626	0.6724	1.9235	0.8052	4.1699	0.7591	0.8697	1.0443	0.2895	1.0185	0.5691	0.8971	0.5014	0.6487	0.5983	1.3637	0.6755	1.2359	0.4556	0.9329	1.0956	1.3257	0.3210	0.4810	0.3258	2.2865	0.8049	0.9085	0.7800	0.2895	0.8468	0.7054	0.5283	0.9899	0.7097	0.7173	1.1000	0.8992
[truncated: 15,788 more rows]
[truncated: 134 more columns]
