# Supplementary material for: Cuproptosis-related LncRNAs signature as biomarker of prognosis and immune infiltration in pancreatic cancer
Source: Front Genet. 2023 Jan 13;14:1049454. doi: 10.3389/fgene.2023.1049454 (PMC9880288; doi:10.3389/fgene.2023.1049454)
Supplement: Supplementary file 1 [file DataSheet1.ZIP › Data sheet/mRNA.xls]

id	TCGA-HV-A5A3-11A-11R-A26U-07	TCGA-H6-A45N-11A-12R-A26U-07	TCGA-H6-8124-11A-01R-2404-07	TCGA-YB-A89D-11A-11R-A36G-07	TCGA-HZ-8638-01A-11R-2404-07	TCGA-M8-A5N4-01A-11R-A26U-07	TCGA-IB-AAUP-01A-11R-A37L-07	TCGA-HZ-8637-01A-11R-2404-07	TCGA-3A-A9IO-01A-11R-A38C-07	TCGA-IB-7888-01A-11R-2156-07	TCGA-FB-A78T-01A-12R-A32O-07	TCGA-HV-A7OL-01A-11R-A33R-07	TCGA-2J-AABO-01A-21R-A41B-07	TCGA-HZ-A8P1-01A-11R-A37L-07	TCGA-FB-AAPS-01A-12R-A39D-07	TCGA-2J-AABI-01A-12R-A41B-07	TCGA-XD-AAUI-01A-42R-A41B-07	TCGA-HZ-7920-01A-11R-2204-07	TCGA-IB-AAUN-01A-12R-A38C-07	TCGA-IB-7647-01A-11R-2156-07	TCGA-IB-AAUV-01A-11R-A38C-07	TCGA-FB-AAPY-01A-11R-A41B-07	TCGA-Q3-AA2A-01A-11R-A37L-07	TCGA-RB-A7B8-01A-12R-A33R-07	TCGA-FB-A545-01A-11R-A26U-07	TCGA-2J-AABR-01A-11R-A41B-07	TCGA-IB-AAUO-01A-12R-A38C-07	TCGA-3A-A9I7-01A-21R-A38C-07	TCGA-3A-A9IN-01A-11R-A39D-07	TCGA-IB-A5SS-01A-11R-A32O-07	TCGA-2L-AAQA-01A-21R-A38C-07	TCGA-FB-AAQ6-01A-11R-A41B-07	TCGA-HZ-8519-01A-11R-2404-07	TCGA-IB-7885-01A-11R-2156-07	TCGA-S4-A8RO-01A-12R-A37L-07	TCGA-IB-A5ST-01A-11R-A32O-07	TCGA-IB-A7LX-01A-12R-A36G-07	TCGA-US-A779-01A-11R-A32O-07	TCGA-2L-AAQE-01A-11R-A39D-07	TCGA-2J-AABK-01A-31R-A41B-07	TCGA-PZ-A5RE-01A-11R-A32O-07	TCGA-IB-AAUM-01A-11R-A37L-07	TCGA-IB-A7M4-01A-11R-A36G-07	TCGA-RL-AAAS-01A-32R-A39D-07	TCGA-IB-A6UG-01A-32R-A33R-07	TCGA-3A-A9IU-01A-11R-A39D-07	TCGA-HV-AA8X-01A-11R-A39D-07	TCGA-3E-AAAY-01A-11R-A38C-07	TCGA-2J-AABA-01A-21R-A41B-07
TSPAN6	56.7346	7.5648	47.6098	23.8098	36.7521	22.7559	19.1964	50.0364	5.6485	20.0443	19.0619	11.8723	21.1995	17.6270	23.7376	25.5823	29.9033	34.7716	28.3285	18.1176	26.8834	17.9026	27.4633	17.7101	24.4109	36.5572	15.8445	23.2157	6.0107	39.6941	19.9417	24.0887	26.8066	25.5106	16.5210	23.6210	55.7442	23.4898	32.3167	24.4403	16.7029	17.3771	31.7108	38.1695	34.4776	51.9127	21.8770	28.7023	39.5565
TNMD	0.0564	0.3150	0.1566	15.2039	0.1139	0.0545	0.1789	1.3687	0.6168	0.0000	0.0384	0.0466	0.0000	0.0535	3.3526	0.0000	0.0472	0.9453	0.1050	0.0632	0.1671	0.1162	0.9326	0.0000	0.0000	0.0653	0.0000	0.0000	7.1882	0.0447	0.0000	0.0000	4.4800	0.7087	0.0000	4.1864	0.0000	0.0000	0.0991	0.0668	0.1142	0.2114	0.0000	0.2350	0.0000	0.0437	0.0000	0.4209	0.0000
DPM1	75.3003	78.8157	73.3300	68.9770	80.7107	74.8620	75.8059	107.6664	49.6741	78.5542	62.0065	62.7374	80.2518	74.7450	66.5831	94.8602	84.6738	98.9538	98.7555	104.8536	86.3710	43.7482	60.3003	47.7549	98.0972	78.3117	78.4624	65.5567	48.0395	70.8739	103.3891	46.6962	78.7670	74.4929	134.0441	76.8927	108.9150	63.9772	95.6317	55.4850	76.6370	37.8645	140.9635	67.8140	54.9850	86.4940	80.8947	85.3886	78.3927
SCYL3	7.3762	9.5383	8.0495	3.4278	16.1326	6.1317	7.1933	12.0518	6.3678	9.1261	8.6658	2.4581	6.5345	12.4880	4.9393	6.3551	6.3766	7.9708	5.9452	8.3368	5.4010	5.7371	6.3495	8.1388	6.8005	8.0072	5.1192	6.2651	3.5848	6.2621	8.8014	11.1477	9.9698	5.3989	5.3093	7.2895	12.9933	5.2976	5.9726	8.2754	4.2757	5.0838	4.9876	6.5304	5.1555	8.5762	10.7574	6.8801	7.2686
C1orf112	2.0633	3.4268	2.3516	1.4990	3.5636	2.3026	3.5275	5.2071	1.0457	2.1270	2.2034	1.2442	1.8050	2.9219	1.6271	3.4538	3.1974	1.9632	2.4666	3.8104	1.8072	1.3210	1.5275	2.2916	3.6673	2.1788	2.5356	2.0103	0.8163	2.2741	4.2574	2.8323	3.0890	2.8453	5.0426	3.1258	5.8815	1.7040	2.7078	2.6269	1.3077	1.2019	2.4730	1.5686	1.7471	3.3895	3.5039	2.5092	2.4897
FGR	30.8115	158.2949	34.9512	100.5535	10.1693	37.4377	24.5558	65.4396	5.3838	24.5558	32.6745	10.7579	9.1430	5.0411	20.8365	12.8392	21.4027	34.9855	11.4351	20.6471	49.5094	24.9576	19.3838	16.8899	2.5671	19.9430	9.8168	8.5584	10.8888	25.6254	7.1574	3.2195	24.9177	26.2617	16.9935	49.7504	4.7481	7.0120	5.5802	8.3699	18.7654	7.0565	11.0195	17.5978	5.5304	8.2507	3.4320	24.3917	10.9153
CFH	29.5895	10.4179	53.7701	46.0903	136.4033	35.4502	58.7523	117.1716	6.0384	141.5286	39.5112	18.4700	49.0524	17.3686	53.0990	76.2128	40.2287	113.0853	43.8692	58.5076	112.4915	50.5875	29.2916	58.7596	26.1588	132.6966	23.3847	26.9308	19.2784	36.8011	27.5081	33.8701	83.8705	49.3763	25.1465	73.6841	73.7708	16.1086	18.0212	29.6326	39.7717	24.1920	25.2100	91.6618	18.0572	82.0159	29.6019	77.1630	57.0214
FUCA2	52.4982	26.3290	58.0603	55.7851	71.5596	44.1832	50.2487	53.1505	150.1978	81.9263	56.1157	50.4499	61.3027	88.4678	58.6452	23.1656	57.8912	81.5224	39.2728	51.4874	53.4356	55.2032	58.8074	52.9128	47.9320	65.9311	49.0429	69.8377	33.4873	64.9942	33.9725	53.4264	44.8716	61.2693	98.9478	46.2006	59.1082	42.9300	39.8918	51.7271	48.1229	26.0521	70.7804	65.2608	42.3484	39.0497	32.8820	59.7115	42.3765
GCLC	10.3434	25.6812	17.4434	9.2201	26.6037	8.1995	14.2327	20.5857	23.0672	17.6621	7.6909	2.7693	9.3913	8.4902	6.5501	5.7433	10.3635	17.2461	12.9230	22.6419	16.5248	7.3407	6.6385	8.5843	10.6876	15.9880	4.5388	13.0385	9.6342	6.9438	12.1371	11.4303	17.6432	15.8260	11.6565	10.6689	15.9585	5.0359	4.8975	8.2860	3.7733	5.0859	25.5558	11.1397	8.3162	8.2031	17.5238	10.1008	10.9117
NFYA	23.6303	31.7943	24.6346	19.5689	24.1060	27.3592	25.3254	23.8762	13.9067	18.1263	28.4459	9.4025	19.4853	33.2621	16.1345	23.7525	22.1559	27.7668	29.5894	67.8118	17.5518	12.5361	20.1139	18.5954	25.5220	25.3081	16.7893	16.5639	8.2549	21.6340	42.8408	30.2174	23.5683	23.6845	51.1979	25.2286	42.7609	12.8266	18.9060	22.9432	14.8845	12.4425	22.0405	16.8727	16.4819	24.9589	32.5821	19.6534	19.2711
STPG1	4.6158	2.5021	5.0096	3.1943	4.1892	5.3083	3.7464	4.9798	4.1183	4.4462	3.1910	3.4829	4.1010	2.8285	3.4669	2.8295	3.7735	5.2395	2.8593	4.8745	4.2882	3.3304	1.9610	2.3692	6.8894	4.7209	1.9430	5.5437	6.8200	5.8386	2.8816	2.4533	5.3910	9.5342	2.2131	3.8914	4.9200	4.4473	6.3771	3.8127	5.2725	1.7533	3.8988	4.3522	2.9986	7.1402	7.2835	5.0125	3.4471
NIPAL3	12.9771	12.8165	17.1550	7.2877	23.3090	10.4894	16.2229	24.6338	10.1599	20.4252	10.9462	8.6009	12.7274	5.4603	8.5044	7.9839	14.9032	18.9484	11.3828	23.3420	11.5216	8.9467	4.8345	5.8171	19.7793	14.1002	6.8571	14.9894	9.9854	13.6636	10.1626	10.7429	14.2978	16.4772	9.9117	15.4674	11.9305	17.7094	24.9977	9.8935	14.2919	8.0846	10.6177	13.4952	12.4151	21.1725	21.1362	12.3501	13.0479
LAS1L	11.2366	16.8504	10.0132	8.4132	9.0921	9.6942	12.0253	8.7186	6.5158	9.3456	11.3397	10.6056	9.5343	9.8576	9.4958	19.3213	12.3852	12.2559	11.8089	10.2548	9.0155	8.6392	7.8802	7.5501	9.6011	9.9308	12.0518	8.4626	11.6688	11.4330	10.4266	11.4578	10.8261	9.7127	16.7013	8.8146	17.3003	10.6386	12.9516	9.5646	8.6202	6.0090	11.3769	10.1272	13.0690	11.2205	10.0730	9.8915	9.7417
ENPP4	20.3416	25.0101	24.0475	16.0150	26.9797	22.3133	12.5094	32.8304	48.5616	22.4219	15.4687	4.3541	10.9460	29.2674	13.3983	4.0498	14.2814	39.7797	14.5692	49.8466	16.1160	6.2636	11.9303	10.7085	12.1113	22.4077	8.1763	16.3418	16.4705	16.9304	24.7590	21.9010	57.9512	35.6974	24.0751	11.9616	16.5445	8.1647	8.8836	16.2792	8.9252	11.6437	7.6700	12.4721	9.9120	33.1376	27.3146	19.6362	16.0445
SEMA3F	19.9194	20.5407	13.0368	26.1159	19.2538	21.0887	31.1064	16.3771	11.5748	20.2256	9.5750	14.3370	14.5862	9.2243	26.5455	29.9625	18.0735	21.3602	32.4557	22.3703	27.4269	15.1216	14.1900	15.8801	79.9391	32.2241	25.3698	18.8097	16.7952	37.4864	19.9974	17.7307	15.8939	28.1890	40.9971	23.2643	29.2460	27.8545	20.1437	14.2142	24.1714	6.3780	26.0926	18.1391	32.1885	23.1147	42.8957	27.8071	15.4999
CFTR	385.0428	0.1590	597.1520	49.9104	88.1918	3.2182	26.1420	44.6377	10.3410	27.5971	99.3732	6.3437	20.1338	19.4348	39.6431	2.3526	45.6668	54.5038	106.3293	19.9596	54.2769	63.2862	29.6982	75.8585	42.5119	252.4831	33.4709	26.9418	0.5150	1.8627	22.5857	16.0281	15.1051	34.2560	22.9610	4.5060	54.5757	100.5936	2.9651	159.4494	12.6483	134.8216	19.6294	158.5183	173.1329	63.6072	45.2880	155.0119	69.0437
ANKIB1	23.2603	24.1887	31.3224	20.5163	27.5690	30.7243	29.7781	27.7370	18.2440	22.6506	20.7257	7.5582	21.3520	18.7578	18.8136	21.3072	19.3378	30.9461	22.7712	51.8128	29.0519	12.5370	23.6007	17.2337	45.2630	23.2374	23.1720	29.1804	15.0101	38.7010	23.7942	14.6837	27.2745	25.8134	22.6043	19.8777	59.8938	11.6844	30.5105	15.0569	19.9524	10.9560	23.0265	13.8656	19.1781	23.7836	20.0155	17.6386	27.1756
CYP51A1	1.0377	0.8169	2.6194	2.1517	2.5020	2.9614	1.5714	1.6239	4.3672	2.6867	2.2493	0.4677	1.7259	4.9429	1.1166	1.1776	2.8033	1.1703	1.9326	1.9946	1.5897	0.8745	0.3169	2.1129	1.9967	3.8497	1.1535	2.5506	1.5557	2.6519	7.8340	2.0690	2.4254	5.1945	3.3985	3.0116	5.0946	2.6018	2.0935	0.9363	2.1962	1.5323	3.7368	1.3169	3.4838	3.8896	8.2227	2.7973	2.3399
KRIT1	2.8307	6.3553	2.6354	2.0545	3.7342	3.4338	3.5115	3.2031	4.0460	3.2749	3.7013	1.8181	2.8319	3.5877	2.9984	3.2548	3.5485	4.7859	2.4235	3.3135	3.7264	2.5423	3.3420	3.0935	3.8332	3.0285	3.3011	4.2482	4.5041	2.2096	3.5218	3.1590	4.1094	2.2883	3.4901	2.5696	6.0064	3.0771	3.3956	3.0922	3.0779	1.7935	2.6339	3.1083	2.1320	3.4486	4.1324	3.6385	3.2726
RAD52	6.9128	12.3493	5.2218	3.8393	7.9272	6.8197	6.9490	8.6889	5.8920	3.5156	10.5892	3.2533	7.5431	10.5871	8.3436	24.3381	8.9424	7.5358	5.3871	4.8240	6.4484	5.3429	11.8453	4.4204	10.2271	6.3551	5.8758	6.3103	7.5753	3.8785	7.3703	8.1358	6.2327	4.8121	7.6864	4.6381	22.6249	5.9118	4.5321	7.0638	3.5297	5.4268	5.7456	4.0359	5.0206	5.6243	3.4274	8.0483	6.6447
BAD	18.1274	9.8001	15.8303	19.3310	15.6806	22.5450	14.9579	11.8038	15.1531	4.3617	20.5482	47.6772	18.5839	18.3000	25.4846	36.8398	25.0442	1.6012	22.3249	2.0469	20.1048	25.7966	23.3715	15.4880	23.5005	19.2367	23.8695	20.8042	21.0913	27.9749	24.1304	28.7992	18.6904	16.1281	13.2899	21.0189	24.4263	45.0564	34.5183	15.4761	33.4743	8.8280	25.1346	27.0884	17.7737	21.9968	24.2331	22.3504	21.1582
LAP3	102.9329	166.3533	99.1388	93.7342	128.3561	85.3388	101.6136	352.8037	29.6710	143.6583	60.2036	97.4697	53.7205	56.5336	67.8865	57.4595	68.5809	129.4656	95.1523	142.9223	105.3828	65.6778	37.8901	47.2275	43.5491	94.9019	89.9173	80.0623	31.1602	107.0674	69.2719	70.3599	99.5113	95.7047	134.2119	103.3381	62.1562	57.0515	85.2845	62.7877	92.0276	29.9187	82.6516	95.2977	39.9330	63.7283	112.5208	146.6532	62.0347
CD99	243.2491	85.5264	172.9644	288.9275	88.1747	161.7896	225.6737	143.8173	286.4055	245.2555	103.6747	183.9778	259.9551	109.1017	448.7163	207.0616	205.3438	562.7478	160.5556	172.0360	507.1956	139.6332	89.5023	165.6830	141.8857	146.7112	100.6930	218.1256	163.7733	243.1486	184.4554	94.9516	318.1511	265.7699	119.8947	165.0590	110.0771	89.1455	122.9120	171.5079	169.3568	77.2092	111.3839	201.5575	74.8677	130.9429	156.4056	174.7387	201.5106
CD99	0.0000	0.0000	0.0000	0.0000	0.0000	0.0000	0.0000	0.0000	0.0000	0.0000	0.0000	0.0000	0.0000	0.0000	0.0000	0.0000	0.0000	0.0000	0.0000	0.0000	0.0000	0.0000	0.0000	0.0000	0.0000	0.0000	0.0000	0.0000	0.0000	0.0000	0.0000	0.0000	0.0000	0.0000	0.0000	0.0000	0.0000	0.0000	0.0000	0.0000	0.0000	0.0000	0.0000	0.0000	0.0000	0.0000	0.0000	0.0000	0.0000
HS3ST1	6.5711	5.6283	5.5792	23.3985	15.7095	27.6581	8.2131	11.6006	1.0058	10.4070	39.9291	51.5531	11.6418	31.4447	12.7318	13.4577	19.9865	15.5237	49.2426	19.5612	4.0132	11.3372	43.3339	17.1533	68.7607	16.7824	11.5571	10.5159	2.6217	72.2784	95.1448	34.9401	27.8667	18.6858	46.6070	6.1001	43.7331	22.2204	26.1109	15.7863	64.4574	4.6364	18.0836	17.5304	3.8636	43.3639	79.5239	32.6728	37.7477
AOC1	11.8932	0.5404	13.0319	40.7393	36.4588	73.8077	89.7297	13.6449	4.4314	71.3518	84.6731	115.7737	77.5586	216.9851	9.3428	2.6316	52.6090	9.6115	66.1816	95.2113	7.3602	116.0606	83.2590	119.4503	24.8597	27.4858	49.0710	370.8681	0.7169	74.2085	157.8060	72.6420	27.1102	32.4984	158.9240	83.8400	33.2007	191.1916	170.7557	53.4837	125.6330	29.3889	88.6496	41.2420	17.5142	76.2223	213.8981	55.2471	136.0965
WNT16	0.0765	3.9886	0.1062	0.2077	0.1417	0.4680	1.4360	0.4295	0.0199	1.1931	0.1216	0.0632	0.2512	0.1209	0.6177	0.5060	0.3628	0.6327	0.1425	0.5855	0.4344	0.2976	0.5799	0.3576	1.6576	0.0295	0.4092	0.7570	0.0945	1.0500	0.1171	0.1177	0.1463	0.1831	0.1480	0.5490	0.4943	0.1417	0.6723	0.4079	0.0688	0.1115	0.1976	0.3825	0.6427	0.1579	0.0391	0.2749	0.8036
HECW1	0.1015	0.1468	0.6758	0.3260	0.1177	0.3807	0.6585	0.4497	0.0047	0.8323	0.0610	0.1826	1.0338	0.0963	0.5787	0.2065	0.3650	0.1963	0.4171	0.2576	2.8181	0.3568	0.0494	1.4889	0.3431	0.2420	0.2100	0.8359	0.1107	1.1729	0.7406	0.4137	0.2346	0.5255	0.1386	0.1641	0.5459	0.0901	0.3097	0.0177	0.7658	0.1791	0.3497	0.3086	0.0878	0.4162	0.3844	0.1536	1.0387
MAD1L1	0.1497	1.7106	0.2877	0.3563	0.1454	0.1779	1.0774	0.3364	0.1079	1.4051	0.3294	0.2854	0.2592	0.1638	0.5577	1.0243	0.5396	0.4786	0.2251	0.9607	0.6395	0.2371	0.1904	0.1883	0.6265	0.3865	0.1759	0.2685	0.1536	0.2552	0.7137	0.1772	0.1931	0.2205	0.4231	0.8034	0.3613	0.1005	0.1416	0.2251	0.4350	0.1582	0.4362	0.3742	0.5964	0.2317	0.1235	0.2292	0.2284
LASP1	126.2423	106.1220	119.6139	119.6272	132.7975	131.4180	148.9070	107.7463	84.7282	132.7092	124.3815	65.6509	187.6750	95.6418	112.5056	151.8837	109.5075	97.0719	142.8094	238.3142	98.7392	78.1414	86.4212	92.1640	183.4927	138.1091	109.2438	154.6705	59.9376	225.4921	250.6819	89.6184	88.4912	158.4981	94.0588	120.1771	198.8658	121.7576	165.4504	95.1040	136.6896	43.7907	147.0332	100.4383	92.6870	175.5058	321.5859	104.5396	128.5418
SNX11	22.7358	46.1696	22.7293	20.9970	19.3388	22.8158	25.8121	24.6894	23.3808	20.9746	20.7011	24.7952	34.6875	17.7225	19.4227	20.2261	35.6510	25.7925	18.7520	29.7417	23.3890	15.4587	17.6309	13.9463	35.1025	20.7720	24.3299	21.9493	15.7906	24.4772	27.5735	16.1476	20.0077	26.9978	18.1903	23.9209	19.8913	25.1409	28.6716	14.6049	25.6152	8.6425	22.4389	17.6393	12.6461	21.7982	16.9892	23.1497	26.9836
TMEM176A	118.6577	41.1068	98.8152	163.0686	62.7589	204.9635	128.9366	191.9271	78.7192	85.5327	150.0215	116.7260	109.0085	147.4181	63.4107	49.5094	154.7819	134.2404	66.8028	62.7157	167.6618	100.3241	109.7103	109.2180	33.7276	127.7501	28.8836	123.1260	290.7010	230.3170	200.2456	169.5056	158.9236	47.4637	64.2417	142.4187	67.3749	174.0999	243.3215	47.0603	174.2401	43.0813	149.6666	172.2073	45.6992	110.7418	213.9965	54.1213	219.8843
M6PR	56.1137	89.8531	84.4608	62.2374	55.4851	41.4171	70.3983	94.7861	68.8744	70.0391	49.5340	13.0457	44.0410	44.3418	33.3574	142.3594	39.6819	89.6725	45.3986	103.6831	56.9551	29.8728	31.1249	29.7147	37.7306	61.1714	31.7746	43.7987	25.6891	94.3628	62.7594	42.8417	52.7620	66.3899	64.0353	45.3476	100.8789	32.1532	61.6605	33.5648	50.3041	27.4254	56.7957	34.5184	45.7040	62.4121	22.8061	37.7988	54.4125
KLHL13	3.1943	0.8789	3.7396	1.0486	3.0647	0.6447	1.7584	5.0245	1.0709	2.8489	0.7389	0.1379	1.7612	2.2154	1.4435	1.1826	0.9877	4.9474	0.7769	2.2162	2.2689	0.6465	0.4558	0.7521	0.8829	2.3043	0.3370	1.8113	2.3056	0.6795	0.2463	0.5870	3.4089	2.1686	1.4063	0.8141	0.5171	0.3122	0.9637	2.2034	0.2654	1.4221	0.6979	3.5264	2.0443	0.9044	0.3197	1.7399	1.5025
CYP26B1	2.2903	3.1152	0.8755	3.1094	4.4015	1.5870	12.2027	9.6680	8.6359	1.8231	0.8140	0.7543	8.3378	0.8656	2.2841	2.9534	3.8341	2.1034	1.4681	6.0511	2.0652	0.9002	0.8234	1.1248	2.9606	2.9012	1.4965	2.8858	2.8782	4.8755	1.3083	1.0983	5.9407	2.5329	4.0608	5.0270	1.3329	0.8035	1.7211	1.0227	0.7615	0.8605	0.4859	1.5076	0.7668	0.8610	0.2162	1.8720	0.6199
ICA1	22.5845	11.6549	15.5586	16.6057	36.6288	30.1771	22.6046	20.1458	44.3736	26.4908	45.5630	22.0854	35.9080	52.0975	13.6433	17.0650	34.8548	29.0660	26.6170	33.3452	10.2644	25.6654	30.2334	23.6616	53.4179	23.8761	25.9724	24.0117	36.2428	21.9728	42.7110	38.3266	22.5845	22.5960	29.3751	18.0576	36.2055	44.3446	34.8138	31.8435	48.5606	21.0189	25.7146	19.4758	37.7076	34.5247	38.5682	33.9856	29.8818
DBNDD1	36.3363	4.2098	16.8841	8.7368	8.0377	14.3232	8.8327	5.1929	9.6917	4.0412	20.6361	16.4160	7.4287	7.9425	6.1201	5.2539	42.2030	6.0790	7.7815	23.2132	3.7719	15.0873	19.3002	13.6300	30.1455	10.9914	22.0371	5.8277	6.7049	14.7998	22.0142	21.7322	5.6314	21.5351	15.7487	8.1981	10.9515	26.2777	14.7214	16.4680	18.7672	5.6398	20.2222	14.0068	10.3555	14.8904	31.7161	10.1335	4.9204
ALS2	9.0183	6.6461	11.9776	7.8722	11.8103	7.1549	6.6028	12.3315	7.4262	9.0512	10.5271	4.3357	9.4034	10.2538	7.2955	6.9215	10.0783	12.8221	7.5215	14.7953	9.6036	6.0334	8.4894	5.9445	11.4881	9.7571	5.5206	7.7103	5.2950	9.4583	15.5622	8.9341	11.8006	8.2370	21.1913	6.9735	12.8815	6.6449	8.7528	6.6995	8.8512	4.9563	5.5136	5.3629	5.5041	8.2360	10.2952	8.7364	12.6761
CASP10	11.3740	28.2986	13.7023	9.9000	20.1434	14.8458	13.4975	25.0332	1.9214	13.0653	19.3856	10.6056	10.4751	14.5762	10.9152	9.9305	16.6241	11.6247	9.5484	19.3443	8.3273	14.4960	9.6233	8.4072	15.0375	11.2355	14.8750	13.4640	4.0033	10.9798	16.5366	15.8325	7.8598	14.9026	18.6235	15.2581	15.5773	10.6566	16.0557	12.9778	21.0844	6.4058	13.0273	9.9643	8.8159	14.9951	25.7675	14.7060	13.4295
CFLAR	19.1942	44.5123	22.3806	18.9286	23.0471	30.8164	23.2064	39.8221	5.9015	17.3199	22.6122	12.5384	19.7322	20.8992	20.5092	30.0868	17.8700	19.7634	25.4237	21.9832	20.3881	14.6230	16.5947	14.0814	25.3960	24.4708	24.6669	17.1684	7.3377	19.5496	23.1777	17.9331	20.4964	22.0602	48.9748	21.1576	34.7573	13.3148	17.2367	16.6930	12.1826	12.3837	15.5715	14.3058	15.6951	30.9445	22.3223	23.7107	31.5133
TFPI	18.7151	6.0253	17.7158	25.5065	21.9700	35.4117	19.7190	12.0336	1.8042	23.1551	33.4411	11.4668	34.7561	12.3173	12.9547	31.2787	22.2549	44.1768	13.7087	24.9507	18.8412	20.6997	25.5141	15.7637	56.5975	30.9442	10.6475	16.8144	5.8346	18.8758	13.0132	17.3762	20.2181	36.9071	19.6114	16.6266	27.1544	22.0096	40.7515	19.5048	19.7295	8.9260	18.2202	27.5177	16.5541	32.7113	13.6708	22.6530	21.1143
NDUFAF7	10.5776	18.2621	9.3362	9.9533	13.8307	9.8423	13.4346	10.7730	6.6436	7.8372	10.9017	9.2871	11.0037	10.1392	12.0225	12.0100	12.4221	14.2931	9.6586	14.3380	13.7281	10.6750	12.1118	8.3466	15.7499	11.0050	9.4594	11.3117	5.3389	8.7007	10.5907	9.6134	11.3799	10.0281	11.7289	9.2237	15.0256	7.7437	12.4618	10.9005	10.7373	6.1236	10.5021	8.6256	8.6819	10.0963	10.3410	9.8697	16.0712
RBM5	26.8327	70.5451	23.3951	21.1045	25.7822	27.1123	33.9480	21.8823	16.2368	15.8572	45.9576	14.1447	20.3222	19.5249	29.0740	19.9339	30.0340	27.6823	20.0022	13.0432	29.7207	23.6325	31.9471	13.8226	42.2056	21.8997	20.4250	19.7105	26.1105	13.5157	22.0559	11.7992	27.1553	13.9094	29.2766	19.1332	35.2597	20.4734	26.9864	21.8699	17.6944	18.0775	20.0954	14.0379	27.7077	23.3706	9.2735	24.4546	32.0224
MTMR7	1.1053	0.7919	0.9924	0.4893	0.6312	0.4874	0.5813	2.4161	20.6219	1.9918	0.6302	0.2383	1.0482	0.3532	0.6217	0.8229	0.9151	10.5694	0.5593	1.2111	1.2992	0.5444	0.4967	0.3931	1.2532	1.2795	0.3397	0.6114	4.3272	0.3425	0.3862	0.4253	8.0492	0.5321	0.8482	0.4995	0.3216	0.7914	0.3062	1.3098	0.3243	0.5554	0.1552	0.8210	0.3701	0.8372	0.4142	0.6676	0.6871
SLC7A2	42.6522	4.7172	32.2305	9.8973	4.9145	4.9119	8.9775	27.1260	318.9335	50.8044	12.9606	1.2616	16.3133	3.5945	6.8510	110.9522	21.6271	186.2440	15.4612	24.9318	19.3957	7.7281	3.1888	5.8563	7.6244	44.0627	3.0011	3.7434	111.4462	4.0852	1.6761	5.9308	53.1261	4.0645	8.7570	16.7980	9.0197	10.4204	1.9340	23.5754	2.4014	28.0522	5.6937	18.8573	24.1179	8.7555	5.9056	14.7669	9.9419
ARF5	194.4169	92.5841	158.6324	175.8275	121.4116	107.9209	136.1913	119.6428	157.7084	140.4597	192.1220	179.4246	167.7642	160.6716	188.1448	205.8754	168.4221	164.1325	201.5050	186.0748	160.4245	149.6475	164.7087	157.9539	199.8755	157.3853	188.6815	138.0017	179.0043	203.3848	183.0755	156.6635	131.4431	175.5338	195.9622	141.9660	151.2233	232.1221	278.0422	144.8930	123.2206	85.4405	180.2532	190.6512	122.2824	190.5053	175.2509	175.2077	156.8173
SARM1	2.8106	3.5421	2.7105	1.4042	1.4955	1.1148	2.2293	1.6967	4.4621	2.1269	2.1086	0.6255	1.8141	0.9666	1.8484	1.9287	1.4241	2.5782	1.8704	2.2415	3.0367	1.2505	1.3945	1.6056	2.6854	2.8025	1.6953	3.7507	4.6326	1.9347	1.9847	1.4765	3.2386	1.1124	1.7469	1.5190	2.1932	2.2069	2.7006	1.4211	1.1531	1.7932	1.2391	1.5428	2.2719	1.6191	1.8550	2.1881	2.6856
POLDIP2	133.6361	83.5533	114.7901	90.4219	118.6861	102.0382	77.0925	119.1005	95.4731	108.1507	109.3408	116.6900	135.5952	113.0150	85.1504	145.5292	123.5478	120.0894	104.4099	144.6097	87.8105	95.4167	107.8775	94.5845	198.3073	119.7375	139.0440	110.6982	117.9404	144.8183	108.2204	139.3707	91.3850	125.0929	126.3169	94.1670	145.6653	154.7513	137.4194	114.2937	119.8359	61.6913	157.9140	108.5431	89.7148	108.5883	124.7559	113.8374	110.9355
PLXND1	57.5654	45.7515	61.7817	77.5800	31.3939	49.7044	53.2091	61.3925	17.2966	59.2868	27.6580	18.7830	43.6545	17.8722	80.7062	46.3995	69.2004	57.1199	35.4464	57.9937	89.9427	30.1672	30.0934	45.1831	63.7628	51.9421	42.9451	41.9022	44.4386	80.0005	30.5808	33.3745	61.7168	64.4179	53.3477	77.5405	72.8048	22.9751	24.0790	18.2979	38.2688	17.7574	34.5260	47.2430	61.3040	35.6168	27.0196	47.0298	37.4779
AK2	34.7708	34.5688	34.1840	27.7459	35.8113	28.6481	30.6450	36.2300	38.5849	37.9963	30.9735	42.5956	30.5077	24.6262	26.8009	31.4193	33.9974	52.0311	25.3482	44.0767	27.2284	30.3400	30.2026	29.6802	36.3951	31.3935	40.6527	29.3633	17.5089	25.7937	26.2945	30.5568	33.2701	33.3193	31.5282	30.4620	36.5763	33.1280	39.7697	36.1681	33.9605	14.8769	34.2077	31.1839	21.2549	35.1376	34.6540	36.7284	35.0129
CD38	2.0028	32.8055	3.5219	2.0961	7.1740	3.1068	16.8770	20.9842	0.4078	8.1483	1.1742	5.7373	1.0761	0.3338	2.1382	2.5796	2.6314	5.3069	2.2379	6.3222	3.8301	1.8168	0.5395	0.9550	0.5872	4.0610	1.3913	4.0839	1.0885	2.1145	0.3623	0.5604	2.8341	4.6857	1.5260	8.1643	0.5378	0.2408	1.1734	0.6760	0.9829	1.1222	2.3308	2.8527	1.3681	1.7763	0.8743	3.3021	2.4793
FKBP4	38.6570	19.1279	38.3592	39.8144	57.6152	32.4332	34.3696	36.6612	80.3194	40.4343	61.8048	59.4260	67.7852	57.8026	19.7367	177.0700	62.8527	55.8983	47.7200	167.5702	27.3203	32.4975	53.5384	36.7322	35.9228	49.1376	58.8351	35.7905	41.3024	87.2990	84.8856	91.2528	49.9841	65.6169	99.7005	37.1486	175.6746	53.5185	69.8752	73.0037	63.2231	33.6655	113.7019	39.7546	35.9447	62.9830	39.5770	33.6400	77.1635
KDM1A	52.6921	41.6412	47.7695	40.1799	40.6073	48.1749	50.8345	39.7358	42.5318	41.6901	49.8195	42.9733	52.1258	28.5687	50.5520	38.7251	223.5744	63.6603	43.3954	58.9279	47.5406	41.2322	26.1257	24.6596	61.8496	40.8792	31.6259	35.9580	25.6491	55.0501	34.5204	36.1448	46.8312	43.8064	46.0468	44.5029	62.8219	48.6684	74.8556	39.7969	54.6869	21.8392	95.7259	39.8853	41.6871	53.4146	45.9909	39.3886	42.8227
RBM6	52.1686	110.0893	38.6345	40.3032	35.2937	38.8899	53.0007	39.8845	23.6363	23.9853	77.3378	38.1721	34.8701	47.3213	46.1638	30.2344	45.2229	43.3786	36.9830	18.0416	49.3012	37.3779	52.5099	27.3241	71.4899	35.4839	29.4964	38.2450	44.9093	24.4966	43.0609	22.5515	33.2578	24.8145	43.9354	34.3620	72.6325	35.3136	42.1209	35.1201	26.7389	26.9905	30.9202	27.0278	45.7584	34.5393	15.7887	50.6458	49.8440
CAMKK1	7.2335	7.2061	6.0937	7.1783	5.4020	5.1264	5.3200	6.1569	13.2192	6.5033	4.0962	1.9431	4.1285	2.8565	6.1642	3.0320	7.3107	12.5244	4.1186	6.9549	14.6888	5.0512	2.8241	3.6025	3.7411	5.5092	2.7125	4.5589	14.7884	4.9032	4.5935	3.7224	12.0047	4.5236	4.1476	6.4675	5.7575	3.5903	2.2044	6.7209	4.1104	4.2739	2.4009	5.9072	5.0562	3.6067	3.2089	7.3461	5.1755
RECQL	14.6903	32.0144	26.1274	17.4921	22.9528	17.1246	31.7937	32.6863	9.9462	35.7532	9.2572	2.1840	16.4889	7.5818	17.2411	34.2739	14.4533	31.7384	17.8835	44.5422	30.1479	8.1056	5.3044	12.5076	15.8491	19.3522	9.2231	16.8599	6.2028	36.7282	17.2443	7.5590	24.6719	21.9869	17.9773	24.7228	21.8360	4.5972	14.5367	5.6767	10.5520	7.5535	15.9687	9.2696	10.9936	14.8191	10.8345	14.5041	16.2981
VPS50	6.6434	11.2750	8.1895	5.6953	9.3643	7.1904	7.0719	10.7137	16.6603	8.3248	6.9101	2.9788	6.1878	8.9590	5.5602	4.3252	6.3917	9.9432	6.5916	10.4601	7.4168	3.9158	5.4720	7.1627	10.0040	6.4208	6.4341	8.9424	6.8080	7.3013	7.3837	5.8561	9.4539	6.8162	7.4776	6.5740	13.4471	5.9637	9.4888	6.3560	5.6698	3.8999	6.3954	5.8343	4.6326	7.4832	8.9335	8.5071	8.4453
HSPB6	5.6485	5.5018	9.9864	41.5672	47.0200	2.2382	23.8177	8.8006	3.4325	34.7660	4.9660	6.6224	12.7725	6.6843	29.2877	2.1015	19.2756	46.2616	9.3056	9.0309	116.0761	6.6628	4.0421	13.2758	2.6275	24.5354	4.0951	18.0177	52.9545	7.6838	4.8774	8.4704	32.3035	7.7436	8.6376	20.2862	10.2057	3.6017	14.7654	7.2943	4.5282	12.6064	6.9009	59.1057	9.4634	5.7192	4.3651	20.9017	40.4586
ARHGAP33	6.9781	14.3377	3.3170	3.9957	5.6673	6.7858	10.1032	6.9054	9.6802	1.9152	11.1349	5.3348	4.6984	5.4321	8.9372	7.6576	5.6687	3.3954	6.4683	2.2953	5.9423	4.4979	7.0657	6.4591	13.9462	5.5137	8.1861	3.4448	21.1206	1.9671	8.9981	6.2343	11.2093	3.6271	5.5702	3.5007	7.6540	4.0187	4.1580	6.3379	4.4098	3.8155	3.5153	2.9540	4.2538	8.2943	4.9468	7.3756	5.0604
NDUFAB1	70.6490	52.8034	63.1853	77.6079	88.4625	68.0823	71.6449	74.0948	80.7820	76.5078	72.1549	135.6891	85.3482	79.8480	90.0980	130.2717	67.4167	92.0822	95.1251	108.8274	85.6645	64.3460	61.9670	63.1617	48.6076	75.9371	94.2533	92.8822	54.1535	102.8170	88.4327	107.9054	107.6914	96.8913	168.0580	103.5432	60.4039	84.9608	99.9405	84.9959	93.5328	41.1113	121.6248	88.4099	52.7722	76.4745	103.9850	93.1569	76.5620
PDK4	14.6899	170.4917	69.2293	170.1948	97.6080	54.5959	46.1703	75.6347	453.3131	135.0698	53.9283	4.2381	64.6466	16.4322	56.2447	13.2845	98.1837	1069.1445	72.6410	94.5728	147.1915	27.3789	40.5354	47.1011	25.0048	183.6516	10.6517	44.6666	583.6437	28.6159	15.8552	16.4913	405.1428	70.1486	29.6181	291.5744	18.9207	16.6014	28.2836	50.7915	53.6789	160.2375	14.0531	75.3192	62.5506	21.7837	7.8456	40.5165	42.7792
SLC22A16	0.3408	0.1190	0.4140	0.3991	0.0108	0.2058	0.6252	0.2322	13.3486	0.8234	0.2467	0.2288	0.3597	0.0808	0.1173	0.0682	0.1427	0.9000	0.0793	0.3460	0.3314	0.0878	0.4184	0.2157	0.0644	0.1480	0.0488	0.2409	0.2210	0.2362	0.0652	0.0328	0.2163	0.2167	0.7417	1.3127	0.1180	0.0676	0.0374	0.1136	0.2013	0.1464	0.0367	0.1775	0.0298	0.1979	0.0163	0.1237	0.0746
ZMYND10	3.0826	1.4485	1.4398	1.0795	1.7610	0.6957	0.6855	0.5566	0.5402	0.5275	0.8046	1.9521	0.4865	0.2459	0.9516	3.2089	0.9646	0.8114	2.4412	1.0165	0.8963	0.7517	1.0423	0.2244	2.0470	1.3674	0.6164	0.5295	21.1381	0.4334	0.8599	0.4877	0.8392	2.9312	0.6408	1.0052	1.5425	0.5259	3.7979	1.3144	5.5988	0.8099	2.6296	3.2414	1.1093	2.0076	4.1281	1.0275	2.7910
ABCB5	0.0989	0.0804	0.2309	0.8935	0.2135	0.2605	0.2995	0.1692	0.0070	0.2652	0.1409	0.0669	0.8983	0.0341	0.1782	0.0345	0.5870	0.2412	0.0502	0.1007	0.8991	0.1111	0.0558	0.2311	0.1359	0.2706	0.0550	0.1335	0.4598	0.0427	0.0551	0.0969	0.3373	0.1937	0.0696	0.5207	0.0664	0.0071	0.0474	0.3090	0.0243	0.1067	0.0077	0.3597	0.0692	0.1323	0.0207	0.2386	0.1469
ARX	0.2940	0.0000	1.6883	0.4137	0.0675	0.0774	2.7772	4.5413	149.8337	5.0565	1.6205	2.1203	2.7834	4.1315	1.3831	0.0855	3.0874	37.8352	0.4729	4.8800	9.6810	2.6610	0.0276	0.7079	0.4445	2.0112	1.1642	2.1348	240.6976	0.5503	0.2864	6.9108	83.7228	0.7838	4.0583	0.4564	0.1727	1.6546	0.1175	8.4410	1.3888	1.8867	2.1404	1.8711	0.6923	0.7864	1.1264	3.5026	0.2184
SLC25A13	26.5170	20.3780	32.2349	19.8458	38.0443	27.1073	19.3065	28.3490	26.7653	28.9337	21.9305	14.5712	29.4554	29.5297	18.4015	19.5308	22.8342	31.0500	23.3132	50.5095	23.7626	19.9014	17.4382	25.7426	35.0688	27.3996	19.3893	34.9811	15.2799	27.7121	26.3905	20.9235	29.5766	30.8144	29.0730	26.5983	48.0048	21.0812	28.0367	21.0953	32.1387	12.3327	21.9837	19.0522	16.4909	31.3185	33.0222	29.2872	33.0453
ST7	10.1647	5.4718	11.2166	11.4277	11.2618	9.7808	7.9308	9.4701	18.0558	10.3258	10.1650	9.1584	12.9224	12.1068	13.9155	8.3927	11.5613	15.6848	11.3890	8.5500	10.1836	9.9040	8.6084	10.4022	11.2600	11.2948	12.1143	10.9349	15.4354	12.6034	14.7100	13.1315	11.8043	11.5259	11.8532	7.6220	8.3708	10.7497	12.5874	9.9674	9.2085	7.0350	8.5551	9.9914	8.9732	9.7169	9.9484	10.7895	9.4972
CDC27	24.5642	28.2627	28.3196	22.3739	31.1763	27.1187	27.2615	32.5892	29.4460	37.5891	20.1319	13.5459	27.6511	23.3297	29.0327	23.8053	39.8563	44.6151	26.1785	39.1414	30.9243	14.2868	18.4947	18.3851	47.6830	26.6157	22.8536	22.0356	17.5003	30.8278	24.3920	20.4796	33.0265	28.7098	30.4680	24.0045	32.3251	14.7331	21.6099	15.9350	17.3823	9.8517	24.7125	19.4761	15.4720	23.8074	23.1961	26.2308	28.2440
SLC4A1	0.0325	0.8709	0.0225	0.7408	0.0082	0.0627	0.0258	0.0161	0.0254	0.0165	0.0111	0.0000	0.0457	0.0154	0.0536	0.0312	0.0000	0.0327	0.0454	0.0364	0.0722	0.0223	0.0504	0.0000	0.0737	0.0000	0.0248	0.0230	0.9147	0.0000	0.0000	0.0000	0.0072	0.0097	0.0628	0.0241	0.0150	0.0000	0.0143	0.0096	0.0658	0.0913	0.0280	0.0000	0.0568	0.0126	0.0124	0.0135	0.0000
CALCR	0.2168	0.1322	0.2189	0.0963	0.0598	0.0762	0.1564	0.9082	0.0770	0.2005	0.0806	0.0163	0.0832	0.0000	0.1302	0.0126	0.0990	0.1454	0.0367	0.3975	0.3504	0.0677	0.0204	0.1229	0.0298	0.1826	0.0753	0.4738	0.3360	0.0624	0.0151	0.0000	0.2262	0.2124	0.0191	0.2049	0.0546	0.0313	0.0693	0.0701	0.0665	0.0493	0.0509	0.1807	0.0414	0.0153	0.0000	0.0491	0.0690
HCCS	25.3989	28.1396	26.1375	25.7821	38.6173	31.5659	30.2889	31.9555	17.9294	38.7691	28.4823	32.2899	32.1436	33.9235	21.4719	22.7851	35.8593	36.5409	30.9611	51.4490	21.6550	21.8296	22.6553	19.6476	20.8369	29.8147	31.7605	33.6461	17.9552	38.7048	39.6127	25.8051	30.1035	42.0107	47.3065	30.6711	19.3803	34.0011	46.2677	28.4569	36.7710	12.3826	34.9323	23.3291	13.1556	29.2099	40.0126	31.1128	32.1746
DVL2	22.1958	23.7853	22.8988	18.9084	16.6014	15.1685	23.8580	22.7104	33.1927	16.0689	13.5113	9.8881	17.9840	17.7560	26.3666	19.4752	14.7032	24.9218	12.3077	18.6072	25.4200	15.3044	8.9734	17.1932	21.1643	21.3494	12.8137	17.2699	16.1255	22.0468	12.3188	12.2776	24.2189	15.6246	14.8098	17.2447	31.6802	14.0779	18.8884	14.1709	14.8087	11.3544	20.3115	20.1670	15.7140	17.8397	14.3827	21.4450	27.0387
PRSS22	54.7770	0.4681	26.6331	95.7240	47.6531	76.7482	53.4162	21.0295	3.4642	14.9853	174.2095	101.0026	63.0834	53.8010	49.8546	171.0780	80.8592	21.8893	40.3764	58.2094	6.7494	99.6002	94.5117	55.1279	103.5540	64.7877	68.4580	42.1240	5.0714	36.9057	184.3166	66.7347	24.9167	69.2037	53.8872	26.8520	142.1273	121.6677	165.9328	68.6156	183.4022	23.2052	147.0663	28.1071	69.5107	155.1615	91.9712	74.6201	65.2800
UPF1	53.1342	67.2300	49.3567	52.7164	56.8853	50.6271	61.3184	59.0372	47.5371	47.0137	73.2059	47.3573	44.5527	66.3537	42.0934	46.7410	49.5786	43.0518	55.0279	57.9405	49.9570	40.3957	48.5601	39.8870	77.1724	54.4423	49.9962	51.1996	50.6401	75.1685	68.9471	53.7607	98.5173	38.5932	64.8602	50.6765	91.2437	77.7149	72.9431	41.4864	64.7453	34.8606	62.4734	47.8027	43.1520	52.2884	71.1399	55.5119	57.8025
SKAP2	25.9736	60.4160	42.7403	44.0348	26.2182	45.0010	69.6237	61.4088	19.3959	56.1058	36.2654	17.6402	38.9330	46.5542	23.1614	28.2445	46.2367	39.1963	44.1794	96.0114	44.1358	20.8293	16.8821	30.5379	90.0341	29.4397	17.6535	35.5990	16.6035	63.9627	60.8732	43.1289	47.1101	46.0594	41.3652	41.1937	78.0221	23.4483	61.7684	30.3197	35.0640	16.1092	39.0498	24.6099	60.9958	54.1416	41.7436	41.8490	51.5538
SLC25A5	440.3446	341.9465	428.9745	318.9748	501.9691	329.7802	393.0800	599.2371	634.6484	437.0546	380.0795	530.0959	352.5104	606.2651	263.7734	342.9721	427.3649	500.0449	428.8273	754.0755	294.5313	280.7749	205.0367	225.6999	228.5927	361.3700	346.2346	682.4711	311.6769	486.3411	606.3697	498.9577	300.3344	406.9313	628.6747	378.6115	687.2435	338.6531	515.5634	382.2188	500.9183	275.3156	573.9535	351.7355	643.0059	237.7982	519.7990	490.0128	322.9240
MCUB	22.1245	37.1444	21.8744	28.1107	17.1846	27.0907	35.9326	20.7362	14.4143	43.7212	24.4975	28.9620	16.3417	7.4157	27.6845	12.4542	22.4188	36.2031	37.0396	41.7236	42.9901	15.8340	20.5943	15.7214	26.9351	24.2576	29.1981	15.6385	10.7233	29.2355	13.5645	9.3325	19.8713	26.0626	20.8988	31.2516	12.9459	16.4260	21.3991	12.4849	22.7023	5.6747	17.3377	23.4731	9.8670	16.5686	22.5680	21.9425	24.5666
HOXA11	0.0312	0.0348	0.0649	0.3048	0.0000	0.0301	3.5123	0.5252	0.0000	0.0000	3.0378	3.1181	3.2913	3.3122	0.7897	0.0998	3.0279	0.0000	0.0290	1.2226	0.0231	0.7708	0.2579	2.1863	5.7987	0.1444	2.5498	0.2204	0.0231	2.5927	0.4057	1.4878	0.9635	0.2613	0.3317	4.4219	0.0576	0.5692	13.1003	2.2542	0.8838	1.4805	0.1880	0.0260	6.3092	0.5795	0.0000	0.8794	9.3542
POLR2J	69.1027	60.1186	53.5953	88.5619	59.8557	60.1591	64.4079	59.1201	90.6085	46.7952	93.3535	135.2710	85.1439	96.7550	77.8408	95.9806	71.5178	41.5602	75.2712	47.3369	55.5530	90.9717	94.2217	93.9301	80.2322	58.3095	96.8353	95.1707	108.5289	99.0278	83.0701	100.9645	58.8583	73.8192	105.6807	68.1749	57.6669	134.5513	81.5154	78.3225	71.2506	34.6496	93.4610	87.0271	59.5578	93.6451	62.2221	85.0794	67.6795
DHX33	10.2510	14.8588	11.6865	9.7205	15.7241	8.2209	11.2554	14.6569	9.0427	11.3187	12.2917	4.0157	8.4775	14.9843	9.8776	8.3015	9.2665	19.6869	9.0769	15.3315	14.5046	6.5647	18.5170	10.4944	12.5197	11.0517	7.7457	9.5425	10.3359	10.3485	12.0272	11.1523	13.6497	7.9336	14.9473	10.8766	15.5550	6.8350	10.1464	9.3281	5.9666	7.4905	11.5260	7.5249	8.9178	8.7721	5.5634	10.1359	18.2075
MEOX1	6.9410	25.8040	25.4948	10.8009	18.9941	1.1725	8.0730	10.6387	5.3745	26.2453	7.4000	2.5206	8.9356	9.3571	8.0876	5.0210	8.0245	12.8989	5.5359	26.4974	9.7293	9.3180	0.8365	9.3837	3.1057	16.3951	1.8077	3.6962	5.5595	1.6020	1.7629	13.6527	14.9058	6.9485	6.4419	5.0606	4.8559	3.5820	7.1671	4.0389	1.1552	9.4304	1.7153	26.3559	3.3339	3.5427	14.5009	20.2654	4.8682
THSD7A	2.1949	1.3198	2.8990	3.4578	5.7364	1.3176	3.1977	2.2198	1.3874	4.8603	1.6146	0.2015	1.5337	1.3082	3.7507	0.3074	2.2327	8.7236	1.8806	4.6653	5.3007	2.1716	1.3865	1.9117	5.3114	3.6526	1.6947	0.9427	2.6547	1.6958	0.5658	1.0674	21.1513	3.1290	1.5183	5.0016	1.2523	1.1008	1.5003	1.9779	0.8228	1.3521	1.8966	2.4517	1.9421	1.2156	0.6190	4.7471	2.7576
LIG3	5.4450	7.6045	6.1173	5.1659	6.8961	5.3901	5.7721	6.0368	9.4713	6.4373	6.2759	4.0464	6.5731	7.7456	4.6099	6.8060	3.6721	7.7265	4.8180	8.9139	5.2661	3.8095	3.5877	4.7443	8.1635	6.5351	4.5504	5.2989	7.5259	5.4508	4.2267	7.8440	5.6722	5.7532	5.8899	5.0387	4.9014	5.0537	4.6437	4.2240	5.7247	3.2242	6.7553	3.6885	4.6430	5.7495	12.7936	5.0459	4.6536
RPAP3	15.4793	23.3262	17.6669	11.4178	18.3268	10.3530	18.8052	21.9862	23.1187	17.9914	12.8128	9.9888	18.6089	17.3941	10.9279	10.2176	14.0636	25.4856	11.0676	26.8099	17.6422	9.6349	13.1379	9.8771	8.6550	14.8402	11.0086	15.3619	8.6820	17.1107	17.9554	14.5096	20.4278	12.4207	16.9412	15.8346	20.0052	11.5322	16.8172	13.2092	14.6129	7.5609	20.0808	14.4696	11.5337	16.3216	8.8332	15.3160	16.0154
ACSM3	62.0626	2.1298	52.6733	5.6062	13.8619	1.1561	2.7690	3.3543	2.9614	5.5911	10.3280	1.7492	1.6844	7.7774	3.2335	0.8939	4.9537	2.4673	12.9720	24.9955	10.7620	6.4072	4.8572	2.2706	2.5635	20.7332	3.5570	2.3814	3.4497	1.9306	7.5237	8.8695	6.0655	2.8455	4.2765	2.1145	6.1077	7.0455	1.8701	9.3640	2.3782	12.1088	4.2753	15.6188	13.3992	6.0925	4.6367	9.0725	7.9683
REXO5	6.4179	2.4430	4.6517	1.5832	5.0114	2.5421	2.8905	3.6204	7.0549	2.9241	2.3170	2.0745	1.4815	1.7280	1.6941	4.0824	2.6945	3.3805	3.8647	3.4584	2.6543	1.8488	1.4440	1.2460	3.3056	3.9844	2.4909	2.4757	3.1660	4.2643	2.7272	2.0877	2.0463	2.4961	2.9762	2.0442	2.7287	2.5549	2.2597	2.3872	1.7077	0.9486	4.2712	2.8853	2.0268	1.6930	2.9941	2.7875	2.3867
CIAPIN1	42.0703	33.3429	40.4228	35.1713	36.6385	40.3257	43.9844	33.9776	28.1029	40.5889	35.5810	41.9822	47.5363	45.2863	35.2138	37.5299	45.5110	50.0871	36.5402	62.3501	42.2965	32.6532	30.1605	25.2410	44.0748	38.8488	45.4599	45.3880	20.8777	50.0668	36.9817	35.4792	32.8590	49.9311	48.5862	42.9594	43.0607	35.3423	30.3576	33.3969	42.9982	15.2154	54.0221	37.1126	27.4890	29.9453	37.4206	45.2796	38.1060
SPPL2B	30.3125	57.1939	14.4298	25.5965	29.3900	32.7455	30.0047	15.8102	34.1754	8.5466	57.3709	45.3696	21.0446	62.7484	31.8179	22.0397	27.1381	9.8850	29.2708	6.6601	25.0538	22.7695	42.0126	28.4290	50.4563	21.6629	44.1077	32.2897	111.2139	14.2665	45.9363	44.9261	26.8523	11.3539	37.9519	20.7718	39.2189	42.9339	25.6249	25.2261	33.9144	19.2655	27.0100	23.0191	22.2578	19.2661	30.6197	35.1159	33.8092
FAM214B	25.7459	14.3827	19.4392	28.3845	11.9770	49.9490	72.9849	12.1455	7.3648	15.4971	37.6744	42.6475	25.4096	25.2577	25.1265	11.3996	35.9208	16.2752	24.6183	19.0845	22.9289	17.6327	29.4733	18.7239	25.4417	18.3184	23.7050	20.8560	10.9146	34.6428	47.0839	18.8879	14.0489	21.7694	42.9802	79.8092	48.6064	34.2978	29.3739	21.5364	18.7123	7.2587	20.4272	14.0146	9.9444	22.0169	33.5133	19.4046	15.6043
COPZ2	34.3002	10.4653	43.5006	62.2748	18.6565	27.7876	39.9066	19.0236	3.1713	67.3257	14.7671	31.5138	36.2804	12.6051	134.5091	23.6129	36.7002	40.1689	23.7988	51.3609	167.1085	24.6842	18.4419	36.7271	28.7258	27.0573	24.3366	45.2105	21.7186	53.7553	17.9565	22.2418	28.7231	60.5181	24.0703	45.8297	15.6053	9.5227	28.3027	13.3199	41.6860	11.3963	21.2012	76.5402	11.3663	24.8311	15.5849	36.3285	45.4493
PRKAR2B	15.8571	32.4664	21.7838	34.5827	13.8998	3.0557	11.4312	15.0521	14.8001	11.8979	6.8512	2.1140	5.4139	1.3519	15.7172	3.5378	6.3096	26.7928	8.7649	7.7654	13.9298	5.1087	1.6956	3.4990	3.4542	13.3610	4.3874	10.5597	29.1056	4.9174	2.0476	2.2241	31.8743	8.9178	4.3249	17.0642	9.6266	4.3862	3.1408	14.6604	3.0309	12.2116	4.1535	9.5862	11.1012	9.6166	3.2322	10.3499	5.2425
MSL3	14.9951	42.7781	12.3286	10.0379	13.7871	11.2941	21.9985	16.3440	4.9004	10.3180	9.5077	6.5824	10.2276	7.3926	13.0897	12.8893	11.6040	14.7348	8.8359	13.1312	14.2147	8.3500	9.1925	8.1278	9.8809	12.8077	8.9095	9.8833	7.9408	9.3803	8.4349	4.9772	10.4648	9.9117	7.3827	16.0605	10.8335	7.1460	11.8697	7.5940	7.8904	5.0505	7.4307	9.4261	6.1545	8.0390	8.3208	10.6582	8.4431
CREBBP	18.7495	41.5306	26.5037	15.6102	22.0179	17.1333	39.4712	19.7794	14.1955	23.1507	22.9702	7.4914	12.3642	20.2131	16.4579	22.1631	13.2682	22.4992	17.8997	26.4106	21.8974	11.5557	11.0659	14.0908	15.6562	24.8741	12.8487	22.1123	13.3221	19.9729	18.1527	16.4682	27.3375	20.8309	11.6223	27.8435	50.5698	14.2151	27.4322	13.8334	14.9343	15.0180	26.8407	13.9413	19.4351	22.3110	19.3975	17.2858	20.1710
TSPOAP1	8.8134	35.0281	6.1330	2.6848	5.3788	1.9552	5.9008	6.3858	14.9368	1.8360	9.0556	2.0834	2.2728	2.0306	6.2840	16.2564	3.1870	5.2533	3.7291	1.8868	5.3860	4.2852	8.6265	4.4177	3.9773	7.0135	3.8142	4.9383	21.4156	2.2626	2.7351	2.8118	9.4508	2.2350	2.9825	1.6710	6.5438	3.3118	4.4766	5.9019	2.2142	6.1996	3.3037	3.0818	6.4975	2.7387	2.6039	7.4250	5.5444
MPO	0.4248	2.3729	0.7699	0.5767	0.2027	0.4103	0.7300	1.1339	0.0184	1.2001	0.3537	0.4485	0.1993	0.1119	0.3897	0.1057	0.2568	0.8862	0.3296	0.7401	1.6081	0.2592	0.3171	0.1838	0.2497	0.4098	0.1803	0.6005	0.0525	0.6166	0.1806	0.0363	0.3437	0.4661	0.6390	0.6482	0.0654	0.1124	0.3318	0.1398	1.7835	0.0737	0.1626	1.0817	0.0991	0.2558	0.1266	0.2544	0.2479
PON1	0.2819	0.0350	0.2392	0.1276	1.0127	0.1210	0.3478	0.1862	0.5874	0.3823	0.4481	0.0518	0.5290	0.0891	0.2414	0.6818	1.7305	6.7008	0.2625	0.1053	0.7657	0.7313	1.1980	0.5369	0.0474	1.0879	0.4309	0.1771	3.3895	0.0496	0.0959	0.7714	2.1983	0.1312	0.1515	1.6046	0.4627	1.1934	1.0737	0.8538	1.6910	0.3131	0.7283	0.0522	0.9649	0.4851	0.2160	0.2858	0.8409
GCFC2	6.4914	10.2322	9.4985	5.3995	8.1288	4.5920	7.2276	9.2316	9.5365	8.6485	6.1245	3.8154	5.4039	9.3063	6.6606	6.6525	7.8187	16.2571	8.7974	7.8004	9.0861	4.4780	6.5366	4.9263	8.2702	8.9614	5.7408	5.6116	7.3069	4.7420	9.8549	9.1933	15.3547	6.6485	7.9579	5.4867	7.1037	5.6599	7.1916	7.5932	3.5989	4.6263	6.6526	5.4863	5.5366	5.7813	5.3127	5.4851	7.5767
WDR54	14.5332	17.2811	12.9039	14.7623	13.6366	15.9540	14.7910	8.5580	27.0650	12.2888	11.1926	27.2023	23.7786	7.2786	16.7402	55.8569	19.7862	18.2191	17.6363	35.4839	12.8185	11.2010	19.9392	7.2294	41.9130	12.5002	16.7927	19.1013	44.4035	34.1773	18.8513	18.1455	16.9252	25.2734	11.0636	13.1511	26.9938	14.2907	24.6990	15.2339	27.6878	5.3051	29.1502	17.7792	12.9121	15.0262	23.6138	12.9495	12.7053
CROT	9.3145	9.2154	11.6820	8.2117	29.0820	7.4516	12.2780	13.3137	20.9603	11.7790	8.2522	5.0258	12.2872	10.7136	7.4851	17.4930	10.6139	13.8664	9.2164	12.3839	16.4399	6.9561	10.9886	12.8766	14.3335	14.8532	5.1952	19.2450	6.0759	8.6950	11.6690	8.7962	11.8701	9.6336	13.6975	8.0532	8.0140	9.0324	12.2572	8.9745	9.2087	4.7778	11.6507	10.9013	6.8008	12.1920	10.4951	11.6365	15.8895
ABCB4	0.8077	15.9799	0.5831	1.3072	0.6365	0.5409	5.2194	1.2857	5.7388	1.8184	0.8511	0.9345	2.5765	0.4085	2.6680	0.7239	1.8661	2.8960	0.4513	2.6480	2.4810	0.7173	0.8349	1.3256	0.8629	0.6234	0.3868	1.9032	1.0536	2.0894	0.8655	2.4366	6.8451	1.1860	0.5208	4.0298	0.5170	0.4701	1.0790	0.8870	1.0247	0.5315	0.7790	2.0465	0.6032	0.6171	0.3549	1.3131	2.3758
KMT2E	22.3782	45.9117	33.7734	24.4027	31.3234	24.9517	35.2805	34.9838	19.6936	31.6706	29.3721	8.0398	18.7186	29.3856	23.3399	22.9899	27.0293	38.1690	24.2734	42.2852	24.2968	15.4342	19.7243	18.5798	37.1575	25.4804	23.9348	30.5299	16.9821	25.2584	27.0581	23.2785	32.7774	25.8154	25.9222	24.4392	32.5355	14.9523	26.2036	22.6676	9.4669	14.3297	17.8579	13.9652	17.8979	29.6664	28.9421	21.7593	30.0352
RHBDD2	184.2559	66.4560	142.0412	161.5791	77.1408	156.8784	122.5296	80.5947	865.3194	128.8262	170.4035	217.4407	153.0000	105.1522	113.8371	280.7953	203.1125	227.4272	146.3132	150.9412	131.4507	137.6077	126.5632	107.7001	195.0583	149.2060	149.7984	132.2824	493.2204	216.0527	140.5158	146.1048	195.3751	198.4611	146.6053	105.9748	260.5555	199.0828	272.8815	142.0451	319.4020	52.2330	169.5773	142.3303	163.4909	238.1709	125.9228	150.8873	151.9784
SOX8	2.2716	13.5223	3.5285	1.6987	3.4238	2.0502	8.5953	16.8974	0.9602	3.6173	3.2852	4.6929	3.5112	3.4433	3.5056	1.3707	3.6158	1.4858	4.1092	1.4391	2.7584	16.7862	2.1941	2.3498	1.3512	3.9015	1.4086	2.4217	1.9182	0.7224	2.0379	9.0269	4.4461	1.0921	4.4478	7.3264	0.7219	4.0639	1.1128	7.4359	2.0606	3.4313	7.2792	4.7330	2.4246	2.6095	21.5580	14.6248	4.0640
IBTK	21.3827	23.2613	28.9233	15.6994	38.9393	18.6707	21.6241	30.7692	33.0626	36.6044	22.5194	8.5193	15.7441	36.3465	21.0096	10.1743	20.8465	40.7754	23.5288	37.5044	25.3981	12.2828	19.2507	17.3340	25.2260	24.4557	10.4971	20.9371	11.6946	20.8849	24.0295	15.0295	32.6066	20.0419	35.3675	20.7788	17.7299	13.9402	15.7471	17.7714	16.0457	13.3875	24.8899	15.9114	14.2278	22.2917	17.4963	18.7642	17.7490
ZNF195	6.5100	10.4895	6.6550	4.1740	6.0710	7.5784	6.7025	6.6010	5.1197	5.1035	8.1627	3.7410	9.5314	9.7121	5.5400	5.5231	10.9459	6.8055	7.2797	7.3518	5.2064	4.5431	9.3370	4.9662	7.3169	6.1460	5.4473	4.7523	2.9549	3.2865	11.0312	7.8864	4.9625	3.0626	3.6703	3.9783	7.8663	8.7034	5.7089	6.8640	4.3929	3.4319	6.5972	4.9399	6.8363	7.0876	7.5424	7.5745	6.1966
MYCBP2	8.5641	46.7256	17.3968	10.4238	15.0459	7.0298	27.4271	21.9954	16.1199	22.6481	7.4974	4.3795	8.4473	8.2352	9.5265	10.0646	9.0728	27.3526	9.8701	25.8192	19.1038	6.5344	4.9293	6.2335	9.2794	12.4637	7.5987	10.0792	7.7902	9.5145	7.9572	8.0526	24.2813	9.6311	10.4525	17.1106	14.4466	6.6896	14.2388	6.8388	6.8083	7.1159	9.1408	9.3373	7.6138	10.4161	8.5887	11.0411	11.8857
FBXL3	21.4545	26.2574	25.2046	16.6715	21.8305	16.4279	24.8445	18.6159	20.8982	28.5697	16.0336	7.2024	16.7348	13.0844	16.4341	12.3108	16.7177	30.5245	18.2364	26.9568	29.8839	8.5285	11.8542	12.5899	23.0458	19.3360	10.8401	20.6272	12.7798	14.7718	16.3214	16.9986	29.8931	15.2411	14.0715	20.0933	23.4320	11.9026	19.6515	15.0469	11.9930	11.7860	12.8126	19.1746	11.8660	16.4478	16.8000	19.1407	19.8932
ITGAL	11.1716	120.2086	15.0057	12.7567	5.9760	3.8467	40.1087	25.2623	1.2196	13.4914	5.7882	9.1271	2.6717	1.7204	11.3617	5.1745	6.1728	10.8410	2.5457	12.1309	11.5500	6.8306	2.7125	5.1204	0.6251	12.1418	3.4561	9.0953	1.7510	5.6658	2.5444	1.6752	8.4242	10.2869	4.5942	12.7791	3.1936	1.3193	7.5195	2.6298	4.2191	3.6001	6.9243	13.1502	4.3949	2.0580	0.8017	8.2230	3.9887
PDK2	8.8388	8.4476	9.5779	8.6745	15.1088	4.2024	8.9895	5.3656	8.0350	11.6826	8.1871	3.0925	8.2423	8.5696	6.8673	7.6739	10.2380	9.1608	9.1512	19.6989	6.7949	6.4971	5.8182	3.9227	8.5096	10.0562	4.1851	11.1833	10.8690	10.7212	12.3886	8.4289	9.3467	8.1763	4.7228	9.9615	13.7627	12.1947	9.0516	4.7053	15.4190	12.6016	13.6893	11.5884	9.6279	8.8225	11.2257	10.1194	10.9735
ITGA3	102.8534	11.1757	53.7009	79.9016	77.8271	336.1096	122.6497	23.2811	33.2508	37.5607	152.2792	164.0712	222.3761	77.6982	34.6000	749.6385	316.2373	62.1605	312.0950	126.5896	23.7743	145.6141	177.0479	102.0315	645.8363	244.0476	339.9312	136.9149	34.3728	395.7261	169.5471	161.1201	58.4090	208.6547	244.6410	74.5370	728.5530	196.8566	321.9642	55.6095	249.4972	23.7531	377.7517	76.1876	145.3245	358.3505	136.8676	100.0894	169.6732
ZFX	9.4402	26.0649	15.6309	6.6319	15.6557	10.8527	12.7619	15.1649	9.3186	16.0563	9.1224	1.8113	8.3727	8.2188	10.6371	10.2348	9.4205	14.3590	10.7115	11.9051	11.3653	4.5341	6.4830	8.0284	8.0757	14.1059	7.3547	9.0749	12.1022	11.3257	6.8939	6.5770	9.1991	11.0463	8.4528	13.5998	7.8984	7.8651	8.1752	6.5867	5.3696	5.7879	5.5832	9.4181	5.3322	7.4805	11.6090	7.5013	10.1693
LAMP2	96.6920	34.1055	130.5438	73.1035	91.3102	53.8042	75.6260	130.3462	85.9399	79.3899	39.6056	28.6622	52.8590	38.6006	57.2001	58.1853	67.8222	110.3298	59.4038	105.9632	82.5559	37.3973	27.4726	33.3562	49.8679	103.7198	36.6776	55.1145	40.7799	75.3100	60.7817	46.6263	69.9047	83.8732	50.2954	55.1477	100.1339	38.6830	53.2897	52.2365	45.6819	30.5858	42.9147	72.8252	50.4297	62.3944	66.2302	63.2397	50.0501
ITGA2B	0.2631	3.4943	0.1725	0.3095	0.3839	0.2682	0.2434	0.2896	1.0962	0.1784	0.3584	0.2536	0.1645	0.2079	0.8367	0.3087	0.2691	0.3038	0.1497	0.0900	0.4222	0.2208	0.3021	0.2846	2.3199	0.5752	0.3239	0.2273	2.2529	0.2430	0.2908	0.2474	0.4322	0.2362	0.2827	0.3146	0.1484	0.2668	0.2440	0.3117	0.4241	0.1917	0.2894	0.3654	0.1637	0.2263	0.1232	0.3636	0.1876
ASB4	0.1084	0.0404	0.4641	0.0736	5.4404	0.0349	0.2723	0.6982	2.5413	0.7352	0.0985	0.0149	0.6103	0.0000	0.1194	0.1735	0.3630	3.6715	0.2356	0.2631	0.6291	0.3226	0.2241	0.1971	0.2459	0.4602	0.0829	0.1788	3.4284	0.0429	0.0000	0.3337	5.1044	0.1081	0.2097	0.2549	0.1668	0.3729	0.1747	0.7923	0.5609	0.4515	0.0467	0.1355	0.5187	0.2239	0.2492	0.1499	0.1687
GDE1	49.0092	20.0388	59.5504	41.6359	63.7185	38.5653	51.3990	47.8217	37.1953	43.3694	40.1409	31.3181	55.4151	38.4403	36.0286	65.9978	44.9105	52.7097	43.4646	65.3665	43.0425	28.6387	25.7702	20.3964	37.8914	37.4218	41.0011	48.7663	23.9292	64.5839	41.4856	21.8552	34.5097	48.5311	57.8120	39.7768	72.2996	55.0875	69.7654	24.6128	54.0395	17.5168	51.7194	38.3961	39.3938	50.4244	44.4538	30.6789	42.5981
REX1BD	32.1218	41.9856	16.6072	38.9166	15.2788	21.0574	27.7301	22.2717	20.1202	6.2280	30.3927	82.1413	19.4227	23.9764	53.6611	38.3747	22.1132	7.1855	29.3362	5.8631	39.1918	30.0739	29.6299	35.1978	26.7630	26.4392	38.5275	28.0278	31.7116	23.6171	39.3432	31.8056	17.4252	11.8955	40.0197	27.1468	38.5872	46.7160	33.3950	22.8071	46.8666	18.7862	33.3578	33.7054	24.7003	19.8817	28.3971	49.0040	29.5097
CRLF1	1.5990	0.9089	1.6746	7.3807	0.4393	6.6382	2.0470	1.5980	0.5699	4.6508	4.2997	8.6928	17.0539	1.4365	5.9918	20.2018	15.2389	9.3490	3.5003	2.1524	12.4463	0.8667	1.4498	7.3425	9.0755	6.2352	1.6935	6.6028	8.2537	11.8838	3.9290	4.0152	6.1907	4.7513	8.7086	15.3279	13.2586	0.6902	3.9693	5.1859	0.7193	3.3997	2.5363	19.0306	54.0454	7.7106	1.6981	5.1884	12.5075
OSBPL7	13.7788	25.3845	10.3205	10.8525	21.7261	49.8585	29.9441	11.1918	12.8237	16.4881	65.9468	41.5156	37.3373	44.5454	17.5689	11.4875	58.5999	11.2609	36.1094	14.5121	10.5626	43.9648	40.8426	22.6614	50.9282	13.0337	28.2495	20.9290	16.4630	9.7173	83.9882	26.1962	12.1241	12.6883	27.0311	13.7647	31.7408	64.6095	19.0772	15.1803	28.0303	10.2294	22.1267	12.1696	11.1712	22.4552	37.4287	33.9170	31.4704
TMEM98	73.9237	8.6950	67.0518	51.4068	50.9693	17.4202	39.4414	15.4996	166.6529	168.0883	40.1162	23.9203	74.6523	97.0383	50.7387	20.3892	30.4751	42.2758	39.9687	76.4416	73.5709	45.1824	45.2962	50.5622	25.4711	48.2601	15.9037	52.8419	21.7508	39.1466	42.2587	34.7962	38.4637	39.2110	33.1935	46.3757	15.6568	101.3840	21.3084	39.4182	45.7687	37.2787	24.1937	91.0300	25.0730	34.5512	111.6528	70.2160	77.2559
YBX2	0.2157	0.2209	0.2869	0.3806	1.9792	4.9994	0.7270	0.1513	0.1545	0.0000	0.3061	0.0594	0.0253	0.3579	0.2572	0.3336	2.2415	0.2410	0.7029	0.4932	0.2396	0.1851	0.0372	0.0560	7.1459	0.1873	0.2609	3.4300	0.1865	0.0712	0.3301	0.6085	1.5230	0.1398	0.2260	2.1615	0.9955	0.1854	0.1106	0.6070	0.1819	0.2021	2.4297	0.3595	0.3523	0.5705	0.1377	0.3428	0.1888
KRT33A	0.0000	0.0714	0.0000	0.0000	0.0000	0.0000	0.0000	0.0633	0.2994	0.0000	0.0000	0.0000	0.0000	0.0000	0.0703	0.0000	0.0000	0.0000	0.0000	0.0000	0.0000	0.0000	0.0000	0.0000	0.0000	0.0000	0.0000	0.0000	0.1420	0.0000	0.0000	0.0000	0.0000	0.0382	0.0000	0.0000	0.0000	0.0000	0.0000	0.0378	0.0000	0.0000	0.0000	0.0000	0.0000	0.0495	0.0000	0.0000	0.0000
MAP3K14	19.0455	38.9325	17.6134	10.3108	11.7648	6.4250	24.6452	30.5725	7.6984	11.6499	11.6738	8.8459	7.3153	8.5503	10.2663	26.6112	13.6310	12.9683	7.2880	17.5997	14.7381	10.3547	7.2249	4.8159	7.9474	16.6425	12.4781	12.6317	9.5444	6.9998	7.0916	7.0060	14.2263	8.0239	9.3587	17.0611	16.3479	9.4167	10.6857	10.1363	13.9318	6.8982	10.2294	12.4584	10.2082	8.2658	3.1618	15.6989	10.3179
ABCC8	3.6960	0.1847	10.7993	4.3087	0.1770	0.1086	6.7914	38.6152	210.0472	35.0111	6.0806	1.9232	17.0089	2.2886	7.3161	0.0931	16.6585	155.0342	4.7777	21.3668	32.4509	12.0033	0.0615	6.2066	4.1583	19.2048	3.4509	0.8740	637.0961	0.2618	0.8653	6.0853	144.8034	0.8271	16.3250	0.1325	0.4944	17.7527	1.8886	40.0933	5.0104	7.5174	2.8866	5.9954	2.7403	2.2065	3.4755	13.4191	0.2161
CACNG3	0.3908	0.2911	0.4521	0.1768	0.0000	0.0000	0.1377	0.0430	0.0339	0.0000	0.0296	0.0000	0.0000	0.0412	0.0000	0.0000	0.0363	0.0291	0.0404	0.0243	0.0322	0.0298	0.0000	0.0000	0.0656	0.0503	0.0000	0.0000	0.0000	0.0000	0.0000	0.1336	0.0192	0.0780	0.0000	0.0000	0.0802	0.0000	0.0000	0.0772	0.0000	0.0814	0.0374	0.1809	0.1216	0.0000	0.0333	0.0360	0.0000
TMEM132A	50.4600	4.5895	40.0699	26.0695	6.6241	45.1683	25.2029	9.1254	17.6027	9.7528	16.6806	23.4490	23.6379	6.9555	34.8962	65.8185	19.4998	12.4759	30.6108	23.1278	29.6722	18.9181	19.1838	13.3971	41.5330	40.2155	35.0627	20.2760	13.5004	80.2385	17.2520	12.6089	8.3986	32.5081	14.3746	16.1570	37.9726	10.6977	20.9870	9.5933	17.2335	5.8899	32.1694	27.7406	31.6812	24.9658	14.7207	17.5948	18.3501
AP2B1	100.0935	80.1902	114.8701	128.1015	145.4925	131.5618	97.5756	88.9807	113.5243	124.9490	120.3804	87.5145	136.6454	119.0452	83.0903	178.9485	349.8120	171.6924	140.4141	202.0186	96.9293	89.1801	88.3546	72.3876	204.2805	130.9288	104.9596	99.7041	98.4145	185.9510	131.3213	106.1085	117.3643	171.3837	141.1785	91.9899	212.3193	101.8830	149.3312	75.6526	127.1904	44.1648	168.7264	95.3630	83.4447	111.0420	209.9517	110.9451	120.9108
TAC1	0.3403	28.5167	0.9786	1.2672	2.8488	0.5635	0.0000	0.2408	0.1899	5.4888	0.6292	0.2410	0.9578	14.8916	0.4282	0.0622	0.6918	3.5534	0.3169	1.1164	1.8005	1.3352	4.4724	0.1515	1.7639	4.7839	0.6687	21.0305	0.5405	0.4235	0.1860	0.2993	2.7466	0.8147	0.5642	3.1040	3.5454	0.4244	0.1709	1.0082	1.2794	0.5770	0.2093	3.8491	1.6337	0.7152	0.2608	2.7016	16.5125
ZNF263	17.0282	24.9508	15.8172	15.1731	14.9977	15.8696	19.8573	13.3030	11.0497	17.6769	20.0919	15.0380	16.7742	19.1316	16.8447	38.2763	17.2889	21.8697	18.4102	18.8700	18.7847	13.5126	12.0790	11.7057	14.9743	16.7485	18.3069	16.8415	15.9631	9.9738	19.7680	18.2652	24.3374	15.3882	11.4775	19.0882	26.9988	20.5815	24.0361	17.2754	16.9726	9.2083	22.6212	16.8783	14.8968	20.0989	19.1236	19.9882	16.3250
CX3CL1	125.5577	5.8666	83.1224	40.8946	24.6061	202.8366	35.6219	45.5385	41.2213	23.7066	29.9284	58.8302	24.5062	10.3298	36.8240	278.5520	35.2309	32.0637	57.1512	69.9374	24.6806	32.8501	38.3677	19.7340	25.7777	67.5926	281.7184	24.2330	43.3139	108.6991	16.6948	21.3422	17.7576	93.3498	16.2742	30.5843	112.7350	26.5779	19.9684	33.9003	46.3535	14.2372	22.1261	66.8169	26.1814	38.5147	48.7196	37.4809	53.4954
SPATA20	57.4674	30.5965	33.5363	52.0707	50.8997	66.0352	45.7546	41.1748	38.8687	21.0649	55.0836	51.3931	65.0046	60.1774	51.0125	86.8614	58.8846	37.1869	41.8804	23.9055	40.5916	28.9216	80.9536	75.3699	86.0302	44.0873	116.8250	43.1004	54.1837	48.8021	70.2420	72.2207	28.6066	47.1905	73.8872	19.8906	58.4342	96.9874	57.7837	32.8770	35.3164	30.1616	27.5290	54.0681	34.3361	48.1303	49.1967	65.1512	60.2497
CACNA1G	0.0993	0.1571	0.1550	0.6401	0.0919	0.0799	1.0957	0.3729	0.1486	0.4123	0.2141	0.0957	0.1513	0.0314	0.9654	0.0688	0.2077	1.2037	0.1078	0.1066	1.2928	0.0738	0.0428	0.2578	0.2251	0.2490	0.9545	0.2105	0.2575	0.1506	0.0696	0.0764	0.8288	0.0842	0.1600	0.2395	0.0687	0.0656	0.1236	0.0392	0.3349	0.0620	0.0570	0.5032	0.0347	0.1089	0.0951	0.1578	0.2317
TNFRSF12A	248.7667	4.6986	147.4978	318.3579	67.1410	432.5709	160.4024	60.6872	10.4350	87.1005	220.3712	450.3956	269.5673	94.2254	206.7813	218.7067	164.2839	116.3339	191.1083	139.5329	235.5425	154.3388	287.7105	161.8228	299.3022	228.2297	575.9890	322.4079	40.0044	228.8929	328.3741	146.3043	78.2850	449.8408	233.8815	134.8689	298.6699	368.4295	307.6599	167.6069	407.4875	42.6400	250.5441	161.6479	172.7973	425.4123	206.9774	213.4189	107.4484
DLX6	0.0483	0.0540	0.0000	0.0197	0.0000	0.0233	0.5174	0.6941	0.3775	0.0246	0.0165	0.0000	0.0680	0.4353	0.0798	0.0619	0.0607	0.0486	0.0000	0.0812	0.0000	0.2322	0.0000	0.0000	0.0365	0.1398	0.2585	0.0512	0.9848	0.8226	0.0000	0.0000	0.2346	0.0434	0.0935	0.0179	0.0223	0.0383	1.1891	0.0716	0.0163	0.0604	0.7073	0.0201	0.0338	0.6173	0.0740	0.1002	2.2841
MAP3K9	3.5144	4.9251	3.5776	1.3465	3.6661	2.9466	4.3598	5.0163	12.1489	1.6404	4.1336	1.2216	4.8322	2.2495	1.2725	6.8136	8.5945	6.9213	4.0860	2.4839	1.3240	2.0116	2.1741	1.2930	13.5925	3.5084	3.5380	3.8283	5.6525	2.7030	5.1687	2.5752	4.1967	3.5512	8.9877	2.0254	13.7710	3.0933	6.4845	3.7068	2.5483	2.1199	4.6985	1.1761	16.7145	8.8918	2.0596	1.7668	3.7490
RALA	71.5097	27.6195	77.7258	86.3995	90.2689	101.8858	65.7759	73.9332	43.9158	68.6191	62.8609	61.1292	127.5992	54.4726	92.3028	48.7236	169.6415	74.1974	108.0133	92.8903	71.3477	53.5546	54.4937	66.0328	136.7961	57.2626	63.6380	76.5667	31.5921	99.4929	81.1260	43.6651	54.9854	97.5945	98.1481	68.0405	88.1674	64.6911	59.6996	51.4375	94.6254	23.6071	79.2187	53.4730	57.7630	55.2604	58.3404	67.8357	60.9638
BAIAP2L1	37.7739	1.7553	27.2391	48.6577	55.3272	99.3995	24.8124	27.0498	17.1441	33.4516	118.3715	91.9031	58.0168	100.4432	24.4822	74.3318	75.0137	21.4402	69.3353	83.2892	10.3837	48.8851	98.8441	64.2185	113.1948	57.0803	67.7714	85.2987	17.9770	69.1586	122.5531	51.6530	16.0323	61.9954	80.4264	23.8908	182.5908	109.4371	95.7553	74.3978	425.7385	20.8039	59.7913	34.9203	41.5646	83.9729	71.4479	50.3740	51.8877
KDM7A	9.1324	16.9464	12.7339	11.1767	12.8000	11.4010	16.2259	15.8972	10.1794	16.1675	16.4327	4.7010	6.5570	18.2891	9.9376	7.5390	11.8637	17.7410	11.1319	17.3475	14.0221	8.0803	8.5774	8.3449	22.4471	9.4730	12.7842	13.0107	9.5244	6.3319	22.0353	10.3810	21.0315	9.3964	15.5270	9.9492	13.5837	7.2974	12.1289	9.8389	6.4679	5.2337	9.8509	6.2871	6.0765	18.1552	6.9501	9.5472	10.7111
ETV1	9.0026	3.2786	14.6853	11.2326	13.2803	10.4260	7.6967	9.4850	9.1237	11.9302	6.1858	3.8484	14.4353	2.5941	17.8700	4.2113	5.1951	19.9796	13.3482	12.8523	13.4969	4.8915	7.1044	11.3423	16.2404	12.5063	3.5456	8.6578	14.2937	15.5115	8.7916	8.9661	58.6433	12.6308	7.9196	4.6528	23.9407	4.0191	8.1174	5.4573	10.2747	3.7637	5.2550	8.7221	3.8118	8.5187	9.7636	8.8739	4.8800
AGK	7.7185	13.0051	8.4038	5.9894	7.6763	8.2367	8.3252	7.3385	9.7996	6.5845	7.9400	3.7742	7.0953	5.7997	6.5792	8.3427	7.1380	9.1359	6.9409	6.6499	6.6566	5.5026	7.8898	7.5705	12.0099	6.3323	7.8366	6.1157	6.3663	6.0440	8.1465	6.8377	6.6177	6.4123	10.7605	5.2508	6.8307	5.7060	7.3442	6.2192	2.9927	3.7183	6.3850	5.0774	6.1607	6.9221	7.6254	7.4794	7.2834
ALDH3B1	17.7113	14.7782	16.6886	25.3345	58.0163	110.5758	24.4694	26.3265	2.1984	16.3537	47.9617	52.1904	64.3791	63.4205	15.9321	66.9725	44.1069	14.6563	69.0218	30.2227	13.4632	42.7526	34.9656	30.5300	132.2267	29.8976	55.0690	51.2480	11.9534	172.3716	58.9423	91.7514	28.5247	62.7891	104.4613	16.8138	93.7853	101.3683	79.1313	21.7253	58.9010	13.0180	65.5689	37.7083	111.0569	138.4862	60.6183	34.1615	97.7470
TTC22	9.4385	3.8804	7.3836	6.5900	27.3075	26.8493	7.9940	10.4573	18.1221	9.7249	19.4283	18.4352	17.5374	14.3756	4.4536	7.9862	10.7960	9.7266	13.3038	22.7695	3.0164	15.8602	20.1739	15.9361	38.3597	14.4585	19.4003	18.1180	7.8734	14.2681	9.1106	16.8950	8.1094	17.3625	13.3167	10.0406	16.4830	31.7043	45.8805	17.5925	21.4415	8.4231	18.0844	10.2272	10.1737	30.8561	31.8511	12.7648	23.6546
PHTF2	12.7839	25.6303	15.9569	15.6045	7.9655	13.2961	17.8516	20.5000	33.6878	13.7667	5.4429	4.7252	9.6725	4.3546	18.4525	8.8983	9.1294	20.3727	8.9460	18.3471	23.2381	5.1886	7.0250	8.6090	16.4160	10.3418	7.4372	10.4107	22.8446	15.8245	7.8613	5.0373	16.3624	15.5962	9.6916	11.4205	9.0820	2.4372	10.3470	5.5099	7.4962	4.1795	6.0595	7.8063	6.4360	12.8276	4.2119	9.9803	9.7865
CCL26	9.5898	0.5291	4.3556	11.3799	0.1196	5.1459	5.8222	2.1699	177.6038	4.8169	11.0493	8.7073	4.8317	2.2455	3.9105	3.1831	7.7298	4.9222	3.0868	11.0071	10.6111	2.8452	3.0594	3.4125	4.4746	8.0865	1.6285	1.8411	50.0147	4.0312	4.8931	1.8221	3.6056	6.1647	75.6842	6.1527	0.6558	2.0672	2.3932	1.8941	2.3967	1.8490	9.6850	3.4535	5.0559	6.2335	1.3608	3.7314	2.4874
FARP2	8.9827	9.7580	10.2836	9.0862	14.1047	11.5738	10.8824	18.1544	8.2898	12.9243	13.5049	5.9919	12.0053	17.5809	6.6188	7.9523	9.9427	10.2645	11.1796	18.9364	7.9491	7.0624	9.2072	7.8277	12.6431	10.4057	7.9752	10.2342	3.9919	12.6665	18.9760	10.1882	10.8078	12.8424	7.3094	11.0373	11.3877	12.0108	16.4864	9.8727	9.6647	5.1773	9.6201	5.1502	7.0630	10.3631	19.3443	9.2900	7.7738
USH1C	15.8009	0.2275	23.9271	29.8204	104.4519	76.0788	30.8405	19.6896	99.0815	35.4748	83.4058	114.4984	79.1753	154.8023	21.6760	0.2933	55.3471	40.4704	41.7537	171.4109	12.0433	65.1530	78.8036	71.2230	36.4344	34.5605	68.9070	86.4102	55.0937	37.4008	131.9098	116.9427	58.8264	30.0058	41.2642	37.6237	52.2035	116.9196	53.0561	66.2199	40.6221	22.5299	39.2106	51.7838	10.5390	14.3237	161.2328	71.1008	98.6316
GGCT	26.1596	19.9518	26.4222	36.9611	48.7182	16.9455	30.5229	34.6850	31.9433	37.1234	29.7720	50.8712	35.8582	36.8407	39.7247	38.4718	48.0326	34.4534	40.0151	56.0894	39.2563	28.8246	36.4850	37.2183	25.4180	27.9266	38.9036	31.7035	16.1758	38.5342	58.3861	43.1541	30.9280	26.8129	50.4976	32.1745	36.5846	45.4607	40.1533	40.9622	52.4636	13.5366	45.0968	40.7752	29.5725	26.3191	51.6924	39.5827	41.6862
DBF4	4.7457	11.4747	4.5138	3.9690	7.2286	5.6159	8.4621	9.4481	3.7362	6.5219	5.6266	3.9815	5.4039	6.3728	5.1253	6.5048	6.5194	7.9436	7.4044	10.2866	5.9973	3.1838	4.2314	3.7110	9.0913	4.9906	5.7305	5.6718	2.9131	5.2638	8.3456	4.5998	6.0040	5.5396	10.2478	6.5489	7.4408	3.5796	6.0333	5.5379	6.5025	2.1160	6.1921	4.3023	3.3984	4.7263	7.4254	4.8675	5.4968
TBXA2R	6.1238	13.5195	3.7194	5.8996	2.1863	3.4408	4.0165	2.6105	5.9117	3.6833	1.4240	2.7978	5.0132	1.8706	9.7893	2.8270	5.3476	3.1588	4.6057	3.1989	7.5672	2.1023	3.4084	5.9172	4.6289	4.4308	3.4197	3.9747	10.8663	6.7607	2.9293	2.4015	4.1453	4.8280	3.7300	8.8959	1.9568	3.7153	2.7945	1.5700	2.3641	1.3610	1.7239	8.3180	2.4115	3.1686	3.6997	6.9837	3.1614
IFRD1	4.5080	5.0132	4.7962	4.2899	2.7508	5.1376	3.0410	3.1409	6.4354	2.0248	6.1204	4.5608	5.1730	4.0154	6.0883	3.9646	9.2748	3.9200	4.8647	2.3832	3.9789	3.7896	5.4219	3.7990	7.6592	4.9871	5.4974	5.2115	6.7290	1.8098	7.1102	3.7933	4.4025	3.3915	3.8607	2.9480	4.5991	3.0429	4.0730	7.0148	3.1913	4.0597	3.4919	2.8880	4.9994	4.3060	2.3567	7.5217	5.7535
LGALS14	0.0000	0.1029	0.0000	0.0000	0.0000	0.0000	0.0000	0.0000	0.0000	0.0936	0.0000	0.0761	0.0000	0.0000	0.0000	0.0000	0.0771	0.0000	0.0857	0.0516	0.0000	0.0632	0.0000	0.0000	0.0000	0.0000	0.0000	0.0000	0.0000	0.3645	0.0000	0.0000	0.0000	0.0000	0.0000	0.0000	0.3400	0.0000	0.0000	0.0546	0.0000	0.0000	0.0793	0.0000	0.0000	0.0000	0.0000	0.0000	0.0000
COX10	7.0837	6.9097	8.0982	5.6699	8.7251	4.7239	6.4687	6.7494	9.1730	4.8869	4.1710	3.6140	4.9583	7.7108	4.6795	4.7790	4.5063	8.8972	4.3133	6.8721	6.2234	3.4258	4.8517	5.1248	5.2149	8.2861	3.4738	4.9809	5.5969	5.8530	4.9596	4.7401	6.3619	5.8322	5.7308	5.6614	7.4035	4.0479	5.6734	4.9272	3.6494	3.9249	6.6938	4.9796	4.9074	4.1779	4.8993	6.4781	8.4837
GTF2IRD1	16.1492	2.1463	13.6456	16.5034	10.3834	29.9592	14.6577	10.9432	11.7370	10.8767	21.6010	16.3081	25.3574	16.6508	17.1176	25.0941	26.1559	13.9207	27.6426	23.3539	11.7058	18.3955	29.8111	16.3315	28.2671	12.6612	24.5250	22.5672	12.3863	31.3959	27.8270	14.3884	17.7319	15.5441	28.9572	13.4059	60.3997	31.5801	45.6851	15.3736	30.9118	8.2163	27.3929	11.9754	20.8451	25.3252	23.4729	18.4608	23.5727
PAF1	75.8710	81.3759	71.9435	84.2829	69.4256	55.7653	206.0616	64.4472	90.7438	59.8534	79.1788	116.4633	468.8773	70.6218	77.5218	77.0020	141.0204	91.4726	76.4685	101.2434	78.4142	77.8606	67.6176	52.4612	86.0922	78.7390	80.4292	73.3007	120.9455	180.8111	72.1053	59.1490	75.9203	58.0980	72.6698	85.0759	100.8528	82.1887	104.1780	68.5053	121.4899	37.3989	84.6955	95.5056	64.5238	104.3079	85.4365	89.1354	74.6148
VPS41	37.3420	29.9416	58.1687	30.2342	39.7723	33.3818	27.0637	31.0387	65.8090	33.5480	26.1550	14.5150	29.2364	24.3144	24.5642	27.1893	25.9633	38.2446	35.9116	46.6145	33.6561	18.2898	16.8023	26.3631	40.8549	35.0759	20.4296	24.0573	22.7419	34.2533	31.2754	22.2252	31.2291	25.6649	25.8446	23.9367	44.2045	23.7317	27.1663	22.9910	28.1396	14.2996	23.6586	26.5848	27.3149	32.1136	29.9707	29.4933	30.3643
ARHGAP44	6.0356	1.5562	5.3423	2.3200	13.5218	3.0528	2.3440	3.4630	20.3695	3.3147	2.7552	1.1436	2.3119	4.2843	2.2708	0.5315	2.5185	8.4358	3.1759	6.5606	3.2472	2.9487	4.5867	2.4900	3.6309	5.8399	5.4924	4.4871	12.3012	1.8947	1.9065	2.9544	7.0382	2.6130	1.9428	2.0283	3.8903	4.2304	1.7028	4.5496	2.5605	2.6493	2.0143	4.6507	2.1314	2.1500	5.6715	4.5172	3.3973
ELAC2	38.1680	43.0827	29.1014	21.3694	33.0318	18.8403	27.8507	25.4192	42.7861	23.9025	22.8915	19.7433	22.3816	39.1833	22.5886	22.2490	24.9137	36.5861	20.2444	27.0154	28.8174	16.8944	28.4191	22.8810	27.9436	27.5904	19.6385	23.9204	31.6705	27.0133	21.5794	20.1237	24.2281	23.0641	26.9115	26.9683	32.1397	27.7643	21.7814	21.6222	16.6998	15.2892	26.5101	31.2057	20.5626	20.1466	20.7484	29.8032	31.5773
SCIN	2.9567	0.4239	2.4350	3.7263	6.3179	6.4583	3.4581	1.7589	16.0642	13.8424	5.3548	0.7750	1.1888	14.4404	2.9164	4.2482	4.9676	3.6629	5.1730	10.4929	2.8211	3.9324	5.9125	7.7352	5.5954	11.9426	1.6686	10.9301	3.3426	9.4215	5.5614	10.6655	9.8490	3.1792	1.1424	1.4244	3.4365	1.7330	1.6170	4.6109	10.0240	1.7039	1.2822	3.0071	1.6138	1.2084	2.1997	2.6601	11.1719
ARSD	32.6714	10.0986	52.4453	14.8023	70.1166	48.5933	22.8321	23.1260	19.7049	25.2788	39.5258	19.8619	42.2597	42.1388	18.6117	83.0805	35.6961	18.9137	45.7996	23.9309	13.8813	20.3993	19.9834	33.0368	29.3346	48.6976	23.7717	29.0468	16.5318	38.0084	35.0692	42.6258	16.9613	49.3312	30.4513	17.7123	33.1891	67.4672	30.5876	24.9385	31.2071	20.0989	17.4226	42.9068	23.9755	44.9893	92.8762	27.0192	36.7373
PNPLA4	12.2735	10.4687	16.1245	8.8647	20.6341	14.8949	9.0576	23.3763	17.7871	20.0782	10.1395	13.5095	15.3147	10.3898	10.0207	29.6619	15.0322	17.2622	24.1526	14.0486	9.6876	7.4219	7.6926	10.6446	6.1973	17.2311	10.2741	9.5377	52.3173	13.9500	14.2679	11.2662	13.6453	14.7644	19.4684	12.3364	5.6763	28.8745	12.9526	9.2385	19.2974	6.9813	12.5857	18.3430	6.7475	11.7513	30.0273	9.6535	10.1959
MYH13	0.0544	0.4710	0.1322	0.0886	0.0481	0.0788	0.1079	0.0943	0.0000	0.1107	0.0278	0.0562	0.1531	0.0387	0.6738	0.1132	0.1366	0.2006	0.1266	0.0305	0.1914	0.1587	0.0281	0.1589	0.1234	0.2047	0.0935	0.1057	0.0302	0.3661	0.1041	0.0837	0.0600	0.1709	0.0658	0.1212	0.1130	0.0324	0.0837	0.0483	0.2019	0.0255	0.0586	0.1020	0.0095	0.1053	0.1250	0.0790	0.0794
ADIPOR2	38.4107	35.9783	45.6166	51.2521	51.5267	41.1118	41.7537	38.7329	47.1406	51.6706	46.8581	36.2937	54.4757	63.4853	31.1638	129.0535	48.4598	64.0529	55.9167	97.7457	40.1342	33.9983	41.6509	23.1839	56.5154	49.9528	40.7073	60.2934	37.6922	56.8856	85.0806	50.7025	42.2797	67.4542	71.0648	51.9355	89.4952	47.1269	41.9117	37.9064	64.1866	26.9554	51.3030	33.3208	44.4078	60.5642	28.0650	32.1539	58.0443
CDKL3	0.5286	0.7973	0.4220	0.2584	0.4139	0.8169	0.4402	0.4321	0.8054	0.2151	0.5041	0.2184	0.5951	0.4762	0.4656	1.2351	0.3319	0.6026	0.5168	0.4737	0.7244	0.5626	0.5737	0.3500	0.5994	0.2448	0.5453	0.4110	2.0176	0.3349	0.5664	0.5288	0.6883	0.2689	0.5624	0.4513	0.6588	0.3147	0.3717	0.3132	0.4280	0.3302	0.3186	0.2423	0.4071	0.7367	0.4861	0.6577	0.5861
UPP2	0.2815	0.1572	0.2931	0.1146	0.1280	0.1903	0.2009	0.0976	0.4178	0.1718	0.1917	0.0233	0.3565	0.0267	0.2169	0.1261	0.0471	0.0566	0.1048	0.0000	0.1042	0.2126	0.2618	0.3070	0.1277	0.3258	0.1721	0.0597	0.8136	0.0223	0.0646	0.0866	0.1988	0.1853	0.1633	0.1672	0.3378	0.2011	0.1237	0.2835	0.0950	0.1231	0.0485	0.2346	0.0985	0.1743	0.0431	0.1868	0.2300
PRSS21	1.0578	1.3710	2.8784	3.7914	8.4859	35.5155	22.6205	5.1562	0.0000	0.4304	1.8160	1.3637	13.3978	8.6675	2.8884	0.1625	7.9690	0.3972	0.3940	24.2670	3.0088	55.4912	37.0018	7.7132	7.9322	12.2952	1.3257	2.5123	0.1254	0.4356	93.4953	69.8115	0.2054	78.8352	2.3325	13.7278	15.0384	1.1754	38.9354	15.6446	28.8668	2.2997	198.5389	4.5139	7.3168	26.1771	37.1563	9.0896	15.0633
MARK4	19.6196	11.2607	18.3147	20.9932	13.1959	16.2568	15.1848	14.4512	16.8336	11.2307	17.5990	17.8454	12.7580	11.3960	20.6239	20.3718	13.2928	18.3132	22.6940	21.1082	20.0806	16.3818	17.5914	13.8227	30.0390	20.0928	16.7320	15.0700	29.4152	20.7736	21.2561	15.2615	16.2540	13.4936	21.9977	15.6240	31.1440	18.9060	23.5071	13.7070	22.7994	8.8427	22.4397	15.6010	20.3272	30.1401	19.8052	18.8239	17.2078
PROM1	84.0897	0.1621	103.4999	27.8845	100.2828	19.9762	9.3486	71.5050	1.3778	46.7272	16.2864	8.5223	67.5242	15.0938	8.9216	2.3435	26.4299	15.8596	34.6612	82.6396	11.1940	39.4444	36.3646	37.8311	25.8336	70.8208	45.4864	30.4684	0.3061	65.4366	60.2757	62.6138	55.0763	56.3664	4.1126	25.5962	20.2977	50.1473	26.1025	36.8229	29.9984	23.9016	16.2330	42.8827	56.0330	24.9062	87.7134	67.8096	125.0637
CCDC124	129.1799	63.9913	90.8171	154.3707	71.6863	115.2855	84.8149	67.9867	86.4050	37.5117	115.4789	145.5053	79.8240	103.6404	134.3386	92.4762	117.0202	39.1791	116.9294	37.4656	104.3704	93.7201	114.5185	98.6414	183.8545	89.8559	119.5849	104.2018	155.2333	163.9889	105.1971	115.7571	68.7604	80.6429	125.5615	92.3697	146.7265	172.0422	124.4087	80.9950	124.1272	48.2060	157.6638	135.0982	74.2291	89.5845	100.6351	128.7535	74.8041
CEACAM21	4.3362	36.3124	6.7213	7.0301	2.0842	2.6431	12.6889	10.4688	1.1184	3.2972	2.4664	2.9918	1.6589	0.7586	6.2111	2.6410	2.8896	4.5451	1.5289	7.3800	7.1098	2.9484	0.7398	2.0989	1.1456	4.4351	1.3190	4.3148	2.0281	7.4006	1.9655	1.4255	4.5896	3.0488	1.5879	6.8135	1.7877	0.9021	2.3310	1.0976	4.0908	1.5780	2.5739	6.8769	1.5326	1.1083	1.8710	5.3423	2.9974
PAFAH1B1	27.1310	38.3960	37.2502	26.1816	31.2367	22.0779	31.9077	33.3579	41.5031	32.9010	17.8482	12.8955	23.3216	26.9501	28.0548	22.9659	24.2375	45.8985	22.7480	41.0056	40.2731	14.3086	18.5294	17.5711	25.2824	28.7499	16.3359	30.2077	26.6834	30.5381	21.6948	12.6506	32.2327	26.3192	21.4808	26.9221	42.0512	18.4725	22.6652	18.8617	17.8877	12.5463	18.0800	21.2716	18.3041	22.0692	15.9126	24.6681	31.1310
NOS2	1.3055	0.6553	0.9325	0.4624	1.1087	0.4386	1.5457	3.9645	0.4730	0.8083	0.4640	0.2189	0.2396	0.3050	1.3124	0.4360	0.4751	0.9896	0.7047	10.3741	0.6727	0.3118	0.4889	1.0317	0.9439	0.4819	0.2458	1.7519	0.1542	1.3484	0.7530	0.5241	1.0021	0.3624	0.7319	1.1378	1.8689	0.4205	0.1663	0.3475	8.8605	0.5792	1.1405	0.6307	0.7020	0.4834	0.1160	0.4237	5.8742
DNAH9	0.6534	0.0659	1.0811	0.2681	0.3301	0.0522	0.1948	0.1217	1.9500	0.1799	0.1908	0.1259	0.3180	0.0326	0.2001	0.0283	0.1645	0.5139	0.2562	0.1348	0.3675	0.1248	0.0406	0.0995	0.1188	0.3981	0.1952	0.1042	4.6352	0.1323	0.0451	0.0605	1.0365	0.2264	0.0855	0.2225	0.1406	0.1560	0.0648	0.3784	0.0995	0.1719	0.0635	0.4954	0.2683	0.1446	0.1280	0.3301	0.0401
KIAA0100	32.5907	48.9133	49.9262	33.3479	35.1633	27.4730	36.4331	44.6587	50.3354	52.3141	33.1273	17.1273	40.1038	19.5359	28.1304	54.1330	35.3692	62.6915	34.1421	54.7488	42.4777	19.6784	28.1055	22.4317	58.7975	42.2170	25.2839	33.8759	28.7644	48.0082	36.6806	26.0577	47.8216	48.2000	38.8690	38.7597	48.2284	32.4632	57.8480	24.4120	19.6377	14.7725	33.0244	25.5764	34.4545	35.5374	31.7287	24.9596	38.5132
SLC13A2	0.5676	0.0288	0.3044	0.8196	4.0533	0.1744	0.6344	1.0480	0.1613	30.9654	2.7593	0.2132	0.3994	1.7371	0.1988	0.0165	6.3707	1.0726	2.4985	95.8010	8.1410	2.3383	21.1211	0.7436	0.1950	5.1970	1.1041	142.6265	0.0956	0.0613	0.9281	4.4472	0.5808	2.4397	0.2994	0.2107	0.3334	63.4564	0.0453	5.9160	2.0369	1.1765	0.1333	3.7199	0.4696	0.1798	9.1531	2.0329	1.1744
GAS7	16.3953	27.4453	47.6556	21.9384	11.9454	13.2559	32.6569	28.4478	9.0008	49.7953	10.5437	5.1526	27.6156	3.9706	23.9963	8.7802	19.6285	53.0316	13.3824	29.1627	67.0755	12.3037	4.0653	17.5210	13.3408	32.0987	5.2971	23.6295	8.5258	18.4648	10.4099	10.5171	34.3379	20.5814	9.5803	31.5705	9.7724	3.3815	13.5307	5.8064	12.7609	8.3431	6.9496	25.5188	7.2333	14.1981	12.8266	13.6935	23.2679
TRAPPC6A	76.4506	81.4301	62.7894	65.9808	43.8474	54.5412	64.1760	70.1288	61.9621	41.9198	101.9720	166.8943	79.8421	103.6329	49.4035	120.3200	63.5440	32.0035	83.3166	58.4555	54.5135	119.0108	67.5894	52.6758	87.5260	63.8222	62.9889	67.5951	29.8176	67.6003	168.8457	135.7848	61.3835	53.1769	94.2969	66.3603	83.0088	218.7028	135.8685	72.5725	146.5180	34.6624	130.2799	103.1936	62.2647	119.4931	102.8060	98.5530	78.9245
MATK	4.7669	22.5625	4.4957	24.1829	3.9220	1.8262	8.7425	4.8124	2.1372	0.9820	3.3159	4.6372	1.1322	1.3924	5.9792	1.3777	2.6432	1.7534	1.4983	2.2305	5.6018	3.7426	2.6404	2.9927	0.8514	4.6337	1.8752	4.8765	2.4149	3.5198	2.2629	0.8049	5.0780	4.1531	3.8515	6.6450	1.5040	2.1072	2.5278	1.4301	4.4518	1.8219	3.0483	8.4151	1.4785	1.8844	1.1559	3.3031	2.2772
CEACAM7	25.9134	0.0000	65.3303	26.3216	95.8172	0.4848	7.7636	64.4153	2.2796	23.0706	36.9939	0.4407	10.4633	14.7864	12.0202	0.5824	60.9224	146.0615	11.2178	642.5349	16.2897	42.6720	4.3778	29.8647	41.9266	124.7903	9.9012	1.1753	0.0000	0.7204	45.7890	64.3137	475.3199	58.0560	23.7869	30.8604	144.1949	14.9394	15.7986	51.1743	90.4582	35.8449	15.9115	137.0319	38.6987	30.7764	282.9621	34.1905	95.1685
CD79B	4.1978	274.2399	2.3255	6.6745	2.5896	0.9747	115.4154	15.8357	1.3561	32.5569	1.0174	74.0143	4.3170	0.6890	16.9320	13.3326	21.0487	16.2401	3.2700	31.6490	15.5171	13.7741	1.6689	2.9243	1.7696	6.8223	1.0487	14.6363	3.5599	1.0867	0.7414	1.7394	4.7033	8.4311	1.2882	89.1798	0.6334	2.6910	10.5359	3.3722	1.3346	2.9754	8.2027	36.4994	10.3706	2.8440	1.3299	8.3695	5.9362
SCN4A	0.1010	2.3014	0.2874	2.0891	0.0867	0.0780	0.7688	0.1751	0.2051	0.4622	0.1651	0.0834	0.0853	0.0479	0.6559	0.1616	0.2620	0.6432	0.0846	0.2488	0.2468	0.2149	0.0522	0.1259	0.1832	0.2688	0.0849	0.1071	0.8232	0.0720	0.0155	0.0155	0.5571	0.2417	0.0781	2.6311	0.1119	0.0481	0.0887	0.0479	0.0273	0.1135	0.1043	0.3450	0.1626	0.0625	0.0774	0.6867	0.1179
ST7L	3.6955	3.0737	4.4463	3.1357	4.5530	3.2323	3.5662	4.1036	5.1009	2.8086	3.5943	3.1301	3.1925	2.2974	3.7410	3.5418	2.9730	6.5256	3.5750	3.9957	4.7979	3.0096	3.4272	2.7669	4.5160	3.4819	4.0556	2.9241	2.8834	2.2109	2.4984	2.1960	4.9340	4.2822	2.9286	2.9112	3.8378	3.3566	4.7544	3.1567	2.9786	2.4432	3.3766	3.7044	2.4003	4.2364	5.0813	4.2996	5.2599
TKTL1	0.0000	1.3978	0.0492	0.0769	0.1431	0.0228	0.4306	0.0818	0.0553	0.4322	0.0161	0.0195	0.4983	0.0448	0.1299	0.1058	0.0395	0.3799	0.1099	0.3173	0.3322	0.1135	0.1220	0.0368	0.0000	0.0820	0.0361	0.1168	0.0875	0.1121	0.0181	0.0363	0.4063	0.1271	0.0913	0.4381	0.0000	0.0749	0.1245	0.1119	0.0319	0.0442	0.1016	0.2164	0.0331	0.0548	0.0362	0.5873	0.0000
PAX6	0.3791	0.0496	0.8734	0.2102	0.0244	0.3428	0.5342	3.2102	26.6493	2.3708	0.8186	0.1466	1.4301	0.4972	0.2842	0.0723	1.2928	15.0488	0.3042	2.0079	2.0372	0.6452	0.0625	0.2733	0.6401	0.6956	2.1726	0.2679	3.6164	0.7153	0.1698	0.5400	17.0676	0.4924	0.7644	0.0150	2.0921	0.9314	0.1347	2.1505	0.5769	0.6147	0.4862	0.3361	0.2259	0.2061	0.1978	0.7091	0.4095
RPUSD1	27.1122	29.4524	16.7959	21.6198	22.2447	28.8870	29.4436	23.2275	17.8248	13.8801	28.4413	37.2328	20.8536	19.4119	21.1470	36.7122	17.2343	12.3153	26.8976	17.3394	21.1511	23.2799	24.9798	24.5393	25.4017	21.9569	29.0104	28.9584	23.1680	24.9673	27.8132	32.7527	27.4091	20.0045	16.6568	36.5968	19.9504	41.8670	49.6370	20.0717	23.1630	10.7029	30.1275	23.8734	27.2926	17.8738	28.6977	28.7195	24.3479
RHBDF1	35.5346	9.2916	26.8411	37.9550	24.1540	80.2101	34.3244	21.4534	2.7922	16.1594	61.0713	38.4617	36.1582	39.7863	42.2195	55.9678	31.7428	16.1847	47.8512	23.8100	25.9822	35.3885	56.5839	29.6345	54.2844	28.6471	79.1083	32.3125	9.4649	28.9692	60.4993	34.5396	21.8440	38.7842	25.8482	29.9648	74.0182	55.1953	60.7035	29.2240	58.3119	13.0143	48.0275	23.7007	30.4738	55.5388	44.3208	35.3446	36.0788
LUC7L	33.9606	60.3483	21.9926	29.2881	20.4165	30.4066	34.3547	16.9428	42.8963	7.2237	56.2301	22.1278	28.4662	32.8322	45.4921	32.8421	32.2954	22.6012	17.4680	10.5215	32.7814	27.1579	51.5408	23.3481	32.2310	22.6217	36.0750	25.8812	30.1832	10.7565	33.4803	22.3380	25.4758	15.0666	19.9669	20.6402	28.2151	26.3543	25.3815	29.9838	24.2168	17.9738	23.5571	19.8797	22.7467	21.5577	12.1850	32.3697	28.5806
CACNA2D2	2.0079	2.9864	4.3943	1.2084	1.3696	0.6917	3.5199	8.5334	38.8495	12.8129	2.4481	0.7926	5.4892	1.0066	2.2952	1.0643	5.2882	47.3817	2.7747	6.3461	10.0508	3.3017	1.6789	1.5940	2.1268	6.3219	2.0328	2.0611	44.6428	0.7595	1.6053	2.5588	67.8322	0.9874	4.2671	1.8040	1.0625	4.3848	2.0906	6.3804	1.8641	2.7643	1.8060	2.8778	1.6922	1.5843	1.3621	3.6913	2.0002
BAIAP3	4.5641	4.3231	7.6792	4.8387	2.2093	17.6861	6.1380	18.6066	311.5829	13.4280	14.2280	2.3980	7.5541	4.8710	4.5601	3.2792	12.1680	47.2788	5.7089	7.7449	23.0796	8.2788	11.5619	7.6841	5.4582	13.8638	3.5711	7.4056	219.2643	12.5682	4.6089	8.8906	76.9831	6.0422	9.6977	2.1747	27.8705	14.4138	27.7912	26.7445	19.3156	6.3918	15.2747	3.7925	2.8423	39.8539	6.6291	7.9891	6.1382
TSR3	84.1933	81.0796	66.7979	96.7654	56.6736	89.6914	91.6582	49.7472	55.4626	48.6948	81.9549	131.5868	83.5376	83.4964	102.2397	191.6278	63.8517	40.9133	97.7421	51.1604	81.7751	72.4495	62.8526	80.6981	90.6787	81.1435	92.8281	89.1208	80.2412	103.8685	86.1282	119.3095	68.5529	100.3264	66.6563	88.3963	88.4527	122.5055	143.4545	66.3517	109.7272	43.9583	143.2794	96.7107	83.1639	106.7311	96.1372	89.6839	76.1912
PIGQ	26.6240	16.4416	17.9734	19.6505	18.8228	29.4607	16.9577	9.2891	22.4820	6.7565	24.5313	35.0366	15.3714	15.5228	19.9698	25.5408	14.4282	7.8432	22.9862	7.0491	14.8160	17.6403	21.7707	20.5340	19.3321	18.7285	28.1904	19.7849	21.1374	15.9981	20.2796	18.3600	17.4793	21.2163	11.0658	13.3791	17.3304	25.3011	45.8199	18.2736	24.1568	15.6325	25.2065	21.2265	22.4289	19.0476	23.3799	21.1506	14.6782
CRAMP1	7.0972	10.4286	6.1564	5.3159	5.1896	7.3788	7.7413	4.3886	6.8312	3.8015	9.6168	2.5764	5.4503	4.9676	6.6521	15.0862	6.7673	6.3629	5.5719	3.5791	6.6986	4.4675	8.0166	5.1517	9.5439	5.6494	6.0820	6.6249	5.2744	2.8674	7.3439	4.5451	6.8890	4.2883	6.7327	6.6779	7.3114	6.3091	9.3350	5.9091	3.9463	4.0284	5.7112	4.2204	6.7378	5.3828	2.5893	5.9989	6.1818
TEAD3	60.5733	13.6636	46.1394	61.5713	60.4403	86.3488	45.0570	35.8471	8.6591	42.1476	59.1158	33.9489	56.8540	58.4275	79.4349	57.0883	55.5233	30.0933	65.7838	36.2183	69.6568	36.3801	74.2087	58.6490	102.9645	57.5463	53.9860	63.2876	24.6416	63.2464	60.4420	52.6417	31.9885	63.4878	54.2253	49.7527	123.5267	37.2206	60.9126	27.4316	59.9210	19.9346	55.0507	31.9642	28.7421	93.6955	61.3489	47.9983	80.1955
SELE	1.6334	0.3853	2.6833	10.9103	84.3280	1.1219	1.7994	7.4978	0.6381	23.2408	0.5564	0.9298	0.4342	0.7057	1.7184	0.3369	2.7344	3.9188	1.1830	2.7139	2.0433	2.5172	1.8760	2.6438	0.1372	14.6651	1.7475	1.6164	10.1687	0.8048	0.1945	0.1117	3.9972	3.8560	0.1053	5.2143	1.6084	0.4321	1.4515	3.4519	0.3796	1.0884	0.3126	2.9041	0.9148	0.8993	0.6397	7.2704	3.1351
DNAJC11	14.2292	21.1852	17.0036	11.0973	17.9991	9.3944	15.6630	17.5119	11.9362	18.6867	16.6314	6.7249	12.4201	14.5810	10.6006	11.5509	14.3912	22.5751	11.7709	25.6595	14.4937	9.2753	5.9746	8.0743	16.4370	16.5106	8.5337	14.6063	9.6963	21.2379	12.9959	11.1640	16.6658	15.6898	17.1185	16.5083	16.8841	13.4505	16.3766	11.2350	12.3641	9.4618	15.1855	8.8021	11.9562	17.7242	19.8490	14.7352	11.7920
FMO3	5.4454	0.2704	6.6358	5.4411	1.4793	1.1220	7.7553	6.1741	1.5884	36.8263	4.6163	2.4799	7.0501	4.5673	6.7682	2.4943	4.0718	14.0381	4.9354	15.2219	16.3850	2.7585	4.5530	6.3536	2.4514	4.2587	1.2391	1.4712	6.8519	4.8868	4.2974	5.1775	10.2868	8.0246	3.4173	9.0916	2.7033	2.3626	3.0842	3.6997	2.8743	7.6350	3.1677	8.1891	2.1010	1.4616	2.9301	10.6789	4.3220
MYLIP	31.3739	51.9749	31.2753	17.8321	34.0656	18.3442	37.2628	25.5802	23.6026	34.3089	16.7216	7.0076	15.7847	15.2876	32.9917	12.8341	25.9210	41.6590	20.2837	32.3813	36.4039	15.8494	12.9663	11.8193	18.8003	25.6878	14.4927	26.7150	26.2241	16.2832	12.4209	13.0515	35.5159	20.1394	12.9439	34.2342	27.5367	9.6763	17.6917	19.0391	20.6590	15.5202	17.4507	24.1154	17.3931	18.5862	16.0269	29.9990	16.5388
NOX1	0.8182	0.8045	0.6588	1.3330	4.4475	0.4742	0.6750	41.6342	0.7672	1.1651	1.1148	1.5416	1.5660	18.1574	0.6126	1.4247	6.0270	3.3360	2.3467	1.3565	0.6061	2.7416	1.6577	3.2635	1.7318	0.7578	0.9504	1.6425	0.8975	1.1144	3.4819	3.5260	1.2423	1.3320	2.2157	1.6280	1.3898	2.2859	0.9205	1.7259	10.0710	1.3085	4.6220	1.9912	0.9853	2.3061	2.4828	1.7373	12.9884
E2F2	1.7981	6.7420	1.2799	0.9806	5.0112	1.3835	7.6507	4.4837	0.1429	2.6194	1.4429	3.5509	1.4153	0.9104	1.5435	2.7215	2.2704	1.5225	1.6460	4.5061	0.5644	1.1823	0.5828	1.1514	1.8429	3.0165	1.8049	2.8758	0.1581	1.5083	2.1343	0.6332	0.9349	3.2011	2.6526	4.2989	0.6893	1.8262	1.8079	1.3724	2.0051	0.3141	1.9945	1.6002	1.1521	0.7079	4.0400	1.4913	0.9960
PSMB1	203.0310	163.0603	193.3168	172.3808	175.9478	123.2479	176.3890	177.5684	201.1529	205.2502	182.6918	204.4730	173.1831	195.3869	210.1583	197.3888	243.6300	250.7129	165.7612	215.3635	189.3668	162.1447	178.1883	154.3935	164.5562	182.5452	186.0207	175.5369	113.3344	168.5197	115.5463	120.8804	180.8472	179.1617	249.8588	204.0009	120.8753	178.4042	149.7571	164.2368	164.3388	85.7813	220.5308	217.0375	115.3538	149.3321	136.7475	196.5174	141.2314
SYN1	2.1627	0.3986	2.0584	3.5234	0.5406	2.1750	2.8826	2.7280	26.5132	7.0981	6.5158	7.2591	4.7692	2.2413	2.5284	2.2836	6.2333	16.7749	4.5467	5.0573	4.7232	2.5259	5.8998	2.0148	1.3483	2.7102	4.2424	2.5215	23.1339	6.3027	5.9384	1.6128	11.3071	2.7756	10.6950	1.7711	2.2434	6.4942	1.0973	7.6886	8.0040	1.9778	2.5534	2.0440	1.9355	1.6055	4.4077	2.4410	2.4722
JARID2	14.6626	34.5219	19.7730	16.3087	10.9220	12.9134	19.9083	18.5477	12.1434	13.7071	11.2598	4.9237	12.3430	8.0144	11.5500	17.5435	10.3318	19.1819	15.8008	18.5592	11.6112	8.8869	6.4069	7.5491	19.9502	17.1287	5.9589	9.2806	8.2589	12.5287	8.0290	9.0882	14.4672	9.5255	18.2025	16.4471	30.2826	4.7289	10.8246	8.1745	8.0593	5.8872	12.7292	8.4208	10.3396	14.6143	5.4848	9.8838	7.9347
CDKL5	4.1449	1.6787	7.4764	3.6539	5.2755	3.0290	3.8627	3.8382	2.1294	3.8561	2.7224	1.0142	4.3148	3.7402	5.2176	3.0643	2.9686	4.1267	3.6604	4.9486	3.7916	2.0213	2.9255	5.3078	5.1504	4.7074	1.7156	2.6921	2.4116	8.9160	5.7463	1.9024	3.4430	4.6216	3.0371	3.5182	3.3707	3.4006	3.6159	2.8001	2.1397	2.8594	2.9185	1.8200	2.1496	3.4799	5.6192	2.7097	4.2670
CAMK1G	3.0011	5.3649	2.0137	1.0593	1.0360	0.6764	1.1704	2.7007	0.7621	4.0191	0.9370	1.0746	2.0061	0.4743	1.7623	0.5123	1.6328	3.0019	1.0480	2.7033	1.3523	1.3222	0.5429	0.8767	1.5123	2.0846	0.2293	0.7601	1.7979	1.5645	1.5887	0.6158	5.1991	0.9130	1.6689	1.6339	1.0158	0.8733	0.5495	1.3040	0.9957	0.8124	0.5384	1.8550	0.5603	0.6003	0.8432	1.5142	2.0725
CDK11A	1.0803	1.8470	0.5567	1.0533	1.1328	1.2015	1.0775	0.9486	0.4732	0.9157	1.7729	2.2452	1.4281	0.4501	0.9551	0.8592	1.3426	0.5707	0.4420	0.5317	1.1396	0.4158	0.9136	1.1221	1.3115	0.9095	1.5760	1.3652	0.9098	0.5055	0.9270	1.6374	0.5057	0.7347	0.6648	0.6683	0.8159	1.0003	1.1076	0.7080	0.7731	0.5930	0.6906	0.4092	0.5729	0.4943	2.8219	1.2489	0.7260
NADK	44.9772	82.3236	37.7967	40.3863	51.2086	44.3805	44.5517	53.9602	23.0812	42.6473	46.8347	35.8582	28.6193	30.4951	32.6735	19.8576	38.1980	37.0242	23.2923	44.9072	42.5350	32.9648	21.6237	37.9710	38.9228	37.2438	42.2151	37.3579	18.8820	38.6556	32.6626	27.2291	37.7315	43.2848	41.3738	51.1187	35.0919	45.3622	54.2109	21.4792	49.5688	21.0308	37.4044	29.3403	28.4434	40.8759	115.4595	49.9084	32.9633
TFAP2B	0.0000	0.0000	0.0000	0.0000	0.0000	0.0131	0.0000	0.7368	0.0106	0.0000	0.0461	0.0000	0.0000	0.0000	0.0298	0.0692	0.0000	0.0000	0.0000	0.0151	0.0200	0.0000	0.0000	0.0211	0.0409	0.0000	0.0620	0.0000	0.0301	0.0000	0.0000	0.0208	0.0418	0.0000	0.0000	0.0402	0.0125	0.0000	0.0000	3.9500	0.0000	0.0000	0.0349	0.0113	0.0000	0.0000	0.0000	0.0897	0.0000
TFAP2D	0.0378	0.0000	0.0000	0.0000	0.0000	0.0365	0.0000	0.0000	0.0000	0.0000	0.0000	0.0000	0.0000	0.0358	0.0000	0.0000	0.0000	0.0000	0.0000	0.0000	0.0000	0.0000	0.0000	0.0000	0.1713	0.0000	0.0577	0.0000	0.0000	0.0000	0.0000	0.0000	0.0000	0.0000	0.0731	0.0000	0.0000	0.0000	0.0000	0.0000	0.0000	0.0000	0.0000	0.0000	0.0000	0.0000	0.0000	0.0000	0.0000
DLEC1	0.6788	1.9071	0.5820	0.4066	1.5178	0.4049	0.8076	0.4599	0.0312	0.4264	0.8704	0.3135	0.5619	0.7289	0.9122	0.3259	0.4178	0.5823	0.3811	0.2348	0.7542	0.4798	0.8873	0.5443	0.5433	0.6934	0.9077	0.4516	0.2219	0.5612	1.2835	0.2765	0.6388	0.3346	0.7047	0.9115	2.1562	1.0141	0.7545	0.5087	0.2155	0.3741	0.6962	0.5158	0.3564	0.6260	0.5201	0.7286	1.2933
CYTH3	32.6731	14.3779	50.5818	37.4707	16.9468	35.0738	46.0905	16.4759	8.8228	45.0100	17.7670	8.2538	29.8867	14.5820	67.2763	23.8232	28.0443	24.6098	28.4494	40.3061	56.3000	18.7834	15.1088	30.9338	49.6116	28.5840	17.0176	37.2958	23.3761	59.6186	22.2537	18.5925	33.5352	44.3585	25.1125	42.4917	27.5819	13.2500	29.3826	10.2656	24.7551	13.1954	20.4963	36.1877	20.8171	26.2079	19.7651	33.6838	37.1824
ADAM22	3.0907	3.1940	16.4716	11.8711	1.3338	3.8485	13.2908	4.9141	4.5471	6.8424	2.5052	1.2291	5.7800	2.0381	8.0752	4.0006	4.5573	7.7182	4.6950	15.0822	20.5179	3.4432	2.5600	3.9809	4.8891	4.8654	1.1366	1.9965	6.0830	4.4949	2.6057	2.0476	8.0313	4.8633	3.3915	8.4235	2.1855	0.7743	4.3772	1.2613	2.8775	2.1779	0.8989	4.0088	1.3422	5.0027	2.0807	6.2473	12.9883
SYPL1	140.6512	177.8304	165.8062	129.2365	200.1170	161.3579	160.6627	156.1305	87.9514	191.1837	97.9539	118.4269	137.7913	202.5015	89.1675	134.7192	176.0071	162.0206	250.2173	184.1967	111.7361	65.0941	107.8560	99.7834	254.9095	190.3516	99.7117	193.5930	59.8451	190.0187	261.7860	173.5721	143.3521	185.9899	274.0180	120.8725	176.1102	156.3718	185.7479	132.2109	67.0811	68.7893	175.0657	133.6218	126.0618	188.9305	201.6609	171.2765	181.8648
CYB561	75.8439	12.2210	64.6245	48.5950	89.9248	94.4917	37.4205	43.2607	273.7696	361.9308	71.7294	80.0370	89.1058	108.7675	45.8705	123.2275	42.5026	60.3644	80.1360	102.6821	35.0738	61.9059	85.8526	48.1014	131.1253	73.2290	109.3348	74.3823	147.3051	148.0997	48.0405	59.0414	57.1844	118.3348	71.1762	46.0979	125.8684	66.9051	149.9145	57.8731	85.2523	45.7301	75.2149	57.6563	80.5472	93.0511	146.6614	58.2649	90.6523
SPAG9	25.3809	22.5524	31.6437	27.2527	25.7483	29.3451	26.9227	25.7344	21.0314	28.3272	21.0806	8.1216	23.4919	15.8177	26.0453	21.4968	27.8062	39.2306	24.9229	51.0321	45.3692	12.9615	12.5316	14.7544	59.3488	27.2809	16.3232	26.6178	19.9705	34.4892	23.5033	13.6917	31.9710	29.3443	27.8625	26.1239	39.9123	12.6141	27.8324	12.2403	18.0139	15.1471	28.6593	15.7618	16.9992	29.0712	12.5941	22.6144	25.6138
CELSR3	0.7932	1.3831	1.1638	2.2126	0.9046	1.4859	6.1726	3.0840	11.1136	2.0904	3.3323	3.9231	3.3489	0.4388	1.6078	1.5580	7.6608	10.0945	4.1185	4.6783	3.1960	4.1468	1.1243	0.6554	18.2517	1.7879	1.4649	0.9727	12.8180	5.0202	6.3701	2.0440	14.3441	1.0214	9.8277	1.7801	2.1413	3.9873	12.7071	3.4005	4.5133	1.0324	6.5511	0.5008	9.7225	2.0566	5.3277	2.7064	2.5461
AASS	9.9791	12.5589	11.8166	6.8876	7.5648	10.0970	8.7473	6.2239	4.0106	10.7599	14.6510	1.6823	7.9444	5.8984	13.2010	4.9569	10.2869	14.9412	8.0479	4.7636	14.5336	5.2053	9.7469	6.6355	8.8555	9.4126	5.7361	5.0144	6.6183	4.0251	4.5310	5.3053	11.9512	6.3014	6.6192	6.1754	4.3927	4.0839	5.4115	6.4530	2.9329	6.0233	6.4098	6.9845	5.7883	5.6378	4.2300	8.8154	11.0353
PLEKHG6	15.1807	0.3929	10.2935	12.5887	16.3146	27.8723	8.6161	22.2307	15.6771	9.0022	18.6599	35.0830	21.3633	42.0776	5.0981	132.4718	21.0963	9.1972	17.3379	29.8727	3.4153	14.1661	19.6499	7.1990	34.4695	20.4241	12.5861	38.7093	17.2022	31.2662	43.7235	13.2005	6.5796	36.1205	16.0419	10.6030	58.8328	24.0193	22.4938	19.1011	33.7111	4.6379	14.1993	8.3695	13.8283	22.5703	31.9625	13.4012	22.8042
SS18L2	15.5089	22.6664	13.6745	14.9163	12.6081	11.1896	18.2718	14.2675	7.9253	18.2996	15.8021	26.5140	14.0116	10.1004	13.3723	12.9011	19.0813	23.6278	15.8086	16.1461	18.8825	17.2835	20.4455	10.5012	12.4294	14.0296	19.4398	13.0001	10.2083	13.5488	21.4925	9.2436	14.3856	9.9690	23.1566	16.2106	11.0641	18.6858	20.5039	17.5404	20.7685	6.8869	20.4572	17.1301	11.1938	17.4646	9.5520	16.4055	16.6999
MPND	16.9791	17.2005	14.3518	22.7646	11.9630	14.6342	14.2406	18.8136	15.3289	15.2869	22.5797	27.7258	15.2625	19.8000	17.5314	15.2374	11.8322	11.2768	23.4132	14.9012	14.4120	15.5907	18.2643	15.4103	17.2559	21.1610	20.4248	24.5486	14.4804	15.1173	26.8297	19.8802	12.9265	13.7600	19.7992	11.3991	20.7737	28.2410	32.7363	15.2110	21.4895	9.9978	19.5875	19.1272	13.9058	13.1780	18.8618	19.8773	17.1155
MGST1	16.3642	0.2624	8.7581	38.6229	50.7973	10.2095	4.8352	30.0753	1.5294	36.9297	23.5983	22.7841	12.8917	39.6825	11.0713	64.6421	12.8642	28.5772	13.5298	11.9966	11.3009	25.5899	32.1302	28.5018	60.9943	42.2005	35.6519	11.8357	7.7261	39.1391	47.6582	50.3020	17.3878	51.8283	54.2066	18.8502	76.1923	37.2852	22.5116	29.2937	11.4953	11.6062	31.1007	31.1078	27.7048	38.8254	30.1092	20.0109	33.0695
CRY1	19.9112	10.5982	26.5551	16.1341	20.4949	13.0285	16.2209	14.6224	25.1576	17.6854	13.0779	6.1557	16.0921	14.6570	20.8876	4.9134	15.9380	45.7395	7.7794	23.0733	31.0441	7.3496	13.0252	10.2638	20.7344	14.5879	10.0418	16.7314	13.3509	10.4329	18.4630	9.7237	33.7243	13.0002	19.8624	11.2288	13.1750	7.0864	8.7496	13.5406	12.4259	5.6647	19.2437	9.4867	7.7495	8.3822	10.6425	15.5906	13.9970
PGLYRP1	0.1176	4.7284	0.1632	0.4788	1.9597	0.4542	0.2797	1.1064	0.1837	0.4783	0.4004	0.3886	0.0000	0.1115	0.1294	0.1505	0.2952	0.3153	0.0000	0.0658	0.8708	0.1614	0.2430	0.3663	1.0663	0.1361	0.3593	0.1662	0.1743	0.0931	0.4499	0.3619	0.2075	0.5629	0.1137	1.7455	0.2170	0.0933	0.3099	0.1393	0.4760	0.3672	0.3037	0.4899	0.0823	0.0000	0.0901	0.8775	0.4116
NFIX	52.4215	14.1186	80.0752	50.4556	48.4283	27.4463	69.5242	27.8511	5.3761	79.2624	41.5259	16.9833	26.8655	36.5888	43.0488	35.7925	42.0167	45.8290	49.0303	50.5334	115.6065	28.5692	25.1075	37.5521	45.5793	66.1818	40.3260	47.4118	27.8564	47.3881	60.3157	49.7854	44.4709	42.1884	37.3758	42.1444	56.7617	41.6975	36.9320	34.7622	26.9950	25.0959	35.2722	57.3035	27.7349	30.1938	52.2789	45.2379	75.5126
ST3GAL1	29.8809	50.1832	42.0902	40.2097	33.9607	56.0515	34.0221	32.0721	7.3095	51.7960	40.4229	33.6507	34.6008	14.3647	28.1475	37.5275	39.1935	62.2114	108.1455	94.8088	32.7819	19.0319	47.7876	14.7151	63.8944	53.8802	29.7247	28.7307	8.1252	71.3773	61.4632	60.8211	64.8268	68.6649	76.1284	49.4213	70.7654	66.7509	111.9282	28.9586	33.4302	14.2789	47.6311	23.5633	47.5384	26.2520	48.7248	41.0820	39.5629
MMP25	2.8031	21.6163	1.3334	1.5967	3.0895	3.6352	4.0113	6.3212	0.3523	2.8511	1.2152	1.8628	1.2137	0.3160	1.3812	2.0328	2.0838	2.6683	2.0626	1.6907	4.1816	1.4805	1.0536	1.6492	0.7409	3.1543	2.0522	1.0530	0.8426	0.5898	0.8251	0.5430	1.3843	2.6279	0.8531	4.9334	1.2486	0.6845	1.6883	1.2195	1.2698	0.6123	2.2618	2.5975	1.5370	1.1383	0.4656	2.8289	0.9609
IL32	537.7680	154.8317	194.4394	230.2027	35.9654	302.2707	170.5423	142.3032	9.3419	85.9489	149.6879	265.8727	121.5798	104.1908	159.0870	132.4418	165.1468	40.6109	253.7348	184.6422	110.7544	123.9111	125.6556	207.5030	99.0070	158.8367	245.0945	129.7973	9.7458	42.6976	164.1462	108.2571	52.4075	281.5405	72.8677	199.6401	60.7429	166.4494	139.7766	121.2064	151.5655	65.2473	129.3576	257.5329	178.9976	132.6221	148.9944	178.4623	72.5642
PKD1	6.7675	15.4635	10.2991	10.6448	10.6258	11.2600	12.2528	9.3273	15.6836	5.7598	8.8777	1.6254	6.0478	4.9614	12.9589	8.6642	5.4316	6.6791	6.1930	4.4114	18.7837	4.4339	6.1968	8.0775	9.7015	8.8170	6.6540	12.7253	20.2221	11.8625	9.2627	5.1006	23.4617	9.4095	7.0139	11.3619	12.5567	5.0396	9.6299	4.3691	4.6697	5.6303	4.5398	3.9298	6.3285	8.0528	5.9219	7.0916	9.1883
MAPK8IP2	4.9568	1.2200	4.3682	2.2002	0.8564	1.8318	1.8917	5.0033	74.9072	11.3693	2.3685	3.1106	4.0842	0.6676	3.1954	1.0485	4.8946	23.5271	1.8061	17.2923	7.3537	3.9558	0.2079	1.3431	3.2798	6.0377	3.4145	2.1022	43.9556	1.1832	0.6268	1.6584	36.2537	1.1179	3.5154	0.7680	1.2998	5.4620	3.4472	9.3387	3.4805	2.5400	5.3322	3.9993	2.6654	1.9913	13.1007	5.6841	1.0732
MED24	38.4830	43.0631	35.4509	32.8470	33.6987	37.0774	36.7439	32.1860	47.6741	27.0311	38.9608	21.7338	34.1185	33.5017	34.9595	101.2314	38.3758	36.8124	30.6245	32.6676	29.9305	28.8363	32.1783	25.4524	53.6238	37.6167	37.7211	34.7558	48.7135	39.7115	96.7413	33.5052	31.3746	36.2831	48.7792	28.6853	50.1365	36.2165	26.7502	30.1546	29.7838	16.8557	40.6730	27.9874	27.2759	36.5722	58.7370	39.6222	33.3215
RHOBTB2	9.5178	42.0861	10.0062	8.9426	7.9561	12.6464	15.3381	7.7269	16.9187	13.4968	7.2470	9.1239	14.3685	4.5369	17.5207	50.7564	8.4936	15.8377	11.2308	11.0208	13.7828	12.3354	7.7169	8.8169	12.2953	12.8111	7.3502	17.0146	12.8203	18.7018	10.2812	8.2349	10.1522	12.7717	14.4647	15.9080	13.1909	15.1079	15.1031	6.1542	8.2151	5.2851	8.6511	11.9719	9.8802	14.4074	10.2449	8.3953	31.7109
HEATR5B	13.7808	33.9773	18.0236	10.1145	24.2939	12.0712	19.5290	20.1840	16.6085	13.8833	16.2290	3.6401	10.3506	15.3396	9.8445	10.9947	12.3892	25.2230	13.0581	24.4729	14.8175	8.4840	9.6078	9.9640	18.7565	15.3103	10.1217	14.1970	6.6642	14.3122	13.7099	10.3559	19.9464	14.4699	11.4222	12.5036	18.4107	9.1091	17.4124	10.1888	8.8424	11.3038	10.6399	9.0349	11.1542	15.5046	10.6911	11.0946	15.9315
SEC62	51.8930	68.8641	71.1896	47.5215	75.2225	50.2641	76.9906	52.8258	38.7319	98.0466	35.1146	27.0668	60.6909	33.2526	42.5475	43.8166	46.0287	116.6007	59.3973	129.1423	63.8971	27.7951	46.2169	49.1185	51.1530	55.0797	60.3854	48.5233	39.9380	69.1305	58.0285	44.6107	89.3184	64.3212	44.8865	52.0403	66.5598	43.4436	46.1234	35.1205	46.1462	35.0931	47.5596	50.1169	39.2102	55.7214	53.4142	41.8560	67.6761
RPS20	331.1619	677.0321	301.2005	410.9635	229.9942	204.3203	499.4554	272.4153	333.5073	356.3569	364.6714	479.8671	351.2247	366.7425	458.2262	656.8936	330.6010	424.8956	445.6274	286.7979	453.2283	348.9826	453.0346	297.7427	338.4405	274.0041	491.7086	303.8660	238.3322	461.7542	309.4663	460.7869	336.1540	302.9516	668.7891	481.1721	485.3453	483.7728	514.8359	343.1235	359.0213	217.4972	675.5347	681.3221	463.3770	396.5103	222.6713	330.7390	331.2867
CSDE1	324.2641	287.2476	360.0209	256.4755	307.9939	225.4484	317.3392	392.6019	193.9837	390.7840	178.0630	122.5450	260.7887	126.0725	242.4466	232.0001	278.4264	448.8995	233.7263	456.3911	331.3168	179.0871	166.8811	202.5458	331.3142	298.7475	199.5145	264.5130	141.9349	282.4518	163.4644	190.0161	289.3455	312.4236	184.9893	316.8132	300.8277	231.0505	329.8112	170.3936	225.3236	161.7400	286.9128	259.7673	193.6207	392.9174	246.9111	226.7598	355.0917
UBE3C	32.8676	29.1438	36.9213	25.4709	36.8616	32.6184	31.8939	34.5490	33.3154	43.9496	30.5057	12.8673	33.1362	28.4286	22.0367	41.1834	28.5623	53.4255	35.6685	66.6008	32.4004	16.6946	19.7176	26.5822	51.5871	36.2408	23.2599	27.2797	19.2317	55.5991	38.2345	28.1353	38.6611	42.7697	46.4266	37.1951	33.2760	27.3762	54.1525	22.4716	15.6453	16.2611	31.6154	21.0167	28.6185	35.0645	36.6042	29.7176	38.2047
REV3L	6.4843	10.7773	11.3827	6.7334	9.4850	3.6814	8.8464	11.6337	13.0895	9.2934	3.5365	0.6753	3.4785	4.4404	6.8885	3.2503	4.9678	16.9479	4.9464	9.3904	11.3376	3.1598	2.4303	2.9014	3.9394	7.4601	2.6977	6.2121	4.6319	4.2222	2.6813	2.3815	18.6058	4.7187	5.5908	8.0116	4.2729	1.8342	4.0386	4.4453	2.6172	4.4859	4.1185	4.5388	4.0658	3.4387	2.2482	5.5336	6.0594
TENM1	0.0129	1.1249	0.2240	0.1367	0.4434	0.0249	0.6911	0.9271	5.1081	0.5186	0.1319	0.0267	0.1726	0.0796	1.2009	0.0207	0.1621	0.9694	0.1082	0.2350	0.4159	0.1640	0.1268	0.0704	0.1171	0.1718	0.2071	0.4653	4.4341	0.0920	0.0445	0.0993	0.4786	0.2665	0.1748	0.2348	0.1251	0.0666	0.0567	0.1568	0.0827	0.2056	0.1167	0.0753	0.0633	0.0400	0.0544	0.2302	0.3315
PAX7	0.0000	0.0575	0.0000	0.0000	0.0065	0.0000	3.9367	0.0064	0.0301	0.0000	0.0088	0.0000	0.1267	0.0000	0.0000	0.0000	0.0000	0.0000	0.0000	0.0144	0.0000	0.0088	0.0000	0.0000	0.0194	0.0149	0.0000	0.0000	0.0000	1.3745	0.0000	0.0989	0.0057	0.0000	0.0000	0.0000	0.0000	0.0408	0.0113	0.0000	0.0000	0.0080	0.0221	0.0000	0.0000	0.0398	0.0000	0.0320	0.0000
MASP2	0.8407	4.9368	0.7464	0.3026	1.3926	1.0009	1.3802	1.3753	1.4512	0.5767	0.8524	0.0485	0.4953	0.3523	1.0763	0.3630	0.5728	2.0321	1.0195	0.3723	1.3903	0.6578	0.2627	0.2132	0.5912	0.9506	0.5677	0.5666	1.3621	0.3561	0.2245	0.3310	1.4843	0.4681	0.2458	0.6532	0.6858	0.6672	0.7732	0.5908	0.1583	1.0626	0.2694	0.2933	0.8349	0.4996	0.5993	0.9567	0.4792
IYD	0.2008	0.0538	0.1728	5.9802	9.1864	1.7533	11.2065	3.1950	0.2196	11.6502	3.0915	2.9670	7.4716	28.1458	0.8578	0.1028	4.7198	2.9301	3.0591	7.1528	0.3213	5.9067	12.5867	4.8118	1.0200	3.8032	0.7304	19.7521	0.0357	0.5025	9.3873	12.2014	7.5301	1.7066	2.6955	4.5380	3.1291	11.3474	2.6402	3.6504	7.6532	2.2329	1.8052	1.3656	0.3768	0.8085	6.2101	4.8832	12.7503
FAM76A	13.2066	12.2043	14.3649	10.6070	13.0624	12.1400	11.5846	13.3082	9.3702	14.2070	9.4591	9.6214	9.9584	7.2180	13.8837	5.8599	11.3643	18.6085	8.4283	17.1204	15.6334	8.3758	8.0801	8.1086	16.1094	12.4311	7.3254	10.9925	10.7941	8.9263	10.9895	9.1497	11.0588	15.0573	7.2615	10.4002	9.0961	15.5101	12.9627	12.9444	8.5369	4.7419	9.4414	10.7837	6.9126	12.1847	19.5298	16.0892	9.2920
TRAF3IP3	5.1120	58.8188	5.4792	2.3532	3.1574	1.3070	26.1081	13.0177	0.6964	6.2919	1.6607	3.9758	1.6624	0.8861	9.9205	2.5780	3.4519	6.0277	1.3300	6.3997	7.0161	3.5468	0.7549	2.7022	0.4546	5.0104	1.3131	4.9342	0.5651	1.2161	0.6904	0.4628	4.6311	3.3744	1.4333	10.7396	2.0125	0.4432	3.6149	1.0754	3.2466	1.9053	3.5603	6.8560	2.5412	1.1226	0.5760	5.2553	2.2814
POMT2	12.4592	5.9473	12.5050	7.0663	6.1973	8.1459	6.6563	7.4242	25.4735	6.4970	7.8926	5.1203	11.2714	5.8762	7.9669	5.6170	11.0832	12.2198	5.2432	6.3212	7.7440	5.9848	7.9179	6.8096	9.0909	9.4360	6.2033	6.2728	27.6401	7.7450	7.9953	6.9636	8.1716	8.1935	7.8024	5.4523	13.9277	6.9509	10.0654	6.3868	5.3991	4.4060	7.0402	6.8139	8.7573	5.7443	11.1847	8.5677	5.4461
VTA1	17.4992	16.6560	20.4891	13.0775	21.7176	12.4606	17.8728	22.6651	20.9476	20.9016	14.9362	7.1260	13.8299	17.2368	14.0650	9.6384	17.6327	25.8451	14.6184	22.8384	17.5402	8.3067	11.4621	13.6767	14.8746	18.4395	10.8136	18.5456	6.8671	17.9700	13.0509	9.1245	21.3844	15.6001	17.4006	18.9169	29.7252	10.7122	13.7669	12.3798	10.7250	7.5791	23.3137	15.4061	9.4169	12.8123	13.5845	15.2653	13.3043
MLXIPL	11.0801	0.0579	9.8149	11.3348	14.0324	3.2557	2.3993	22.9991	183.3639	7.2437	13.6241	18.9977	15.1791	22.4906	6.6801	0.5865	20.2562	33.2552	5.5209	6.6993	9.7180	16.9721	2.9660	5.0362	12.4129	22.2322	5.8385	8.6749	90.2661	0.9718	43.6714	19.4206	40.4511	2.8450	16.7673	2.9387	6.1115	39.4695	1.3217	50.4011	25.6263	11.4678	11.3421	11.7266	12.5490	3.9482	7.0332	23.2256	5.9115
BAZ1B	41.9335	58.5347	49.6396	37.9128	51.4900	35.1280	58.5165	58.5964	57.4023	55.3982	38.9500	21.7341	53.3707	45.7035	33.5267	62.8102	44.1881	79.5199	52.9340	88.4487	50.2716	27.7156	27.4910	29.7094	47.5505	53.3217	33.7922	43.6145	44.7695	64.2154	41.6584	37.6124	69.6260	50.4553	52.9932	47.0431	80.6197	36.5839	62.2586	36.9028	49.5923	22.6460	40.7378	34.4667	35.2247	47.1003	45.9164	38.2607	58.7141
RANBP9	30.4580	24.7772	34.1724	30.7693	32.0275	27.2855	32.9349	33.8788	39.5242	37.6250	24.5881	8.2122	26.4167	22.7759	38.7520	19.7182	27.3237	44.4581	29.4542	41.3191	45.3939	16.4745	12.1747	20.9672	25.3184	35.7662	16.3489	31.3665	15.5320	30.2019	23.9628	28.8199	33.5880	38.1516	36.8426	33.8499	53.8550	12.9266	21.2893	17.9924	20.1337	15.0750	28.7034	24.0422	18.9877	37.0665	34.7961	29.2115	30.5561
ETV7	26.4696	7.7950	17.8870	7.7107	15.2134	26.9209	10.3167	25.7724	2.4379	12.3383	21.1843	29.9272	5.8711	15.8259	12.1977	11.0418	10.4178	7.5701	15.6701	13.8430	8.8553	21.0390	15.0754	8.5211	13.4095	12.7037	33.1676	11.1267	5.7164	6.6627	8.0499	15.3780	10.7391	14.9188	4.4078	10.1770	15.2759	13.1056	22.7701	12.2562	14.1709	3.5699	24.4231	15.9535	7.4123	15.0386	21.3838	16.9235	5.8517
SPRTN	5.6229	6.5658	5.4291	3.7882	5.6311	5.4582	5.1865	8.9704	5.4503	7.2530	4.5505	2.1544	5.0968	8.4463	4.2979	3.2025	4.7774	8.6090	5.0916	8.4610	5.8664	2.5158	4.0204	4.9402	4.8362	4.4049	3.7153	5.1698	3.8018	5.6130	7.2912	5.7693	7.9617	4.4871	4.9337	7.3446	6.3875	3.4225	5.0408	3.2899	3.2142	2.7203	3.8468	3.7819	4.7159	5.1830	6.2523	6.1013	7.7309
EEF1AKNMT	34.4566	39.7357	34.8965	23.4132	33.8136	26.3560	34.2572	41.9822	18.1117	36.2181	32.6781	23.3747	37.3607	48.1081	20.7385	37.7305	28.6596	41.4181	23.9121	41.0782	30.8490	18.3181	14.8887	29.8714	28.0163	30.6589	20.4703	31.2657	13.7829	41.0466	47.9713	40.2913	42.7096	35.4193	60.0915	45.9357	35.5985	26.7780	35.4379	30.1737	25.5381	20.0999	28.7538	31.8492	24.7915	35.4094	47.7440	35.9843	38.0367
DYRK4	9.6516	9.8739	9.6399	7.6409	6.9797	3.6924	6.2796	5.2953	6.1950	7.2847	6.8482	8.1121	6.6417	6.5682	9.5093	10.3929	6.8936	8.2206	4.6475	6.3175	8.8620	7.0320	7.9519	6.4433	4.0492	6.6794	6.6091	5.4877	16.1514	7.5958	4.6056	4.9938	6.1504	4.7737	10.0759	3.7754	7.5700	7.1732	3.8264	6.9841	7.2214	3.3537	7.4981	9.1058	4.3366	3.8644	3.6345	7.2222	6.0871
ZNF207	22.5992	40.4230	22.3125	20.7618	27.8695	28.9532	27.2234	24.8473	17.9284	23.7303	30.1701	18.4705	26.9678	30.7328	26.3012	32.0455	25.2233	31.9177	27.0997	28.5852	25.5711	16.9621	26.0955	18.8388	37.5381	22.6720	31.9540	21.4338	11.3792	24.1530	23.5789	24.7722	25.4767	23.5462	30.7154	19.4692	42.7101	18.6837	22.7564	19.3889	23.2777	12.1191	24.5075	17.7032	19.2102	31.0687	55.7882	25.1373	31.2048
UQCRC1	191.0089	95.0234	137.1495	156.0568	178.1393	118.0259	122.9656	98.1309	69.0678	138.9799	158.5041	241.7518	121.6598	104.3780	128.6180	171.8094	192.7364	139.0766	155.0764	145.9394	104.7700	141.9585	144.6207	86.4090	158.8155	146.3939	132.2669	189.2159	77.6836	204.6882	152.6721	115.8224	101.9631	138.3391	208.1918	108.5964	190.1629	206.1495	223.5760	119.9641	229.6137	79.3698	347.8779	156.5708	133.8121	153.5056	132.5068	142.3075	159.2112
STARD3NL	27.3906	17.0112	26.2814	26.5608	23.0255	27.1437	20.6566	32.6093	33.2965	28.1339	17.8330	16.4150	24.8123	16.2643	23.4179	21.0824	22.6047	43.6013	17.9416	28.8699	26.8470	11.7361	15.3400	15.8344	29.1288	23.9991	14.0031	21.0886	27.0763	28.7915	22.5105	16.7082	35.8266	27.3259	22.8039	21.0065	25.2140	12.9395	19.5726	17.5752	24.5097	9.2468	17.1549	19.6675	15.9010	21.4166	21.2977	24.2824	22.1297
CD9	153.6812	22.1591	144.2608	129.5816	137.8051	159.1390	111.4532	91.5961	11.8366	63.8008	92.1531	110.1574	141.5408	73.0805	118.1425	402.9141	136.8239	113.9407	130.6590	218.3979	103.2044	82.3336	113.1734	53.2579	127.2302	139.2646	148.3294	137.0894	39.3559	221.4812	186.3060	73.0911	60.4320	285.9499	109.3955	89.7761	217.1452	86.9879	148.5044	96.9389	171.9198	35.4563	143.3386	95.2246	83.5880	188.8416	103.1739	89.2234	200.6914
HHATL	0.3747	1.6422	0.5001	0.0470	0.0146	0.0000	0.0914	0.7281	0.2252	0.5569	0.0785	0.0000	0.2433	0.0820	0.0952	0.0000	0.0724	2.8215	0.2415	0.6133	0.2562	0.1385	0.0298	0.0674	0.1307	0.9675	0.1542	0.0204	2.8194	0.3651	0.0221	0.0000	0.3434	0.1035	0.7247	0.0642	0.1064	0.4803	0.0000	1.0587	0.0389	0.0180	0.0744	0.0240	0.1211	0.0223	0.0883	0.2151	0.0336
NCAPD2	28.2108	54.2284	26.8242	19.4485	41.9019	23.0485	54.5369	45.7787	13.8199	33.2213	30.7415	20.4419	33.1105	26.3873	18.6107	192.2981	33.2829	29.7088	42.8477	64.5686	21.8490	18.6016	27.3917	17.9680	48.5028	33.4182	35.2812	31.4702	17.9334	52.8361	38.5850	27.0645	20.7184	39.7274	39.8485	34.2379	96.1654	28.3013	29.6436	22.6607	24.7570	12.6810	44.1979	23.3828	26.7923	32.0424	23.2233	18.8103	28.2579
IFFO1	25.7349	62.0008	23.6002	21.0590	8.4005	13.9321	26.2461	26.4298	21.1064	10.4258	11.6722	9.9585	13.6668	5.8739	38.9157	15.2887	14.8773	17.4264	9.1529	9.6245	29.2727	13.5790	10.6995	15.4193	13.5369	14.0681	12.6305	16.8223	26.0835	16.9794	8.7597	6.9941	19.0550	16.1881	10.6782	19.0308	9.8663	4.8357	9.0973	6.1432	12.8568	8.0225	8.1452	16.6927	7.8476	9.6046	3.9336	20.6048	17.7004
GIPR	6.5678	4.6780	3.6130	5.5238	4.6366	12.7983	4.5452	7.5398	93.2393	2.4049	19.1604	13.4869	4.2285	10.3860	5.4595	2.7328	6.1160	11.2526	4.4339	2.7496	12.6000	17.7563	17.0230	4.2082	16.5817	8.2686	6.5623	4.7352	102.2442	0.8841	8.4700	8.8952	40.8230	1.9752	7.8445	0.7192	10.1099	10.1516	14.8201	14.3598	19.1790	6.3595	6.4755	4.7348	6.9774	19.6547	4.0009	12.6378	6.9376
PHF7	3.6865	8.6800	4.3279	2.3177	6.1617	2.7004	5.2789	3.5297	2.5130	4.1523	3.0844	1.7378	2.1587	1.7363	3.5685	4.1179	3.5413	4.9441	4.9303	2.6744	4.7465	3.6524	2.0204	2.0045	2.8427	3.2652	1.8151	3.4102	4.7492	3.8987	3.1434	2.1324	4.5865	2.8875	3.8045	2.6634	3.1519	2.7884	5.6535	2.7267	2.3707	2.6584	3.4301	3.5466	2.9619	2.8160	2.8058	3.4064	4.0141
SEMA3G	8.4269	23.6763	7.0629	50.4148	8.3140	2.8193	11.5760	8.1363	12.7558	19.0045	4.4936	1.5399	8.2386	4.2069	20.3174	1.6996	12.8236	26.5512	4.9754	9.2361	19.1167	7.9940	9.2219	7.8622	2.0194	14.2038	4.5997	5.9099	30.6163	2.1285	3.1302	5.6599	16.7046	14.2126	7.7670	35.3701	2.3901	4.5024	5.8553	6.8594	4.5514	6.4696	3.4933	21.8941	6.3151	3.3071	4.3848	16.3586	10.4710
NISCH	40.6783	72.3246	55.4148	41.1932	31.4571	34.9256	67.1157	46.2972	90.1592	54.4072	52.2561	24.4919	31.7827	22.1234	46.5770	29.0911	50.6857	79.0000	36.1425	35.0097	63.8404	32.8619	37.0726	33.0196	51.8888	50.8346	24.8809	28.4479	79.9411	28.0362	35.2107	25.6136	66.9325	26.2204	46.8551	36.3229	48.9297	40.3981	58.9817	47.2040	35.2337	32.5893	33.8575	34.2083	36.6826	42.1634	19.2480	50.3072	66.6792
STAB1	38.9346	168.7605	33.5304	38.5154	22.7180	19.2472	41.3502	51.4193	5.6873	28.8397	11.6310	8.3536	10.3321	9.1618	42.0797	20.8325	19.5354	49.6392	13.9808	19.1072	67.7228	17.5846	18.7777	24.0965	12.5494	42.5252	30.0412	14.8132	22.9949	18.6548	10.1015	8.8922	32.7283	24.5538	12.1865	35.5173	13.3739	6.2825	8.8361	8.7331	17.3614	13.3569	15.2774	38.0699	21.0882	11.0956	5.8487	33.9942	19.0383
FUZ	14.6280	9.7621	11.1126	10.0330	12.9423	12.6588	10.1270	11.1275	15.7452	8.7437	19.5651	20.6123	11.1058	9.4353	11.4818	11.2764	7.1483	8.6562	13.2013	4.7672	8.8518	13.2370	18.1793	11.6149	17.7257	14.6830	20.1383	11.7342	20.0742	15.1762	14.6472	16.1367	10.1636	10.0706	10.6307	10.0648	19.5399	19.1259	27.9909	12.5585	14.7017	9.4902	15.9939	19.4496	15.5486	21.4520	30.2787	16.7611	14.4090
SLC6A13	0.0196	0.3287	0.0817	0.1119	0.1288	0.0568	0.1245	0.1458	5.2722	0.1596	0.0535	0.0162	0.0828	0.0372	0.1296	0.0377	0.6568	0.0526	0.0731	0.1099	0.2179	0.0673	0.0203	0.0917	0.1186	0.1135	0.2099	0.5407	1.7155	0.1243	0.0601	0.0604	0.3290	0.0587	0.0569	0.4223	0.0181	0.0778	0.1207	0.2208	0.0529	0.0490	0.0507	0.0654	0.0549	0.0152	0.0601	0.1139	0.0916
IDS	2.1761	4.4625	3.8914	2.8887	1.8910	3.2004	4.8088	5.0926	9.7047	4.8640	1.8546	0.8658	2.1298	1.0191	2.8791	3.8408	1.8965	6.1012	2.4683	9.4944	4.2453	1.3712	0.9627	1.9882	2.3151	3.2760	0.9170	3.6840	4.4203	5.3680	2.7416	1.4747	8.7432	2.7013	2.6415	4.0423	6.6135	1.3078	3.5338	1.3106	2.0244	1.5105	1.8276	1.1494	3.2475	3.4531	2.4360	2.1540	3.3553
PRSS3	32.2408	0.3263	25.5015	43.0097	102.1173	101.8838	121.0983	17.5910	46.2275	65.2892	137.4288	271.2973	191.3483	142.0743	34.2112	0.4861	168.7650	43.0436	162.4549	75.1720	3.4610	47.1214	0.8452	31.6223	1.5894	104.3993	41.1519	63.0415	3.4197	78.3461	194.7692	107.5110	35.7302	36.2850	150.1974	241.4820	53.1088	199.1442	91.2167	112.4739	59.0798	1287.1440	219.1320	106.6528	519.7481	72.0409	98.0572	80.9970	39.6082
ZNF200	3.6520	6.9700	4.1377	3.2009	3.7178	3.5274	5.5468	3.8875	2.6799	4.3017	3.9926	2.0547	3.8272	3.2949	3.5687	4.5335	3.4750	4.0344	3.9278	3.5685	4.0946	2.3322	2.4439	2.3002	2.9367	3.0070	3.3676	3.2562	2.8794	3.0852	2.8631	2.7334	4.4046	3.6008	3.4460	5.0929	3.3918	3.0482	3.1023	2.8742	3.4531	1.6920	3.8712	3.4415	2.5567	5.5436	3.0875	3.0566	3.1484
CD4	85.4951	207.6550	109.7282	107.2083	17.0043	36.6757	113.0539	178.0070	11.4732	114.0081	51.1616	34.0190	27.9130	16.8703	68.3307	34.6775	42.4086	111.7460	25.8510	106.4349	70.6328	46.3498	21.2199	36.0823	12.7843	87.0919	32.5340	35.2441	21.2790	56.1719	30.3619	16.6972	46.9897	67.9043	49.3168	70.9975	23.4864	13.6260	19.2782	13.4300	58.7021	18.8715	26.9723	76.5352	19.9085	17.3518	16.0103	58.0034	19.3780
LRRC23	11.9719	6.2766	9.6353	7.9971	6.6263	7.1645	5.9916	7.2948	38.0116	5.9082	6.0191	10.9747	17.1929	3.5172	7.2361	63.1072	9.1535	11.9231	11.2749	10.7372	7.3527	7.2277	8.3156	7.7754	16.7797	6.6929	8.1900	12.8378	156.9203	13.3883	11.5839	9.2337	9.9061	10.3152	6.1715	5.2842	24.1927	12.7049	6.7108	7.9176	15.2737	3.4242	9.2287	10.0912	6.0902	16.9132	7.1674	8.2331	10.8223
BTK	12.9530	114.1308	18.9422	17.6792	3.2717	5.4648	47.1994	24.1696	0.9808	17.4494	6.8658	12.1770	4.7875	1.9150	12.8592	6.6613	10.3701	15.6517	3.7607	18.0141	15.8470	9.7306	4.2310	5.6688	1.2927	9.7090	4.8380	9.7086	2.1438	7.6349	2.2278	1.5680	7.9253	9.1352	5.2782	27.6471	2.5359	1.7326	6.0437	2.7487	8.8143	3.0912	4.7310	14.9193	4.6232	3.7469	1.7007	9.0835	4.7352
HFE	9.2103	8.7502	11.7380	7.0127	14.5582	10.3834	8.1778	10.7667	1.9480	9.9051	9.1017	2.9329	7.7397	15.0350	9.0426	8.1115	7.8199	7.3760	8.4399	8.7726	9.8640	5.5989	5.1391	6.0438	9.8444	10.2550	7.7892	6.4377	3.3478	9.0351	6.8023	9.9317	8.2857	11.1828	9.1627	6.3369	16.8422	5.7385	8.9066	5.7701	5.6114	4.2328	8.5877	7.4805	3.1110	14.9213	8.9903	6.5686	7.8401
SCMH1	40.3705	24.6542	39.0918	22.3196	31.2760	20.8794	27.3445	25.2176	30.0797	26.0232	31.0330	12.6512	19.4114	11.5192	24.6660	18.3667	26.3503	44.3658	22.5691	24.8743	31.6359	28.0532	24.9175	25.8357	36.3589	36.6822	39.3743	27.9931	27.5480	19.6515	15.5708	20.1924	36.4878	27.2982	17.5575	22.5375	31.7731	36.6306	37.1743	27.4246	23.7687	20.7881	17.6957	24.7077	24.6986	25.5484	29.0696	27.5847	30.4960
FYN	21.9671	112.0895	26.8561	30.4178	14.1322	17.8331	48.2981	30.7701	24.5778	36.8165	17.7876	11.9904	21.7943	18.2655	41.5217	17.0814	25.2027	48.5068	17.7362	38.1986	40.8863	18.7920	13.0248	18.5386	20.9174	31.3592	10.4960	23.5290	18.2616	28.3860	14.3373	11.2869	27.3919	24.1034	15.7054	49.6676	12.0883	10.1523	15.1409	11.8248	16.7482	10.2570	19.7088	26.4228	12.3674	11.8435	15.1457	25.0008	22.9920
HIVEP2	14.1386	20.8850	28.0112	19.8016	14.5963	15.5801	20.7000	14.0538	7.1407	19.2512	11.0151	3.5890	12.5756	7.7338	17.9576	17.8663	11.9915	21.3766	22.8105	24.5956	22.0099	9.8526	12.3133	8.8904	26.8423	27.8252	9.3598	17.1163	6.1714	22.9848	9.7271	6.4559	18.0799	14.3666	13.7945	13.7325	38.0161	7.9727	16.8196	9.6548	8.6709	8.5395	13.3518	10.1493	18.8666	14.1528	5.9675	12.4976	12.0350
FMO1	15.4353	0.6712	12.7834	8.5829	1.8559	4.7091	15.5417	8.0123	0.3250	19.3661	2.2667	1.4130	2.9591	1.1833	12.4659	4.0677	3.5008	7.5149	3.4211	8.1012	12.2033	3.5856	2.0541	3.4741	4.8556	8.7739	5.6151	1.6333	1.1988	5.1780	1.1849	1.6714	8.1589	11.5613	3.2179	15.0960	3.1782	1.3754	3.9397	1.8620	3.3523	3.5798	2.4871	14.6743	2.3779	4.1507	1.1332	12.5721	4.2073
ELOA	28.5771	37.6555	30.2640	26.8121	33.1695	24.2468	31.7404	29.2602	44.4865	34.5628	28.9329	21.4715	25.7023	15.4317	26.5171	19.0543	30.9372	51.2773	22.4124	35.6159	36.3655	22.3458	18.5276	13.5904	32.9797	32.2964	18.5581	24.6737	30.2188	25.0246	16.9799	18.9139	42.5209	27.5077	27.8911	35.9213	26.8365	26.6262	32.9715	25.6686	26.5345	18.4693	27.8514	25.3608	22.0922	34.3674	24.5235	29.5923	22.0565
LYPLA2	194.5473	107.9919	107.9434	134.6220	108.9296	199.5631	104.3316	77.2149	63.9349	108.4487	147.8197	248.1914	129.8769	98.8483	102.8820	129.3351	151.2264	100.4944	115.4284	119.4078	80.0440	146.0493	92.5443	74.2691	225.4428	147.1754	118.1728	164.0034	82.2871	117.2334	100.7998	129.8076	81.0329	186.6334	120.6003	156.0817	142.5261	200.6221	268.9570	135.3065	200.3090	39.5934	213.2702	116.3532	99.6981	189.3443	170.2146	165.1496	97.0016
CLCN6	11.8537	20.6623	12.3351	7.7229	8.8329	7.5934	12.6329	9.4686	9.8423	8.0171	10.0105	4.2244	6.4346	4.9349	11.5710	7.6923	10.0584	12.0870	5.3103	8.7719	12.5517	8.2438	4.7052	5.2676	11.8545	8.9480	5.5719	8.3355	7.5927	5.9349	6.4535	5.7364	13.2865	7.8319	5.6433	9.2992	11.4407	7.9934	8.8336	6.9571	7.3391	5.7891	7.3309	7.3838	7.3503	9.0755	6.8824	8.9953	8.1183
MRC2	126.2409	34.9336	129.4759	181.0605	32.4442	113.5902	105.2185	64.5049	12.3329	109.2914	46.7798	65.0627	178.3825	27.7351	293.9728	331.5481	69.8254	78.0569	58.7467	80.3642	329.9399	41.1762	47.9300	113.1477	121.2644	79.6290	105.6567	150.6599	40.6740	280.5189	77.4543	38.6174	75.2158	151.3746	56.8007	133.9875	60.7223	20.9265	68.9084	15.1515	128.2270	23.9024	51.7811	132.4379	28.8200	105.4013	45.2552	76.8658	109.1877
NME1-NME2	0.0000	0.0000	0.0000	0.0000	0.0000	0.0000	0.0000	0.0000	0.0000	0.0000	0.0000	0.0000	0.0000	0.0000	0.0000	0.0000	0.0000	0.0000	0.0000	0.0000	0.0000	0.0000	0.0000	0.0000	0.0000	0.0000	0.0000	0.0000	0.0000	0.0000	0.0000	0.0000	0.0000	0.0000	0.0000	0.0000	0.0000	0.0000	0.0000	0.0000	0.0000	0.0000	0.0000	0.0000	0.0000	0.0000	0.0000	0.0000	0.0000
SLC6A7	0.3697	0.3479	0.2296	0.8718	0.1868	0.2631	0.9261	1.0796	0.1216	0.0594	0.3182	0.5307	0.1369	1.9008	0.5999	0.3986	0.3584	0.3262	0.3081	0.2180	0.1586	0.6280	0.3420	0.1819	0.2059	0.0451	0.6394	0.3714	0.0721	0.2774	0.3723	0.1198	0.2405	0.3378	0.2070	0.2312	0.0719	0.1544	0.1539	0.2883	4.8192	0.1823	0.1005	0.1460	0.1226	0.2260	0.2237	0.3551	0.2271
TSPAN9	55.1936	21.4534	71.4704	47.3256	28.1375	28.5236	49.1509	24.7373	23.5253	51.3822	17.2928	23.5368	47.4275	14.4715	85.1475	166.4415	30.2882	41.3031	36.4669	46.4390	71.2923	27.6674	18.9879	40.1981	50.6771	43.3693	25.7450	50.4127	26.6571	69.3983	28.9308	33.7447	40.7843	53.0885	29.5744	28.5731	51.9746	23.9068	40.2446	20.4761	40.1968	20.6017	23.6130	48.1592	20.5140	37.5554	25.9073	37.3800	73.3553
BTBD7	10.9647	12.3163	18.5459	8.8059	18.3679	10.1011	13.8695	13.9152	10.6727	11.0629	13.0577	3.4774	13.5182	10.6350	8.8945	4.6777	11.5138	16.6357	9.2390	13.9148	13.3004	6.4293	8.7299	7.8837	19.4964	12.3449	8.9345	11.4775	6.9670	13.4450	10.9944	11.4047	13.0664	13.1687	17.2379	9.8795	20.2979	8.8888	14.2320	10.0084	5.6297	6.3541	11.2756	7.8406	13.7841	12.8341	11.8963	8.8810	9.2406
APBA3	14.5162	15.2050	7.8979	11.9942	8.2497	11.1621	11.4076	10.3809	6.5075	4.1905	11.1147	12.0570	7.6187	7.0665	12.2652	12.4248	8.4034	4.5978	5.8029	4.5981	10.1354	6.6379	9.8546	9.4892	16.5041	10.4687	14.5936	10.1660	16.7881	7.5374	6.7959	7.3708	8.1336	6.2756	10.3134	11.1192	13.6613	9.4552	12.7055	5.9045	9.9460	5.7513	10.0409	9.9784	6.3828	5.9077	11.8069	12.3235	10.0340
MKS1	4.9783	4.2190	3.8550	2.6855	3.9306	4.3597	3.7439	2.7620	7.1051	2.4455	5.2101	3.6446	5.2933	3.8888	3.0857	5.9771	2.8212	3.6054	2.0397	3.6763	3.2286	3.9043	4.7190	2.9072	3.8244	4.0812	3.7761	3.4667	7.4612	3.8369	1.7217	2.2816	4.1277	4.2067	4.6078	2.4968	4.2076	3.0029	2.8261	3.4305	3.1901	2.3682	5.1315	3.2885	2.9276	4.4028	2.5092	4.1413	4.7260
ABHD5	14.0760	4.7982	12.5832	16.7268	15.6490	9.4370	7.2504	11.1180	3.0966	10.4206	8.3931	6.8057	7.4263	4.7951	7.0013	13.7102	10.2019	18.3152	7.7409	11.7479	13.6482	6.2537	9.0379	6.2352	9.1796	12.9212	7.4072	10.2382	3.9601	20.3773	10.1648	4.3497	11.3438	10.2283	15.3641	11.0648	11.9748	6.8607	10.5273	7.7188	12.7762	4.3104	8.4703	7.4343	7.0873	15.6770	5.1602	8.0761	15.2954
ANOS1	3.9958	0.5515	7.7662	9.5636	0.8787	6.1524	7.2522	5.0939	0.6244	10.5312	1.8013	1.5344	3.2250	1.2928	13.6511	26.1354	1.9281	2.7583	2.5608	10.6104	8.1219	1.4606	4.0695	6.9763	5.7566	2.4354	2.3979	9.2873	1.6810	12.5910	2.6445	3.1472	2.9982	9.3901	3.5121	6.5438	8.5382	0.4664	3.3981	1.1490	4.5203	0.9397	2.8235	2.6739	1.1272	3.0939	4.6107	3.9185	4.2112
AKAP8L	22.5815	40.3532	14.8558	16.9126	17.1855	17.8223	28.4131	18.9057	22.4061	12.1009	35.5439	19.7030	16.8345	23.0932	23.8881	22.3228	26.1988	18.1534	17.1972	13.8403	20.4771	22.2783	25.3571	18.0763	34.6093	19.5969	30.3549	16.9808	28.7717	12.6127	21.8483	18.1842	18.6752	9.9450	28.0355	17.2269	41.2981	19.9770	19.2555	22.8566	22.6356	13.7176	24.2002	13.2476	18.8375	16.1394	14.4653	27.8219	24.0235
MBTD1	11.6203	20.2837	12.6018	4.8979	15.8019	8.3479	11.0271	9.6071	8.1648	10.0282	11.6333	2.9774	8.7552	9.3719	7.0029	10.7314	7.5641	10.5502	10.7450	11.7899	9.0020	6.1172	8.7899	6.0740	15.2730	9.1069	9.7387	9.2209	7.3414	6.4767	10.9420	7.7029	12.7429	5.8522	5.8824	8.1109	16.9301	7.1629	5.2132	7.1667	5.0269	7.0565	9.1183	7.5989	9.7329	9.0153	8.0518	10.1664	9.4252
UTP18	36.0572	48.6461	38.9860	31.7792	32.6030	29.1165	43.4487	40.5730	50.4738	56.3748	34.2749	30.8392	43.1155	35.8880	27.8674	53.5943	41.0321	57.2572	27.3823	59.7038	44.2017	27.1254	25.5898	22.5958	37.7062	38.7836	30.3776	28.4249	25.3312	41.1815	50.5509	40.5188	50.3943	36.9131	61.1069	42.4510	56.7361	35.8266	26.6017	29.3375	34.5332	18.2930	60.6127	36.7230	28.5842	33.0204	35.5801	45.3570	41.4029
RNF216	24.1144	46.2995	29.6494	21.9160	21.4775	20.5750	38.5585	24.1245	30.9522	25.4661	19.3011	11.5840	24.5973	12.7418	28.9087	29.0868	21.7111	33.7847	19.6517	26.4329	33.5428	13.9097	13.6723	19.5983	24.2985	24.2917	10.7375	24.4609	30.7447	26.6195	18.3973	17.5676	31.1108	24.9329	25.3507	25.8059	21.7942	17.3949	29.8829	14.4509	18.7927	11.4611	16.2902	20.1798	21.0736	19.5389	18.2925	18.8525	27.7999
TTC19	27.3310	25.7133	26.3389	19.9786	30.8912	16.4392	15.7134	20.3216	38.7123	19.8985	21.7840	13.6783	19.3277	27.4443	15.6664	25.4338	19.8161	32.4877	20.0604	22.5835	23.1263	13.6496	28.9755	12.9696	17.8120	28.7276	15.3386	22.4574	20.7348	17.7118	18.4243	15.1498	22.3606	22.0844	23.5337	19.7293	44.5842	26.7654	23.8027	20.4544	16.1328	14.2222	19.3202	20.2574	18.5852	18.7135	15.9596	25.7699	34.5803
PTBP1	121.5864	126.0538	98.2099	95.9584	102.7166	116.9242	116.7059	86.4047	80.7997	92.5691	142.4507	93.1391	91.7735	130.4589	96.3158	107.8825	103.2174	98.1994	124.3163	112.3619	101.2414	75.6493	106.4839	93.4496	161.4455	119.4131	134.4777	105.9277	69.0253	109.0969	139.7937	122.2714	98.4648	85.4264	164.1756	105.9091	176.8752	105.8790	129.5869	105.0897	113.1927	54.4547	142.4047	83.2555	99.9639	105.0151	108.9377	105.9933	96.0221
DPF1	0.3468	0.3875	0.1805	0.2825	0.0876	0.2177	0.4951	0.3951	4.3488	0.5467	0.2008	0.5015	0.4880	0.0987	0.3818	0.2775	0.5225	1.3720	0.2906	1.3402	0.5908	0.3334	0.1792	0.1351	0.7078	0.2610	0.2650	0.4045	0.9253	0.6316	0.2522	0.0801	0.5893	0.1557	1.1068	0.2060	0.2721	0.2890	0.1829	0.4726	0.2808	0.1950	0.4330	0.2023	0.1457	0.0940	0.1462	0.2589	0.0810
SYT7	11.4508	1.3175	21.6422	7.1999	1.4420	2.7038	6.0928	35.3819	136.9292	41.2968	6.9296	2.8141	22.2249	2.9055	8.0207	15.2528	28.7173	168.0635	9.2362	33.3313	35.7229	7.7790	0.9797	5.8209	10.2634	22.5700	3.6551	4.9856	134.0616	6.8244	2.3281	10.5842	125.0432	5.1581	17.4693	1.7755	15.8406	13.8901	4.0681	37.3719	7.1245	7.5319	6.9847	8.7534	3.0631	6.4512	4.9656	10.1829	5.5957
LARS2	4.2866	6.0860	6.3329	4.1858	7.3062	4.3542	5.9008	5.2969	2.7307	6.6117	5.3239	3.7640	3.7478	3.6389	3.6856	3.1005	4.9918	8.4930	5.6345	8.3934	4.8149	3.0078	2.9817	3.8880	5.7909	6.1041	2.6298	5.0594	3.3460	7.7129	6.3100	3.3142	6.1764	5.0829	8.3692	5.7722	5.4062	4.5522	8.2009	3.2434	5.6403	2.6904	7.3939	3.7179	4.0577	4.6591	3.7730	4.4400	5.6454
PIK3C2A	17.0096	20.6008	23.0304	16.6547	39.7471	20.2809	18.8278	25.3044	11.3045	27.4369	15.7146	4.6405	15.4998	26.8075	15.4720	10.4254	16.9550	37.7779	19.7123	50.9194	22.9077	10.1765	15.0583	11.9403	16.3231	24.2976	11.6370	18.3062	11.5140	14.9439	27.4557	14.5020	29.4635	15.1864	12.0687	18.3680	28.8665	10.1411	15.3703	14.3221	9.2690	12.1906	15.3165	9.0588	12.8640	18.2394	15.1955	17.8579	24.0859
PLAUR	45.2473	7.2816	44.2409	199.1786	31.6869	156.5956	49.2637	35.5214	1.8092	51.8346	99.2635	218.8938	69.6139	56.1384	144.3125	37.7148	64.5087	49.1625	85.9703	131.0895	59.2430	56.5318	81.1864	55.4105	176.7282	49.7006	94.3691	60.9292	10.7537	138.5529	248.7305	62.3381	26.8120	130.4399	127.5032	101.5379	115.3781	57.1940	51.5991	73.8571	177.2475	10.2891	85.7073	38.4103	71.9032	188.7467	76.6534	114.9235	59.6781
ANLN	3.7889	3.5510	3.3333	4.7595	22.0916	17.1317	9.2358	14.8773	0.4337	8.7945	7.9228	7.0876	9.7655	13.0958	7.3499	15.3609	16.6703	5.0628	38.9642	28.0293	3.2280	4.3072	9.0522	7.3303	87.8713	14.5244	14.2329	11.4679	0.6686	36.8484	28.1806	11.1072	7.2773	24.6699	39.6627	6.0791	55.0396	5.4414	13.6245	10.7562	9.7398	1.8207	14.7593	4.0252	12.7087	16.2156	20.1524	11.1657	12.5057
WIZ	24.8936	15.5650	21.9364	21.3990	14.4478	19.9273	27.3087	11.7809	12.0832	14.0770	20.8276	12.7592	16.9908	15.6807	21.2636	19.3645	19.5736	14.3519	21.0028	12.8878	21.6514	11.9168	13.4057	17.9647	34.4248	21.3499	17.3818	19.8583	22.2906	28.1165	22.3909	20.4326	16.1187	16.6805	26.4007	17.5331	25.3531	18.5791	25.6531	14.2439	16.9491	9.5212	19.5507	16.1994	15.8659	15.6919	19.6847	19.2576	19.3963
RABGAP1	25.2974	31.4467	29.1510	21.0671	35.2021	14.1019	28.6706	27.3244	19.6208	27.0909	24.1797	12.8104	23.2081	24.1038	24.2738	47.0435	23.7046	39.2855	27.9193	41.5000	24.4554	16.2649	12.5181	19.3851	28.6628	27.5492	27.1241	22.6377	23.4863	44.3327	35.2370	13.4521	32.4796	29.0643	27.6616	30.9195	33.5089	18.2053	32.8287	20.4322	27.1059	15.4908	35.4508	19.7605	19.2399	36.8428	34.4700	19.5932	36.9880
DCN	113.9666	4.2109	344.8342	272.2112	107.1703	93.5223	351.7692	223.1061	18.2961	596.6492	65.8465	56.7929	223.1212	70.0985	511.9668	85.7131	139.3876	341.9480	103.9667	307.0195	915.1139	115.1203	50.0193	160.8578	86.8373	199.2133	49.8361	138.7046	136.4063	267.3633	105.1185	95.5402	370.8166	296.8550	96.1862	339.2300	94.2818	30.7493	140.0782	34.9488	247.0210	82.2634	120.3386	364.7636	44.5079	127.2236	89.4214	252.3403	398.3047
QPCTL	14.6132	14.3849	8.1803	11.5436	11.2070	16.1634	11.4038	10.5955	10.3125	8.7503	21.8565	31.8203	11.0286	15.5346	15.7973	15.5970	12.2318	14.4419	12.0162	9.8509	9.9513	18.6512	13.0037	8.6526	22.3148	12.2786	15.5122	12.5158	19.6300	10.0782	22.2109	13.7392	9.3367	16.0108	21.3984	15.3328	18.5486	16.7656	16.1832	12.1849	24.1552	7.2699	21.4374	10.4356	16.7275	19.3444	16.3219	12.5845	16.5750
PPP5C	26.2524	26.8258	26.1445	22.3696	27.9765	21.4101	22.9085	26.3111	33.0969	24.5884	23.2344	23.5759	25.9235	23.7269	21.6392	19.5559	22.9275	35.3577	26.4571	35.1729	30.0205	31.4798	21.0315	18.6216	33.4403	27.2382	23.5425	20.6392	39.4090	21.1688	38.8911	27.7370	50.2608	17.8974	27.2285	26.7419	38.9094	29.3524	26.9726	28.0700	31.2388	12.3365	24.6986	26.1455	25.1022	32.8353	35.7156	32.1933	24.7764
CEP68	13.6867	15.1949	16.8236	10.5906	9.8298	6.9734	12.4330	10.0789	7.4131	14.1765	8.2454	3.7408	7.1719	4.9795	11.8598	8.1868	9.5577	19.0095	9.3024	14.8066	14.3132	7.4160	4.5295	8.5943	9.9372	13.0847	5.3770	7.3615	10.0006	9.6377	9.3967	7.6950	16.2185	10.3347	7.1224	11.8737	9.9349	7.1703	8.8816	6.0908	5.9596	7.3743	8.0288	11.2459	7.5411	8.1311	8.4166	9.5826	9.8464
MAP4K3	16.4509	12.0386	23.0007	15.6171	23.5148	16.3807	18.0191	21.8126	13.2399	20.3393	18.7434	7.6091	20.2303	20.8665	16.2514	12.7039	19.0503	25.4176	19.5802	31.3124	21.6833	10.2197	16.9193	10.6206	40.0378	17.3900	12.7079	16.8545	12.2331	29.6224	27.7693	17.8946	24.0759	17.4873	24.4164	11.3868	29.4212	11.3549	22.4541	16.5389	15.8400	10.3369	24.3316	9.4038	12.0942	21.3463	19.4401	15.4911	20.0355
ZBTB32	0.8508	8.8612	0.7383	1.1386	0.3531	0.8512	4.4589	1.8063	0.1425	1.1127	0.9936	2.4608	0.3849	0.4034	1.7732	1.4978	0.9665	1.7931	0.5376	0.9020	1.5531	1.4814	0.6282	0.7812	0.4594	2.1459	1.0449	0.9021	0.5405	0.2887	0.7907	0.3741	0.5633	0.5638	1.3812	1.6017	0.5891	0.4582	0.8546	0.4861	0.8202	0.7783	1.4391	0.6585	0.6807	0.2588	0.8149	1.6634	1.7379
TYROBP	355.1283	390.2167	523.4031	1007.6922	59.8918	273.6985	238.8065	515.2018	26.3844	277.0227	331.6260	536.2678	99.9517	79.6264	520.5230	128.3510	148.2438	241.1537	118.9445	215.8040	466.7574	317.8068	240.2616	239.9759	36.2082	254.0021	269.9073	158.0704	97.5939	432.0522	108.0181	74.1461	220.0492	341.9926	277.8655	347.6488	76.1548	103.6372	78.5513	92.5957	570.8587	72.2293	136.2270	364.8010	71.0519	147.2891	86.9790	439.0009	115.1398
TMEM159	52.3199	18.9401	42.8447	54.9959	51.4794	46.4176	46.8665	36.8771	9.4315	39.7798	48.7411	84.8561	61.7686	65.6312	44.8871	89.9368	63.7297	33.3823	51.3852	92.4272	53.2627	41.8886	47.5224	33.6352	49.1896	48.2895	67.5061	44.1803	17.2177	96.1008	129.7681	53.7323	24.6005	84.1646	68.8503	41.1132	74.2194	62.2608	113.4107	55.1184	92.3027	19.0657	69.9882	44.6891	24.3276	70.3637	93.7431	36.7826	62.2447
GABRA3	0.0000	0.1120	0.0278	0.0817	0.0000	0.0387	0.0477	0.1788	0.0313	0.0408	0.0273	0.0166	0.0282	0.0000	0.0662	0.0000	0.0168	0.2286	0.0187	0.0225	0.0446	0.0275	0.0000	0.0312	0.0000	0.1393	0.0153	0.0851	9.3939	0.0159	0.0153	0.0309	0.3629	0.0000	0.1164	0.4913	0.1851	0.0159	0.0176	0.4278	0.0947	0.0125	0.0173	0.0167	0.0421	0.0000	0.0307	0.0665	0.0234
BRCA1	2.0481	5.6459	2.1605	1.6246	6.7906	2.9976	5.0508	8.2006	1.3347	4.1573	3.2718	2.7715	3.0207	5.1653	1.8020	5.3703	2.9496	6.0394	6.1045	9.7627	1.8218	1.4370	2.3851	1.7906	6.2062	4.4936	3.4856	2.9459	2.8171	5.5027	9.8639	2.6842	5.4871	5.3475	8.3209	3.2801	5.6885	2.2076	3.5293	3.4022	2.1244	1.0113	6.6232	2.5045	2.1664	3.2616	2.9674	3.4642	3.8729
ERCC1	26.9920	27.5389	21.3374	27.5568	15.5057	20.3030	25.5182	17.7857	14.4872	21.7297	23.6048	37.3928	25.4633	16.6921	32.4798	24.9527	20.3565	31.4148	21.2557	28.9888	34.8888	26.7336	19.7062	22.5040	31.8235	26.8751	23.1365	25.6743	34.2116	20.1794	24.5321	31.1567	23.0430	18.8888	23.1589	21.8567	25.7441	28.7688	32.5131	21.7077	32.2573	12.8049	32.9229	29.9112	21.0495	30.5514	24.6865	29.0118	23.9249
CD22	5.2922	511.4319	4.3857	4.0140	1.0230	2.6210	125.2960	16.1705	2.6792	18.4417	1.6186	29.2402	3.3248	0.6145	16.8559	13.2743	21.8210	13.3803	1.9611	20.5436	15.4099	9.0379	1.7304	2.8922	0.7552	3.1258	0.9285	15.2301	1.1807	1.8494	0.4753	3.6777	6.5010	5.0419	1.6843	49.3523	1.6077	0.8465	10.7734	1.9998	3.5620	2.6566	5.7080	19.6789	10.1980	2.1742	0.9103	5.9122	3.0255
SEMA3B	54.0102	3.9015	15.5753	49.8372	50.3036	95.6374	22.0548	7.2336	2.7171	8.1603	85.2146	107.7809	36.6529	27.3820	23.4653	11.8972	27.3812	22.9904	74.7877	30.2331	13.6489	27.1568	69.3113	18.3675	182.5671	56.3618	61.8713	86.8076	13.8384	105.2904	90.8913	34.0006	9.6679	27.3766	33.8551	47.1678	77.4719	79.3988	33.1119	28.4026	96.7472	20.0385	66.8607	46.0474	61.6822	55.2707	29.9085	27.1195	127.6639
MBTPS2	6.3551	4.8445	10.0563	6.1241	9.3255	7.8638	8.0001	10.9145	10.9339	13.3822	4.2975	4.0751	7.4244	6.8297	6.6384	6.7425	7.5158	15.9293	10.2412	14.7478	9.3388	2.9260	3.3855	4.4070	6.5129	9.2637	3.5979	8.7078	7.2477	14.0062	11.3231	6.6733	15.0023	10.1576	11.2843	7.2670	7.4299	4.5564	6.0514	5.2982	6.0025	3.2027	5.8810	5.3585	5.1786	10.0357	8.9549	6.2279	9.1118
PRICKLE3	9.1972	8.2411	6.8899	9.6244	6.5896	15.2820	10.8160	10.6455	4.1799	5.9973	14.0350	11.2873	11.0848	12.1116	10.4771	24.3369	12.0050	6.3048	8.0554	10.6209	7.0486	8.8785	13.3424	6.6504	13.3536	10.8582	17.5359	10.5721	3.5263	13.3757	18.1381	17.9040	6.1695	11.1726	13.9146	10.2590	17.4849	12.5392	19.5275	8.2013	14.2866	4.4513	16.2707	6.1093	7.4907	13.6255	12.9260	9.6674	11.9572
LTF	136.3942	27.6714	156.2019	10.1977	182.0185	0.7860	166.9673	123.8210	2.1682	128.3319	15.8767	134.7275	2.8482	58.4705	32.0236	75.7311	176.0971	31.8305	10.4333	103.6760	38.7919	66.9894	1.0999	7.4118	32.9945	77.8505	65.3723	14.0403	3.1391	1.5035	12.5199	14.1937	8.0581	17.2704	15.3157	383.7090	29.0265	51.5671	54.4621	332.1656	43.5761	17.9221	50.6482	41.9950	166.3895	30.2104	22.0312	42.5715	17.1205
EXTL3	21.2574	10.8773	20.8536	13.6884	18.0059	16.8286	12.2053	9.1743	28.6265	21.5372	9.1136	6.5899	15.3973	3.3336	18.8177	12.7173	11.7589	35.3840	11.4120	16.6327	16.5064	7.2365	10.5116	9.1346	31.1626	21.3592	7.1325	15.4900	14.7143	17.8882	12.0264	8.6798	19.9700	26.7585	13.8886	15.6774	8.8399	14.1623	13.8771	8.8833	6.9655	7.1299	7.2515	11.6974	11.6259	9.6522	14.6557	10.1066	13.1280
NR1H4	10.9200	0.6152	21.8005	2.9900	19.8056	0.1329	2.2745	2.3069	0.6273	0.5834	3.7038	0.7583	3.4221	1.1966	1.5660	0.4552	3.2452	7.0457	3.6743	1.0793	4.3501	5.9069	1.5176	1.8050	4.6474	17.8736	4.8210	6.3728	0.2040	0.0908	1.0184	1.4123	0.6784	1.6476	1.7306	0.0170	3.4308	1.5841	2.6009	8.1694	5.8826	2.1927	0.9087	9.4068	5.2679	2.5223	0.5274	4.0528	12.2637
ELOVL5	79.3013	135.4270	100.8502	98.8779	47.9220	87.0313	115.6357	85.2042	103.1798	94.4473	42.3937	24.6214	71.5417	17.5331	73.6606	35.7568	60.2208	150.9538	64.6561	152.3742	98.8692	31.6236	38.6723	37.7154	80.1888	85.8408	30.6419	43.1392	37.6450	72.1965	64.9375	23.7178	102.6825	90.3641	40.5738	98.4955	89.0637	24.4617	44.1803	32.2821	30.3426	20.8356	65.6734	41.1865	36.0792	56.6859	51.4317	45.4779	62.1142
ALOX5	90.0360	179.8754	73.8512	165.2948	56.1687	161.6853	77.7853	133.7120	10.6347	54.3797	165.1701	88.7286	70.9983	66.2971	50.6829	53.8788	54.9864	59.8817	99.9214	54.5877	57.1707	121.1277	141.3404	137.8440	13.0550	107.0990	207.8931	85.2963	10.7990	164.7979	187.3122	177.5490	51.5875	65.0778	75.0334	56.1251	153.8916	154.6581	122.5080	40.6291	88.1597	38.8628	60.1791	81.8813	80.9343	146.5958	86.3787	85.0587	124.7009
KDM5D	24.3983	0.0098	0.0122	17.4240	0.0000	0.0000	31.8184	0.0000	2.3708	0.0089	0.0000	7.7623	8.1814	18.5085	0.0097	0.0000	2.2012	25.0130	0.0409	9.0539	28.2418	9.3605	0.0091	0.0206	0.0000	0.0102	0.0067	15.9525	0.0000	0.0696	15.5164	8.6634	24.8411	0.0158	0.0085	0.0000	7.1206	0.0000	5.1095	13.8258	0.0415	16.4448	4.9683	0.0073	10.8617	7.0552	0.0000	20.2287	24.0426
CALCOCO1	36.7886	43.4860	39.2755	37.0760	45.7588	37.3672	38.9580	28.1114	34.1661	32.0624	48.0834	13.9209	26.2476	14.1663	42.2758	23.0348	27.4346	36.5116	27.6021	28.2107	47.1415	28.4452	30.8139	28.0392	36.5263	38.4307	33.5954	33.3293	36.0556	29.8787	37.2843	27.1078	38.1889	30.0178	20.7339	28.7217	44.0893	27.9728	40.1089	21.4598	26.5352	24.8924	23.0763	32.8743	28.6558	44.9177	15.6464	42.2583	44.7517
UBR7	34.2741	40.6524	38.1646	26.5471	37.0004	22.7035	39.4326	32.8280	41.9194	31.6526	26.2406	20.6587	38.1188	27.3973	31.6773	22.6841	33.1558	50.1018	22.5946	39.7731	37.5626	19.9828	22.6540	18.3850	30.4796	32.7034	24.0163	32.4917	30.5348	31.6660	27.3213	31.6499	36.0656	35.8304	40.5333	28.2275	30.0192	24.1525	37.9602	26.2669	25.9129	15.3506	30.2077	33.3683	19.2455	23.2870	31.4605	31.1419	26.5774
MAP4K5	24.3902	18.0370	29.6071	25.3929	24.9069	25.3619	25.7738	21.5072	15.4465	33.4292	15.6181	7.2659	28.9128	18.3963	33.9009	11.6416	20.5618	35.0105	16.2022	31.2660	37.8475	10.8370	19.4643	17.0857	43.8744	24.8090	18.6467	23.3160	16.5302	29.2508	21.5012	13.1290	27.6144	24.7105	37.7853	17.1668	33.4958	13.0120	26.6193	14.1604	16.4362	8.7543	19.2435	17.0865	15.1634	23.8830	18.9233	20.9812	25.5868
EHD3	13.2134	30.4705	14.6919	15.3299	7.1977	8.8971	18.1423	12.1080	13.7875	23.1949	6.1457	5.6875	15.2932	4.0079	26.3991	10.3245	10.2082	28.2471	14.4724	32.7992	29.2597	7.2248	8.0415	11.2743	13.6389	12.4410	11.8505	12.9732	11.7744	25.6791	10.2450	6.1327	16.9859	13.5348	10.3932	19.6833	6.9587	4.9834	6.9585	6.3676	7.7872	5.3879	6.5356	17.0216	5.3860	9.3627	7.6002	11.7318	10.9729
PSMC4	115.9349	82.2703	96.4708	116.7445	98.3849	110.8122	348.4076	106.7100	85.2261	124.9592	110.0615	204.4447	183.3609	131.1170	95.8776	68.5313	406.4721	127.5135	109.5360	272.8684	85.5844	126.7997	118.6220	95.7555	162.0456	92.0454	145.7619	107.0253	85.2944	282.7714	111.4646	94.7913	109.4145	88.7067	132.5454	147.4978	104.1307	147.1126	135.2232	98.6890	203.8615	38.6996	123.2712	109.5978	76.7306	139.8548	157.5874	135.3559	110.7082
MAN2B2	20.3579	40.6342	32.9448	27.2594	28.3391	33.2817	33.6320	52.0373	86.3221	33.8377	30.3340	47.8826	29.0180	23.3841	33.0797	24.7923	32.2143	40.1940	29.8702	24.1887	39.8531	22.1475	17.6537	24.7628	35.3234	25.5090	14.6406	26.8260	24.5448	52.6409	36.2747	22.8105	31.3932	43.8249	33.1522	35.5206	46.2604	26.3811	44.4289	16.9362	24.6994	14.5493	22.7254	28.4131	20.3452	36.5595	55.5341	30.0867	27.4685
SLC7A14	0.1348	0.0532	0.5669	0.2325	0.1242	0.0077	0.2201	2.3804	18.2646	3.5327	0.3727	0.0524	1.5623	0.0752	0.0960	0.0355	0.6571	18.1165	0.1772	2.0962	1.1923	0.3485	0.0000	0.2780	0.3117	0.8905	0.0182	0.5941	7.1523	0.1067	0.0243	0.2197	11.1124	0.0617	0.2607	0.0235	0.0732	0.2895	0.1115	0.6437	0.1338	0.4607	0.0956	0.2313	0.1610	0.2088	0.1276	0.4341	0.0278
CLDN11	12.9247	1.9369	13.9320	22.4684	0.7882	5.2465	21.0224	5.7058	5.2222	35.0693	3.2542	4.6478	32.4735	2.9957	8.8859	11.8493	9.5125	6.6132	7.8381	21.3600	25.6387	4.2322	4.5594	8.0427	9.2601	11.0602	2.0902	7.1479	7.2805	9.4717	3.5529	4.8618	10.0575	12.6234	8.8112	11.7261	4.5875	1.4217	10.5972	4.3483	2.0926	5.5832	1.2440	19.7454	1.4429	6.8157	5.6381	12.2535	15.9174
SLC25A39	132.8475	103.4619	93.8700	122.6737	90.0279	131.6199	84.6072	96.6528	116.3548	73.7801	156.7164	156.0076	127.3912	129.3864	109.4396	152.8406	158.4201	87.6590	128.4738	121.7053	86.3726	128.6380	163.2301	127.9641	204.2639	125.4829	173.9057	119.0624	196.5307	153.2488	307.1423	209.0374	79.7953	130.4243	216.6877	98.7318	180.7940	181.1038	148.3911	154.4361	142.5584	59.6025	247.6310	111.6029	123.9222	134.1322	115.3959	138.5525	110.9215
MVP	297.4389	115.0093	186.3887	236.4353	183.0569	365.2964	203.1534	119.0609	32.7315	161.6615	318.1792	359.9034	182.7568	330.8873	192.1231	192.7705	173.8779	136.1259	266.7575	198.2311	158.5265	217.5430	255.6563	195.1765	322.8968	231.1153	296.7079	277.2628	29.3508	335.1917	284.6481	256.6932	150.0173	257.9973	250.4843	166.0931	227.3697	345.9570	359.0334	190.3396	332.6901	77.4190	255.5516	234.6416	155.3426	276.7047	333.8932	227.7557	247.6183
NUB1	51.7901	71.8877	50.7589	35.7343	49.1934	60.3928	51.3022	86.9761	33.8184	52.0829	42.6783	48.6820	44.5260	43.5130	40.3061	68.3931	45.3717	50.3864	60.4575	68.2892	40.3669	45.5826	27.2992	37.4692	44.3685	46.8677	56.9730	56.7103	43.5134	48.5122	46.4897	37.2381	48.8473	56.9018	39.8821	51.0335	40.2409	48.7949	65.5641	34.4142	33.5983	20.6399	57.2454	44.8038	28.8808	52.7957	47.2745	48.3131	46.0325
PGM3	17.1402	7.2871	18.9978	14.0255	26.5268	12.2875	12.4475	15.6634	24.8011	22.9923	11.5323	4.4515	10.7917	20.3183	16.9231	8.1436	14.0582	22.3381	11.1931	17.2794	26.7523	7.3899	11.8267	11.5229	10.8698	17.2142	9.2537	12.6268	7.2342	14.7445	9.4555	8.2223	16.0147	14.8547	17.1793	19.3850	10.0793	5.9273	7.3167	10.8220	8.0813	10.6866	10.2932	11.9938	9.0542	10.4361	8.9377	11.5483	11.2891
RWDD2A	14.1993	7.1304	14.3630	6.4578	11.0885	5.1617	6.6559	8.1386	18.6339	8.6251	4.7687	2.3358	6.8368	6.6177	9.3850	3.6612	7.9297	15.5633	4.7912	6.6786	10.6484	5.7162	4.9532	5.0232	3.8392	8.8709	4.9444	6.0251	7.7086	5.1409	4.1239	4.0104	10.3511	6.6744	6.4497	8.0497	4.2402	3.0671	4.1533	5.5740	3.5614	5.2283	4.6588	8.3003	5.4882	3.7616	6.1592	7.4545	6.8046
CLK1	66.1496	204.1322	59.2376	61.8569	81.7556	66.3490	95.7930	70.0492	44.6649	30.1127	92.3624	27.2583	57.4533	36.3812	85.0080	72.4881	81.0534	75.9774	46.6660	34.0187	80.7648	57.6226	88.9600	47.5556	153.6697	73.3922	80.7395	57.7153	51.2449	24.9343	85.7687	33.4487	80.2499	37.6827	114.0605	61.1691	116.4971	38.7909	61.3056	73.3818	44.9958	57.8065	59.3455	42.7330	54.5147	67.9336	36.1558	91.1964	68.3215
POLR3B	6.4238	6.4751	8.9787	3.5833	10.3613	2.6302	7.2551	8.5173	12.2066	12.2332	6.4927	3.4331	7.2959	9.5683	4.7087	2.8047	4.7487	13.2038	4.2099	9.3757	8.4303	3.2002	5.7559	5.9697	4.6710	6.9921	2.9213	7.0577	5.5889	5.7777	5.6380	10.7195	8.4134	5.6521	6.4658	5.9613	4.7053	6.8301	4.1882	6.0610	3.8636	4.4382	10.2814	7.2159	5.5115	5.5955	4.4006	6.9205	5.6437
ANGEL1	15.7277	28.3464	20.9225	12.6451	17.2303	9.1663	15.8640	20.0300	36.2766	12.6109	17.4918	5.9344	13.1397	9.7257	15.1956	8.6634	15.1933	35.3175	9.5140	14.4809	17.9328	11.6922	9.1503	8.1183	11.7439	17.1737	7.6420	10.8555	28.6917	8.5045	11.8323	12.6035	27.2547	13.0087	26.8681	14.1290	11.9635	9.9313	14.9211	14.9420	8.8914	15.4188	12.9938	9.5571	16.1632	11.3578	8.3274	18.5565	10.6898
RNF14	30.4688	30.4628	33.8442	21.1901	31.6095	28.0269	26.5095	29.3760	45.2386	30.2950	25.9507	16.2568	32.5926	32.3759	22.5970	26.1054	27.8221	45.3834	31.8988	40.1475	31.1833	18.5832	18.2998	20.3558	18.4906	28.6277	19.0756	25.1103	24.1397	39.1361	28.9516	26.0147	43.4302	34.6536	23.0764	33.9551	23.5673	17.9710	26.8365	22.9572	26.9894	14.0929	15.3310	26.4085	12.5343	37.1183	38.6896	28.1496	36.9068
DNASE1L1	5.9220	15.1235	6.3339	7.3671	7.3263	11.0896	7.7167	18.5989	7.3496	14.4645	9.6190	4.1280	8.5606	9.9904	9.3145	10.5604	8.0930	11.7378	7.8777	9.7132	7.5496	7.2748	5.5175	8.8029	6.2122	7.8584	9.0663	7.9447	7.6584	10.7183	12.4412	12.0594	8.9261	16.3593	8.1428	11.8287	16.8466	10.2315	11.4183	7.9368	8.2913	3.9637	9.4530	5.9428	5.5137	9.9192	10.6035	8.4034	7.9231
DDX11	2.3078	17.5825	3.1418	5.1940	10.6230	12.6922	5.6887	7.0513	3.3420	1.8819	11.2489	9.9299	13.4387	12.7258	7.4146	59.5002	5.5204	4.8161	10.2076	7.0532	8.5250	3.2170	9.9943	8.0436	15.6852	8.0150	12.0713	8.3602	10.5057	8.0028	17.0083	6.0473	4.1666	8.9363	16.8740	4.7190	21.6806	11.1634	11.9946	6.8548	11.2098	1.9512	12.3089	3.9462	8.6980	13.1167	5.7624	7.5079	9.7993
HEBP1	54.9204	30.0568	43.6674	39.2386	10.9037	30.3691	27.0765	39.5932	18.8940	34.5984	30.4497	32.2219	38.4728	29.2650	39.9375	98.2737	37.4957	34.9882	41.8935	28.1754	49.6903	27.8735	15.7858	28.7682	41.1104	30.3562	27.0700	87.3704	27.6034	52.5049	45.1743	28.6984	26.6087	48.4037	50.6722	25.8843	69.0327	57.3469	35.1656	28.2255	30.4081	22.9027	33.1376	36.8278	37.8366	31.1877	24.8924	32.8041	35.9621
GPRC5A	32.4754	0.1335	13.0128	244.4617	73.6374	437.2830	96.2969	24.3241	0.6704	104.8729	533.9841	417.6107	419.7491	279.1655	45.2505	327.5647	205.1187	67.3485	412.9052	505.6665	23.8216	202.0103	179.2366	170.7696	692.0081	141.4300	377.4399	210.7317	9.0881	666.7392	930.5959	244.1068	61.8461	493.3809	629.3549	88.7388	790.9048	516.5162	758.8750	289.0648	551.1810	48.8522	306.3271	42.3997	248.1948	554.5766	126.9513	185.7536	494.7808
MAMLD1	9.6809	3.9644	10.8314	10.9809	4.1424	5.5186	6.4819	6.8023	57.6288	5.3283	4.3109	1.5007	2.4180	1.2585	7.7979	1.3414	5.1917	14.1169	3.9544	5.0307	6.7672	2.9351	2.0937	3.0253	3.5269	5.9837	5.9461	3.4362	40.4606	4.4357	5.2924	3.2680	6.0979	3.4948	3.8369	3.8995	8.5112	4.4237	2.9957	2.4087	3.1296	2.5744	1.5878	5.0528	7.3641	2.2065	2.2372	5.4108	3.9132
CD6	12.3351	46.5115	11.8786	4.7565	6.4570	1.6461	35.7668	15.6529	1.4189	11.6654	3.4354	10.3086	3.2437	1.8944	13.9347	6.7158	8.3020	12.8897	4.6569	11.9783	15.4797	8.1146	2.3970	5.4629	1.4572	16.0265	2.5514	10.2297	2.9196	5.4202	3.0044	3.5905	7.1831	7.8507	3.2289	14.8928	6.1512	1.5855	9.4658	3.1122	3.9591	3.0543	8.6249	10.9439	4.5965	2.8014	1.3380	8.7477	7.6634
TACC3	12.3534	35.0111	8.5750	10.5431	16.3588	13.1692	32.0159	36.8270	5.3701	12.2237	17.8697	101.0659	14.4370	17.3654	13.7019	31.9634	23.4124	8.8702	24.8998	18.2335	9.4967	14.1507	15.9956	11.1600	29.3125	15.4075	22.5009	13.2164	5.2823	32.5500	24.1078	20.8121	10.6850	23.1480	31.1904	22.7356	23.2394	18.1241	14.5742	10.6149	15.3753	4.9542	20.6358	13.6088	9.5167	14.2963	135.0296	18.7463	11.8910
UFL1	29.7972	37.1639	39.7759	18.0435	50.9651	20.2968	30.2227	52.9463	59.6277	41.3862	22.8967	5.2125	15.7924	42.1865	21.5213	12.4071	22.5930	49.6392	24.7924	35.1637	30.0711	10.4877	22.9910	17.1985	26.0858	30.8228	17.8518	27.3479	20.3985	20.8794	19.9285	20.0089	43.1617	26.2400	32.7896	21.6179	31.5692	9.6779	13.8270	17.6336	9.3172	19.4046	21.3792	18.2622	18.4084	23.1849	19.4740	22.0372	25.8542
POLA2	2.6308	5.7452	1.7535	2.3257	2.8619	2.7865	3.0945	2.5102	1.0978	1.6116	3.2891	7.3990	2.5032	3.2321	2.2712	5.4829	2.7151	1.7942	2.2410	1.4651	2.1701	1.9911	3.8010	2.7365	5.3558	2.5611	4.1465	2.0181	1.5177	2.1661	2.9860	2.5766	1.5504	3.2207	1.6191	2.4303	2.8426	3.6896	2.8902	2.5154	2.6528	1.2793	3.1278	2.6909	2.1348	2.8356	3.0124	3.1367	2.7741
ZC3H3	28.1386	22.4670	20.4483	26.1278	16.3953	31.2832	22.9219	27.7223	17.4063	13.2638	37.0421	22.7164	20.0510	35.7212	26.0800	35.7674	20.9506	11.9693	33.7418	21.5847	24.7693	20.2419	26.7273	23.0702	31.4145	31.2545	25.0581	23.6840	23.4903	38.5228	29.4624	39.9333	22.9931	20.6964	64.7233	23.2815	60.8094	39.0732	41.2821	23.0342	24.2403	9.6554	54.6043	18.3621	34.9199	30.8795	24.1492	23.0785	25.4287
CAPN1	154.1524	75.4861	107.6426	99.6367	105.7170	210.9570	106.5609	73.9329	49.1918	92.8556	196.3367	121.9688	130.2658	161.2990	90.1599	269.7376	120.2139	73.1293	202.4900	115.1637	76.7460	91.5300	94.6849	94.7593	254.3699	133.5668	155.1253	127.3719	29.0509	217.6903	165.7962	157.6031	82.1976	103.2700	95.1526	96.0529	289.9594	179.8128	228.5945	86.3054	172.0289	47.3942	195.9113	103.8545	124.0964	236.4470	182.0560	130.0434	128.9454
ACP3	2.3530	0.5866	8.5716	1.2197	10.9926	3.8317	2.0360	4.1614	0.1671	4.9053	3.7490	3.9210	2.4082	12.8538	0.6637	0.6473	5.1599	23.0028	1.3400	5.7179	4.0188	1.5622	1.1055	1.7724	1.3229	5.1328	1.3523	1.5670	2.2771	1.6014	2.9172	3.2922	10.3426	3.1890	2.3320	0.7652	20.3570	1.5434	0.9058	4.0098	9.0412	1.5428	3.5500	1.6045	0.9121	1.8369	2.3096	2.1290	2.0655
MDH1	74.4736	55.8882	84.2292	77.7157	93.0968	54.8715	57.1386	85.0521	78.9338	62.2791	56.0052	66.9995	70.4404	55.9471	58.3062	59.6318	69.0247	81.9617	54.6707	107.3161	62.2551	44.1030	51.2567	44.7363	76.5301	58.4683	68.0253	63.5935	33.2406	89.1501	66.4075	65.5114	70.6737	76.2073	80.2350	59.5122	58.1710	66.1893	71.1543	54.7807	72.5282	28.4037	79.1809	71.8401	38.1718	61.4343	91.0107	61.3398	57.7229
SLC30A9	28.1866	18.8464	34.3240	19.1743	43.2187	25.1477	20.2568	37.3803	30.6581	38.2887	23.8009	16.5185	25.2834	30.6116	22.0723	25.4294	28.0835	50.6872	42.8796	57.8424	30.7264	13.9633	20.0170	18.7423	32.3525	27.9596	14.7189	24.7122	26.9566	32.8747	41.6681	33.1673	43.2265	33.0543	38.6980	25.6552	26.3828	27.1421	27.0786	22.5924	25.8465	14.5097	25.0280	20.4465	22.6790	32.8617	34.0891	30.9151	32.5754
MTMR11	32.9681	5.7357	30.0368	44.6793	59.7842	201.0279	41.2237	38.7851	18.0494	56.6967	248.9792	83.5199	46.8815	324.5944	62.8352	16.1398	79.2057	27.8449	44.1924	53.5883	22.5051	67.5468	211.5783	143.9974	66.8491	24.9523	92.2597	59.3966	6.9888	21.1179	225.1416	243.1364	37.0168	34.9739	93.9967	36.0986	126.6426	71.3160	39.5658	159.9086	74.6632	28.1575	35.7719	35.3656	11.9798	29.0080	113.2806	58.2963	55.5848
COX15	18.2580	26.5156	17.4041	14.4175	24.5658	14.9373	18.3679	16.6418	17.8689	15.9572	19.3416	19.1891	16.6426	24.2920	14.6198	32.0899	18.7292	21.8752	17.9376	27.9866	14.8480	9.7528	15.8865	10.4063	14.6939	16.2036	19.0137	18.0609	10.8111	18.9185	36.5350	26.4544	18.2868	16.6299	14.4934	17.5952	24.9577	24.5861	20.1700	21.7310	16.6605	9.3718	25.3282	18.9143	14.5921	12.1720	28.0782	17.3141	14.9025
CCDC88C	8.5534	53.2237	7.9226	5.2870	10.7430	10.7329	24.8103	22.3530	1.6590	8.0596	10.1752	6.5036	8.2477	12.2086	8.6578	15.7787	10.6636	8.3408	8.4201	9.9561	8.2408	7.7539	8.3567	5.3170	16.5967	10.2897	7.4013	11.6657	3.6139	15.8265	17.7426	12.8241	6.2231	9.4728	20.8520	15.8529	10.2456	11.5730	24.6829	8.8463	10.2057	6.4187	23.3995	6.1070	10.6913	10.1390	10.4393	11.4441	6.7782
YAF2	5.3751	6.8206	5.7406	4.2972	4.3329	3.8938	5.0064	4.7357	5.3216	5.1392	2.8613	2.2843	3.8362	3.8304	4.5992	1.8925	4.3449	7.5126	3.4035	6.4337	6.4613	2.2460	3.9369	2.7696	3.0647	4.3381	4.6122	3.9025	3.8983	3.6725	4.1316	3.2263	6.2904	3.4284	4.6488	3.6485	4.6642	2.6267	3.2731	3.2895	3.1660	1.9284	3.0813	3.7630	3.2416	3.5733	1.7534	4.4200	5.8616
ZMYND11	58.2221	54.1535	72.8980	37.2918	60.2366	33.6204	55.4904	70.1239	108.2105	58.3770	41.9408	12.9289	45.3770	67.3538	43.1942	24.3532	39.4714	100.9433	37.7103	79.3628	62.4255	28.6112	35.2850	30.4765	40.8790	59.0784	27.9015	46.2247	31.8097	50.1002	46.0682	42.4342	95.1677	37.3529	32.5600	43.8162	42.3481	38.9395	50.6335	47.0465	29.9959	32.6901	33.0823	41.9321	31.2184	30.5577	25.4981	43.0264	42.5617
WAS	43.7127	238.5646	44.4620	46.5192	11.6465	21.8255	98.0869	54.3257	3.0297	48.2981	24.3988	43.2299	12.2534	6.6193	36.8334	19.9711	24.6977	45.8834	11.0623	34.7684	47.3405	28.6099	14.6847	18.2346	4.2102	43.6669	19.7461	24.9176	9.2488	20.2935	7.7165	5.8596	22.4988	30.5083	15.8873	71.8666	8.3308	5.5677	13.0123	8.9190	31.0908	9.7557	19.2454	41.5724	11.8460	11.6549	4.5920	33.5070	13.6193
DPEP1	60.2409	0.9853	43.3989	43.0762	0.9371	2.9372	34.6359	28.9822	826.5819	93.7188	55.0825	13.2931	25.3768	30.1359	19.5528	8.7208	25.0210	32.1779	53.8011	39.8531	38.2242	27.6654	3.0490	26.8398	7.5395	45.0961	2.9512	89.0302	30.0649	18.8300	24.9266	30.8423	28.0651	3.8402	17.8808	5.3054	6.1197	5.9372	10.3963	8.2703	23.7211	166.0682	11.2859	42.9322	74.9582	17.2587	31.8993	32.4602	51.1462
BID	27.1346	23.8791	24.0637	27.4257	19.4433	26.2996	17.4598	22.0323	16.5515	21.9876	25.3475	29.6895	31.2162	16.3575	20.7946	25.4340	41.3588	22.9182	27.1783	69.0780	19.6666	29.6338	30.0331	32.9906	55.3412	22.3007	37.2261	18.8204	12.5742	48.6982	33.3206	21.9966	17.1544	44.5389	50.9001	32.8944	27.8822	39.4249	29.6232	19.2799	24.3713	9.5165	22.2305	25.9258	18.5745	40.8530	36.9088	30.7518	29.1438
MATR3	0.5933	2.2970	0.7950	0.6182	0.9654	1.1395	1.4173	0.7826	1.1104	0.4351	1.4428	0.0513	0.4466	1.0795	1.4128	0.9054	1.1781	1.1288	0.6810	0.3091	1.1140	0.5542	1.4548	0.4837	1.4811	0.6709	1.3549	0.4340	0.7516	0.2841	2.1174	0.6902	1.0993	0.6070	0.9608	0.3380	2.5220	0.2245	0.5033	1.3163	0.1443	0.7456	0.5881	0.2070	0.8307	1.1485	0.6449	1.0529	0.7730
NPC1L1	3.4923	0.1942	8.1719	13.7345	29.6557	31.7928	8.6483	5.3620	47.2006	42.3201	56.5476	34.7871	23.7278	59.5536	9.2385	0.4957	18.4517	28.1231	1.7510	55.2612	5.7354	24.5103	47.6137	62.9906	14.4055	29.7639	21.9294	29.9234	21.2682	0.3504	68.0673	59.5367	7.5327	57.7671	34.5691	4.1061	4.5513	69.9197	0.6666	23.9883	19.7590	9.6445	13.6889	23.2580	1.7590	1.5416	48.3975	18.1393	40.3376
XYLT2	27.6218	30.8613	23.7662	27.3073	19.3243	32.1590	28.3148	13.6902	13.7378	16.9405	24.7434	27.1993	26.7131	18.5209	32.1701	53.1913	29.9445	15.7991	24.2618	27.8733	29.6532	21.0751	22.7499	20.4512	49.3927	24.5461	42.7271	22.9968	37.4708	45.5265	24.1557	22.3326	16.9446	31.1970	32.7150	21.6809	41.3649	23.0934	39.6352	13.7438	26.9423	17.3882	26.5485	25.7079	23.4370	38.3104	24.7549	23.3007	35.0982
RGPD5	0.0059	0.0262	0.0163	0.0000	0.0059	0.0113	0.0000	0.0203	0.0138	0.0060	0.0120	0.0048	0.0000	0.0000	0.0065	0.0000	0.0049	0.0079	0.0000	0.0197	0.0043	0.0000	0.0000	0.0046	0.0177	0.0068	0.0045	0.0041	0.0043	0.0000	0.0045	0.0000	0.0285	0.0035	0.0000	0.0000	0.0162	0.0000	0.0103	0.0000	0.0040	0.0037	0.0051	0.0000	0.0041	0.0000	0.0090	0.0097	0.0000
STMN4	0.1769	0.0282	0.3157	0.5557	0.1276	0.0244	0.1804	0.6634	0.4146	16.4481	0.6197	0.3341	1.0312	0.0240	0.0278	0.0162	0.5287	1.2538	0.1647	49.5863	0.3743	0.1561	0.0261	0.2756	0.1528	0.4680	0.1931	1.3395	0.9925	0.1000	0.0580	0.0389	0.5353	0.0907	0.1466	0.1313	0.0933	0.2808	0.0666	0.5839	0.0000	0.9628	0.0218	0.6739	0.3892	0.2739	0.1549	0.7544	0.1770
NUDCD3	32.4828	37.7870	36.8553	26.4460	33.2347	33.7308	36.3610	25.6092	25.5698	36.8986	34.6850	28.2674	35.2932	31.6742	30.5395	50.6454	31.9990	39.6318	35.5899	49.6866	31.2704	26.2601	18.6620	30.4753	44.7066	35.4128	27.1370	32.5818	42.7797	47.5518	40.8942	35.9182	38.6888	43.1819	41.3002	31.8416	52.7335	42.1795	49.3026	27.7957	48.4027	17.5379	26.4495	34.5812	28.8305	39.6770	42.0248	35.9218	38.9938
ISL1	2.3932	0.0990	7.0756	3.5138	23.8806	10.7301	4.9916	17.2409	311.6169	12.5917	5.8973	5.0784	9.2304	11.1236	3.3831	1.0970	8.7300	89.6119	2.5311	9.1673	12.6057	8.0741	0.1832	2.0485	11.6134	4.7544	1.8740	4.2395	77.3852	6.0828	3.6633	7.8213	91.5326	5.7824	4.0289	1.1187	8.7551	6.1672	2.2591	15.8783	1.9339	3.3223	3.5873	5.6389	4.3851	2.5164	4.2336	9.6306	6.6902
CHDH	22.7662	1.2658	23.6006	6.7214	22.4181	8.8370	5.9005	20.9877	13.1862	13.2523	25.9209	8.3996	5.9864	10.6024	5.6604	3.1405	8.3561	10.2707	9.9030	13.8940	5.1065	13.5474	13.6996	8.3013	11.9089	19.1295	10.2179	9.0886	8.8642	9.8261	11.8698	9.6562	5.8922	9.7938	17.2005	4.3484	9.1070	17.0338	3.1750	11.8111	8.9434	15.2703	6.7739	13.5578	11.6730	8.5571	13.6117	13.4482	20.6093
IL20RA	12.0886	0.0590	15.8908	5.7334	37.3070	10.7073	6.7272	7.0516	4.2069	7.1412	22.3797	6.3834	8.3450	22.3274	11.0817	16.4342	8.1892	23.6227	7.7174	7.8348	11.2351	17.6999	24.9727	15.2429	22.0530	21.5928	13.0701	9.4278	12.2457	10.4919	5.5890	10.1827	33.7377	16.0287	2.0761	5.3430	133.9777	21.3253	25.7332	22.6768	12.8950	13.0479	10.5610	11.8054	17.9607	14.0331	3.2764	18.1846	21.1955
CLCA1	0.0000	0.0000	0.0175	0.2048	47.4560	0.0000	0.0000	1.5072	0.0196	0.0512	0.2398	0.0831	0.0708	96.5047	0.1384	0.0000	0.9471	0.1349	1.8263	0.1972	4.1721	18.4908	7.4335	0.0196	0.0000	0.0000	0.0000	168.9021	0.0745	0.1394	0.0000	1.8963	0.0777	0.2408	0.0000	133.3258	0.0000	1.0178	0.0000	0.0894	87.1803	4.0527	108.2401	0.0000	0.0176	0.0000	35.3365	0.0000	0.0293
CLCA4	0.0000	0.0809	0.0168	0.0590	0.7075	0.0700	0.5745	0.1435	0.0000	0.0000	0.0822	0.2793	0.7136	0.1374	0.1063	0.3091	0.3234	0.0810	0.1124	0.0135	0.1610	0.0166	0.0499	0.5455	0.5841	0.7547	0.0923	0.6486	0.0716	0.2486	0.0739	0.2973	1.0657	0.0289	0.0467	0.0717	0.0669	0.0958	0.9337	0.3720	0.7006	0.0603	78.5930	0.0604	0.0000	0.1496	1.6837	0.3605	0.5355
GLT8D1	54.0568	37.9292	64.2032	44.1409	51.0806	45.0720	50.3101	46.9070	46.6358	62.0544	37.0046	36.3977	55.0803	25.9971	73.4938	41.7302	46.1499	77.8532	49.4349	48.7216	84.8560	36.6026	40.8666	32.7870	51.7544	45.6932	31.3221	40.1067	51.1350	75.9572	42.4169	30.1363	58.9052	52.9472	40.3636	45.4078	54.6338	41.2441	61.5463	34.3370	56.4008	22.4028	51.4549	53.2849	36.2883	50.9517	35.4532	42.8824	54.1325
ATP2C1	61.3811	26.4551	69.2131	40.3040	40.4144	54.1665	44.1863	49.6781	25.0487	55.7278	35.6513	21.7890	74.0335	22.8721	26.7374	38.0903	53.8588	61.5569	40.0351	128.5596	34.0124	29.0370	33.8060	38.8261	50.7005	48.1199	58.4829	33.4110	23.0068	75.4307	51.5224	40.5964	45.4684	59.1028	45.2029	27.8530	81.5905	32.9353	63.2631	36.4390	34.5625	19.4778	47.1367	30.6073	29.3940	59.4606	53.2085	33.2098	41.3127
IGF1	0.4000	0.9282	2.2924	4.3444	0.5129	0.1486	6.1663	2.8502	0.0080	5.9671	0.1328	0.1949	0.7938	0.0389	1.1970	0.2035	1.1847	7.8198	0.6208	1.0282	27.4936	0.3662	0.4453	0.2397	0.0775	1.4367	0.1332	0.3262	0.5093	0.2680	0.0706	0.1421	3.1869	1.4548	0.1091	10.1195	0.0947	0.0326	0.8293	0.3585	0.1246	0.5766	0.2473	4.9577	0.4165	0.3732	0.1808	1.0803	4.3216
SLC38A5	22.5579	10.0444	10.2664	43.4828	12.0965	54.5004	19.7981	6.7415	1.4080	9.6286	54.7510	97.1581	27.7805	55.2197	20.3663	8.6190	46.5717	5.6673	103.3487	4.0373	13.5022	30.6786	56.6119	15.0555	9.5200	14.2683	125.5270	42.3878	1.3970	125.2163	116.1936	66.3117	3.6297	44.9658	86.9438	26.0665	78.7639	21.8984	19.1335	38.7970	30.1364	48.3186	82.8710	11.0833	73.4510	36.5361	2.2221	44.0510	22.8237
RALBP1	29.8308	25.8240	32.9715	28.3466	38.6984	25.7136	30.1221	34.5428	23.9542	31.3736	21.3156	10.0930	35.0026	37.4872	25.5276	42.0745	23.9472	33.4551	43.5557	53.7565	29.1343	21.6763	21.1842	26.5444	46.8507	30.2204	31.3069	28.5629	19.9607	43.8903	56.2149	20.4068	27.2468	30.9436	35.7569	42.1953	98.8952	35.9900	74.3942	16.5223	72.5701	16.5143	25.8209	27.7428	25.1158	49.8092	45.6761	25.6690	48.6031
RUFY3	16.1947	33.4592	16.8130	13.2711	10.9258	11.9666	15.1404	15.8603	19.7195	10.6034	18.5679	6.7717	13.4500	13.7383	19.2920	10.4065	13.6741	32.9352	10.3913	13.3673	20.2025	11.4355	13.4192	12.7951	15.9608	16.9348	8.3654	10.3336	25.3298	10.1188	13.1331	10.3512	24.7873	10.2116	11.4770	9.6579	14.7211	9.0183	10.3753	14.9755	8.1214	8.5633	10.1503	9.5585	9.2311	12.1761	9.1272	15.8101	14.1819
CNTN1	6.2323	6.0944	29.7814	8.9679	6.4201	2.1031	11.4197	14.4235	96.0938	28.0229	2.7623	3.3599	19.9172	4.0245	32.3519	2.7663	6.1186	72.5732	10.1067	20.5074	24.6862	4.1343	1.3320	12.1851	5.3408	10.9445	1.3159	17.4246	33.1066	11.6996	6.1133	7.1811	45.7234	12.4999	6.0810	4.3877	4.6456	3.2799	4.6669	8.1030	18.0889	3.9696	4.8787	10.9437	1.0577	6.3996	7.2952	7.6845	6.3796
SLC11A1	14.1499	17.6852	16.2747	75.0804	3.0046	48.4231	4.6415	12.4599	0.9744	4.6543	48.5034	20.6190	5.6430	4.2849	46.1037	12.4907	14.3574	6.7417	8.9150	4.6260	23.4775	22.7443	26.1684	16.9118	7.8896	10.5060	19.2875	7.6149	1.7561	29.6178	14.1118	3.5287	3.0952	16.3116	30.4401	15.0346	7.6691	2.7257	4.8563	3.0524	38.3549	2.9485	12.4240	2.1827	3.8482	15.9029	2.8962	12.4680	10.4357
WWTR1	54.6333	14.7509	80.0657	49.0888	48.4625	40.4789	49.2450	40.3799	8.9529	62.0150	21.2050	12.9684	39.3321	15.4685	40.0426	21.5208	52.2356	62.6070	41.3721	60.7947	68.7646	20.4083	30.8366	34.6735	53.2502	58.4485	97.3035	33.4967	15.4637	54.8591	31.9307	23.4324	41.5469	45.5911	53.9351	37.8896	66.2178	17.3584	29.0648	33.2391	20.6956	20.5286	24.1357	40.4419	28.1747	31.8861	26.2415	41.8668	47.7879
AGPS	18.7101	12.9404	26.4587	17.6799	20.1686	17.0712	19.7397	26.9371	9.6377	31.4144	15.8376	9.2207	23.3618	22.0833	13.5398	10.7715	22.4236	25.3076	15.8529	36.0934	22.1797	10.9458	14.4635	13.3503	29.6667	20.6899	12.3046	19.7677	5.6946	29.0940	31.3353	16.4196	16.6243	23.3484	26.5366	18.6232	26.0686	15.9406	27.2515	13.9148	15.8152	7.6117	24.5438	14.3927	13.1249	18.5259	27.0282	16.4398	19.8160
CXorf56	29.0226	30.1926	27.5774	22.1438	23.7510	26.4437	20.2319	33.7211	27.0345	23.0910	22.3850	20.6786	27.0013	20.7035	23.0424	33.5857	27.6670	34.2958	25.3735	33.6650	24.9131	16.8276	14.3663	13.3141	20.6218	26.3188	23.6322	23.0672	49.9740	27.4753	24.0144	29.5798	27.9253	25.7076	30.6878	23.8927	45.4267	25.5935	41.2077	22.3171	27.1786	11.8250	29.0176	26.5799	30.2739	22.6963	24.6354	29.1799	25.5568
ATP1A2	0.5947	1.2550	0.6146	3.6816	12.3304	0.5233	1.9077	2.2519	1.5798	2.4464	0.4771	0.1529	2.7524	0.7394	4.7434	0.1438	4.7123	6.0792	0.6645	2.4721	3.9938	0.6805	1.0382	0.7927	0.8191	1.5146	0.3232	3.1199	6.5524	0.1256	0.3135	0.1627	5.4829	1.4553	1.2014	13.7650	0.6466	0.8181	1.9977	0.7752	0.0981	0.8173	0.2504	2.3129	0.5088	0.1740	0.4658	3.9898	1.3111
TTC27	17.5260	21.8772	16.5116	13.1145	15.6310	13.3088	16.0869	16.7286	12.0879	15.5396	15.3150	13.2042	13.8116	20.2426	13.4142	22.2215	14.8115	23.4562	20.6642	22.3121	17.9775	11.0709	10.6196	14.1613	24.2664	19.2258	16.1639	13.5158	7.1127	21.9173	17.4286	21.5416	17.1035	22.2662	26.6518	13.8190	14.1704	13.9865	22.5414	14.0083	11.0434	8.1698	23.6885	14.4655	10.6449	21.5061	16.3745	14.5762	16.9293
ZNF582	1.9131	3.7197	2.8801	1.3964	1.6190	0.6239	1.9706	1.9691	6.2311	2.1733	0.7616	0.2669	1.1538	0.7540	1.7780	0.5885	1.1854	3.2154	0.8791	1.4611	2.3556	0.8018	0.4109	0.6774	0.8263	1.4093	0.4746	1.3522	4.3640	0.5508	0.3423	0.1912	2.9388	1.0111	0.3844	1.6047	1.1697	1.5775	0.7642	1.6046	1.0730	1.0709	1.1981	1.7600	0.7479	1.2504	1.1803	1.3806	1.3629
VSIG2	11.6189	3.8559	6.5080	98.4398	307.8250	287.8931	94.2104	11.5965	1.9774	131.5184	220.2106	566.8564	219.5218	417.1791	69.0920	30.0821	179.0059	25.6109	101.4434	36.6924	5.6239	329.5742	444.7230	221.8890	303.6546	131.8444	46.6359	90.2582	2.7709	102.9795	412.3628	258.4057	47.4491	199.7006	220.4522	56.4955	62.9740	961.0434	588.1658	159.8408	362.6740	78.3678	194.1064	94.7247	48.6437	157.5679	354.4000	229.3258	118.0923
PHLDB1	21.5291	8.1194	28.9095	25.2051	7.9811	13.8938	27.1937	11.4773	5.0580	19.4068	11.5799	3.7944	20.0057	7.9276	26.3749	27.8454	14.4467	19.1711	14.6831	18.0447	42.6282	8.7583	9.6114	16.9684	16.9257	22.8203	14.9670	15.8570	9.3997	22.1525	17.9238	9.0962	25.8511	15.0323	14.6530	16.5524	22.0962	9.7557	13.5887	6.2499	9.7325	10.7315	7.5085	11.3911	18.2249	12.0755	9.0046	23.6516	18.4539
MARCO	9.6081	23.8853	26.2608	321.4099	1.7190	121.1071	7.6209	105.3825	1.5014	4.3977	167.2315	89.9170	29.3521	6.6819	52.1878	13.8899	76.0002	1.3154	21.1369	32.6458	17.4956	56.4326	120.0879	30.5941	1.2710	9.5936	10.3404	16.3276	0.8011	438.9865	67.3474	8.5644	1.6786	208.9330	36.7427	83.9033	9.0913	24.3384	7.8461	12.0739	68.9681	8.0779	20.5114	8.8083	1.9058	34.4690	2.6995	21.6823	9.2053
CYP24A1	0.0835	0.0933	0.0579	0.5440	0.1054	0.3024	2.7148	0.7444	0.0652	0.1698	0.2133	0.1035	0.4405	0.0000	0.2298	101.5345	0.6114	0.5178	0.0777	32.2958	0.2010	0.5875	1.9847	0.6666	1.9562	33.0760	21.5783	0.6638	0.0773	6.6103	0.8146	0.3212	0.2856	1.4115	0.0807	0.0000	9.7293	0.8613	18.6355	0.8409	5.9431	0.0913	18.3666	1.0784	10.4759	4.4277	0.5117	0.3981	0.6333
PRDM11	2.9614	6.1639	4.1983	1.9065	2.5396	2.1280	4.0348	2.7476	2.6963	3.2672	2.8268	1.2483	3.7138	2.1856	2.3337	6.7267	3.5933	5.8895	2.2850	2.6317	4.6171	1.8776	1.6478	1.9814	4.4680	4.3476	2.5550	3.1610	3.4604	1.5271	2.4402	2.0216	6.5012	2.6658	1.6803	3.3200	2.8054	3.8478	3.1904	2.2323	1.0838	2.0104	2.8894	2.0700	2.9510	1.2667	2.7679	2.6939	3.4496
SYT13	11.6477	0.0683	17.2525	46.1072	94.7379	96.6157	18.7075	29.7878	75.3714	82.5106	78.1073	64.0787	73.0295	21.7149	13.2617	1.0861	74.8359	144.7006	153.3812	193.2896	19.5762	46.3160	70.0574	39.4381	35.3564	42.3634	58.7199	24.6450	87.7522	10.6634	92.2234	105.0178	85.6962	71.7330	17.6213	21.6863	66.4189	128.8504	4.9437	79.2852	12.7592	12.7669	17.6245	37.2244	9.2993	6.3674	158.3313	47.8340	11.2043
SNAI2	23.2365	16.9772	27.8391	36.0994	5.9844	59.3676	32.0320	33.2872	3.9441	39.9156	6.0483	7.7770	51.5844	8.1552	46.3632	69.2739	25.7562	40.6043	96.9896	27.0793	84.9305	9.5449	13.3465	29.1480	91.6571	40.9375	8.7814	23.3278	8.4039	50.7194	23.4341	7.8474	27.2858	24.8080	21.9571	25.5562	45.8279	3.8857	34.2442	8.1767	24.7693	6.2437	33.0277	27.8224	17.0843	10.7242	9.4273	16.2217	33.1320
CD74	3378.0540	5999.9515	3213.6692	2246.0230	1585.2039	2069.2539	3337.6600	3543.6472	196.2158	2239.9886	1956.8997	2329.6168	614.1073	429.8558	1975.2206	1679.5443	1233.7598	1877.4244	1965.6137	2323.2834	2246.1797	2606.5604	1380.1185	1091.7050	345.0243	2260.9683	2573.4649	1498.3058	556.0925	1514.1477	633.5469	975.3809	1331.1361	2092.1578	1012.5801	2632.6159	717.1947	545.6189	1016.0061	979.3045	2312.9148	642.6546	1317.8303	3140.7868	977.0571	802.3473	1939.8883	2300.4824	978.2464
HGF	4.1474	1.7448	9.9696	3.6843	3.9014	1.0386	5.3135	4.6458	0.2600	11.6225	1.5987	0.5007	2.0896	1.3515	4.4536	0.4807	2.3501	13.5109	1.5575	8.9998	8.4513	1.5000	1.1379	2.0476	0.9934	4.7124	0.6717	1.9604	1.2396	2.0813	1.1234	2.2197	10.2527	2.3494	1.4526	3.6049	1.5756	0.3183	1.9125	0.9304	1.2151	2.0311	0.9553	6.0312	1.0336	1.1960	1.2947	5.5208	3.6057
ZRANB1	6.5134	8.7980	10.1126	6.2220	9.3378	5.3388	8.2065	7.4023	9.6030	8.9558	5.7048	1.2739	5.9609	4.4779	6.0857	10.2593	6.2657	13.8202	7.1644	13.0829	10.8013	4.0050	2.7275	3.4296	5.6058	8.5533	3.9798	6.6851	5.9184	11.9098	6.1650	3.9115	11.3462	5.4775	11.8060	8.9598	10.7178	3.3728	8.9711	4.2955	5.0325	4.4680	6.6969	4.9423	6.4947	5.7744	6.7574	5.6211	5.9490
NCDN	20.9895	16.6996	23.1706	20.3930	22.5487	17.7718	21.6562	21.0630	27.6674	25.3435	19.1185	11.9595	23.9399	12.7457	25.3647	14.9640	16.9881	33.7686	13.8391	22.1459	33.4391	15.9227	17.3392	21.6387	35.2121	25.3767	18.4974	19.3709	28.6156	23.1881	14.8727	19.3564	35.6448	18.5597	22.0345	24.1533	19.6261	16.6183	23.5049	17.7825	17.3047	11.1241	17.1266	20.9635	15.2157	23.6961	17.3803	20.5536	25.9609
ADGRA2	28.6559	17.2489	57.2273	52.1209	23.3549	26.7362	67.4695	27.4820	22.2699	68.9176	12.5338	5.1360	29.0006	13.8830	55.0547	17.2156	26.4742	32.3809	25.4146	45.7261	85.5473	14.8838	9.5334	35.0545	26.8209	42.9263	6.2579	25.8110	32.0876	51.5313	22.0490	16.0030	56.9288	30.5813	26.0773	39.9755	19.2407	7.4039	21.2815	5.4370	11.3214	16.1251	12.1607	45.5225	11.9595	24.9532	15.2416	33.1418	34.0641
ZFP64	8.5559	6.7244	8.9000	5.5616	10.6567	6.4999	9.4891	7.8754	6.1868	9.0641	8.0413	4.4366	10.3154	10.0203	6.4645	12.1153	8.1569	7.0443	7.5790	12.2749	8.1534	5.0414	3.8771	7.0184	7.7461	8.5568	8.2149	8.8549	5.1964	13.2101	8.8656	9.1497	9.1866	8.5834	9.1755	10.6109	10.5348	7.7050	10.9883	6.3260	6.6089	4.4260	11.3256	7.8458	5.1488	7.6402	14.6805	7.8588	9.5286
MNAT1	7.4708	5.3248	7.5402	6.2779	7.7431	8.8124	6.9643	6.6570	11.5734	9.0181	7.4876	8.0007	12.7791	7.0033	7.2326	7.6545	9.9011	10.3792	8.5158	8.9814	7.5373	5.6897	8.7651	6.0372	13.9555	8.3007	7.8252	6.2366	7.7643	14.2111	12.0272	11.7292	6.8411	9.1095	21.5507	4.8929	18.6483	8.8258	10.7354	7.7719	9.2422	3.2320	14.7516	8.0691	9.2128	12.5163	6.8759	9.3122	6.2642
SAMD4A	7.9363	11.6117	8.7647	17.2723	8.1921	14.6727	7.5688	9.7347	3.2533	11.1337	3.4664	4.7346	8.8987	2.5920	12.8394	5.7024	7.7671	14.8976	4.7571	7.1700	29.5027	2.1130	6.0061	7.6335	16.2934	6.7735	12.0985	7.2411	7.0773	11.4624	7.6289	5.7853	11.6793	8.8293	11.0105	8.0714	7.6752	3.2672	8.6594	3.1310	9.0896	2.5042	8.2403	4.7132	10.6160	6.8765	3.6663	5.5637	6.4118
RUNX3	15.9122	112.9806	19.3440	10.5374	7.2438	12.8703	47.7480	38.4395	1.0041	19.8139	3.7899	11.9753	4.8783	2.2451	19.1392	9.2767	13.7437	24.8103	7.0227	21.6499	19.9028	10.9023	6.6070	5.6907	11.5806	19.3215	8.7741	14.0562	2.7195	29.1364	3.6756	2.2902	12.5015	9.8979	4.0230	29.4265	3.9493	1.8521	15.0398	3.5268	38.2942	4.9437	7.6591	12.5287	5.8481	7.7903	2.2805	10.6591	22.2239
MRE11	9.3924	23.1934	10.9690	7.2268	15.3956	7.4901	12.5597	18.2237	6.1690	10.5020	6.5018	5.5208	8.0130	12.5585	9.2664	14.1008	6.9994	12.0002	11.7556	10.2231	9.7769	7.2011	7.2534	6.7338	13.0844	10.7101	10.1694	9.1228	4.1316	8.4249	13.2815	9.3810	11.5655	8.3152	6.9123	9.0182	9.6016	6.7228	10.3993	7.6923	6.0745	5.2780	10.2732	7.6742	9.6050	10.1695	7.7205	11.7032	10.9881
PLEKHB1	26.2868	9.2747	30.1459	6.9680	32.5500	8.3763	18.9362	11.2328	23.9788	21.3314	14.5050	25.7097	13.1539	11.8243	7.6720	21.2014	32.2984	17.7969	11.9089	37.4295	15.1219	37.1868	26.5611	9.9234	8.7235	18.9268	22.6406	18.3420	46.7544	24.8096	46.5911	20.8517	58.4657	6.1396	11.6179	26.5175	21.3225	13.8997	27.8623	22.3834	27.3587	14.1657	14.4995	25.8170	13.8907	9.7717	15.7079	27.1060	43.6989
SERPINB1	232.2910	108.6480	138.5090	141.3132	313.8390	339.8439	135.1513	160.1120	165.5921	179.4533	738.0834	271.0472	176.5936	545.7762	135.5459	193.2518	286.1898	332.9291	198.7020	183.4441	105.2315	226.8635	287.8816	234.9840	292.1650	263.0021	512.1387	218.1573	45.3678	184.9537	396.6742	523.1474	139.8293	448.6955	1329.1803	149.6197	519.2437	241.1391	146.6559	298.5473	202.3498	116.7340	208.9864	185.5823	176.8685	304.1762	103.1874	237.7475	205.2911
CYP3A43	0.1578	0.2116	0.0657	0.0514	0.0478	0.0000	0.0250	0.1563	0.0247	0.0321	0.1290	0.0000	0.0000	0.0000	0.0348	0.0202	0.0264	0.0423	0.0882	0.0000	0.0468	0.0217	0.0326	0.0492	0.0954	0.1096	0.1688	0.0223	0.7018	0.0500	0.1208	0.0486	0.0836	0.0000	0.0305	0.0469	0.1748	0.0752	0.0000	0.0374	0.0000	0.0986	0.0544	0.0000	0.1105	0.0244	0.0000	0.0000	0.2210
SLC7A9	0.4165	0.4295	0.1779	0.1566	0.9386	0.9283	2.0582	5.5702	0.3004	0.6517	0.4147	0.1059	2.7952	2.5520	0.1764	0.1436	1.0726	0.0859	0.6861	2.5478	1.5899	2.7716	0.5629	3.3442	0.2906	0.4450	1.4444	40.1261	2.2319	0.1776	0.4904	0.5917	1.8241	1.7448	0.7436	3.5676	0.9759	3.8393	0.1689	0.5315	0.5404	0.2402	0.1103	0.2136	0.6280	0.4961	0.2946	0.5048	5.6837
SPAST	8.3222	8.0133	9.6523	6.7218	9.4192	5.9608	9.4000	10.0887	11.2211	8.8308	5.8367	3.8955	7.9806	10.3647	6.3115	4.6136	7.5318	14.1398	7.9701	13.3142	9.7147	2.8088	5.3265	4.3972	8.6796	8.6587	5.0514	7.9239	5.5888	8.4597	8.3045	7.3904	12.1935	7.8075	8.7616	6.9605	9.8300	3.5742	8.2321	6.0806	4.7983	3.7181	8.4286	5.9481	4.8982	8.8634	8.1594	6.4656	10.2566
NRXN3	1.1895	1.6223	1.0600	0.6372	3.7947	0.5641	0.6630	0.8812	0.8624	1.3788	0.4197	0.2612	1.1235	0.1016	1.2093	0.2058	0.8117	1.8934	0.5787	1.6594	0.9128	0.3458	0.1828	0.4967	0.4293	1.6685	0.1965	2.5374	4.7135	0.8019	0.2789	0.2144	0.9105	0.6317	0.7151	1.4201	0.2819	0.1488	0.2590	0.6572	0.1229	0.7096	0.2076	0.6877	0.3976	0.2987	0.3367	0.8532	0.3502
OSBPL5	17.7197	21.5649	20.2552	20.9117	16.9912	23.1499	18.5688	10.5596	2.8803	13.9224	21.4487	8.9918	17.9146	16.2233	36.3213	50.2774	14.4498	11.9869	23.4383	26.6226	44.7709	17.2979	13.8378	17.4304	18.3361	18.3216	14.9282	22.3183	7.0987	35.2675	18.5657	24.1691	14.7375	19.1241	12.6023	20.1338	32.0984	14.1696	22.5033	7.7210	28.2958	7.7646	14.1651	15.5291	13.7073	30.1391	15.7625	16.8029	32.5899
AQR	9.8654	15.8967	13.7218	8.6570	14.8539	6.6618	11.7915	13.7982	7.2432	15.6568	11.5921	4.8033	13.9966	16.6076	7.5665	14.1181	8.9061	18.5208	14.5529	18.7034	10.4196	7.1099	9.7234	7.6273	9.5745	12.4755	7.4868	9.9343	5.0612	15.5501	16.8087	12.6847	16.2194	14.2308	15.1565	8.8607	7.3909	10.2398	14.2473	9.8110	8.4845	5.4622	8.0415	8.8418	8.3339	13.4779	12.0323	10.4542	13.6703
CPS1	1.8961	0.8778	1.0435	1.0768	1.0761	0.5983	21.8574	0.8457	0.2597	1.1833	0.6690	0.7803	12.7460	1.3110	1.1727	0.4110	1.4922	1.0840	0.7808	1.7388	2.2997	2.2718	1.2493	0.9121	0.7651	0.9357	0.4676	55.6802	1.6572	2.0636	0.5897	0.5581	47.0448	1.6592	16.1089	1.1833	0.3975	2.0804	1.9585	50.1032	6.8101	6.3706	14.6812	0.8625	1.2375	0.7194	1.0940	0.4511	46.7037
C8B	3.8386	0.0340	1.1631	0.0744	0.2308	0.2060	0.0725	1.1620	0.6903	0.9916	0.2698	0.0000	0.2572	0.0867	0.1677	0.1950	0.7140	0.8989	0.3972	0.2901	0.2934	0.4811	0.0000	0.3323	2.2568	1.7987	1.0476	0.1938	9.9120	4.0768	0.0466	0.1407	0.3899	0.3829	0.1473	0.0905	1.1531	1.2331	1.1245	0.2708	0.5551	0.0190	0.2623	0.3047	1.1730	1.5332	0.3268	0.3285	0.3200
FHL1	16.9669	35.4232	19.3959	91.3912	88.3716	10.4225	25.0121	17.8011	42.5982	46.8772	7.4379	5.6200	25.2156	7.3248	50.3363	9.3706	34.9166	88.3829	11.9386	28.1341	47.7360	8.1987	14.1331	14.4894	9.7236	22.9952	5.2622	45.8039	72.5444	25.3749	11.7253	5.6597	96.3010	29.5209	9.5707	54.3804	9.5156	4.5751	14.1504	9.3970	12.8863	10.0138	7.0544	28.6480	5.7552	8.2670	9.4216	25.5188	20.2843
RTF2	50.9870	55.7310	53.8634	56.6341	45.8840	49.0294	56.7381	51.0515	73.0955	61.0908	49.4977	49.7677	61.1147	47.9642	50.8819	72.3717	63.8199	70.2902	51.6743	135.4493	53.6078	44.2072	41.1629	41.1396	54.1338	51.5795	49.9834	53.5599	46.3205	64.4938	63.0584	65.4196	53.1821	57.2675	67.4970	62.0644	75.5466	57.3425	71.7616	45.8320	54.4768	23.8406	88.4621	62.6050	37.3871	53.4517	52.3010	59.9077	54.0602
GABRA1	0.0000	0.0221	0.0549	0.0644	0.0000	0.0286	0.0157	0.0392	0.0154	0.0402	0.0135	0.0000	0.0139	0.0000	0.1088	0.0000	0.0496	0.0795	0.0092	0.0554	0.0220	0.0000	0.0102	0.0231	0.0299	0.0458	0.0076	0.2306	3.9634	0.0078	0.0000	0.0000	0.0436	0.0118	0.0000	0.0000	0.1095	0.0078	0.0087	0.0059	0.0000	0.0000	0.0170	0.0000	0.0000	0.0077	0.0076	0.0000	0.0000
NLRP2	0.6196	10.0607	2.9285	15.9479	28.3385	9.5251	21.3534	24.6994	0.0206	0.3218	16.8487	15.1871	0.3154	10.5524	0.9145	0.2447	3.3106	2.8909	2.0870	38.6251	1.5625	1.9553	16.9392	1.2427	26.0304	12.6222	19.2832	7.0451	0.6058	0.8978	0.2724	0.3652	10.2124	1.2388	34.6045	0.3034	19.4972	1.1719	0.0695	2.7107	13.2112	2.0919	0.4314	6.7245	34.0303	76.6012	27.5588	0.5577	0.0616
SLC45A4	14.1070	5.6391	15.2757	9.9475	16.9781	29.3898	10.1539	15.2692	20.0118	12.6473	29.8971	14.0224	19.9067	16.0831	9.3575	8.4115	13.4834	11.5280	27.6497	30.5691	7.3696	10.7151	15.3413	8.1122	26.9107	13.1187	9.2655	9.7663	5.3602	10.4508	45.8666	23.7204	13.5369	13.5818	48.1107	13.9976	29.0532	60.2247	68.1598	15.5199	14.5758	9.5193	36.2676	9.3315	26.0540	14.3366	33.5472	17.2017	19.2418
RNF10	109.1023	73.4635	82.5479	79.1276	77.6618	73.9589	86.5925	73.1708	88.8691	82.2600	92.5144	71.5170	112.2830	78.2613	77.0684	55.6629	106.7438	104.0842	63.4202	112.4120	87.7621	57.4863	106.6205	68.9142	110.7492	79.3524	83.3731	94.6971	81.4658	69.7365	84.0640	106.3199	83.1906	66.9102	86.9872	89.3031	112.9048	107.9974	85.8806	86.0764	99.9896	45.4900	82.5169	78.4773	68.8152	118.3793	49.8312	80.3106	95.2029
ZNF839	4.3774	10.8962	4.2168	1.8920	3.9337	4.8464	4.0507	5.9373	7.2009	3.0591	4.8584	1.7840	3.8972	5.9868	2.8196	3.2215	2.8540	5.1019	2.4124	2.5851	3.6725	2.8727	3.0165	3.3520	4.9971	4.1540	2.3780	3.7045	8.1437	3.6431	4.1708	3.6894	3.9824	3.1813	6.5230	2.5755	7.9307	3.0488	4.2659	2.6554	2.5218	2.8834	4.8463	2.7672	4.7115	4.1617	3.3428	4.5815	2.6415
ZDHHC6	35.5306	52.0784	37.7348	33.8625	42.5160	40.8814	38.4328	32.3517	25.7652	22.2482	46.9108	29.9113	44.0007	38.2647	31.1243	32.3824	37.6216	41.2483	41.0876	52.0868	34.5423	30.9675	40.3989	31.6055	39.4469	32.0320	43.3067	41.3760	17.2316	61.5618	56.1040	37.7658	32.6484	29.2394	24.2467	29.4940	44.2382	36.2714	54.7829	33.0261	34.6300	17.6873	29.2949	30.7593	30.7818	23.9170	41.3484	38.1441	33.5915
GRAMD1B	2.3837	4.1692	5.4240	2.4907	26.7338	11.8401	5.8930	5.2115	4.3820	7.0585	9.4738	7.0922	7.4066	16.9174	4.7462	0.5776	5.7015	9.5870	14.5627	7.4208	6.5676	6.6004	8.2842	4.9765	2.0629	7.8274	4.3667	13.7864	3.5746	1.1731	7.2082	16.6549	24.7444	10.9433	2.3269	7.8479	5.0077	14.1228	0.8615	6.4251	9.5610	3.3331	1.0071	7.6867	3.6378	2.0570	14.8129	8.0423	8.6654
RNH1	99.3482	72.2849	76.5929	110.8718	52.0001	99.2720	64.4938	52.2713	46.5273	50.2266	86.8621	97.8219	111.2816	78.8553	92.4697	113.5229	80.5317	45.6546	65.4678	57.9489	96.5796	57.6742	62.2426	72.1086	74.4144	77.8507	74.4789	76.3583	43.0054	137.3781	72.2275	78.0321	60.5934	69.3630	56.8713	71.5360	74.5611	80.0046	86.5395	47.6235	108.2746	32.6388	126.6410	94.9052	59.0816	100.8600	71.6628	90.2165	67.0562
NDUFS1	16.5107	16.5833	24.2788	14.5964	32.2882	13.9596	16.2247	33.7749	19.9937	23.4484	15.7045	9.3217	18.0395	23.9436	13.9330	16.6743	19.4168	28.1626	20.5246	41.0930	16.6405	9.6137	11.1090	11.0299	18.7800	20.0320	11.5251	19.1801	10.4379	23.2730	23.3215	22.4437	25.7155	20.6021	50.8454	19.2569	21.7926	13.5489	19.7080	14.8708	14.8274	9.5838	22.5004	14.9113	12.0709	17.7651	40.7933	19.0582	19.6462
RB1CC1	22.3136	23.0494	25.0279	18.2206	30.9220	22.2596	22.1555	29.8074	18.4076	23.6188	16.9283	5.5199	18.4467	17.0654	18.2961	18.4828	16.1882	31.5091	34.6432	31.4233	23.6622	10.9746	12.7584	13.9758	26.3786	21.6804	14.5368	26.2121	12.5671	28.9400	17.7557	14.8910	30.3516	22.5151	19.8246	26.1269	32.1338	10.1259	38.5100	12.3596	9.7380	13.2631	21.4264	16.2002	24.2470	25.3778	21.4958	16.6844	23.1731
ERP44	58.0085	50.4221	60.7057	57.7575	67.7807	43.7062	62.6106	53.0710	61.7152	66.9960	54.0215	60.7812	62.3881	73.4799	46.7334	56.3927	54.0904	72.2953	71.0058	84.4548	53.2511	36.7749	30.5798	32.3916	41.9773	54.8298	56.0490	46.6067	44.4418	70.9082	69.7162	38.0985	56.1425	71.4253	63.4168	48.2964	42.7788	41.6153	54.7088	50.7412	65.1811	30.8848	56.0326	66.2639	41.3497	75.1661	83.0352	46.3752	48.2900
ALAS1	59.3377	38.0254	59.4595	86.9657	86.0791	90.5339	61.1478	83.5958	22.5909	84.7230	95.8014	111.1398	58.8405	76.3469	50.5883	29.2866	104.2806	96.0200	81.4748	93.7988	49.4462	56.8092	86.6080	46.2757	79.3862	63.4121	63.4269	82.3302	26.9020	135.8382	127.4526	52.4811	70.8493	90.0803	122.5806	53.7988	84.3764	119.5328	119.2115	56.6467	118.7711	27.7805	91.9323	59.7650	44.9185	92.0148	64.1776	87.6776	195.5558
BIRC3	74.2519	161.9996	73.9270	28.6683	143.7118	226.7988	89.5137	243.7318	1.9808	59.3990	28.2134	35.5781	33.4960	16.1682	36.6158	225.7655	54.1823	35.8716	51.3690	60.9250	23.3954	52.5408	40.7727	46.7262	69.4911	105.1193	133.8038	26.0660	2.7815	32.2775	35.1043	26.8017	42.7605	135.1147	64.2296	71.8014	35.0233	25.1470	41.0593	36.1765	71.4703	19.1501	18.9231	39.8221	44.1929	50.3941	21.3517	53.5779	85.6455
AKAP11	17.3512	38.6410	26.6231	15.9664	25.0445	16.1591	32.3254	34.9666	39.0436	37.8669	15.3140	6.3957	14.4710	21.7725	14.5196	11.9669	15.0295	49.3834	23.3639	57.8179	24.8340	7.6888	13.8830	10.9468	21.9801	21.3405	10.4817	17.0291	14.6762	18.0333	32.0144	24.6245	48.0472	15.5544	19.8493	21.5753	38.8773	8.2879	20.8562	15.5233	10.6435	10.0736	14.5435	9.9204	13.1874	19.4468	19.9913	18.3249	25.2393
GLRX2	7.1704	7.9814	6.4844	7.0199	8.4225	4.9321	6.7823	8.4848	6.3249	9.3790	8.9384	8.9599	10.3547	13.5745	7.4077	6.0571	8.2007	10.0569	7.3508	11.0268	8.8553	5.4939	8.6447	7.7157	8.3277	7.7113	8.1936	8.9714	4.5394	6.7603	14.4841	15.0374	11.2218	8.0856	8.9826	8.9154	12.4466	6.7972	8.2100	7.7825	9.4238	4.2533	6.8207	8.5339	7.5251	8.6547	12.0670	10.9161	10.7627
SNAPC1	8.9233	6.7422	8.3330	13.7268	8.4154	7.0066	7.7396	11.0028	9.7556	8.8802	5.1385	6.0210	10.5247	6.5750	9.2591	6.9450	13.0844	9.3199	5.3202	8.9705	11.2696	6.0387	12.9064	5.3760	17.3237	10.6646	9.4925	7.2602	6.2327	7.5741	12.7501	11.6586	10.1721	11.9490	16.1421	7.3157	18.1044	6.2159	11.7353	8.8627	9.3136	3.2885	11.3598	8.3464	6.3593	9.5435	10.4775	13.1248	7.5679
DERA	46.2456	21.5207	41.2200	31.3560	54.7943	39.7807	33.8879	35.1611	41.0100	36.2339	32.5718	31.9071	63.8722	44.5578	29.1558	68.9235	39.5018	44.3637	55.7639	60.1365	33.1809	29.9043	42.5722	22.9799	89.4164	45.3849	37.5103	47.9135	11.6879	74.3394	37.4100	35.5191	33.1705	69.5048	31.7909	23.6794	111.1654	45.2042	32.4784	30.4168	42.0875	16.5611	32.9684	32.5252	35.2133	51.6601	22.4222	29.1046	45.8274
STRAP	140.8715	91.2285	151.4637	117.1992	143.5978	106.6303	118.5004	139.2661	244.9666	162.2035	91.6389	99.3937	152.5557	111.6069	104.4622	297.9769	131.2191	245.9750	134.8148	254.7908	154.3610	66.5127	97.7611	92.8795	127.4745	143.3767	88.6127	119.0951	123.2861	177.3932	130.4508	110.2843	146.6606	155.9167	172.5787	115.5749	244.4766	96.9530	107.4928	94.1336	131.2927	59.7399	152.8190	122.9480	118.1927	125.2791	72.8449	99.6360	160.3016
ABCC2	0.3505	1.4002	0.2064	0.3201	5.9819	0.2975	0.7581	0.5997	0.2572	0.2917	0.5715	0.0614	0.3437	0.5237	0.3625	0.2787	0.8801	0.6409	0.5835	0.8089	0.8968	0.2844	0.7355	0.2482	0.7867	0.7008	0.4951	4.3089	1.2043	0.1093	0.4633	0.5721	2.9343	0.5657	0.1849	1.6557	0.7255	0.3709	0.3547	0.2895	0.2652	0.2853	0.2743	0.2301	0.4164	0.1316	0.2930	0.5285	0.5082
DEF6	42.1799	199.7934	36.4922	30.7310	21.9435	36.8753	106.0500	49.9574	3.5553	38.6024	66.9652	57.5235	19.9829	34.2163	52.9783	55.3034	44.8148	23.8049	39.7276	32.5524	41.4265	44.0072	43.8329	27.8304	34.9330	41.0966	31.9122	32.9852	19.5172	23.1268	44.7563	48.1789	22.2636	30.9812	90.5119	66.4387	45.1343	23.2057	40.2470	22.4874	28.0490	20.5838	59.7754	45.5893	27.2473	29.9103	36.4501	40.9799	33.1855
PLEKHO1	46.7190	107.3564	40.0032	65.2303	19.5478	25.5395	54.9118	47.1685	4.0220	33.1524	17.5509	55.3624	24.8777	10.1565	62.0821	15.9780	30.7505	35.9169	15.5144	31.3764	41.2641	31.5263	24.6582	28.1297	27.2951	27.9073	34.7899	38.0548	21.8768	37.3717	16.4802	11.2463	19.3182	37.1289	19.0153	46.0190	13.6187	11.4795	17.7215	12.7883	30.8817	9.7101	19.6445	43.7290	12.0772	20.1234	9.3705	38.8218	21.7329
GCLM	18.1002	10.0258	21.8808	11.9326	28.3140	7.9857	11.5582	20.1509	57.9819	19.8145	7.6907	3.0421	8.2891	4.4804	8.4105	9.3479	13.4814	27.7207	9.0843	28.4017	18.8949	8.3204	7.2776	11.5789	14.1921	19.8175	8.1466	19.5487	10.6067	8.6845	7.4666	7.6489	22.0576	13.4861	7.5509	11.7637	10.0678	9.8489	12.2677	11.0428	6.7487	6.8705	6.9213	12.1064	11.2863	9.1570	19.3347	11.4756	11.3510
UBR2	20.3058	36.5512	22.5392	13.2401	30.9674	20.8811	23.2029	27.7879	29.2901	22.2945	22.5222	5.7043	16.0234	21.9073	17.8545	12.4461	16.2116	31.7487	24.1309	41.6452	19.8066	13.0922	14.7360	12.5086	18.3338	22.9970	12.4424	21.7846	10.5449	13.3682	16.3309	16.2971	25.6164	20.6292	19.0031	24.6564	31.5936	10.7787	14.1367	15.4549	12.1579	13.8275	19.2136	16.2979	21.8258	22.1057	17.6579	16.7017	18.5118
EHD2	133.6795	51.6486	101.9006	205.8967	91.6695	263.6309	102.0290	40.8106	28.7420	116.7436	123.6183	166.9341	104.7560	66.2406	208.5197	157.0369	80.3054	99.0354	108.9946	105.5738	185.5748	133.5170	130.0093	158.1627	252.7672	155.2576	159.3205	139.8371	78.0849	202.4986	144.1728	119.2988	70.2220	194.0956	106.7518	110.8984	216.2064	132.7840	208.4639	64.7619	222.3298	36.8581	99.3563	120.5238	98.2699	163.2711	103.8588	88.2109	120.6994
DEPDC1	0.9304	2.6146	0.6361	0.5742	6.7012	2.1514	2.9966	5.1396	0.0551	2.2512	0.9988	1.7124	1.0713	1.0027	1.1330	2.1839	2.5606	1.0209	2.5860	4.9346	0.5743	0.6776	1.4717	0.9664	7.2461	1.7299	2.9733	1.5246	0.2508	2.4781	2.5895	1.3452	0.8773	3.9739	3.4084	2.0513	3.3055	1.0517	1.5735	1.4451	1.3984	0.3082	3.0105	0.9987	0.9178	2.0957	3.4783	1.5902	2.5175
CCDC28A	63.9412	90.9783	65.0939	57.9024	101.9595	32.0400	72.1567	82.3916	88.7563	77.9353	75.8858	43.2962	49.4056	53.7384	60.6995	56.8678	58.7727	78.1007	51.1500	63.2118	63.7756	59.8053	42.2912	44.0393	34.2064	63.8232	31.1127	62.6047	55.9467	51.9524	46.0774	44.7875	84.9014	50.5323	59.3855	74.7731	63.2775	45.7154	55.5502	60.9028	49.5876	42.8625	55.9216	102.2964	41.3061	57.5701	44.6989	67.0940	54.6884
RRAGD	18.3613	9.6368	25.6155	20.3326	4.0848	9.4038	8.9403	12.7773	32.1252	16.4992	8.3462	7.8159	9.9541	5.0503	15.9353	10.0074	15.8477	43.0939	8.7313	22.5616	25.5432	10.3975	5.2176	7.2918	7.0137	17.6064	3.9447	7.6786	16.8044	19.3252	4.5135	13.9536	27.2687	10.4222	11.1853	8.3317	5.7455	5.5750	6.7908	16.0384	14.3632	6.7556	14.7137	15.6975	6.4043	9.8784	13.2182	14.0502	8.6373
HSF2	16.5720	21.2050	16.1732	11.0356	14.1085	6.6470	16.5468	14.7060	27.1255	13.9367	7.6943	5.7888	9.6846	8.8383	17.7022	12.4456	13.5356	27.6058	10.7474	13.5851	19.0413	8.3909	6.7307	8.2218	11.1971	15.2550	6.0607	11.2993	12.8767	9.6035	8.5502	7.1244	23.1147	10.1215	13.5498	13.1967	9.2302	5.7803	8.0281	10.6969	4.7271	7.2487	11.3735	13.2456	8.1017	7.5268	7.2832	10.5966	11.6705
PHF20	14.6240	34.2221	21.5582	18.8038	15.8045	16.6215	25.3039	20.2205	12.2104	25.0874	12.6847	7.9359	16.2008	11.2192	17.8962	21.7901	17.5332	29.7725	14.3580	29.0199	31.0605	10.5052	8.4983	11.8181	21.2517	19.5652	9.9597	14.6163	12.1424	23.7579	15.5525	14.3672	23.7167	17.0765	16.7966	27.1090	25.6506	7.8508	19.7199	12.2700	14.6714	7.2476	21.0676	12.7182	10.9478	17.4656	13.2624	12.0632	21.1535
HSD17B6	3.0039	40.5202	8.4423	12.0854	4.9040	7.0058	5.4916	3.0486	0.3148	5.4028	1.2478	4.0867	7.7844	2.7445	27.1443	3.3768	2.1771	1.1300	3.6500	5.4575	23.7970	2.4901	3.2565	11.8716	7.0889	2.9686	2.6314	10.9530	1.0046	19.5511	5.1589	2.6499	1.5684	12.4752	3.1177	6.1736	4.2610	0.6978	6.3425	0.7163	8.4047	1.6248	6.5297	3.1447	0.8463	7.5449	2.3298	5.2564	7.5254
NR1H3	20.8168	56.8123	22.2991	60.1863	12.4910	24.8404	25.6695	52.5955	8.3473	27.0922	24.5726	46.3877	19.9947	20.1416	21.5248	20.7287	24.0315	15.3747	12.7859	18.1461	21.4836	28.6493	31.3462	29.4870	27.7241	18.5736	18.0679	25.2242	8.4759	27.3417	44.7622	30.2866	16.8851	29.6858	38.5778	24.4900	27.9607	41.3620	34.4928	12.0406	24.1797	12.8665	23.5525	17.0584	20.0094	16.4591	25.2344	36.7539	35.0531
TYMP	162.5997	135.9229	114.2636	187.3092	39.5338	301.4181	71.0402	159.6702	4.4436	38.3775	107.2386	242.7466	38.4566	25.4550	185.4379	111.3973	61.3649	30.4484	67.1898	47.9352	96.7045	153.2023	103.0464	83.0455	80.3895	104.6232	241.9720	87.4940	18.2998	145.3206	65.9307	71.2714	38.6642	117.5317	103.4337	99.4485	95.8486	30.5513	147.3524	37.2332	130.9227	23.3249	81.1257	89.2506	38.7319	132.2701	116.6201	197.4493	43.8236
NCAPH2	30.4624	40.1247	21.8449	26.6385	23.9313	27.2775	29.6693	24.1973	20.1256	18.8716	31.4835	29.8771	20.0158	18.3563	33.8476	34.1491	24.2483	24.2948	39.2985	26.2291	29.2556	27.1831	29.3845	31.5970	62.7301	25.0660	34.1476	28.1552	24.1953	53.3714	29.9720	32.1462	29.6258	37.2231	46.1766	30.1678	39.7689	25.6583	33.9738	25.3047	24.2085	15.8581	26.5204	27.1769	18.7648	22.3146	33.1677	42.7751	30.6971
TOMM34	77.4510	44.9641	62.4589	61.6121	47.3936	67.5554	56.6470	50.7577	78.6081	67.1500	95.1199	76.0283	50.8163	64.1283	47.7460	132.4546	108.9671	108.8514	68.6636	112.9568	50.2447	53.1501	61.7437	40.3876	88.5190	65.7818	59.6051	64.1678	57.1202	65.9050	123.5280	123.3568	59.1345	93.6934	164.3317	69.6514	106.3895	91.3681	101.7323	95.1317	76.1748	28.1446	177.7384	65.4281	48.3743	73.2623	72.8583	70.5710	63.4673
SEC63	39.9904	28.1914	48.4021	28.2817	45.6308	23.1474	39.0295	40.7785	72.8798	60.3886	31.0108	11.2844	29.6560	41.6663	35.8626	24.1074	34.2830	73.3219	37.2740	52.7351	43.8268	18.8986	24.5518	26.4893	30.4552	42.3098	20.2499	29.1896	26.0186	38.6501	25.1592	26.4796	59.4361	34.1272	42.5755	46.6337	24.1764	20.3559	28.3378	27.0874	22.5997	31.3134	36.4925	42.7994	28.4433	28.0732	25.8777	33.2323	33.6613
KPNA6	27.9815	29.2930	32.5476	23.2931	32.5048	25.1617	30.7194	32.5209	31.2630	38.1333	23.3195	14.4620	26.6547	13.7601	23.1520	22.9634	29.0831	58.5361	20.6097	54.9910	29.7873	17.6722	17.2478	19.7111	34.0680	35.4427	24.3424	26.6185	18.9017	25.6656	22.3642	20.2872	32.6665	40.8419	22.4737	34.7360	31.6830	24.1391	39.8257	23.9204	28.0176	14.9280	27.4394	21.2274	20.2066	35.3199	30.0873	23.5135	34.2362
VIM	737.6239	353.1746	533.7149	753.6174	136.4182	469.6824	459.9800	267.0238	174.8970	520.5472	209.3655	290.7765	484.1665	118.7003	958.0646	185.6217	401.5133	789.0100	222.2640	341.6294	821.9215	233.3034	332.5901	381.4692	271.2722	392.3739	270.5317	332.4671	224.2152	852.2836	212.7393	154.8985	304.4245	637.1788	192.1665	517.7948	401.5004	120.7682	294.1462	168.1167	426.1288	117.7994	170.2146	707.0988	99.6720	241.9242	257.9719	374.3386	298.5508
RTEL1-TNFRSF6B	0.7780	1.9124	0.5210	0.8500	0.9201	1.7063	0.9002	1.7275	0.8939	0.1862	2.3507	0.3101	0.6054	1.2673	1.8342	1.5762	0.8198	0.5463	0.5199	0.1179	0.7661	0.6976	1.4476	1.5402	1.7712	0.5510	2.4341	0.8023	1.5874	0.2537	1.4571	1.1693	1.0342	0.5095	0.9295	0.4961	4.8332	0.5521	0.6516	0.5912	0.7968	0.6347	0.7882	0.1373	0.7818	1.2686	0.8487	1.3513	0.6837
FAS	10.4001	14.9540	14.0550	9.5291	14.8868	14.5993	20.3681	14.6718	4.2435	17.8176	17.6153	6.4117	10.4780	15.6219	17.9561	21.3670	8.6803	20.1715	7.3222	19.5801	16.6558	6.2085	11.5366	10.5427	8.1885	14.3545	20.6839	8.0789	4.8105	15.7614	21.4812	7.9687	9.2399	12.9668	3.2036	9.9033	13.9257	4.4409	9.8746	12.7488	11.3676	5.2385	9.7649	14.0025	11.9607	6.1116	12.1422	11.9178	13.6366
RNASET2	8.6054	39.3611	7.0559	21.7462	10.2699	22.9071	20.3220	11.0639	8.4860	9.7613	31.9253	20.2241	14.7359	13.3531	13.8777	5.6762	28.8729	6.0619	11.3221	4.4952	7.7480	25.2751	69.4215	24.6540	55.1709	10.7360	16.8849	10.8582	6.2044	10.9335	20.6327	30.0632	6.2197	8.3639	13.7145	15.3743	11.1575	18.5488	6.5888	14.8313	16.3908	7.4391	9.8418	8.4392	17.3754	10.7945	13.8707	15.0601	4.2907
CD44	221.5283	99.1155	181.1731	152.0081	207.5268	98.3797	113.5785	101.2154	25.4076	74.6757	93.9166	65.5355	131.5215	55.2164	77.2477	149.9082	127.7249	165.8546	156.6016	225.6315	79.7831	96.1014	93.2809	63.5912	474.3702	243.7849	118.8090	79.2021	23.5207	264.0489	116.1055	98.8029	52.6953	171.2805	61.2640	87.8067	404.8625	54.8381	185.6955	98.2756	95.3291	50.5367	127.2288	117.3289	153.0111	108.1065	94.3034	77.5430	62.9815
KCNG1	1.1528	2.0779	1.2270	0.8263	0.5668	0.1336	2.3041	0.4188	0.1321	0.3752	0.7225	0.4699	1.4925	0.4081	1.5907	2.2040	0.6690	0.4123	0.7299	0.7834	2.9943	1.6041	0.0794	0.3472	0.8830	1.8328	0.8339	0.8366	0.7177	1.6309	0.4000	0.4258	40.0327	0.2944	0.9514	1.8258	0.8513	0.6099	0.3512	0.8743	0.4356	1.0850	0.2647	1.3579	1.8831	0.6069	0.4122	1.9632	0.3767
AGPAT4	5.4950	3.1382	6.7368	9.2851	3.8880	5.0480	3.7609	2.1290	4.2431	3.2608	2.9915	2.9387	4.2732	2.0711	9.8561	3.0353	3.9005	5.1845	4.1326	3.7447	7.8203	2.7706	3.3198	3.7120	5.6147	4.1508	4.3687	6.1501	3.0684	6.3579	4.8358	1.6806	5.6033	4.8510	3.5805	3.4509	3.5848	0.9964	3.0587	2.7888	4.2084	2.1377	1.8655	3.2364	2.2076	2.5546	2.6668	4.0054	3.7555
SLAMF7	13.6565	49.6995	11.6552	7.8276	18.7127	2.5948	28.4661	78.6445	1.3590	23.9097	3.9183	17.0485	11.0753	2.1721	6.1622	5.3136	9.4994	12.8414	11.6421	12.1045	9.5925	9.8852	3.9696	5.9967	2.6295	12.3207	2.4214	20.2066	1.5188	3.8182	22.0509	7.6068	11.4775	11.2964	8.3774	15.9047	17.4395	7.3533	4.3892	5.8060	6.5657	2.4636	8.0077	15.1993	3.7013	6.5470	7.7459	11.1267	18.6131
BTN3A1	23.9668	151.0465	31.1868	17.9071	50.2731	34.1937	53.1081	77.1729	8.3590	30.3075	33.7897	13.4352	13.5333	23.4411	32.8067	24.2492	19.4574	29.1201	25.9972	24.0015	30.4520	17.2814	9.7385	22.9078	14.1979	34.5646	38.4669	23.1434	11.3703	25.5339	8.3839	26.7339	27.1654	31.8449	14.9244	44.3768	39.3942	7.8829	17.3527	13.7556	18.8698	14.6247	30.5749	26.2736	13.2651	22.0124	35.5433	30.7333	27.3075
MIPEP	23.8047	9.3047	27.8637	13.2873	28.6421	12.0538	13.9709	15.3696	15.1824	18.0906	14.9779	17.0523	19.5327	20.5712	14.6057	15.6786	17.4784	19.0432	21.2970	29.7050	18.3603	11.8579	11.2237	13.0325	13.5186	16.4096	12.8219	18.3020	7.9746	20.4251	28.3346	21.5132	23.4097	14.3353	20.3134	19.7336	29.9574	15.0714	29.1685	17.4234	19.2792	7.8881	10.1750	21.0472	14.1026	18.3553	30.8523	21.3941	35.0390
PRKCH	9.9631	30.4040	13.3082	11.9548	9.9089	7.9024	19.1543	15.0861	6.9669	16.6628	6.5945	3.9023	7.7200	3.7543	11.4987	9.2077	10.9668	22.3690	6.9778	18.1337	18.2017	8.2776	5.2223	5.7127	11.9557	20.1326	5.6760	7.7286	9.2283	9.3297	5.8074	6.8473	14.9439	10.0642	9.5899	15.0943	11.0855	5.1619	10.9018	6.6629	6.8757	4.5281	11.3470	12.5770	7.0542	8.7141	4.6008	13.5483	8.9885
INSRR	0.1280	0.2325	0.2666	0.1695	0.2183	0.0618	0.5332	3.3617	0.0500	0.9442	0.6433	0.2248	0.7433	0.1214	0.8811	0.1332	0.4019	1.7066	0.2236	0.5916	1.2330	0.2308	2.0515	0.1995	0.1210	0.4818	0.1590	0.1018	1.6133	0.1267	0.0858	0.2463	0.7418	0.1437	0.4953	0.4872	0.0591	0.4192	0.1688	0.8251	0.3024	0.2400	0.1240	0.2134	0.2017	0.1363	0.1472	0.5708	0.4297
IFNGR1	150.3024	246.8993	188.0115	128.2687	121.6040	136.1920	149.2406	203.0107	73.4652	168.2787	81.1188	45.5368	85.5927	108.1315	115.4415	87.4157	117.5150	168.9857	62.0063	147.8687	182.7664	83.9590	82.9325	83.0255	76.2414	156.3824	95.5590	91.8193	55.3393	91.4744	71.5763	50.6364	139.6761	140.8335	75.5299	185.6359	234.7661	51.0146	66.0251	69.4873	101.1830	41.7886	89.2147	108.9186	48.5031	66.3909	87.1751	114.6311	102.1277
B4GALT7	22.8295	22.5331	18.9855	25.6429	19.3503	36.7342	22.2488	15.2728	24.9024	17.0597	25.2574	26.4366	21.7542	22.1839	28.8362	23.9526	19.3091	17.3682	16.3488	15.5477	24.9607	22.4114	31.9751	30.0792	18.1080	19.2587	19.4145	19.3931	64.2519	27.9671	27.1494	29.4375	22.2914	30.9827	28.3162	22.3956	24.6658	21.4773	30.2909	21.7967	23.4416	11.7567	19.7906	25.0985	15.3613	23.1589	25.8082	26.5909	29.8926
SH2D2A	8.2631	21.2191	6.3833	7.9251	3.7366	5.5031	13.6366	15.2009	0.6248	12.8442	8.6704	13.2709	6.0486	9.5740	8.5841	7.7636	9.1755	16.3324	5.2123	9.7222	8.8353	10.3634	4.3050	10.2265	4.7349	15.3517	9.2679	7.4892	2.5434	5.0128	18.2841	31.3831	5.2942	6.1020	25.5206	10.9086	7.0127	5.6326	6.8814	9.2985	6.0480	5.1827	8.3490	7.9696	6.9977	3.2247	7.7868	7.0745	5.2501
VRK2	9.9942	15.4328	15.4620	8.6979	11.6930	10.5866	13.6855	41.3573	6.8878	8.6071	8.0608	3.8372	9.8186	10.6626	9.0314	10.1096	10.5556	15.0633	16.5276	20.8056	10.0567	7.8818	6.6272	7.2164	16.5703	13.0435	13.5455	7.6808	3.4590	14.3345	11.5099	7.0016	10.1957	10.9897	11.2613	7.7873	15.3186	7.5205	8.8664	5.9218	6.5691	4.2408	8.5451	7.0721	6.0396	8.8881	9.5726	7.9178	14.0863
TNFRSF1B	82.8999	207.8161	85.8501	133.9079	38.1163	64.7717	113.1947	161.3797	8.6407	133.1240	51.2356	69.3601	27.5301	26.3031	87.4652	44.2392	59.6170	137.8306	29.0889	133.5262	85.1152	84.8133	30.6962	33.0535	18.4844	97.1181	53.7372	48.5686	29.5036	48.9142	28.8325	28.8200	64.0588	91.4254	45.5517	119.2797	31.1153	52.8735	35.9931	27.9472	88.2289	24.8683	45.8319	69.3290	35.8428	36.9808	27.0091	89.2769	49.0872
VEZT	27.0218	16.3048	29.9414	23.0709	28.1402	37.0678	24.2720	28.8781	19.2283	30.1695	32.3464	17.8103	38.3074	31.1813	25.5802	15.8329	31.4479	29.1538	21.3250	48.3853	22.4840	13.9315	38.4815	18.5281	53.0667	27.0505	36.2489	23.4758	13.4966	62.8827	45.0109	25.6017	22.1352	27.9241	34.8473	18.1720	32.1056	26.3067	21.9210	25.2034	28.7864	11.1271	28.5582	19.1654	20.3399	33.2877	19.1995	21.7584	28.4700
POU2F2	5.1377	65.2644	5.4258	2.4886	3.0820	0.8950	20.3461	7.4350	0.6451	11.0206	2.8999	6.4972	1.3944	0.7482	5.0000	8.6684	5.0684	6.3674	1.8795	8.5347	6.0889	3.0615	1.9156	2.1441	1.6366	2.4003	1.2760	4.1892	1.4755	1.8525	1.5448	0.8896	3.9279	3.6185	1.3398	14.0173	2.0919	1.7330	2.8463	1.0165	1.5787	1.3526	2.1488	4.9165	3.0316	2.1666	0.6538	3.2339	2.8805
BRD9	13.0132	23.3137	13.3468	11.2960	10.6290	17.2920	15.8523	14.1834	9.4183	7.5002	15.2953	9.5506	10.6345	13.3575	14.0397	19.1712	11.1625	11.1401	12.6532	10.1782	13.8936	9.9165	12.8835	11.9978	13.1111	11.1297	11.9492	10.1901	12.8163	12.9546	15.4166	12.3280	11.1373	12.3007	15.5018	12.7088	20.6142	8.9722	21.8241	8.1444	12.0102	6.0983	10.0423	9.0221	18.4341	17.1755	7.9611	11.9860	15.0465
SNX1	45.6411	58.5556	48.8737	41.2782	40.3354	23.5118	47.7533	38.7018	27.5023	42.7994	34.7986	22.8134	49.0571	28.1404	34.8331	48.2879	29.0510	56.3705	35.9601	42.2383	48.4746	28.0745	27.8949	29.7659	29.6155	39.3326	33.1169	34.9713	27.7957	45.9363	36.3244	28.2652	45.2656	35.6362	38.9104	35.5569	41.8501	31.8307	50.8725	28.1112	30.1327	19.2380	21.7446	38.6688	26.4166	42.2249	34.6532	36.7406	41.1746
TBPL1	10.8849	9.7624	9.4130	5.7182	8.8946	5.0732	8.0964	9.5647	9.4465	9.9793	6.5036	4.4086	7.2521	6.7981	7.5470	4.7474	9.9682	12.4051	4.3680	9.1675	8.0136	5.3416	5.6853	4.9667	6.5423	8.4899	3.5594	7.1801	5.7168	5.1139	4.6142	5.4147	10.8989	5.5754	7.5238	8.3140	29.9157	5.9122	5.7920	9.0528	4.8038	3.3328	8.6760	7.3096	4.3594	5.3074	4.1766	7.4525	4.5112
ARNTL2	19.7140	2.5169	11.8642	16.0391	20.7605	21.3437	11.4674	19.3362	5.8389	9.5046	10.8314	10.0857	20.4465	6.6350	12.5717	106.9621	13.6880	13.2036	25.5158	35.4866	9.0493	11.5800	20.3775	7.5580	55.6068	18.7794	27.1879	16.3863	4.0104	35.7037	17.6243	12.7858	4.1718	27.6709	19.1925	8.9549	82.5210	12.7138	24.2604	5.9817	14.1554	3.1496	15.9596	6.9833	22.0454	37.5789	12.6400	12.9008	16.9167
BCLAF1	33.3777	66.4979	43.1197	25.7023	41.9346	23.9408	41.1412	40.3120	43.1047	53.5928	30.1424	13.3904	23.0863	48.4030	31.5102	22.2885	29.0711	66.9062	32.5357	49.3234	39.8172	16.3295	24.0234	22.4920	30.9123	34.5063	20.7760	26.9930	22.3691	31.9674	29.6020	24.6034	55.0822	30.9498	40.0735	34.5931	83.2561	20.1712	23.2956	27.8108	19.1531	18.9093	29.8465	29.7240	24.5100	33.0498	26.6661	32.1080	30.1740
SLC39A9	35.3070	30.8626	40.5501	29.2921	49.9908	35.2847	37.0032	52.8270	77.7650	43.7513	34.2351	26.4588	55.8395	44.8723	30.7725	26.9231	42.1925	69.3542	33.8216	59.2967	36.3525	23.5618	25.2502	23.9710	57.9073	39.8208	27.9965	40.1709	59.1528	59.6820	53.4383	53.3705	44.1414	46.1425	61.7964	36.7039	45.1222	42.0051	52.1914	35.3734	39.4354	19.8418	50.4336	35.2854	34.2031	46.2515	54.0633	40.5214	33.2212
ANK1	0.4086	2.9886	0.2675	0.9356	1.3162	2.1518	1.6019	1.9131	0.4276	0.6586	4.7419	1.0128	1.2367	3.7064	0.4838	2.7732	1.4389	3.3393	2.5626	1.2391	0.6738	1.7890	10.8286	5.9571	1.2586	2.7665	5.4961	2.0705	4.5191	1.0865	2.4249	7.4150	1.7420	2.1177	25.3027	0.8355	5.0097	6.1364	0.6843	2.7451	0.9155	0.6645	0.6704	0.8930	0.4749	0.7879	0.4666	2.0523	5.4525
IBSP	11.6406	0.0591	0.5877	1.0344	0.0535	19.7781	0.5036	2.4638	0.2894	3.3367	3.4242	1.0931	2.6061	0.4516	8.6802	4.7758	3.1888	0.2484	2.7099	10.6979	0.2352	1.5985	2.4065	3.8333	13.3586	2.3277	0.5661	2.9920	0.1176	25.9347	6.6819	1.1401	0.0934	5.3202	8.0340	18.0697	1.3676	0.1680	0.4650	0.8151	0.7855	0.1653	0.5467	1.1024	0.5927	0.7374	0.2838	1.4043	0.4323
TFB1M	5.4866	10.2017	7.0408	3.6612	8.0490	4.5172	8.7518	11.7338	10.6457	6.0748	8.6061	4.2829	6.3535	8.0639	5.3052	6.6226	7.3548	4.5480	4.5623	8.4475	5.3087	4.8654	7.9523	6.0248	7.9273	6.9142	6.0183	5.8101	3.6762	4.4247	7.3758	4.6116	6.2552	5.0044	8.0865	7.2898	4.3920	5.4311	6.4234	5.6261	4.5357	3.7183	8.3158	6.3443	4.0111	3.7622	5.6624	8.2784	6.6875
RABEP1	12.5217	36.4247	21.9260	14.5026	22.4549	8.7690	23.5670	21.5519	27.7471	29.5859	42.7627	3.8486	12.6601	23.6041	15.9933	7.9477	12.4944	31.8710	11.5062	26.2293	25.4319	10.1762	18.0131	14.2460	8.8412	16.0793	7.3883	14.6930	18.6654	14.8914	10.5492	8.0571	22.5233	13.3513	12.4748	18.2072	15.3687	8.1881	9.6681	13.3855	8.8951	11.1441	9.9498	10.0821	8.7909	9.4031	6.4146	14.3461	23.0513
HMGB3	34.8955	9.9312	30.3482	15.5896	21.6025	25.7971	25.4348	33.2127	47.8662	17.0221	15.6884	21.5259	29.7456	18.4923	22.4059	83.6209	33.3739	52.3182	25.8802	19.9844	15.7038	14.4109	19.7164	11.4798	24.1110	26.3161	30.8100	20.0961	125.9858	47.6860	18.0818	15.5457	11.8354	29.2593	35.1258	28.3694	44.4624	16.5733	30.0142	20.1848	17.8075	5.2738	36.9699	21.0897	40.8648	21.6842	24.5716	15.0268	16.2572
NUP160	15.1787	31.9117	22.0222	13.0915	20.7528	14.1170	21.6306	20.1770	11.4877	23.1877	13.9895	5.3171	14.1355	17.3672	13.8161	26.2170	12.5751	26.8972	16.6372	32.1072	19.3590	8.2429	11.2555	10.4710	31.0753	20.5829	11.8810	14.3852	7.4732	22.7548	15.6950	12.7260	20.1540	21.4100	23.1737	17.1985	22.5140	7.9028	15.7708	10.7820	9.9609	9.7427	20.2155	10.8303	13.9215	17.4108	18.2194	14.5533	22.1002
BAK1	36.9494	36.1121	25.0997	46.6490	42.6911	66.3618	45.6022	49.8959	15.4929	42.4429	65.6183	53.3244	35.1063	34.8263	37.6574	23.7973	49.5416	32.1952	54.4826	61.7874	29.9609	35.8850	61.4509	32.7410	44.5401	36.7204	43.8201	50.9580	12.2700	39.1497	54.2842	60.4577	37.1508	53.7992	54.1473	62.2655	48.1766	35.6265	60.7472	37.5886	55.3254	12.8104	59.1628	26.6864	16.7269	56.7813	75.8556	44.9079	41.3265
MUSK	0.0181	0.5472	0.1133	0.1034	0.5498	0.0263	3.0432	0.6111	0.0354	3.8379	0.1050	0.1124	0.2298	0.0344	0.3795	0.2032	0.4100	0.6326	0.1689	0.4775	0.4367	0.1806	0.0094	0.1131	0.0137	0.1470	0.0347	0.4744	0.2756	0.0072	0.0347	0.0140	1.4933	0.1303	0.0263	0.3838	0.0251	0.0360	0.1674	0.0967	0.0184	0.3116	0.1875	0.4158	0.0762	0.1334	0.0278	0.2934	0.2117
IKZF2	3.1347	12.1710	4.1584	3.5394	9.2334	3.5926	5.0968	4.6180	0.6535	3.0432	3.1082	1.7644	3.2248	2.5730	2.3808	8.4750	3.0508	4.1813	5.8950	4.8633	1.8283	2.1850	3.4933	1.8116	16.6947	6.0457	1.8862	3.2347	1.1289	5.9282	4.5538	2.5954	5.2282	3.5854	3.4196	3.2359	12.9184	2.0778	7.4642	3.4327	3.3680	2.2768	5.5684	1.8702	5.2460	11.8146	2.3707	3.6039	6.2383
GRN	661.4023	472.7960	703.5803	1239.3419	255.9436	808.6913	560.6464	641.1534	776.9327	389.8653	679.7045	818.3046	480.6721	382.2425	667.9576	367.2675	493.9153	352.2129	348.1208	464.3855	553.7283	454.7780	291.8082	520.0032	529.7307	469.3515	381.7231	523.5476	552.4677	925.3449	855.0492	409.3701	361.7688	685.0881	575.1468	541.0535	473.1611	545.5880	637.6156	281.7168	940.5748	161.2187	759.8897	509.1412	256.3846	606.1045	746.9341	649.7268	386.6812
FAM13B	13.3990	32.2084	20.6553	8.3353	19.7934	9.6945	17.3475	14.0074	18.4923	14.9093	11.0682	4.0006	13.1957	8.3939	10.5932	9.5085	7.0506	19.5194	10.5529	17.5421	17.0877	8.3773	9.1238	9.3046	9.0563	11.2799	8.9126	16.0816	10.5375	9.6031	8.5521	5.7199	21.5892	8.2022	11.0312	13.4963	11.7258	5.0940	13.1082	8.1637	6.8967	7.0033	6.2111	12.6342	6.1280	7.4969	7.1382	10.9408	13.4275
ARHGAP31	13.8688	18.2035	21.0781	20.0774	12.0205	11.5088	17.5779	18.6748	4.1692	24.3655	6.2783	4.5270	13.8943	3.2838	17.9384	8.3209	10.4939	22.8153	10.0453	26.6589	18.0464	8.9982	5.3139	14.2346	9.0068	15.6031	6.5407	13.7631	8.0347	21.0286	7.1965	4.6051	17.3176	16.5212	5.4269	18.1074	5.5325	4.9469	9.4029	4.4875	7.8008	5.0973	5.2372	11.4253	5.2586	7.4522	5.7353	12.9020	12.0422
CENPQ	8.1270	14.2078	9.9221	5.4908	14.0793	7.7573	10.3138	19.0396	15.8744	7.8286	4.8524	2.9233	5.5166	3.8989	5.3161	4.9882	4.7618	12.3741	4.2735	17.1357	6.5510	3.2496	3.9038	5.8841	11.7805	9.9065	4.8222	4.9335	4.2517	9.4637	13.5379	3.6052	8.8410	8.9841	9.2468	8.2695	10.8563	3.7563	5.9241	4.5888	4.3227	3.3448	12.7613	6.8131	3.1460	8.4024	8.4985	6.4234	4.4639
SARS1	130.9758	91.1314	122.6622	113.6298	104.5058	107.0197	114.6570	91.9803	165.2163	133.5936	91.8605	109.1614	119.1353	63.6322	112.0406	98.0171	136.4016	178.4991	84.9521	179.4216	127.3999	97.9328	81.9857	84.4112	127.6578	118.2320	105.6406	113.8245	94.5545	128.1630	70.9005	114.8840	124.5518	134.1555	95.4876	103.5141	99.9881	117.9894	193.2557	87.5738	128.6983	70.3110	130.6768	139.7947	90.5579	110.0845	121.6684	122.1189	129.8054
RANBP3	32.8673	37.5589	29.1080	27.0279	24.2951	24.2304	29.1108	21.2984	25.8718	23.2648	32.3360	26.6149	24.1176	29.8440	26.7465	24.4389	24.2735	29.0116	30.3553	27.1109	27.4753	18.4376	26.1156	23.8796	37.6552	27.9805	31.0025	25.7289	45.1140	24.4676	25.6687	25.6365	32.5020	22.0396	38.7708	24.0523	31.9611	30.1138	35.3213	24.0185	29.8883	14.2398	28.3404	26.0133	19.5504	20.1510	29.6561	29.5690	26.3579
ARID4A	11.2069	22.6581	15.7600	9.9571	16.9500	12.2382	17.1487	23.8053	10.1354	15.6607	12.8559	3.8502	11.3212	12.8424	11.7730	7.0953	10.5777	18.7538	8.8021	16.4956	13.8462	7.3649	8.6274	6.2670	16.6722	11.6415	10.9974	10.5909	8.2395	9.5553	12.5624	10.9713	17.2311	10.6595	16.2413	10.7422	20.0204	5.8262	13.3353	7.9180	6.8687	7.1824	11.7861	8.1015	10.0359	14.3611	6.6010	10.4812	9.6246
EIPR1	13.9323	13.4215	14.1835	13.0667	12.3717	17.5866	14.3613	14.3577	19.3280	10.8427	14.9795	19.7091	21.2437	20.8807	10.1837	20.0250	16.2633	18.4609	16.5756	23.2787	10.2660	9.6261	12.9581	10.3776	21.7883	12.7954	15.2699	12.9318	7.8682	18.5981	21.7272	18.1971	15.8548	20.3065	15.6260	10.5054	13.4252	23.2117	22.2268	12.5551	20.6576	5.3420	17.0814	12.3629	8.4912	14.7061	21.1507	12.4360	9.9132
PNPLA6	44.0036	57.2417	35.3694	66.8885	21.5185	42.1764	32.1459	28.6892	37.1503	24.5894	44.6556	32.6456	27.5275	26.2329	34.2312	33.3021	32.2018	23.2647	30.7800	21.9761	31.3716	29.3996	36.2699	28.7652	57.2644	31.9158	30.1093	42.6954	48.6088	50.7748	29.9603	22.2706	31.3235	37.3478	34.6769	32.1249	37.6598	42.8018	56.9677	19.7923	33.8266	15.5233	28.0432	32.0820	23.4096	24.0729	38.4379	39.9479	30.8897
IFT88	7.1686	7.8095	8.2616	5.0772	8.3756	6.2462	6.5044	8.6697	15.5880	8.3271	7.7704	3.5134	8.8876	12.7092	7.8927	7.1696	8.6609	10.7767	9.6861	10.5497	7.6744	5.5173	8.7468	6.2811	7.4677	7.5343	3.5224	7.1094	8.1682	4.0421	9.1619	7.5812	11.9031	5.7398	5.9082	8.4478	12.6636	6.1372	7.0500	7.2070	5.4687	4.1258	4.0047	7.9468	5.0957	7.1166	8.8457	10.2366	11.6112
ALG1	10.3072	8.2874	9.8578	8.8492	14.0436	10.8809	12.2079	9.5532	13.1965	13.0144	8.3268	9.4240	8.6986	11.1083	7.7413	10.8912	6.4803	9.6888	9.8568	13.2850	9.3287	7.7880	6.6768	7.5479	8.3636	12.1649	11.0885	10.8464	5.8638	22.3069	12.1820	10.4408	11.9974	12.0233	8.5784	13.7669	13.2381	12.3259	20.5482	8.3047	9.4474	5.1357	15.1961	10.3933	9.4444	10.3377	14.1499	10.7405	10.6777
ZCCHC8	9.7231	15.4086	9.7756	7.9797	11.1321	9.7701	10.8374	10.6540	11.5662	7.2828	14.3781	4.0777	9.4857	12.6894	9.0181	7.5028	9.6885	12.7465	6.7522	9.8491	9.8572	6.1562	12.0868	6.2315	12.8240	8.6163	11.7238	9.7352	8.3621	7.3308	10.2201	8.8720	11.7151	7.2768	10.0473	7.4487	11.9564	7.0726	7.1184	9.0524	7.5643	5.9771	8.4118	6.1422	8.2373	11.0030	6.0316	10.0162	12.0727
ABCF2	12.2473	11.3040	8.7590	10.0290	7.0020	9.3513	8.3576	8.0252	11.8131	10.0445	10.7175	12.9741	13.3749	9.0438	9.3094	14.9363	12.8718	19.0115	9.7816	12.9053	12.9921	9.1072	12.0424	10.5715	14.1976	10.7225	13.0090	12.7173	17.6635	12.1512	10.5469	15.7699	10.9181	11.5793	20.7085	10.6498	7.2989	11.3083	14.0396	11.1194	7.3389	3.8305	11.9356	10.9603	8.2465	9.1455	7.6412	11.0948	13.7112
CHPF2	56.5887	59.6651	59.0652	75.8912	49.0140	84.5769	66.2983	50.2100	82.5349	64.5239	62.3749	44.8976	67.1286	49.5355	79.2372	74.8312	46.6710	78.7072	64.5818	85.2252	100.9121	48.0146	46.5040	52.7177	99.5246	64.7089	57.0078	80.4179	83.6742	101.0283	70.1849	50.3856	56.7939	80.6726	81.2014	83.8177	46.2091	52.1386	97.3624	30.1405	49.1912	22.5162	42.0301	48.3168	44.7297	66.2058	53.3407	62.4649	71.3173
LRRC7	0.2715	0.1981	0.2173	0.0767	0.3275	0.0883	0.0813	0.0535	0.0758	0.0282	0.1076	0.0183	0.1287	0.0552	0.0946	0.0301	0.0765	0.0929	0.0851	0.0248	0.0780	0.0476	0.0573	0.0561	0.1382	0.1892	0.0783	0.1136	0.2176	0.0241	0.0721	0.0298	0.1736	0.0365	0.0616	0.0576	0.0946	0.0550	0.0536	0.2085	0.0206	0.0744	0.0167	0.1108	0.0950	0.0515	0.0255	0.1631	0.0485
FUT8	16.9539	16.6495	17.3669	16.2205	32.6727	27.6917	23.6392	34.9051	8.6040	26.5521	34.6562	9.7310	35.0910	39.0465	21.5694	10.9292	22.1504	20.8334	18.1645	28.5861	20.0167	16.0153	21.2735	14.9453	23.5926	17.7071	10.0746	20.8133	10.1246	32.3762	48.8169	20.8046	14.1761	18.7442	30.4965	17.1483	19.0319	9.6585	16.5254	18.3307	20.2078	8.8544	17.6502	14.2689	10.8500	12.3141	33.8166	23.5614	18.1313
UBA6	11.6003	18.6668	10.3363	11.7017	14.8528	18.1667	12.7078	12.2985	8.3452	11.4428	15.0742	8.8866	13.0803	17.2418	11.1815	14.4126	13.1786	15.8218	24.5794	23.2092	10.9487	9.1622	20.1730	8.9287	31.2913	13.6489	17.1829	11.9022	7.1266	15.2920	22.2742	12.2168	11.1836	14.7938	21.3863	12.6799	23.6869	9.2589	14.3693	12.0911	11.7959	5.1410	13.6704	6.3845	9.2805	18.8449	13.6685	12.9495	17.3037
GAB2	17.7517	24.8985	28.6268	23.0761	14.7141	19.3885	24.5062	21.5607	15.9333	34.0374	23.8510	4.8525	14.9196	6.5474	18.5574	4.9937	21.7484	30.7603	8.6482	26.2280	26.5162	11.9946	13.0031	12.9866	27.0412	21.5887	11.2748	19.9806	14.0760	20.0779	18.7202	17.3379	23.7440	18.9842	14.4353	20.5026	9.8096	22.4545	10.9587	9.7685	9.5167	9.5929	13.3712	15.2144	18.4995	9.7022	10.4770	17.6272	18.9273
ATP6V0A1	24.5364	27.5928	26.3752	26.7442	30.4273	27.8562	23.7454	24.6143	103.0487	21.8962	24.0576	18.9916	25.4922	26.2017	23.4670	16.8136	24.4210	45.5035	14.4775	27.0489	24.3247	23.1183	18.7716	18.0934	22.6641	26.2179	24.6877	29.5014	71.5930	13.8132	38.4971	19.5204	41.9000	23.6255	14.4911	21.1624	22.2003	31.5170	12.9211	25.9802	23.9334	11.2115	12.8567	20.6459	13.6363	18.3079	16.3670	25.8916	27.2250
PIAS1	9.1384	19.6779	14.7595	9.6471	13.5332	8.1772	17.9564	18.6647	12.5391	15.7513	10.5920	5.7105	13.4101	12.8622	8.4605	10.9740	10.9797	21.9641	12.5858	22.0923	11.7370	9.7527	7.1673	7.6365	9.6908	14.2986	8.8889	10.0675	9.9535	11.8291	13.1985	9.9979	20.3328	11.4018	13.6007	11.2531	11.3658	10.7892	19.0376	12.4690	10.5342	6.4461	6.6506	6.9190	8.0503	12.4081	10.0871	11.4307	16.1225
SLC4A7	9.7460	20.9270	14.8760	9.5745	12.0240	6.2951	12.1583	16.0697	1.2917	12.1491	7.9953	1.8453	4.2388	5.3928	10.9496	2.4434	7.9187	16.9711	5.0615	12.8170	15.4958	5.2952	13.7063	7.8754	11.0570	14.6493	7.4609	27.0353	4.0798	5.0923	8.4794	3.6234	10.6318	6.6359	12.5729	6.3680	9.0048	3.5172	4.4120	7.5696	4.0943	3.5794	7.5947	3.8376	5.5565	4.8520	2.0825	8.1551	21.7305
APBA2	7.9607	12.7798	4.7521	10.6103	2.2341	6.6709	8.7938	3.6733	0.2461	4.5477	2.0058	3.8349	5.2689	0.9652	22.3990	5.4295	3.1847	3.5507	5.2014	2.3684	11.1381	3.3861	2.5174	9.9771	6.2831	2.9036	3.4537	10.3118	1.2213	13.2789	4.2195	1.5851	3.8238	7.3534	1.9570	10.3899	3.5905	1.1540	3.2373	2.5415	11.1362	5.0487	4.6326	4.3120	3.3931	3.5651	6.0164	3.2863	5.6429
MAP2K3	62.4834	59.3423	41.3369	95.4731	66.6703	59.6697	54.1416	43.7408	33.2466	45.1201	92.4746	132.4355	53.3664	84.0737	50.5643	74.2799	78.8020	58.1625	50.6483	75.7563	65.6182	45.0366	78.2144	53.2094	266.0202	87.0367	87.1227	73.1679	49.2008	58.7821	175.2415	68.9514	39.9567	75.2543	79.0645	43.4744	141.7382	123.3995	74.6399	54.2536	96.3330	22.2436	59.8225	51.1377	60.2589	72.5692	44.9721	66.9286	88.3191
EFCAB1	0.5432	0.0958	0.3275	0.3261	0.0506	0.0828	0.3175	0.1416	0.0447	0.3926	0.1461	0.2363	0.2213	0.0678	0.2991	0.1556	0.1915	0.3355	1.2513	0.0881	0.7624	0.1178	0.1773	0.1448	0.6051	1.0923	0.0546	4.7897	0.1271	0.4075	0.2188	0.1320	0.0631	0.1797	0.1106	0.1486	0.2771	0.1021	0.0754	0.1101	2.2766	0.0357	1.5880	0.5004	0.4704	0.3985	1.0406	0.1423	0.1335
TMSB10	9908.3799	5793.9300	7770.6280	12779.8839	4661.4111	13467.3422	7884.5088	8336.1018	1007.5949	5815.7516	10147.4061	24118.0971	15569.4865	8277.3973	13501.6645	13107.2982	11200.1988	6283.7290	14694.0923	8744.6142	8533.3446	10591.5805	12016.9494	9842.7231	14315.6314	7584.0849	14061.3877	7668.6326	2175.8281	15224.7796	10160.2700	12153.5869	3821.5409	14815.1828	7238.0967	10399.4526	12037.2073	9840.6151	13265.1592	8605.8203	12107.9892	2287.1570	11820.1472	11091.8941	6237.0479	13941.8617	7565.3218	7547.3457	4828.2114
ASTE1	5.5859	12.3193	9.1878	5.0843	9.4592	7.0843	9.8436	7.7236	2.2771	8.0284	5.9395	3.3716	8.4419	3.7312	6.1501	6.1410	6.2816	9.0550	5.9704	10.1472	8.0053	5.0027	4.1924	6.4515	6.4621	6.0168	8.0361	8.6177	3.6539	5.7886	4.9816	5.9806	9.0151	6.6427	4.1104	7.4827	6.6138	5.7055	7.1291	5.2812	5.4082	3.3681	5.5002	6.4771	3.9446	5.7918	6.2901	6.1639	6.8600
RNF19A	41.9138	80.0091	48.6812	36.4938	36.6060	48.4648	48.5191	59.4691	20.6243	38.2197	36.2455	16.0074	41.7910	26.8676	34.4657	53.1059	30.8453	40.1517	39.0423	72.0565	46.2900	25.9467	23.7718	21.1729	57.7317	52.1610	33.6815	31.5666	16.5385	45.9939	39.9602	16.4827	37.4387	47.4469	29.8892	31.9934	42.4601	25.5671	53.7360	26.0988	26.5269	16.0548	30.4705	26.7411	36.0639	32.0455	25.2616	39.1399	38.6292
PEX3	12.5581	15.9039	14.8211	6.8995	15.3768	5.4256	12.2701	13.5050	17.4866	14.1492	7.4129	3.3295	6.1254	6.8611	7.2533	4.8196	8.5176	19.2284	7.2025	12.6831	12.0250	5.7147	6.5359	6.2546	9.3370	12.4612	3.9780	8.1697	6.4300	6.4042	5.3347	4.6169	15.2784	8.2729	14.5058	9.5197	11.1855	5.3219	9.3309	8.9569	5.6560	5.8424	11.2949	9.0690	6.7327	6.5810	4.6648	11.4646	8.0326
GABARAPL2	85.5807	75.3202	98.2729	98.6328	91.0179	81.8056	91.4350	90.4022	142.3074	99.9843	75.1960	77.2548	98.7990	64.1931	93.1898	115.0718	87.0257	128.8307	99.1818	130.8922	141.8969	66.3744	67.2245	67.2712	87.9536	92.8317	72.0546	77.7891	82.4240	88.3697	92.8852	101.1152	131.1254	85.3776	70.4917	86.9790	105.6511	72.7943	67.8502	83.3612	103.1463	41.9577	80.7172	104.1408	58.9259	124.5620	104.3711	99.4421	86.6889
MYOC	0.0791	0.1326	0.1922	0.0967	3.1773	0.0382	0.0000	0.4311	0.2473	0.2817	0.0539	0.0000	0.4453	0.0750	0.3049	0.0253	0.2980	1.5120	0.0737	0.0000	0.1172	0.0000	0.0409	0.0616	0.0000	0.1832	0.2418	0.1398	2.0229	0.3759	0.0908	0.0000	2.3571	0.8286	0.0383	3.4067	0.0365	0.0000	1.6340	0.0703	0.0267	0.4942	0.0000	0.2967	0.0277	0.3063	0.0000	0.2953	0.0000
SH3YL1	37.9516	11.3024	37.5643	9.8298	33.9055	15.9668	12.9695	17.8293	16.1287	14.4414	27.7278	11.8254	20.6119	29.4038	11.5246	26.1991	15.4203	18.7961	25.1331	22.7922	11.6909	17.5672	20.9668	11.1712	31.0386	29.0738	12.6896	16.1926	6.4223	14.6587	41.1437	31.5753	13.8039	11.9521	18.7350	8.0263	44.5521	31.2305	28.8596	37.2391	17.7087	30.5554	26.6667	22.7127	29.3956	23.5671	11.3606	22.2064	26.7910
FAM136A	41.3185	39.1132	34.9151	25.9019	36.5269	35.9228	32.7084	33.7606	30.9129	23.8113	42.0736	38.4450	45.0897	40.0022	30.7338	45.6134	41.7414	35.4656	40.5592	50.3606	28.5275	32.7773	37.1613	30.9689	64.9930	30.1610	51.8960	33.3042	17.8098	36.5617	39.1372	38.1466	22.2723	44.4542	47.6803	42.3484	56.9895	42.7893	57.4801	41.3413	33.3594	21.4141	40.7814	39.0660	37.4605	36.5026	27.1551	32.1670	42.0881
VCL	91.6100	48.8225	119.6816	89.1571	82.8567	133.6268	81.7797	72.4022	24.4379	98.0849	70.6857	43.9290	109.7419	81.2526	92.2241	62.9674	77.0645	82.9022	110.5829	106.4174	118.1230	40.3096	64.5235	75.8942	107.0135	68.4847	90.9543	92.3612	26.4161	135.9720	145.8395	51.2154	62.5998	163.5583	161.8482	73.9051	94.0876	56.0479	89.9049	46.9514	57.6809	23.7541	54.7346	49.0739	62.1398	60.4060	59.2500	51.1449	67.2885
DEPDC1B	0.8310	4.0559	1.1233	1.3894	62.0178	6.1254	4.7526	6.1204	0.2050	2.7804	2.4878	3.1082	3.1082	5.2883	4.0449	5.2355	3.4412	1.8184	7.2900	8.6346	0.7937	2.4625	3.1872	1.2606	10.2156	3.3164	14.3716	2.6896	0.2917	5.5585	5.5400	4.1061	1.7663	8.9784	9.9612	2.9061	6.0562	3.9919	3.9015	2.5267	3.4235	0.4372	5.3102	2.2053	1.0257	2.8277	7.2556	7.1643	2.3227
DAPK2	4.1517	4.5567	3.2936	2.4505	1.9985	1.0690	2.7838	3.9920	17.5614	1.6419	2.9282	0.8135	3.0288	2.7021	1.5551	2.8534	2.6870	4.2929	1.0761	3.9279	2.5816	5.1009	1.4094	0.9812	2.0244	4.2188	1.4859	8.9119	4.2824	1.3024	1.5116	0.8281	1.8891	1.4931	1.2477	2.3650	4.0640	3.4455	2.8320	2.8730	1.1512	0.9244	0.9846	2.5887	1.9948	1.4818	5.0600	2.1807	2.4336
NSMAF	18.9932	40.6029	25.4785	18.4053	14.7395	10.1237	25.9462	21.7036	15.9463	17.6996	17.8917	10.0324	15.0537	24.3954	18.8175	17.5639	15.3448	28.6929	23.1878	19.2880	25.0996	11.8926	13.6646	12.1057	14.4793	19.5205	14.0503	16.2856	7.7281	18.5965	15.3729	11.5224	24.0240	15.3638	34.5586	17.2553	15.2420	12.4084	27.2556	12.7325	15.6019	9.5476	15.2515	14.8287	15.3744	12.6067	11.7111	14.8356	19.0513
ADSS2	33.6695	42.4827	42.7636	36.0168	49.3272	50.8600	43.2814	50.2750	19.8999	52.2059	46.0046	21.9864	37.4084	65.2820	31.7441	49.3925	45.0071	55.2441	56.9609	62.0172	43.4827	21.9056	35.8776	35.7819	62.2736	35.4778	42.8453	45.2042	12.9787	57.0181	100.0410	65.8909	66.2437	41.1130	66.1770	45.9883	107.4450	29.8897	54.4411	31.4152	41.8327	22.8162	64.5044	27.8793	67.0731	83.5648	84.9225	46.8235	46.7802
STAP1	2.1757	117.9198	0.4146	1.7028	0.4957	0.8241	43.3788	6.4876	0.3666	9.6762	0.6393	14.7003	1.0806	0.4450	7.2333	4.7244	8.8914	7.0373	1.2315	9.3659	5.9406	3.5735	0.7496	1.0302	0.7094	1.1359	1.1736	5.7293	0.3162	0.8445	0.3592	0.0657	1.1297	2.2468	0.5363	21.0614	0.2363	0.3386	3.0369	0.6572	1.4681	0.7462	2.4980	7.5019	3.2255	1.4534	0.6865	2.3353	2.2407
TIMP2	365.6194	128.3527	465.3384	450.5344	163.1336	407.0024	393.9027	192.9040	162.9705	380.9153	132.3498	176.2845	518.5145	114.8292	871.4554	238.5490	296.6748	388.8693	313.4885	433.1845	672.4126	162.3518	143.5331	279.5719	576.4861	257.8592	210.2506	532.3462	212.1901	820.3089	214.3087	142.0816	374.3212	671.7055	200.2540	366.0816	402.9718	85.0425	303.4736	85.6214	327.3879	94.4618	274.1322	374.4370	141.7851	406.5780	167.1765	269.8148	446.7191
RFC1	26.8433	39.0291	30.8430	15.2567	26.5698	17.4444	30.5958	29.7972	21.9602	29.4199	19.9402	10.3694	16.3863	15.3772	19.7486	38.3158	20.8721	38.0025	26.9682	46.2745	23.7644	13.9657	11.3061	13.3746	27.2479	27.7916	15.4107	18.6850	17.7921	32.7122	18.5444	18.4738	28.6274	27.8536	21.6238	22.6507	27.1698	15.2484	22.9057	14.4886	16.5338	18.0844	24.2347	20.2450	23.5360	23.8054	22.2867	20.9797	25.3745
TBC1D23	26.8376	23.5893	28.4069	19.5035	34.7666	26.4654	24.1564	23.7448	9.2091	27.3955	18.9177	9.0623	25.2312	14.4258	24.5912	17.0151	21.5084	32.8444	19.6450	47.5961	25.6795	10.2017	16.6711	20.0424	26.6191	21.1656	13.2833	27.1307	12.4657	27.0572	21.9680	14.7499	27.9563	26.1577	20.8697	20.1989	24.6410	15.0338	21.9896	14.6251	17.6432	12.0843	21.0743	16.0281	15.5688	23.3321	22.2031	17.1779	23.4419
CUL3	10.8659	18.0811	14.2413	10.1593	17.5488	9.5727	14.6262	21.4619	14.0458	17.8069	13.0645	4.7107	13.5299	16.5819	8.6261	13.1102	12.1834	23.0475	14.4765	27.5392	13.4499	6.6808	6.6776	8.1941	13.5069	14.6979	8.9945	12.0678	6.2516	17.1622	13.8587	14.4630	18.7174	14.3443	30.2383	14.5118	18.8124	10.5875	14.7567	9.2759	11.1985	7.1133	10.4903	10.3521	10.7470	17.0673	22.8715	11.9523	16.3894
MYOM2	0.7549	5.6538	1.3019	1.2299	2.4371	0.7747	1.5718	0.6661	1.0875	2.0516	0.9723	1.5108	2.8053	1.5437	0.6234	5.8519	1.0960	1.2418	1.6695	0.9579	1.5377	1.0853	0.5121	0.6248	1.6228	1.1197	0.4687	2.5263	3.2521	2.7367	3.6383	1.4160	1.0517	1.9273	0.6845	1.0771	0.4247	1.8256	0.2384	1.7403	0.3025	1.5843	0.9040	1.7105	1.2552	0.5023	3.1996	0.4305	1.5833
OTC	0.0495	0.8841	1.0298	0.3626	7.7195	0.0478	2.0005	0.7839	0.6569	11.5189	0.7748	0.0409	0.1392	58.3417	0.1633	0.0000	1.0349	0.8291	1.5657	1.5510	1.2454	1.1205	4.8051	0.5393	0.0000	2.5190	0.3023	56.0340	0.6231	0.0000	1.3626	0.3044	0.7203	0.7399	0.2870	0.1469	0.0913	3.7287	0.7823	1.0549	0.8009	5.8389	0.1703	0.7831	1.2464	0.3063	0.0000	4.2658	0.1154
CYP46A1	0.5514	0.2286	0.3581	0.5506	0.2022	0.1546	0.3668	0.3965	6.1360	0.2443	0.3211	0.0661	0.2378	0.1518	0.6757	0.0911	0.3201	1.1034	0.2816	0.2839	0.9750	0.2321	0.1379	0.2079	0.3227	0.3810	0.1971	0.2829	8.1605	0.2958	0.1770	0.2053	1.9746	0.3513	0.3011	0.2443	0.3530	0.2471	0.1485	0.6113	0.2281	0.4389	0.1532	0.4151	0.4296	0.2135	0.1840	0.6344	0.2699
ZZZ3	11.7897	16.5378	14.8154	6.7436	15.6968	8.1925	15.1188	16.4494	17.6000	17.4801	10.9457	4.8407	11.9493	6.5191	9.5116	7.7777	10.2010	21.1277	8.9564	20.9993	14.7760	7.7588	9.4073	9.7313	15.3931	12.9426	11.2053	11.9646	8.2995	8.1869	7.7081	9.0299	19.7544	11.3031	8.8017	13.1497	14.3549	10.2737	13.2280	11.6938	8.1177	8.0288	12.4355	9.7411	8.9847	12.1547	11.2640	11.9012	16.8129
SLC18A1	0.1490	1.1178	0.1034	0.1734	0.0108	0.0617	1.3001	0.4007	0.0166	0.0433	0.0580	0.0704	0.0300	0.0000	0.0937	0.0818	0.0000	0.0428	0.0595	0.1788	0.0473	0.2777	0.0220	0.0497	0.0322	0.0246	0.0325	0.6921	0.0316	0.0337	0.0489	0.1310	0.1879	0.0510	0.0206	0.6005	0.1376	0.0000	0.0374	0.0631	0.1149	0.0399	0.0550	0.0887	0.1043	0.0330	0.0816	0.2648	0.0000
USP2	5.9069	0.6168	6.0035	4.3020	1.7383	0.8176	1.0655	4.5303	25.3186	3.9305	2.1060	1.1101	2.4601	0.5061	3.5455	6.3138	4.1588	20.7428	3.6498	3.7205	6.2018	1.7815	0.1522	1.1181	1.6135	7.5625	1.4484	14.3857	19.7888	1.4280	1.0000	1.4444	8.6012	1.4427	4.1822	1.4344	0.5606	3.1838	0.8410	10.1946	3.3775	5.0350	1.5529	3.0672	4.4831	2.0090	1.9176	3.7087	1.4605
CASR	4.8886	0.1238	11.0164	5.7137	22.3551	5.5109	2.4825	6.4896	8.6128	7.2261	21.8161	4.9437	19.2061	9.7973	3.6441	0.0133	4.1325	27.2326	4.8423	5.3750	1.6874	3.7464	15.8678	4.6659	14.4042	12.8818	1.8044	0.7488	10.4844	0.0658	11.1610	1.7584	21.2590	4.6332	3.0269	0.2468	1.3935	21.8065	1.0102	15.6932	9.8262	7.3578	0.8526	15.2351	4.6149	1.5548	3.7512	6.6505	0.0970
TUBG2	24.0185	19.7770	13.4040	18.8367	14.8880	22.2202	21.0598	19.0719	38.0208	10.3661	30.7750	14.1347	21.6808	24.7840	34.9422	50.7799	23.7960	17.7447	19.3408	13.6522	22.0730	22.5479	28.5847	16.4356	45.8618	16.4211	31.3116	21.6323	42.3821	16.2344	28.4865	16.8318	19.6502	18.5663	19.4532	18.6943	25.6934	19.9140	15.9234	17.6215	19.1232	15.9350	32.9992	20.4893	19.9233	21.7119	8.6541	25.3091	26.1212
RPL26L1	41.0431	23.6474	36.8283	33.5492	35.2902	40.1950	29.7184	31.8780	43.9113	39.6371	27.5698	47.4471	42.3629	37.8377	43.2206	71.4047	32.1401	47.8044	39.6165	44.1316	39.2461	29.5064	36.0681	30.3019	35.6726	37.4154	55.8980	30.9315	38.8445	52.3164	34.6416	39.2873	29.6347	52.5094	65.8329	32.7533	26.5349	25.3105	41.6641	32.2839	37.3939	12.9091	45.8708	43.6217	19.9232	39.5297	39.8321	42.1069	34.8022
FLT4	8.8477	17.1865	6.2395	8.7619	7.3526	5.1129	8.0245	8.0297	7.1773	7.6412	2.7030	1.6627	3.3212	3.7004	11.5737	2.3594	4.7300	11.1157	6.8466	7.0248	7.7236	4.9775	2.9545	7.2513	11.5280	9.5569	2.3280	5.9681	15.0379	16.1710	2.7490	4.4715	8.1215	7.2930	5.1922	7.1340	4.9301	2.9775	2.2807	2.7967	2.2460	3.5007	3.0119	7.3660	3.1201	4.6156	3.8257	9.5375	4.2471
NSUN2	27.5570	53.8089	25.1514	25.8581	30.3004	39.9030	38.9668	57.4029	45.2816	39.5913	43.3012	20.9980	30.4623	45.1705	25.1811	39.5673	32.6318	39.8366	37.6812	60.3127	33.7025	23.9964	32.6875	23.3041	30.4398	34.8593	34.7122	28.8917	21.3085	39.3324	47.5619	43.1098	33.4597	37.7716	66.1956	42.3534	60.2827	20.3473	45.3156	25.6251	31.3559	14.0796	36.6807	26.4814	43.0923	38.5771	40.2852	35.0423	42.9799
FBXO42	11.9085	15.0186	14.4033	10.5056	11.5321	11.2077	12.9921	12.4158	9.0083	12.8361	10.3906	7.9779	10.7779	6.4395	11.7280	9.2376	12.2569	16.4171	8.6457	14.1773	19.9272	8.5826	6.8470	6.8371	13.6875	13.9358	6.6151	10.0108	8.9696	15.7429	6.9294	7.2373	11.6988	12.5736	7.9430	14.5474	10.2170	10.5365	12.1548	10.1543	10.2364	6.5966	9.4429	10.8795	6.9399	11.2163	11.0929	12.8040	11.7321
MFAP3	4.2923	6.0483	8.9607	5.9317	9.8114	5.0946	8.0625	8.4732	4.1378	12.4025	4.2260	0.6970	4.9435	4.0503	4.9375	4.9964	4.5491	19.6254	6.0948	15.8531	7.4344	2.5586	1.6665	3.4768	4.3583	7.8986	2.0562	5.8415	3.1258	10.2303	4.7234	3.0566	11.4425	7.3809	5.3593	8.3946	6.7617	1.5762	5.7054	3.0874	3.2206	2.9148	3.3743	2.6162	3.0797	5.1670	4.5980	4.7467	7.8390
MRI1	9.9896	18.2174	7.1509	8.5676	11.7910	13.6148	12.6279	8.1839	5.5348	4.4453	16.0967	4.5838	7.5359	11.1586	12.9550	13.0353	6.5526	6.9080	7.5579	8.1636	7.4883	7.4526	12.8327	12.6644	10.3101	10.7862	10.8451	8.8263	4.5917	3.7459	12.4793	11.9374	6.2851	6.5393	10.5203	7.7372	19.2414	9.1672	11.4175	7.3134	5.4122	5.5054	8.1264	4.1828	6.8254	9.6684	8.3537	12.1691	9.9500
METTL1	18.6809	8.9792	16.7654	23.9572	16.0232	14.2861	14.1050	18.7827	16.0652	23.0881	21.8989	24.0209	21.8372	25.9452	19.1087	11.9036	15.9586	30.8441	13.6534	20.5420	29.0675	17.4348	26.2468	16.1177	22.8777	51.9128	25.4802	18.7339	23.0011	27.0796	25.8796	26.7772	16.9433	17.3720	32.4949	17.0107	18.9812	24.1903	21.9782	22.4161	17.4807	10.7619	29.5953	18.6329	19.8715	17.0790	10.6456	22.3369	21.1555
HOXC8	0.4477	0.1539	1.7449	5.0771	0.0348	1.2306	4.5340	2.6951	0.0807	1.5761	5.7238	1.9065	4.9429	6.5966	5.1183	7.7593	2.6806	0.3926	0.5130	1.7357	15.3551	2.8373	6.1578	1.4486	1.5097	0.2791	4.1051	1.4848	0.3828	4.1992	5.6928	3.8159	2.0366	3.4212	7.0935	6.3912	5.5948	4.7828	5.6896	2.7341	0.9062	0.2366	0.7413	1.2628	2.1215	2.4530	0.0528	3.9985	8.4405
AGA	34.6021	26.9872	38.5676	24.2041	44.1592	17.4976	30.3850	22.8064	171.9458	26.8755	24.5076	17.2670	15.1973	31.9660	26.2775	28.9404	17.2763	35.9295	28.7694	30.4918	17.6075	19.6999	21.4005	24.4913	21.7360	34.6205	12.2322	20.9576	19.9380	23.7309	38.0984	23.1606	30.7705	36.5807	20.3937	19.1183	20.2331	26.1185	19.8243	24.4968	15.8249	13.3926	16.5623	26.4948	12.5259	19.1227	35.4253	24.2472	17.9375
PI4K2B	16.5557	25.7904	20.8362	13.9642	46.7228	18.8922	20.6198	31.2937	27.8821	27.2003	20.0483	11.3852	13.5721	31.3150	17.1835	18.2030	19.6050	31.6999	29.9281	35.4194	18.9215	10.5920	14.2413	10.9968	26.8727	24.6046	12.8068	34.9151	20.5895	32.5680	43.7179	33.7187	24.0551	27.0492	29.1829	20.5242	36.9672	15.4700	17.9843	16.3939	17.3443	10.2153	28.6483	11.9719	11.6694	21.5453	36.1710	20.0819	36.6966
BOD1L1	8.6316	29.8638	15.4687	8.9886	16.9377	8.2103	17.8336	23.2163	5.0918	15.3653	9.4938	2.5626	7.6278	11.4897	8.7928	13.7446	9.4912	16.4564	12.9577	18.4260	12.9347	6.0491	5.6515	7.1410	12.7794	11.3957	5.0924	10.5184	9.2399	14.7831	13.6743	9.3032	16.3923	10.9224	9.6519	14.3121	20.8768	6.3883	9.5136	6.1652	6.1503	6.2247	9.1134	7.5304	8.5995	12.9642	8.4795	9.2698	12.7756
MAT2B	57.0051	90.8186	64.0743	35.3048	71.2756	54.6527	65.0772	55.9781	26.4801	61.6416	49.2784	28.4352	35.0810	46.1284	39.7064	62.4924	33.6735	56.3444	58.8018	73.0127	41.7562	29.8590	34.9319	35.8719	37.6869	53.8338	31.2748	53.6749	15.8206	57.9862	56.9031	52.0118	48.8115	55.8665	44.6122	49.7574	65.0121	27.9407	71.2533	36.2543	51.2852	23.7541	53.7066	54.9928	27.5396	65.2089	72.9410	51.3535	53.8228
TLL1	1.8895	0.1836	3.2362	2.7102	1.4006	0.3967	3.1440	2.1161	0.1685	2.2874	0.6856	0.1103	1.2573	0.4577	2.3969	0.0789	1.4183	11.2794	1.1570	2.4328	7.9487	1.4031	0.4989	0.3440	0.5123	2.5916	0.3924	2.4824	0.7839	0.3415	0.4166	0.3477	3.8209	1.9237	0.2880	1.6010	1.1376	0.3831	1.2184	1.7767	0.4088	1.1419	0.4863	5.8283	2.0992	0.7394	0.1416	3.0321	2.0616
EDC4	19.6689	32.9106	18.6400	17.7665	20.8170	27.4688	26.3633	20.7554	18.4602	15.0010	29.5496	6.6985	16.5961	20.5167	15.3127	27.8022	17.3260	23.9882	16.9267	22.1381	18.1335	14.0821	15.2306	13.9072	27.5426	21.8599	17.4130	19.1247	13.9243	22.3261	18.0210	14.0614	23.1602	18.0431	20.6477	20.8116	33.5485	13.7493	14.9512	13.2043	16.0715	12.0500	20.5903	9.3090	15.9809	24.2765	18.6028	16.6170	19.1760
TRIO	23.1377	28.7670	29.8799	22.5257	14.8734	28.9692	25.4009	20.3490	15.6819	18.2679	16.1682	4.0743	22.2449	9.1658	27.2602	26.9258	20.0146	28.8090	22.7732	34.2640	40.2311	11.4838	13.8103	15.8680	25.2993	23.6027	15.5196	20.9958	12.3335	37.9194	20.0555	11.1170	20.8587	22.5554	22.0342	24.2319	35.8265	5.2631	21.6536	8.5681	12.5723	8.7190	11.7095	10.3660	23.3104	18.6944	12.1337	13.2613	22.1869
VCAN	68.5439	8.4008	195.1664	192.4406	26.3733	121.3354	199.7832	92.9798	1.0500	311.1366	31.9416	20.9500	153.6821	29.0759	226.8577	63.3154	69.6384	107.2166	89.3822	277.7084	267.6964	37.9256	53.7241	117.7652	111.5368	80.6311	63.2558	84.7747	11.8217	269.7491	69.7727	41.3752	98.5790	203.0066	49.4376	163.8727	154.9842	43.2984	100.7516	11.8770	48.0705	23.9140	35.6247	76.7805	33.2386	106.6666	33.2433	91.4839	104.0290
CLEC16A	12.6411	15.9578	15.2335	9.5879	7.9101	13.6669	13.0313	13.6168	5.2135	8.3216	12.4915	6.0907	12.0466	6.7188	9.0005	11.8530	8.2668	13.0627	9.0975	13.5120	9.8114	8.6248	9.3018	6.5391	10.3290	9.8869	8.4868	9.5130	5.1228	15.0303	13.9071	8.8787	13.1096	10.7558	9.1658	11.2154	10.0128	10.3703	14.5560	8.9826	8.2924	4.2598	8.5101	7.4223	8.4961	11.6866	7.7968	9.1340	7.7807
MSR1	36.9060	7.1898	51.8647	70.9391	5.1022	25.9632	17.5940	57.2940	1.4234	31.9032	17.0995	15.8474	6.4171	5.5368	35.2261	5.5243	8.7752	28.1131	8.0756	48.8223	39.9792	10.8998	10.1427	14.5161	2.6415	15.8615	8.0521	13.6081	2.3215	66.8246	8.8555	4.8044	24.9183	31.3469	22.7301	16.4680	5.2618	2.0548	3.8765	5.9593	32.1436	6.7222	9.9999	11.4455	3.4609	10.5426	4.2696	25.4406	9.1276
CDH1	235.9579	18.9549	225.5949	130.2848	292.3985	347.5754	185.3372	145.8717	176.2162	177.9542	185.9163	173.2230	377.0974	213.0714	64.6850	260.2922	239.2052	222.5064	287.1748	411.6403	49.6289	130.5688	135.3975	92.2359	364.9460	233.9910	174.2580	205.3620	80.4844	287.3775	296.8790	169.8435	67.6566	441.7898	257.8339	152.9629	235.5207	249.0961	151.1500	164.0914	231.4720	77.8670	348.7874	150.3246	156.4913	471.8212	276.5231	142.5309	255.2406
MTREX	21.9517	30.7091	29.3829	16.1509	72.6361	20.6073	29.0086	24.9049	37.0071	39.2137	30.4976	11.9849	17.4574	34.8328	15.4629	26.6856	18.4403	48.7067	26.0456	45.1603	24.9047	14.9463	15.6692	27.9391	17.7827	29.3598	21.1240	24.5166	12.5566	34.2038	30.0290	27.6294	38.0437	30.4044	36.2707	21.9631	30.3965	14.3312	33.0301	21.1341	25.3783	15.0812	21.7255	20.5682	14.8446	25.7083	33.0683	22.5573	31.9126
DNAH5	2.0410	0.1242	2.8124	0.3704	2.0774	2.8740	0.4328	2.5726	2.8301	2.0246	1.0256	0.3674	1.6423	1.1450	0.4505	3.7190	1.5519	9.7260	1.5477	4.2979	3.2967	0.9331	1.3943	0.7792	1.5886	2.2633	0.6910	1.1034	3.0140	3.2843	3.4992	3.0245	5.0638	2.4854	1.0749	0.9414	2.2105	0.4210	2.2688	1.4757	0.9341	0.6533	0.6612	1.1663	1.9311	1.6546	1.1536	1.1481	2.4471
ZFYVE16	4.5457	5.9133	8.6940	5.6987	7.2445	4.1103	6.4354	8.7116	5.0210	7.1758	3.3162	0.8125	3.7429	5.3860	4.5730	3.6047	2.8964	9.0185	4.5480	6.1210	6.8058	2.0734	3.3379	3.8090	4.3946	6.4505	3.1534	4.5386	2.8831	7.0202	4.4620	3.0515	8.3740	5.1100	4.3338	4.8547	6.2250	1.3007	4.0423	3.1423	2.8462	2.5342	2.9658	2.4137	2.5617	4.6512	3.3390	4.1758	7.3565
RIPOR1	44.7754	66.9833	30.2219	47.1831	15.3458	55.9708	38.6931	21.7755	16.0229	21.6012	25.5307	30.4486	36.5358	11.7768	39.5882	66.8579	49.1468	32.6709	36.7411	25.9778	47.5864	24.7986	25.1612	25.3317	58.0424	30.3421	35.9743	30.6086	25.5118	45.4058	35.0740	20.0644	25.2711	43.8096	38.5180	37.0982	50.7992	32.6112	35.7967	15.9695	34.0535	14.2019	33.5500	30.4512	29.6058	53.8992	34.3376	33.8335	32.7429
C6	106.3470	0.1915	165.1137	19.8353	186.5225	0.0331	8.2367	5.5515	4.7798	10.2487	60.0837	0.7080	5.1365	9.9942	19.1312	1.0202	16.5382	37.1504	36.0303	6.9773	20.0549	64.8657	0.5314	2.4696	15.2329	143.4086	16.9711	4.8329	18.5677	1.1398	3.5149	7.0681	12.9259	9.7329	9.8441	7.7222	6.5174	28.6967	2.5603	108.6626	3.1105	57.4532	16.7184	71.8364	60.2352	16.2668	23.9764	69.5858	3.1202
RAI14	35.8348	33.4751	41.4117	60.7592	28.8230	48.1004	41.0410	30.0583	6.2447	40.1785	21.5096	14.4704	42.2868	15.3987	65.2496	128.2320	27.3944	48.2951	28.3489	62.8844	45.0439	18.5817	26.4755	39.7524	47.3698	34.2656	18.9356	32.7483	11.8797	77.5630	34.8378	18.7895	24.5873	53.6309	25.8011	28.1689	28.7932	9.1056	32.0824	15.9831	25.5220	11.4193	17.9055	20.1390	18.2312	28.9872	20.6527	24.7042	22.1304
SOX30	0.3101	0.8529	0.6127	0.3692	0.2651	0.3226	1.4191	0.4254	0.4100	0.5581	0.1463	0.1183	1.6785	1.1311	0.5253	0.3665	0.7388	0.3999	0.2888	2.1644	0.3887	0.3440	0.1479	0.2416	1.9114	0.4695	0.3464	0.9948	0.9193	0.9067	1.3511	0.2937	0.2738	0.4140	0.2307	1.2397	1.6736	0.1325	2.6416	0.2403	0.2254	0.1192	0.1438	0.4175	0.4175	0.7573	0.0914	0.1979	0.8353
PNKP	31.3510	46.0764	20.4909	30.0725	21.4248	32.9520	26.0286	23.4220	14.9230	15.8882	47.1675	63.9654	22.2657	36.3826	31.3925	24.3829	17.2903	15.8041	29.8412	11.8459	19.6004	35.9104	38.9744	31.5270	58.7747	25.7153	43.8570	26.2116	19.4487	22.0699	37.2256	35.5118	18.1051	19.4102	35.2966	23.4791	40.1659	42.2939	39.7525	28.5042	32.3387	14.5514	34.7229	24.1750	36.2683	51.2286	31.5859	33.7791	25.9697
BEST2	0.0000	0.0351	0.0000	0.0512	0.0159	0.0304	0.0000	0.0467	0.0737	0.0320	0.1071	0.0260	0.0443	0.3281	0.0000	0.7853	0.0263	0.0422	0.5565	0.0000	0.0000	0.0432	0.0000	0.0000	0.0000	0.0728	0.0721	0.0000	0.5362	0.0249	0.0000	0.0484	0.0278	0.0000	0.0304	0.0234	0.0290	0.0499	0.0276	0.0186	0.0637	0.0393	10.1301	0.0000	0.0000	0.0487	0.0000	0.0783	0.0734
PHLPP2	2.4184	5.1509	3.1354	3.4677	3.1063	2.4131	4.5920	4.7192	5.2052	3.4627	1.9334	1.1836	2.8876	2.2113	2.8167	2.4351	4.1266	7.8448	2.1465	5.5782	5.4726	2.1316	2.1554	1.4739	2.2259	3.0927	1.6953	8.2833	3.7032	2.7854	3.1104	1.6303	7.4953	2.6077	2.4033	2.7698	2.2202	1.8136	2.5001	1.7606	4.1764	1.6439	1.7153	1.1882	1.6091	2.5173	1.7612	1.9063	4.1135
SPDL1	5.5080	10.1268	6.9570	5.2534	11.9575	6.8689	8.9450	10.5598	4.7120	6.5775	3.7759	4.0762	7.5795	5.0747	6.4674	6.4046	8.5789	9.5494	11.5888	10.2503	6.3651	3.9853	4.1439	6.4362	9.9871	6.9616	11.9746	8.1562	3.4879	8.7643	8.7381	4.7215	7.7856	7.6572	8.3106	6.8196	9.4291	2.3656	7.1080	4.6269	4.9871	2.3737	6.9343	6.0722	4.9909	4.9800	7.4260	7.4742	5.9813
STAU2	11.7548	7.5315	14.0116	9.8096	13.3020	7.9547	10.6344	10.1692	16.1992	9.8784	8.9437	3.5831	9.3816	7.4757	8.6996	5.5573	7.9195	16.1508	10.2540	23.4164	9.1333	6.4899	8.0714	7.8768	13.7422	11.8775	9.6425	7.1208	6.6543	10.7710	11.6686	9.4029	12.5444	10.8418	9.9045	8.8371	13.9625	7.1407	17.3241	9.2865	6.2780	4.9592	11.9129	8.6436	11.1088	11.6967	10.7928	9.7263	13.7309
SLC66A1	30.7388	24.2346	21.6598	22.0607	14.8550	21.7885	21.1860	20.1846	23.5082	15.1600	25.2462	23.8647	22.1957	16.4560	26.0992	17.4356	22.0465	20.0515	13.8211	15.3762	23.8704	27.1694	12.8759	13.4212	19.7688	21.2723	14.6338	26.0203	16.0757	24.0458	10.8382	13.8302	22.3204	32.4361	11.6574	24.7991	12.3001	38.7340	18.6546	20.0677	23.7951	9.0786	13.9283	24.5595	12.7556	18.9539	30.0594	23.4131	15.4435
CTNS	18.0621	14.5435	17.8493	12.1786	11.8429	15.9188	12.8990	16.9697	17.7125	9.3397	9.9214	6.2260	8.5437	11.7064	13.4799	21.1328	10.0369	11.6495	7.1723	9.5226	13.6155	9.3994	12.6031	9.5245	9.7885	12.1877	8.0451	9.7238	17.2752	11.7455	6.8219	5.9014	9.5903	11.5147	8.7341	10.5128	14.4071	6.6337	8.9717	6.7561	10.1568	9.2347	8.1531	10.8765	11.7972	8.2166	7.0876	12.5398	15.5661
RTN4R	10.0909	6.2173	5.2303	6.3763	2.7976	11.7268	6.4200	4.4447	0.8945	3.0873	7.6178	9.3288	6.1449	4.1157	5.9215	2.7952	8.7808	0.3214	11.0327	2.5350	3.3527	6.9652	5.5868	9.5202	14.4906	4.5618	11.4956	5.5518	2.9402	14.4628	15.0592	8.3185	2.7381	10.5809	13.2610	8.7171	4.9894	25.0408	6.2478	4.7959	11.6962	2.3785	9.2854	6.3241	6.0765	7.3390	24.8083	9.1203	4.4750
PHF23	66.3894	43.0083	44.0120	57.9987	38.3065	40.2686	40.7254	48.3794	55.7254	44.1711	39.6453	41.5736	45.5993	52.8223	47.3777	42.6738	43.6406	73.7214	32.6966	55.6884	63.7702	42.4475	34.2174	32.5016	44.0602	47.7710	40.9588	47.7661	27.1747	46.5893	33.9600	34.2153	41.0772	43.8714	36.3441	51.0513	59.3463	39.1314	50.1303	47.3486	47.3884	19.6712	36.4247	58.5789	25.6267	34.6150	32.5760	57.8167	64.7994
CDH10	0.5003	0.0508	1.1681	0.2593	0.3446	0.0439	0.4870	2.0164	18.3893	4.0940	0.2943	0.0752	0.9601	0.0863	0.3004	0.0291	1.1421	23.0109	0.2965	1.2609	2.3413	0.6714	0.0000	0.1949	0.2407	1.2636	0.2607	0.1768	11.3594	0.1801	0.0174	0.2100	17.2035	0.1089	0.4399	0.2026	0.0420	0.3068	0.0600	2.1424	0.3836	0.6109	0.2741	0.5875	0.0955	0.1761	0.1568	1.0374	0.1062
INPP4A	6.8533	24.7127	10.1495	8.7182	8.6901	6.7291	15.6117	15.6988	9.9695	10.7834	5.0039	3.5617	7.0424	5.0988	8.4766	5.0819	8.6364	13.1860	5.8351	20.0079	10.5640	4.5019	4.6639	5.6239	6.2680	7.7293	8.5308	7.8551	5.9819	8.3349	7.2641	3.9724	12.0549	6.9910	9.0996	9.5527	8.7091	4.2823	7.7590	4.4197	6.1874	3.5164	5.3797	4.9491	4.6830	5.9416	6.1024	7.1130	7.8444
RAB27B	7.7018	2.6907	7.0501	4.8427	82.0091	18.2265	3.9034	4.0111	0.9272	23.0988	24.3548	9.9023	6.6799	30.0981	9.0049	6.6431	8.4040	15.8916	27.2568	18.4855	2.3353	9.4100	13.0117	23.2649	19.9276	14.0475	10.4196	10.8549	0.5346	25.7853	33.1862	11.3879	2.5213	17.1429	14.8632	3.7140	28.3423	23.6010	8.1491	9.1889	20.9297	5.4436	18.8139	9.0755	5.8072	16.8000	41.4263	10.1029	32.4001
PSMA4	57.2521	48.2110	52.5696	42.4582	61.2097	34.2641	55.2554	58.8133	32.0774	46.9398	44.8707	72.4947	77.6380	49.1141	43.4470	49.2110	46.7866	54.6866	65.4345	67.8956	42.2928	41.4264	47.3455	39.2972	37.1149	43.8782	71.2413	43.9672	20.9026	57.5562	51.9610	45.2018	39.0257	59.1364	61.2158	51.4981	46.2269	46.0245	65.5131	47.0168	61.4953	17.8640	36.8901	60.3107	28.4091	45.2781	58.4227	53.9500	42.7531
MYO16	0.4248	0.8017	0.3604	0.3768	0.2718	0.1003	0.7488	0.6688	10.2087	0.5473	0.0836	0.1014	0.2923	0.0537	0.3118	0.5016	0.4662	2.7412	0.1846	0.6292	0.7343	0.2528	0.0293	0.1544	0.4282	0.2732	0.1299	0.2269	0.5877	0.1271	0.0506	0.1889	0.9667	0.1752	0.1004	0.2103	0.4096	0.2023	0.2489	0.1958	0.0956	0.1710	0.1219	0.3069	0.1057	0.2047	0.4340	0.1801	0.1873
LSG1	22.0861	37.0921	25.1504	18.5980	28.0941	31.8144	30.6497	30.2797	11.2287	28.7771	37.3659	19.8697	31.2029	19.2845	22.5991	30.1296	25.2055	41.1875	24.3757	44.3813	22.6773	16.4383	32.5417	30.8047	28.2266	24.2438	53.2030	24.7894	14.5186	29.0196	38.3985	25.8007	34.4172	30.1723	34.9066	27.4911	51.3230	30.3798	31.4470	26.3680	20.3432	16.5695	35.7078	23.4927	26.0815	24.3089	25.6111	22.6031	33.1846
PARP3	26.3506	48.0203	24.1908	31.1896	39.9627	77.5896	32.5344	39.9475	4.8194	30.4161	71.9380	42.0229	25.8015	28.8710	20.2803	45.9094	32.9538	24.3414	62.0439	32.0793	23.7293	32.8480	44.5435	43.9998	41.1688	28.3991	37.5793	31.5450	11.8187	45.7824	55.8038	30.3616	15.6704	37.9554	53.4697	20.7024	27.8675	61.5223	78.7689	22.8050	47.8577	11.7732	43.9856	27.1256	22.2086	46.1756	38.5962	30.7671	60.5834
TNC	125.2038	42.7382	153.0863	33.6420	135.3251	17.7644	87.5347	16.5916	4.6955	41.8582	7.8174	8.4340	25.5543	7.4762	175.5831	21.2474	59.3242	158.4026	37.1308	31.6566	75.4776	11.4840	13.9503	20.3411	52.2681	69.6432	33.4475	80.0885	5.4972	122.5523	13.0257	16.2130	12.1690	41.5343	8.6932	47.7581	24.5108	3.3991	15.2913	26.4612	7.2892	6.9044	46.0248	81.6283	14.5382	17.9377	6.5039	10.2770	9.0202
THAP3	13.5311	13.0170	10.7545	9.7234	9.2722	7.8574	12.1915	10.9350	9.4701	8.9188	11.6961	16.9073	11.4481	7.0169	13.1875	11.1870	12.0104	8.8679	6.9851	8.5399	12.6721	10.7923	6.5707	6.9264	10.6607	8.4948	6.7788	10.5323	9.4224	12.2196	5.5535	9.3744	11.6558	9.9700	6.2268	13.1563	9.9060	12.2478	11.1375	9.1922	13.2822	7.1376	9.2051	13.6960	7.1833	10.9199	12.5452	11.3244	8.0398
RIPOR3	2.6808	8.8314	1.5923	2.1500	4.1814	0.7207	3.1895	3.1830	1.2848	0.6466	0.8096	0.3426	0.9334	0.2228	2.9820	3.7507	1.9548	2.3444	0.7463	0.6733	2.0267	1.3663	0.5714	0.6136	1.4624	2.2077	2.2493	2.0317	1.6489	1.6632	1.1951	0.5742	1.4333	1.6706	0.3742	1.7646	0.9440	0.2742	1.4817	0.5240	0.9791	1.2517	2.4631	2.0730	1.6059	1.0914	0.4130	1.1691	3.4194
TDP1	7.3427	16.4525	7.1672	6.2971	9.3778	5.8132	12.0617	13.7407	4.9323	7.4277	5.8675	6.2224	8.4133	6.9760	6.0375	8.6815	7.7806	10.0807	4.3963	7.9626	7.2716	5.5283	5.0737	4.3968	6.5310	8.2991	5.8564	6.0882	5.3230	10.2199	7.3805	6.8134	5.9563	8.4209	15.5347	8.8868	10.4205	4.0549	10.6848	5.6741	5.7670	3.4757	8.8219	7.1004	6.3015	8.2121	6.3232	7.1771	7.8366
AIFM2	16.4840	10.2137	15.5938	26.1419	11.8315	12.4773	12.6889	23.6373	5.3948	11.1446	14.6742	15.1753	12.5680	12.3122	13.3128	30.4110	20.8119	13.0970	19.3189	24.8278	12.8222	15.8477	12.1968	9.7098	14.0162	13.4162	18.8764	12.8201	6.3307	18.9694	15.7299	15.4165	11.6109	15.3757	24.9082	19.4096	18.8528	22.3834	27.8062	13.6470	20.2122	5.1639	24.1038	13.3058	13.7414	11.1694	28.0313	18.6056	10.1592
C2orf83	0.0000	0.0000	0.0000	0.0389	0.0121	0.0461	0.0568	0.0710	0.0000	0.0486	0.0488	0.0000	0.0000	0.0000	0.0263	0.0153	0.0600	0.0320	0.0222	0.0134	0.0000	0.0000	0.0000	0.0000	0.2166	0.0000	0.0365	0.0000	0.0177	0.0000	0.0183	0.0000	0.0316	0.0000	0.0693	0.0000	0.0000	0.0000	0.0000	0.0424	0.0000	0.0000	0.0000	0.0199	0.0000	0.0000	0.0000	0.0198	0.0000
SPATA7	6.4797	2.4358	6.6921	3.5714	4.9069	4.0008	3.9098	4.9076	16.1437	4.1761	3.8613	3.0726	6.1359	3.0322	5.4406	2.8066	4.8154	9.4373	3.0338	4.3481	6.5131	3.4262	3.5679	3.4438	5.2733	4.5008	2.1472	4.5202	12.6475	4.5842	3.9118	4.5296	10.0018	4.5522	4.8727	3.2100	4.6958	3.0856	4.8006	5.5903	3.3018	2.9280	4.6931	6.4803	3.5357	3.8448	4.9279	5.6857	4.0996
MED17	1.2878	1.7467	0.8487	0.7184	1.0505	1.0551	1.0612	1.2187	0.6186	0.7798	0.7612	0.4596	1.1424	1.3448	1.1475	1.1323	0.7843	1.0450	0.9379	0.6679	1.1023	0.8911	1.1239	0.7339	1.5075	0.9804	0.9535	0.9740	0.6648	0.9205	1.1083	0.7481	0.8802	0.7617	0.6736	0.9226	1.2119	1.0857	1.2023	0.9560	0.7371	0.5603	0.7551	1.1443	0.9366	1.0204	0.9522	1.1471	1.1054
RETSAT	63.2090	26.2279	63.8522	100.3984	127.1313	73.5403	59.6408	39.8848	28.0737	55.8869	136.0676	72.0729	75.1822	142.9867	53.5248	46.6996	49.5187	70.4643	92.8530	119.0517	52.5903	62.0166	86.4563	57.9675	89.9964	62.9661	56.6437	135.9101	29.3266	113.0103	234.4625	102.7871	58.3923	86.5612	50.5940	66.4756	89.2047	133.7615	96.5791	66.3061	92.8656	38.8700	65.5626	41.5612	37.3293	69.2659	48.2922	57.1995	80.9509
CAPG	514.3833	108.7146	394.4806	863.8213	169.3612	491.0474	366.9207	500.4902	14.3553	161.2632	444.3051	761.5572	336.3705	619.1729	409.5069	216.6396	451.3804	100.0413	363.4484	354.5321	334.1168	532.4924	460.5644	517.3031	367.0261	219.0347	522.8864	261.1985	33.4052	721.7406	500.7087	389.9550	129.7516	595.9678	291.9582	361.9565	379.7477	539.4055	429.6041	367.5319	550.9755	68.4580	346.7028	323.4008	223.9417	739.8071	434.0883	415.5874	209.5924
AP2S1	157.5927	100.3332	134.1255	256.4813	113.6397	134.4650	120.5909	125.6978	94.1207	116.8234	138.7618	424.7169	167.4959	124.5760	222.5641	170.8823	126.5451	115.8506	146.1990	129.4614	199.4714	201.0057	166.5407	135.3756	165.7235	134.8199	210.6474	138.0892	148.9463	207.9097	192.1257	148.1576	115.7007	175.6893	214.4589	177.0035	150.2130	204.8273	164.8880	128.1949	268.4156	48.3227	171.6751	184.0996	105.2783	190.1453	132.8310	176.4779	139.9823
USH2A	0.0161	0.0541	0.0840	0.0329	0.0632	0.0584	0.0544	0.1299	2.4646	0.4185	0.0495	0.0167	0.0624	0.0612	0.0266	0.0232	0.0675	0.3922	0.0526	0.0836	0.0538	0.0138	0.0625	0.0691	0.1159	0.0467	0.0401	0.0827	0.0957	0.0447	0.0216	0.0621	0.1068	0.0290	0.0585	0.0270	0.0670	0.0416	0.0071	0.0550	0.0163	0.0328	0.0208	0.0303	0.0339	0.0219	0.0371	0.0468	0.0847
ZPBP	0.1585	0.0354	0.0440	0.0000	0.1281	0.0000	0.0251	0.0157	0.0991	0.1290	0.0864	0.0000	0.0000	0.0000	0.0000	0.0812	0.0531	0.3827	0.0590	0.0355	0.0000	0.0000	0.0328	0.0000	0.0000	0.1101	0.0969	0.0000	0.5875	0.0000	0.0000	0.0000	0.1539	0.0190	0.0000	0.0000	0.0585	0.0252	0.0000	0.0751	0.0000	0.0594	0.0000	0.0264	0.0000	0.0000	0.0486	0.0789	0.0000
TG	0.4187	0.3174	0.4048	0.2862	0.0680	0.3611	0.5812	0.3926	0.0818	0.5399	0.4635	0.2224	0.3051	0.1134	0.5515	1.2013	0.3692	0.1354	0.4038	0.6323	0.3600	0.3234	0.1314	0.3378	0.3730	0.3722	0.1314	0.1585	0.1939	111.7876	0.2918	0.1381	0.2409	0.2819	0.3037	0.9103	0.2140	0.5578	0.2957	0.0886	0.4642	0.1354	0.2189	0.2492	0.1832	0.2721	1.0656	0.2542	0.3054
ADAM28	11.2367	67.3936	16.9762	35.7104	50.3518	115.0636	24.9454	30.8221	1.6610	26.0655	106.6669	29.6132	36.0632	43.3701	14.1714	27.2055	23.4840	20.0355	34.5174	9.2599	11.4394	35.7983	104.2753	34.1720	74.5672	29.3567	12.4502	10.7206	1.5027	52.1907	106.4558	81.4658	9.6038	36.0262	20.7755	12.2414	34.1450	55.0261	11.2964	34.3906	21.2827	11.8908	3.7611	23.7844	13.3006	32.8580	71.9268	29.3669	17.3691
BARX2	20.1421	0.3718	23.8517	8.9445	36.6996	6.4064	3.4134	6.3843	0.4160	4.9638	8.4473	10.6319	20.6346	42.3682	5.9593	15.2225	9.8781	3.0643	7.1677	15.0578	4.3378	10.5095	25.2683	13.7036	28.6733	15.0744	51.8041	19.5056	0.0164	47.7776	28.9643	19.0506	4.9248	37.5591	1.0941	3.6561	22.6689	37.6412	6.2776	22.5942	17.7681	8.7857	3.6675	12.5346	14.3340	10.8379	68.6706	20.7720	14.2922
DCUN1D1	12.4840	11.5974	14.6469	9.8754	14.1567	12.9774	14.7337	12.5766	3.4835	13.9208	8.3611	5.4479	12.2950	6.0430	8.7478	7.3052	11.6321	14.8146	11.4476	25.8352	13.0691	4.9119	8.2334	12.3711	12.3752	12.7357	17.8702	11.9899	5.5767	13.2651	14.2248	8.8975	13.8107	12.9945	11.8797	10.8898	14.5674	7.8247	11.3592	8.4775	7.4168	5.3452	12.6739	8.0664	8.5224	11.7685	12.6675	9.4568	13.2732
JADE2	20.5442	61.9882	25.0877	11.3739	18.9557	20.9094	29.1680	24.1396	24.0575	26.8445	22.8699	10.2223	13.8389	11.9870	15.8373	70.2869	16.3287	31.3669	36.1812	30.7758	20.9099	15.8591	13.2744	9.9780	19.1218	33.8606	12.7115	18.9828	42.3556	25.6427	16.7621	21.2046	30.8033	18.4032	15.6390	27.3137	29.5599	10.7275	46.8496	13.0915	17.8890	12.7286	20.4915	14.6148	19.3911	24.5129	20.0101	16.2567	32.9786
ZIC2	0.0000	0.0000	0.0000	0.0206	0.0000	0.0489	1.4046	0.1003	0.0000	0.5404	2.4644	1.9651	3.4533	4.1264	0.0000	79.8374	1.7999	0.0000	2.3557	1.6577	0.0000	0.5385	0.0523	0.3153	4.7807	0.2343	4.9877	0.1967	0.0000	0.6210	5.6731	1.9857	1.9540	0.9539	7.6334	0.0188	0.0000	1.1043	0.0445	1.5889	0.6146	0.0000	3.6379	0.0422	3.0993	1.7825	1.9966	0.1679	2.5984
LCP2	26.2146	56.0840	34.4373	22.1288	10.6422	16.7190	30.0810	49.8457	2.8974	27.6066	9.0245	10.1206	8.7034	3.9101	19.9042	7.3636	10.5067	21.9877	7.8490	27.1366	26.0586	11.6841	6.1910	12.5341	5.0161	20.8579	9.4989	9.7864	5.5781	12.1996	5.4524	3.9801	21.4071	16.0252	10.2873	21.4361	5.5291	2.3913	5.4998	5.3486	12.4954	5.8067	7.3108	15.9613	5.1581	5.5253	2.9443	19.1119	6.3217
TRIT1	10.3831	11.5297	11.3018	6.6832	9.3319	6.5587	7.7202	9.0624	9.8544	9.0449	8.6007	7.0220	10.5599	5.9926	8.2478	6.5651	8.0619	10.7130	7.9720	7.9915	11.4939	7.4878	9.1523	7.7213	14.1178	9.5866	10.8552	7.5643	7.7141	7.4450	6.2307	10.4704	9.1150	9.1803	8.2674	8.0679	10.3847	8.2002	11.0847	8.8697	7.3675	6.5181	9.6320	8.3986	7.8844	9.7065	10.6699	9.2458	11.6135
ADRB1	0.4108	3.6413	0.7414	1.3385	0.2490	0.4497	0.8472	0.9497	1.2839	0.5014	0.7463	0.2037	0.9635	1.0389	0.2111	2.9979	0.7107	2.1671	0.2295	1.9020	1.2172	0.9026	0.2265	0.1493	0.1242	0.8878	0.5651	0.8711	2.0907	0.8675	0.3563	0.2529	0.7495	0.5573	0.1324	0.3660	0.6573	0.1739	0.6499	0.7140	1.9590	0.5475	3.0422	1.2326	1.1504	0.4665	0.5666	0.7723	0.6713
GUCA2B	3.7206	0.0000	1.2435	3.0307	13.0172	0.5324	0.8744	0.6143	0.8613	0.2803	0.2816	0.5694	4.2662	3.1363	0.1517	0.0000	0.3460	0.4620	1.2831	1.2348	1.6331	1.0408	0.2849	0.9661	0.0000	1.4357	9.1613	43.3436	0.0000	0.4365	0.0000	2.9691	0.6690	21.1954	0.1333	0.8184	0.0000	1.6405	0.1211	1.1431	2.9755	0.3443	0.0000	3.4453	0.4823	0.0000	0.7391	0.2286	13.3495
CUL7	30.1217	22.7869	24.2515	16.2687	17.7180	25.7470	22.3876	21.1855	30.2921	16.1514	21.5697	10.1008	23.9783	20.4538	23.8067	29.4558	23.3517	26.7578	19.9693	28.0558	19.3306	14.9027	23.8028	19.9793	31.7404	26.5638	14.4385	19.8930	21.0402	21.5183	16.2881	20.1981	24.6751	21.3999	20.4102	18.7164	28.8390	14.5193	12.2892	14.7761	11.1295	13.3798	19.3828	19.2942	20.8297	27.8540	23.2480	18.3639	26.4321
CTNNA1	208.8016	49.6869	187.0874	151.1352	197.4154	258.4682	128.8615	96.1244	88.3745	182.6004	197.3847	123.1998	207.2336	220.8347	131.2704	204.3544	155.1055	189.7474	236.2009	297.0763	120.1298	135.6649	140.8653	139.8661	211.4693	186.6825	148.3025	162.7265	54.0004	277.1520	251.0317	180.9016	147.1214	244.5364	197.3951	129.9982	255.1832	131.0964	234.1479	124.4281	197.7544	65.1363	150.2539	173.4064	116.9908	308.9853	229.3381	153.7378	216.7023
PHKA2	8.7739	16.3527	11.8021	7.0280	15.2202	9.3492	9.5158	10.9982	8.6736	7.2899	13.6854	3.0659	7.9482	7.6187	8.7381	12.4548	11.4848	12.3221	8.1700	9.4462	7.4438	8.7523	8.6263	7.8211	11.3505	10.2023	5.2611	7.5302	10.8329	4.7730	16.0464	8.5128	11.5661	6.8423	12.3466	6.1162	9.6007	10.1787	6.5642	7.7721	5.0203	7.9934	5.6601	5.3889	8.0240	5.9867	12.4014	8.6501	6.2172
CNTLN	2.7382	2.5383	4.0886	2.7759	3.7431	1.8673	2.8342	4.6953	1.0815	3.5273	1.6501	1.3054	1.8420	1.6408	3.2053	1.6228	1.7946	3.4908	3.0261	4.1205	3.2207	1.1622	0.5443	1.8811	3.7985	3.1700	1.1727	2.2971	1.7060	4.4973	3.1436	1.5167	3.6424	3.0796	3.7176	2.0217	2.5833	1.0926	1.4214	1.9256	1.4213	1.5555	1.6389	1.7492	1.2587	2.0619	1.3027	2.5519	1.9317
EPHA3	10.8957	0.9332	30.9380	7.3910	8.9434	1.7601	12.9683	17.1635	5.5468	68.4766	6.3017	1.1817	8.1207	8.2566	24.5917	3.5319	10.1582	36.8882	10.9471	46.4160	14.3321	7.1684	1.3735	10.5285	9.3361	28.8751	1.4796	5.5905	8.8818	10.7821	5.9469	9.4655	30.3570	5.8546	13.8785	4.8196	14.1119	2.9830	2.8027	3.8391	3.4414	8.8224	3.5306	29.8683	3.9335	7.5545	9.3379	20.9393	8.5226
HSPA5	481.6151	209.6761	586.5779	560.1542	461.5172	502.0023	462.3625	402.8148	744.6727	611.8088	390.0488	387.7749	691.5293	507.9634	465.2202	622.3615	597.9519	681.8688	903.1808	849.6889	583.0549	273.9162	218.1829	500.3586	617.8718	527.5699	619.9334	486.5628	419.2082	1369.2315	823.2578	378.6697	477.3757	1086.9611	508.3118	632.2939	569.4151	292.0082	542.2198	370.0360	753.8278	222.8129	489.3654	608.3520	341.4331	599.6803	1105.4377	399.2595	419.7265
DSG2	128.7624	3.5471	174.2656	69.1072	210.5990	161.0191	36.1364	45.5723	40.3853	113.9280	74.8800	37.3757	63.8047	166.3321	47.4528	76.6368	109.8956	146.5428	106.3860	70.2527	34.5202	43.6437	39.0380	59.6339	188.9069	131.1488	132.9497	127.9873	26.6764	225.0196	133.2613	103.0524	80.8536	191.8749	94.4758	33.3033	317.1118	118.7737	73.7035	56.8317	75.8333	41.4078	473.9925	58.1751	73.5948	177.0597	99.4014	73.3973	99.9049
GEMIN8	28.7735	25.4346	30.6744	16.7536	24.9424	24.2762	19.6903	17.6549	15.1037	19.1035	24.8874	23.2096	26.4309	22.4678	27.8616	27.7164	23.5959	20.8143	28.0721	19.0958	22.3811	19.6621	13.0963	23.4045	20.9193	25.3602	22.7489	18.4209	45.8564	23.6268	21.5754	21.8250	21.3382	25.1738	11.3899	22.5852	21.3952	35.3993	29.0298	23.6405	21.0380	12.5051	12.5953	26.0121	13.1487	22.5711	44.9373	23.9788	22.3227
OFD1	22.4960	62.2879	25.3374	15.6526	27.0172	30.7675	31.4391	30.3720	18.1669	19.6103	36.3457	15.9586	24.8238	35.6985	20.7317	28.7908	29.1400	23.0321	28.1798	19.0565	18.8189	19.6085	31.8462	21.9965	25.4523	28.4442	33.1529	18.7084	23.1556	17.3930	23.7649	24.7481	20.0854	20.1813	21.8806	21.2017	26.9715	42.4724	27.9392	23.7336	22.6346	15.9718	15.7573	23.7071	14.0829	31.1136	39.0217	22.3125	23.9674
GPM6B	3.7668	16.4795	4.6684	2.2454	3.9880	5.0183	3.5944	7.1563	5.9312	5.6663	3.9129	0.6917	7.0272	1.1634	9.8359	1.7553	5.9314	19.2588	3.7226	2.9422	4.9388	1.9125	1.8946	3.5302	4.0146	3.5587	4.4004	4.3049	7.7333	3.3941	1.5354	1.8658	5.9241	2.7554	2.0099	29.2935	1.6920	1.2485	1.2050	6.2425	0.5454	2.9031	1.0936	4.8834	1.9904	1.9779	0.9179	3.9980	4.1102
MAGEC2	0.0000	0.0000	0.0000	0.0000	0.0000	0.0000	0.0000	0.0000	0.0000	0.0000	0.0000	0.0000	0.0000	0.0000	0.0000	0.0000	0.0000	0.0000	0.0389	0.0000	0.0000	0.0000	0.0000	0.0650	0.0000	0.0000	0.0319	0.0000	0.0928	0.0000	0.0000	0.0000	0.1105	0.0000	0.0807	0.0000	0.0000	0.0000	0.0000	0.0000	0.0000	0.0000	0.0719	0.0000	0.0000	0.0000	0.0000	0.0000	0.0000
PREX2	2.3394	1.6250	4.0002	5.2307	3.0463	1.6764	3.2649	2.5963	1.1149	8.7085	1.6824	0.2098	2.5488	1.0865	3.1875	0.4611	2.8310	10.2542	2.6319	6.1169	5.7574	2.1291	1.4324	1.9560	2.4477	4.2649	0.9856	2.1821	3.1880	1.1408	1.2812	1.3515	9.4746	3.4613	1.8378	3.6111	1.7923	0.7351	1.1456	1.6910	0.7037	2.1471	0.6971	2.7159	1.2583	1.6679	1.0724	4.9048	2.4903
WDR37	13.5261	39.6554	16.5408	9.9098	13.5723	13.3962	16.6061	17.3657	25.1302	15.9881	13.9564	4.7918	10.0193	10.0088	11.0093	7.5086	12.0295	26.5640	7.3554	13.4865	18.6094	8.1626	11.4008	7.9027	11.6222	12.5851	10.9116	12.4925	10.1715	8.2525	9.1695	7.6236	21.1400	8.2614	9.8237	14.7097	9.3526	10.2739	14.2093	8.6249	7.4248	8.1114	7.7231	9.4565	9.9779	8.1411	4.7571	10.8899	9.4509
YTHDC2	11.8856	27.7985	14.3833	6.9962	16.5416	7.5889	14.1379	13.0498	9.8281	11.0002	9.9229	3.9147	7.7506	14.5296	10.1348	7.7761	7.5566	18.7606	11.3186	15.6863	12.2501	6.3044	10.1916	7.2308	10.1780	12.0475	7.7700	8.9784	7.3759	7.8500	11.2310	6.4137	15.8468	8.8332	11.0627	7.2685	8.6752	5.8018	10.6354	8.6901	6.2375	6.1209	6.2018	6.9719	6.2016	8.9105	7.8030	11.5447	14.4483
CTPS2	18.5241	10.4744	19.2405	11.9268	16.0775	16.2205	13.8214	19.6119	11.0165	12.9334	16.1863	10.4205	16.2847	24.9163	12.3100	16.3372	16.3366	15.7516	18.3281	16.5017	11.7370	11.8510	13.3301	13.3988	13.1264	17.2289	13.6266	14.4656	12.4463	17.0154	18.7729	18.3656	13.9876	15.9230	15.8774	13.2720	17.2390	17.1860	21.4775	12.0190	12.2664	8.8834	12.7634	11.5003	11.3881	20.6811	34.5685	14.8272	18.2489
ATP6V1H	35.1413	21.9908	35.0219	41.3107	26.2368	29.6423	26.3080	33.4581	38.8593	28.0142	26.2496	28.3384	24.1872	29.0885	22.7656	32.2137	28.7594	45.1721	39.9505	28.6135	28.5420	21.6989	20.4965	19.8170	28.0547	34.0558	22.8042	26.2801	19.3369	35.0831	27.9192	25.1976	39.6938	36.0717	49.9455	26.8760	30.0466	30.1423	56.7957	25.0442	30.7555	12.3974	29.7124	33.3510	27.2845	26.1359	29.5385	34.6375	34.3170
POLR2B	50.2264	70.4818	60.1667	30.5554	60.3159	39.5059	46.2480	71.0920	42.9626	58.8613	39.4126	14.3720	41.3950	49.4938	31.7175	52.9623	31.6463	79.9517	52.4266	85.7988	44.6754	26.2503	24.4907	24.3676	39.1301	52.1101	24.1627	40.7449	23.6436	64.9317	55.5047	37.0090	52.0697	55.0897	50.0913	59.9445	47.1090	33.1462	42.0436	28.6216	32.9105	23.0622	33.1399	33.6290	36.5570	46.3170	61.9673	42.9938	48.8285
FAM214A	9.3372	25.7922	12.3280	6.7232	14.9671	5.7071	14.9663	12.1774	11.4621	10.5992	8.6270	3.3158	10.3642	7.0324	9.0127	9.8408	7.7164	19.3343	9.2778	10.3071	12.3776	6.0856	6.3263	5.3613	6.4245	10.5545	7.7756	8.8916	8.0870	7.2327	7.3342	6.5273	17.4935	7.4933	6.4594	10.5896	10.1120	4.4141	9.3295	6.8366	7.6430	7.4987	4.4830	6.4907	9.5651	14.4853	6.7719	7.8004	9.0803
ARAP2	7.1061	22.9580	9.4329	5.6030	11.4391	10.3180	9.9765	12.3020	0.4867	6.8259	10.1288	3.8410	5.6080	9.0573	4.8374	12.5276	6.2564	8.3671	13.6456	12.6899	7.3075	4.2997	7.6222	4.6800	18.9748	12.5607	5.6913	9.6717	2.0699	9.0263	8.0274	7.6175	8.9570	13.9615	8.4982	7.8761	16.9777	5.8472	9.4591	5.4328	7.7689	3.8450	10.1792	4.7390	6.6956	20.6704	6.9077	6.8826	10.2563
TPR	25.6969	49.6056	34.1684	22.9852	41.8269	28.5043	41.4963	55.8376	18.0870	34.1572	43.8712	9.2056	29.5615	53.1421	23.4843	42.7655	29.7170	45.4132	33.3980	51.2873	32.2276	21.0219	24.2002	28.1241	32.1547	34.1955	24.9002	28.0528	14.2300	42.8463	48.7224	31.7907	43.9697	32.1346	58.7046	37.6197	40.7555	19.9240	35.0992	24.2944	19.2410	21.0416	27.1821	24.3988	28.4309	48.8413	42.8714	28.9038	37.2143
CP	28.4221	21.4991	21.8449	9.7018	3.6266	21.4616	9.7549	17.7286	0.4598	4.5967	14.0062	1.3615	1.5568	1.8862	2.5138	130.5679	11.5356	10.6857	7.6603	2.2015	4.3500	30.3756	32.3712	16.2368	26.6707	204.2732	170.4010	2.9948	0.4623	24.4535	9.6471	40.0482	3.3764	21.9764	18.5184	6.5268	172.6776	3.9884	39.7183	7.6219	12.4842	3.5657	19.1030	12.8884	14.3445	59.3951	2.4439	14.2319	3.9562
KATNIP	10.5654	10.2173	12.0401	7.8095	12.5696	14.5267	10.6270	9.8690	8.9860	9.1976	13.6820	5.7151	9.7087	11.4878	8.1672	12.8460	7.1205	12.3329	10.1630	14.5456	9.1933	6.9448	9.9713	7.5679	18.7635	10.6063	11.3827	11.3584	7.2441	14.2871	12.7155	9.6491	11.7221	11.8220	10.6622	10.2058	16.9387	8.3786	15.9992	8.1000	8.6220	6.2707	9.4421	6.3878	10.7793	11.8757	11.4005	8.4314	10.7631
DTNBP1	26.9966	31.3229	25.3021	17.8508	16.1498	16.4422	26.6577	24.1201	28.8211	23.6515	18.3348	18.6282	19.5724	21.5076	22.2023	14.0631	27.0571	35.5466	14.0704	25.8476	22.0611	16.6977	12.3991	16.1135	15.2017	23.0918	12.0690	19.5265	13.1227	13.5661	15.0783	22.6671	24.3377	16.8606	18.2867	27.1627	25.2241	16.7202	18.6352	22.0511	13.4047	11.5048	20.5643	24.2074	11.9175	21.9184	20.6233	23.2069	16.5205
XK	1.7534	0.5392	1.4739	0.7862	3.8193	1.5693	4.0574	1.3228	3.9339	5.7430	6.1915	3.0175	2.9429	15.0721	0.2125	0.1236	2.8276	3.6891	2.3367	5.0633	0.8579	2.6619	2.0119	1.2281	4.5720	2.1788	1.6226	9.7899	3.6124	4.5983	9.2954	7.6996	7.6538	1.5019	11.1545	1.7556	0.8761	4.4812	8.9491	2.3352	5.0692	2.5223	6.1225	1.0055	2.2523	3.0017	1.4298	1.7611	5.2760
ANO2	0.2661	1.4421	0.3510	0.5853	0.5982	0.2699	0.1794	0.2702	0.5926	1.5429	0.3535	0.1100	0.5618	0.3155	0.5128	0.1022	0.5792	1.1600	0.3717	0.6856	0.8575	0.3380	0.2751	0.4768	0.6840	0.4005	0.1932	0.4044	0.6509	0.2423	0.2852	0.1843	1.0806	0.1433	0.3346	0.5631	0.2948	0.1795	0.2222	0.2996	0.2155	0.3907	0.1031	0.2440	0.1863	0.1442	0.4078	0.5408	0.7144
C12orf4	10.8341	14.4805	14.5137	8.7702	12.4634	7.8890	12.1939	14.3783	10.7063	12.8048	8.1162	6.2614	11.1617	8.0819	10.1633	18.1485	9.1109	16.3520	9.0199	15.0561	15.6624	5.7703	8.8613	9.2681	12.0418	10.9012	8.3178	11.2126	10.0056	13.2024	7.3233	5.5841	12.5580	10.4232	10.9022	9.0331	12.2446	6.7102	9.7293	7.2593	7.3449	4.6280	8.2684	10.6327	5.6826	8.8721	4.1250	10.9594	11.7985
SCML1	6.3290	15.2759	6.3060	6.4258	14.8155	8.5699	9.5355	11.4004	3.7501	5.6366	11.3252	4.2790	4.1123	12.9516	9.5188	7.0948	8.6307	10.3460	8.4876	5.0032	8.8712	5.0733	11.9571	6.5580	7.4393	7.9228	8.2150	6.6140	8.4386	2.1461	20.9981	9.0182	9.1355	3.9963	9.0202	6.6096	5.3253	4.3501	4.5776	9.4648	3.0345	5.4860	4.6545	3.8109	5.3106	7.1513	3.9678	9.1799	12.4768
WWC3	24.5270	43.9260	28.7934	32.5552	17.2532	30.7125	40.6346	23.2044	10.7037	25.9743	17.4498	9.7909	21.2054	16.2372	40.2101	27.0345	22.9531	30.4565	22.8912	36.8115	45.2109	14.2213	17.7328	20.3741	25.5454	29.5372	12.0551	27.3929	20.3731	42.6188	10.9231	18.8915	29.2479	37.9341	18.2298	33.0944	21.4816	11.1935	31.1110	12.2059	17.6182	11.8314	17.7289	20.6844	9.8893	38.0944	18.0459	21.8038	18.3474
ARHGAP6	1.7221	4.1722	2.3193	3.0342	4.9784	2.6938	3.2217	1.5995	1.1992	7.0063	2.1040	1.5390	2.6078	2.6804	2.0300	0.4793	3.2119	4.1296	2.9282	4.0204	2.8146	2.3969	3.0763	2.2164	1.6130	4.3447	1.2087	2.2360	2.5803	1.8305	2.6145	9.4203	3.5567	1.4956	4.0007	4.3565	1.5292	2.1170	3.9482	1.8744	5.9365	1.3798	1.4829	2.7300	0.8583	1.2319	0.8749	3.8735	4.1729
FAM184B	0.3339	0.6079	0.1802	0.1612	0.1562	0.1553	0.2550	0.1715	0.5507	0.1132	0.2359	0.0715	0.2436	0.1173	0.4220	0.2691	0.2381	0.2073	0.2073	0.1247	0.3114	0.1783	0.2045	0.1252	0.1682	0.2290	0.1606	0.1661	1.7687	0.1175	0.1798	0.2093	0.3547	0.0740	0.0718	0.2295	0.6050	0.2257	0.1630	0.2198	0.1418	0.1004	0.1065	0.1855	0.1212	0.2298	0.1232	0.3487	0.2165
MAP4	103.3263	53.0519	104.8224	83.4775	64.6837	67.5001	81.7874	54.5193	17.9947	92.1740	59.0394	45.6998	70.9831	38.4853	86.8661	48.8898	70.4968	73.9526	74.2292	83.3402	91.7960	43.3146	44.5615	57.9729	84.6510	87.8222	41.8015	71.7713	31.8847	120.0254	79.9643	33.6378	59.9944	82.1654	71.3304	64.2303	82.0719	59.4570	90.1536	36.9132	60.7824	32.3938	64.8683	71.9095	56.3376	62.5157	41.2749	53.1168	68.0209
GOPC	26.2208	42.9595	36.6641	23.2046	32.0060	21.5914	34.3487	35.1799	48.3642	31.4625	23.6325	8.9910	32.4199	30.0337	37.5221	19.2255	25.4402	44.9461	21.3013	32.6644	56.5745	14.4844	26.9173	28.0475	30.3964	26.1910	22.7309	28.6907	18.9266	31.3006	23.8535	17.6866	42.5936	23.6796	34.3505	27.4773	29.7170	15.6007	25.2256	22.5585	15.9825	14.4477	32.2729	19.3648	17.1605	21.0820	17.7628	27.4157	27.3931
ROS1	0.0562	0.0314	0.6629	0.1296	0.9459	0.0090	13.8121	0.1299	0.0000	0.0667	0.0957	0.1470	9.3280	0.2841	0.2474	0.6353	0.9169	0.6027	0.1656	0.0839	0.2913	3.6384	0.2129	1.0065	0.0991	0.6937	10.3238	0.1456	0.0069	1.4382	0.2221	0.1585	0.3843	0.1121	0.1901	1.1538	2.4199	0.4087	4.2292	0.1553	0.0316	0.6901	0.1935	0.5228	2.5889	0.0797	0.4161	1.4676	10.6653
USP28	15.3392	25.9674	13.9914	6.6387	15.3358	8.0404	16.2067	16.6963	6.9930	8.4523	7.4653	4.4256	9.9944	9.2745	9.0051	23.3462	9.1119	11.9450	10.5296	12.2751	10.3702	7.9441	7.1455	6.4395	11.4408	16.8816	8.9304	9.1244	5.1233	10.3945	7.5185	6.4059	11.8769	9.1979	9.0922	11.4851	9.8879	6.6646	11.8566	8.6231	6.5699	6.7094	18.1836	10.1884	9.2205	9.5668	10.8504	9.8013	12.2303
HDAC9	3.7569	10.0225	5.1203	2.7127	1.8582	3.9745	6.6988	4.1083	2.6632	4.7641	1.0825	1.3212	4.1481	0.7488	2.6298	1.9874	3.6414	8.0971	2.2013	5.4004	2.3178	1.2595	0.8669	2.4682	4.6193	4.7921	1.1619	3.4355	2.2100	5.0099	1.7718	1.1851	10.8648	8.8912	1.5178	2.8620	3.4590	1.0043	2.7932	2.2841	2.4127	1.1612	3.4884	1.9375	0.8893	3.7595	1.2890	3.0550	2.0895
TSPAN17	53.0982	28.8872	41.3666	35.5953	31.6767	46.3842	32.9129	28.5479	49.9407	30.4697	37.4111	45.8693	44.7171	32.2834	32.6133	53.1052	30.7790	38.5278	53.1590	38.8737	28.6911	23.8451	29.0840	28.4960	40.1247	40.2595	36.6004	34.8132	33.8645	48.8696	49.8738	27.6580	26.8526	51.4944	59.4708	28.0102	40.8840	35.7708	84.4813	23.3386	32.9871	15.5433	30.5917	34.0111	25.4858	32.8828	56.3766	39.8966	42.5653
NOP16	11.1210	15.5978	7.9249	14.7689	9.3831	15.9695	10.8384	9.9483	8.4810	15.6436	31.4722	29.6716	15.2340	20.5600	11.4628	16.8508	12.9233	21.4996	11.4022	17.7745	17.7457	17.8103	14.4608	16.0365	11.7600	12.2581	23.9131	12.8156	7.8914	16.2069	23.0900	29.3611	16.0833	16.6221	41.7912	15.5465	10.1570	14.7889	19.9116	19.2425	15.7872	7.4277	22.6163	13.7795	8.5103	14.8169	13.8248	17.9816	19.4361
CC2D2A	3.6813	1.3803	5.9898	3.2617	6.5888	1.3671	3.8161	3.2904	2.5755	6.2828	2.0934	2.1751	3.9837	1.6013	4.6068	3.9024	3.2581	4.8872	2.6822	4.7946	5.7387	2.4168	2.5154	2.9307	4.2046	3.9527	2.0399	4.0151	5.0748	6.5330	3.0504	1.7962	4.4964	3.1359	4.4188	2.7284	3.4041	2.4734	4.3102	2.7551	2.7899	1.7102	2.8172	5.0031	2.8641	2.4274	4.8996	3.2696	5.7605
RRM2B	20.2711	25.4602	27.5955	19.1156	20.6598	15.0610	23.1563	35.2407	61.2533	27.7319	11.4638	7.1954	15.1867	18.0086	17.1342	12.5217	14.0213	50.2938	24.8276	39.9479	23.7519	10.0387	15.7189	14.0595	16.9683	22.7522	29.9903	15.4088	16.2708	19.5356	17.2398	29.0123	35.9724	18.1198	24.6660	18.7515	22.1049	9.3002	27.2320	16.4476	11.7723	10.0592	18.8911	14.0378	12.7322	14.8826	15.6155	18.2343	24.8496
ZNF800	10.7612	22.2968	13.5833	9.4914	13.9932	7.8822	14.3587	14.9671	10.2937	14.9789	10.7466	4.5234	9.4421	13.2300	8.1149	6.6311	9.6689	18.7388	10.5557	17.0429	13.8560	6.5996	8.6432	8.7636	16.7248	12.9402	9.0908	9.2313	8.0713	10.0228	14.2841	10.9677	14.7564	10.7486	15.5067	10.3678	9.8677	9.6126	11.8567	10.0282	5.2838	5.9865	9.6870	7.8430	8.6501	10.6794	10.9099	10.5460	14.7572
TNFRSF17	0.9020	33.2571	2.5614	0.9351	6.5035	0.1584	27.2518	14.8668	0.1922	20.7679	0.3352	13.0779	0.5770	0.0778	3.0696	7.1913	4.2555	6.2135	8.0938	5.6488	1.8829	3.1530	0.1695	3.8327	1.2397	3.9870	0.6893	18.4896	0.6077	0.3247	0.4393	1.5144	1.5563	9.7663	1.4275	16.0716	0.3785	0.9111	0.8648	1.3604	0.9407	1.3831	4.7309	4.0321	3.1000	3.6190	2.1991	2.0403	2.8713
SNX29	8.5595	33.5376	15.2577	10.2845	5.6710	8.5235	22.8680	17.6898	15.8097	20.1020	5.9413	4.1696	7.9197	3.9818	15.5554	8.8366	7.6085	23.5813	8.8415	20.0378	16.9688	5.3612	4.2867	6.0941	8.0848	11.2223	3.1241	9.3148	8.2818	15.1537	9.5673	5.2944	12.4880	13.2656	11.5407	14.7381	11.6959	4.8758	9.7172	5.9271	5.7262	4.2611	6.1019	7.4467	5.7499	8.1617	6.3950	6.3234	7.3769
LMO3	3.7945	0.3998	3.0036	2.0132	1.8748	0.1688	2.5477	1.8755	0.3771	5.3153	1.8140	0.3851	1.3467	0.9154	1.5758	0.4208	1.3931	7.9906	1.4103	0.6898	7.6739	1.1713	0.6365	0.9270	0.7422	1.6184	0.4388	0.8705	2.9664	0.5271	0.4331	0.6788	13.7511	1.1505	0.9013	3.4658	0.3918	0.5019	1.6309	1.6468	0.2864	4.1067	0.3224	3.6826	3.1924	0.6443	0.2806	3.0368	8.2752
MRPS10	60.6392	47.5144	60.1947	39.6776	70.2148	58.3402	47.4684	62.0396	64.1618	64.4193	46.1687	31.2774	56.2767	61.7535	51.0113	40.8218	49.7952	69.9773	111.7504	232.6285	56.7178	33.6625	45.9653	42.0515	61.7751	51.4800	42.1593	48.2130	22.0597	50.4330	51.6890	69.1110	52.3220	73.9371	95.5569	59.0836	101.1262	36.3627	46.6057	45.6755	42.2294	22.1840	88.2215	50.1415	48.9449	68.9544	66.3566	44.6404	63.0523
GUCA1A	0.0000	0.0288	0.0000	0.0000	0.0130	0.0995	0.0000	0.0000	0.0000	0.0000	0.0000	0.0000	0.0000	0.0000	0.0851	0.0000	0.0216	0.0173	0.0000	0.0000	0.0191	0.0000	0.0000	0.0000	0.1557	0.0000	0.0197	0.0546	0.0382	0.0000	0.0394	0.0000	0.0000	0.0154	0.0000	0.0765	0.0951	0.0000	0.0000	0.0000	0.0000	0.0000	0.0222	0.0000	0.0000	0.0199	0.0197	0.0000	0.0000
RSF1	9.5022	13.4584	13.3166	8.6793	13.6659	9.7244	13.1109	12.4996	9.9155	13.7902	9.5278	4.3609	9.7110	10.5508	9.3325	13.8952	10.2066	19.3675	12.4427	18.0653	11.3312	6.3356	7.7286	6.5743	14.7091	12.4206	8.6554	9.9533	7.6499	13.4574	13.5213	9.0498	17.6023	11.8394	7.6504	9.7318	20.9996	8.2214	12.4547	7.8172	8.0998	5.9459	12.4943	7.3685	11.0057	13.0688	11.5800	9.2495	12.0105
VPS13D	11.2294	20.5524	16.6355	9.0460	19.2145	9.9752	13.6399	13.7039	8.5044	16.2440	11.3599	4.7490	8.6627	6.9626	8.1541	8.1427	9.2585	20.3919	8.8929	19.5521	14.2874	8.0240	5.1864	5.3105	11.7539	15.3150	5.2492	10.3678	7.2710	11.2529	6.9781	9.2149	14.9964	10.9806	6.8098	14.1951	11.4390	11.4219	14.4936	8.7242	13.8488	6.6144	8.2202	8.6006	7.7296	10.7582	11.5218	10.0649	8.7660
CELF2	11.8121	92.9663	23.0084	13.1049	10.9689	8.7142	30.9813	23.5964	10.8520	23.2885	5.1802	2.8130	7.0950	2.2145	14.6663	4.3242	10.5091	25.7960	6.1279	19.6216	30.9035	6.8194	2.9623	4.9316	2.8769	19.2214	3.5167	11.2913	4.3491	6.3035	1.8626	1.6102	18.1168	12.0835	5.6605	31.7340	2.8905	1.1011	4.3910	4.1778	4.5532	4.1489	4.7658	10.3120	3.2483	3.6630	2.5561	9.6964	8.4155
FAM120A	77.9236	87.4092	90.5914	75.8253	126.0184	83.9070	103.8158	86.7081	69.9110	131.2253	115.8537	73.7797	86.1075	118.0794	56.6187	84.2345	86.7808	114.8894	106.5624	194.0104	78.7766	51.6581	57.4769	62.8864	115.7380	88.4942	94.3504	73.5908	49.6135	122.5237	151.2617	82.7163	104.6352	128.1217	132.9925	70.3437	95.7173	93.3785	94.1252	90.2597	78.4317	48.3700	107.1380	64.4165	63.0845	99.2620	143.0058	69.1935	121.4926
R3HDM1	11.3812	16.8723	13.1377	8.8331	13.4311	7.7662	15.6221	15.6918	14.6970	13.0125	8.6505	6.8098	13.9846	9.4740	10.2451	10.0446	13.3900	19.3695	10.5881	23.2954	12.5751	6.7509	6.7100	8.1436	15.3102	11.4067	10.2192	9.4823	9.4581	12.5251	13.9694	11.3370	14.8282	10.7283	15.9396	11.3207	11.2068	7.1343	14.2536	11.4766	8.3484	5.2863	11.2613	8.3699	7.7095	8.2982	10.1017	9.5620	11.3407
COL9A2	46.9565	18.3998	19.7788	15.0393	28.5985	17.4703	19.7812	28.3369	50.1100	6.2664	60.1823	15.7462	4.4461	3.7452	15.0011	29.6036	19.1398	5.6143	5.4242	5.5959	9.0829	22.9809	50.8024	31.3033	44.3007	16.0931	19.6768	10.0075	18.6152	8.8655	11.8486	36.0736	21.2483	17.4435	10.4078	8.3853	14.8561	70.3196	11.0893	14.6133	20.8663	9.0665	15.1670	14.8770	5.8890	31.2203	27.2047	20.6521	22.1949
KITLG	18.4703	3.2521	16.9643	13.3628	46.4627	22.2579	19.9909	22.0064	7.9753	17.8590	22.5331	24.8730	21.1413	24.5250	12.7598	5.4009	13.3720	25.6797	17.0866	56.1027	12.8764	17.0751	59.8545	18.5264	43.0509	25.5906	16.6258	27.6944	6.0243	20.7434	36.0751	21.6143	23.0123	16.4171	7.5629	14.1008	9.1134	8.3463	26.9015	25.7108	40.7760	11.1864	7.6116	14.4321	12.0667	12.5979	17.0821	16.3873	79.8772
ERCC8	2.1862	2.4701	2.5520	1.3544	2.0937	1.8618	2.0906	1.6504	4.3834	2.4680	1.9256	0.8295	1.7420	3.0252	1.7290	1.7622	1.2835	3.2954	2.4085	2.8007	2.4997	1.1713	1.7187	1.6119	2.0855	2.0532	1.2895	1.7586	2.0128	1.9018	2.6206	2.1041	2.7562	1.7839	2.6265	2.0437	2.1432	1.0948	1.9160	1.6785	1.2592	1.1849	1.8295	1.8631	1.3926	1.8978	1.9772	2.1248	2.2139
ADAMTS6	1.0203	3.1703	1.4637	2.7784	2.3955	2.8721	4.3240	1.4633	1.0250	1.2750	2.0786	0.4979	2.3658	3.2623	7.6926	1.2130	1.8952	1.2185	2.5155	1.2626	1.9434	0.9475	3.3549	3.4595	6.1408	0.9000	1.6857	2.8093	1.0155	3.4395	3.3691	0.7627	1.8057	3.3965	1.1184	3.0156	2.7719	0.5090	1.2298	0.7370	1.0229	0.6374	1.3723	0.3563	0.7823	1.1963	0.6180	1.8779	2.3592
H6PD	96.9532	53.3391	113.1490	50.4153	45.3554	42.8166	86.4464	38.3762	13.3378	57.5030	45.0631	13.7157	49.4416	17.1797	65.0366	92.5893	41.8510	71.0190	38.2022	64.3362	76.7216	37.6956	18.6330	34.6234	43.7601	62.9984	19.3427	41.4565	25.4362	74.3676	30.8734	48.0533	40.7552	104.7618	22.7871	62.2612	60.6369	48.5258	62.7980	23.6473	39.3661	29.2206	29.3381	56.4182	54.4049	65.5080	84.0873	40.8620	58.1395
VAMP3	127.9061	77.7823	140.3650	151.5705	130.3805	108.5104	112.4175	132.0440	107.7866	162.9314	118.9358	121.0717	139.8837	62.6705	116.0804	85.2696	122.4587	190.2869	114.7357	217.6707	149.7144	96.1446	50.8696	67.0197	136.2782	142.4317	62.9043	122.8702	82.2690	195.5207	115.9581	85.7725	130.2885	173.7359	113.4503	144.7659	115.9376	126.6755	175.2285	94.8597	148.5767	46.8571	121.1534	117.7669	77.8182	173.9241	146.4987	140.6141	102.9042
PER3	10.8007	5.6032	11.3850	9.1496	10.0505	6.2335	7.8658	9.5194	16.1870	13.3899	5.8596	4.7556	6.6380	3.2745	10.3981	4.3023	5.5138	9.4134	17.6937	28.0527	15.1479	5.8636	6.3735	4.6032	13.9670	10.3027	5.7328	14.6295	8.4541	10.9530	8.2743	13.1750	11.9836	10.5482	6.7285	7.4768	30.8696	14.6159	8.1827	6.4849	8.4949	11.2603	12.6277	7.6997	7.2232	21.9771	16.3710	17.4816	3.0227
UTS2	7.6592	1.0373	0.3222	0.5672	0.1641	0.1793	0.4786	0.4369	0.2176	2.5968	0.6641	1.0357	0.1306	2.6413	0.3578	0.0891	0.8160	5.4162	0.3890	3.5097	0.2063	0.4143	2.1592	0.5786	3.2983	0.4299	0.3902	0.1641	0.0000	0.1470	1.1014	0.0000	0.2868	5.3897	0.2694	0.6203	0.0000	0.1474	0.2448	0.3851	0.2193	0.1740	0.4797	0.4256	0.1625	0.1797	1.8496	0.6160	0.4876
TNFRSF9	2.7508	19.0696	2.1822	2.7849	1.3433	1.8472	8.7585	9.9601	0.1433	1.3590	1.0440	2.4463	1.2535	0.3851	3.1151	2.0879	2.7082	1.2034	0.9880	3.9102	1.3001	2.6892	0.6770	1.6735	0.4951	2.3959	1.0210	2.3147	0.2718	0.9957	1.6542	0.4838	0.8325	3.3475	0.9881	4.7067	0.3990	0.6446	1.1857	0.7140	0.7690	0.3682	1.2520	1.8122	0.9629	0.5680	0.3613	2.1185	0.7339
EPN3	12.8459	0.1239	9.2120	4.1856	28.8422	3.4634	4.9699	5.0266	0.7943	5.4520	19.2016	16.0374	10.4304	21.0340	2.5641	17.4165	7.2096	2.6028	14.0787	26.8631	1.8483	13.6047	18.1310	13.7651	15.5363	16.2621	15.5369	7.3293	0.2329	18.8509	16.3532	20.3964	4.0872	7.0135	10.0103	2.1132	25.8327	32.8304	29.9219	11.5321	24.1341	11.9737	16.5525	11.3838	8.2297	33.9748	27.4476	16.8785	33.2449
LTBP1	93.1754	26.7661	98.0455	66.1735	71.9591	55.4241	92.8963	41.7900	5.1241	101.9722	27.8785	22.1178	89.1203	21.5586	121.7671	28.8292	62.4518	99.8961	38.3818	151.0467	141.8415	20.9597	27.0458	71.4285	66.5952	78.2310	27.0752	79.0304	19.0897	144.0888	58.7511	30.1936	56.3483	67.4323	43.4014	90.8023	39.8174	19.5258	61.2420	10.6107	44.0638	22.5721	25.1447	79.6554	21.7830	51.2092	47.0243	41.8811	93.3383
RCN1	36.4598	14.7431	40.6948	49.6807	25.5447	31.8540	28.0478	24.2745	36.5424	33.0901	26.0417	72.3149	54.5824	30.7284	69.6090	58.6520	43.2925	45.2160	50.7610	58.2160	61.0983	33.7619	34.1663	39.5083	57.0611	37.9207	64.7971	32.8356	45.4774	55.9427	31.6227	40.8751	27.1492	56.5189	30.7429	32.1803	48.0375	29.5720	56.6438	32.8072	30.7441	11.4870	42.8541	50.7214	25.7983	49.0531	39.4602	36.2138	62.8885
ELN	40.3451	47.6700	153.1831	104.9573	76.8336	17.8216	143.2300	37.2816	5.5509	190.8469	34.4143	20.3616	128.1228	31.9878	175.6650	211.7949	117.3059	88.7196	34.9869	99.1289	562.0492	46.6031	46.8208	71.0948	22.1635	96.3977	26.9288	86.6280	78.1596	37.8482	35.0727	37.7244	144.3360	69.0595	52.6728	129.5832	56.7525	18.6249	90.3612	12.2085	99.1536	31.9453	21.9505	151.3473	33.0109	41.4115	46.9200	91.7141	193.3736
RFC2	35.4981	37.0537	29.7622	28.3026	35.1610	30.1417	35.5308	42.7952	25.3527	30.8606	22.7460	40.8746	31.2550	22.4903	30.1727	73.7374	36.7398	33.8253	39.3644	41.3437	26.7679	21.5045	22.6070	23.8117	53.6088	33.3814	44.9906	30.0405	19.9757	44.2050	30.2516	29.1418	25.3544	44.7441	55.7008	26.6893	57.9632	27.2772	35.9288	24.0667	34.3685	12.1577	38.2496	35.6711	25.3785	31.9157	38.5363	33.8757	26.1868
ARID1B	6.7482	16.1401	8.4514	4.7943	6.4224	4.3668	9.3107	7.0419	7.4811	8.4581	6.1610	1.7340	4.0801	7.5732	5.5963	4.7698	4.9356	10.0491	5.0317	7.3762	6.1809	3.5621	4.8625	4.3266	7.3418	7.7156	4.1127	5.6831	3.0083	5.9891	4.5324	3.8264	7.9540	5.3630	6.2511	6.3619	6.3281	3.3740	5.4434	3.9394	2.7158	4.1805	5.3006	4.2935	4.9209	5.5715	3.8531	5.0454	5.3024
CLPTM1L	50.5431	54.1280	46.0496	51.4200	60.3676	75.9465	73.6061	67.7642	127.4264	70.3465	60.5163	69.0296	65.1897	62.5994	42.0056	72.5761	54.9867	60.8143	68.6381	96.0405	48.0189	48.3513	53.1505	49.1055	44.6899	51.9944	51.0354	56.4230	115.8062	84.1097	76.0932	67.9307	55.4540	69.4374	69.7878	78.8493	115.4424	51.0884	78.4868	38.9162	65.0564	31.6456	54.1377	50.5759	63.8196	70.7903	66.2195	64.8574	72.4922
NEDD4L	6.9752	1.7455	6.3810	3.2422	5.9752	3.4193	1.4699	2.1158	4.6800	3.3869	4.7034	2.6406	2.0712	3.7862	3.0364	13.1120	4.2750	3.0904	3.9840	6.7615	1.6679	4.1346	1.9055	2.4683	5.3816	5.5050	2.5596	3.0173	2.9879	6.1330	3.6844	2.3404	1.9942	2.9821	2.9532	1.5519	7.7390	9.1781	2.5913	4.4009	3.9479	3.2898	5.2000	4.4460	3.6833	4.9180	2.7482	4.1813	3.3987
FOXP3	3.5331	14.9763	5.0922	6.1954	1.0627	3.0478	11.1880	18.9177	0.8850	4.1697	4.9790	3.3208	2.0875	0.9208	7.8393	7.6137	2.8670	4.7927	3.8424	10.1053	2.7768	8.0369	2.4811	9.4545	1.5494	7.7120	2.3495	4.7278	1.7990	3.4597	1.4862	1.5358	2.4403	9.3138	2.8692	6.9880	2.1660	0.8776	4.8828	1.4063	3.9675	2.2914	5.4576	4.9675	3.9462	0.7518	0.9506	5.1449	4.3127
PPP1R3F	2.7376	4.4181	2.6921	3.0507	1.6902	1.7261	3.6793	4.2189	20.0226	2.8618	1.8261	2.4664	4.2003	1.2440	3.4955	7.9955	3.6441	7.4195	1.9827	4.1525	5.4355	2.2974	1.3756	2.6509	2.8166	3.1472	1.8886	3.0772	33.1531	3.8086	1.7751	2.0189	6.2429	2.4918	2.6108	4.1071	4.3348	1.7503	4.4778	3.4131	4.1949	2.0546	1.5388	4.0878	1.7967	3.4297	2.4036	4.1627	4.6376
HEXB	148.9184	32.1716	186.2583	133.5670	132.9002	58.2207	92.3825	97.7983	215.2501	110.0952	68.9086	84.0142	84.1959	75.3732	113.5277	81.1879	74.2234	132.1676	86.5580	154.9014	135.7524	90.8658	54.3807	75.1542	45.6390	143.4055	58.2505	77.7289	53.4192	146.8835	76.5684	75.8361	88.7808	119.2837	112.4978	86.7409	64.9438	61.6180	82.9642	91.6590	120.3114	42.7561	70.9690	128.3854	42.8265	90.5163	144.8455	112.8593	106.9282
PTCD2	2.5213	4.5287	3.0186	1.3487	3.0957	1.9110	3.1823	2.5864	3.6607	2.6903	2.1247	1.3909	2.0206	2.0718	2.2692	3.9624	2.3979	3.5427	2.3989	3.2513	2.7886	1.4717	1.9386	1.8945	2.0980	2.4019	2.0737	1.7627	2.2912	2.7581	2.9603	2.7385	3.7509	2.5451	3.1958	2.5349	2.0041	1.4449	3.5865	2.1126	1.7894	1.4720	2.8987	2.1815	1.5054	2.5426	2.5636	2.5299	3.5683
NEXMIF	0.4587	1.4923	0.8569	0.2583	0.7736	0.0456	0.6742	1.0626	1.0330	1.5095	0.2757	0.0334	0.3892	0.0832	0.3119	0.0432	0.4404	3.6550	0.4146	1.0994	0.5896	0.1760	0.0209	0.1629	0.2550	0.4529	0.0722	0.4482	2.2198	0.2617	0.0929	0.1246	3.8230	0.3149	0.2675	0.1102	0.1557	0.2998	0.1245	0.8873	0.1184	0.5057	0.0929	0.2924	0.4014	0.2403	0.1344	0.3357	0.2205
JKAMP	23.8976	22.6387	30.9189	20.6042	35.7139	29.6796	25.2226	41.2763	70.2760	41.2577	26.1594	16.6963	47.6047	26.8726	21.1292	19.3764	24.9680	47.4208	21.2373	37.8488	24.7591	16.2246	18.9664	15.4566	41.3928	31.9626	25.9235	24.9252	23.5537	36.6190	30.1519	27.5628	34.9537	43.3662	43.1517	23.2816	43.0262	18.6933	37.6165	24.6237	23.5756	11.9526	29.5245	23.2654	23.6821	30.3402	36.0660	27.4857	24.4093
DKK3	23.9640	14.2077	43.5501	33.5132	27.5833	25.2908	29.3477	17.3390	15.8847	81.7111	14.1580	25.3013	75.4106	18.0791	68.2106	23.3112	31.0407	58.8082	36.6057	73.6952	72.3887	25.7636	11.9788	43.1922	41.8371	30.7398	12.7279	57.8514	29.2175	69.9779	44.0922	24.1238	36.0536	38.1369	23.4452	31.8668	23.0279	10.1312	25.3491	12.5825	40.2414	13.6050	17.9203	48.0188	10.8856	22.8500	31.8876	32.1374	44.6409
ARHGEF5	13.4473	4.2196	8.3811	9.5205	10.4498	25.2445	6.7740	6.8880	6.2145	7.7555	17.5221	15.4271	12.8240	18.8032	5.9222	19.2309	13.6747	6.1970	12.8681	11.0968	3.4014	11.2173	11.3861	12.0023	20.0701	11.2119	16.8572	10.9005	5.5981	12.8797	20.0476	13.3424	5.9984	13.2367	16.5607	5.3846	13.1532	19.0745	23.8755	10.2055	8.3502	5.5676	21.7545	9.5619	7.4913	14.1891	19.3036	12.0906	14.6103
NFE2L3	25.0291	15.5166	18.5821	17.3629	9.8590	30.9566	32.2177	54.5375	1.6775	15.7587	13.2819	26.3730	28.5264	6.3834	14.5239	28.5772	17.7122	9.3517	25.6298	39.4864	8.9115	18.1681	21.0130	15.4596	62.3726	23.6460	33.3015	16.1603	3.4548	35.2116	18.7269	22.9817	13.6681	18.0129	21.2503	20.9511	45.7281	22.1827	38.7754	9.0654	28.8321	5.0870	18.3046	17.5711	15.1390	39.1932	33.2734	19.6683	19.6865
MCUR1	14.3458	9.4573	13.8211	10.9806	12.2032	9.6622	13.6892	23.4018	23.8343	17.4568	10.9896	6.8357	15.9921	28.1605	13.6162	9.8518	16.3902	18.2446	13.1281	26.1894	14.8297	9.6142	8.4227	9.9659	14.1262	13.3784	8.6735	19.4839	7.3936	13.7860	11.9788	16.2420	16.6605	18.4713	22.3260	22.0965	24.8878	9.0192	8.9246	12.2129	10.0977	7.5454	14.6723	12.6661	9.4275	16.5976	17.1099	11.9782	11.6761
LIMA1	66.8662	37.2144	70.7333	84.5294	190.3631	96.5521	93.9812	65.3318	47.1889	139.8831	216.7408	84.8260	92.9302	230.2058	75.5205	56.3574	83.6951	89.0409	64.7178	166.5267	107.4308	76.1903	174.3097	92.7344	56.3503	94.2938	69.1703	111.5795	23.3283	112.3213	177.8833	77.6851	88.8820	61.3026	131.2075	67.7085	84.5681	140.0402	123.9126	120.0060	122.7376	39.4911	69.1846	68.2237	35.2078	147.1272	66.7232	101.8808	157.6909
LETMD1	24.3537	49.5175	24.1362	17.5338	35.3673	21.8034	31.3005	35.0363	65.4385	22.1886	38.0590	20.7062	23.7477	27.7931	22.0433	34.5359	28.3079	30.3393	20.3263	22.0167	26.3585	27.8157	32.6468	16.8972	17.2094	24.0084	29.6819	26.3723	35.3215	33.0618	44.1959	49.3527	30.7490	17.5982	24.8605	21.8091	41.2949	33.4884	33.7848	28.7537	22.0389	22.0921	37.7000	25.0462	30.6987	28.6427	12.6768	26.4361	31.1955
SLC4A8	0.9475	3.7467	1.3122	0.6583	0.5819	0.2422	1.4846	2.4434	13.8803	7.4547	0.5632	0.3186	1.4837	0.4889	0.8744	0.3092	1.2013	6.8114	0.7785	6.0011	1.8646	0.8004	0.3649	0.5065	0.4775	1.0216	0.3088	0.7781	8.7261	0.5369	1.6459	0.4861	8.6386	0.3169	1.3430	0.6793	0.2444	0.8847	0.3306	1.7117	0.5171	0.5919	0.2680	0.5071	0.3219	0.3380	0.7509	0.9322	0.4933
LAMC3	7.2346	14.7722	7.4132	4.3004	2.8315	0.3058	1.3441	2.2416	1.9133	5.4171	2.1629	0.8925	2.8433	2.4194	7.6680	1.2457	3.7565	8.5663	5.9910	2.1328	10.5520	2.0138	0.2984	2.0237	4.7718	11.6305	2.0847	0.3488	6.4728	4.9840	2.0880	2.4504	7.7795	2.6358	5.1957	0.3180	5.1915	1.8253	0.8347	1.6551	1.4137	3.3329	1.0984	12.5866	2.7899	4.0155	2.7539	13.3599	0.4673
PTGER3	3.2161	0.3275	4.4648	12.8178	1.8206	1.5323	4.3837	1.8964	2.0951	6.1302	1.1571	0.7054	2.1598	0.4906	10.8981	0.9714	1.2413	11.1300	2.3444	2.8974	9.8737	1.2255	1.6399	2.3173	1.8770	4.0126	1.0674	3.2179	4.1409	1.6454	1.0427	0.9156	7.0328	3.8703	0.6171	4.3592	0.7164	0.5269	1.0003	1.9720	1.7455	2.1653	1.0543	3.9738	0.9175	1.5021	0.6541	2.3742	3.4921
TNIP3	0.2886	1.2402	0.6935	0.6872	2.2542	0.1715	1.2326	2.7603	0.0520	0.6774	0.1361	0.2385	0.0625	0.0632	0.7822	5.8125	0.2416	0.6848	0.1447	0.9077	1.3484	0.2896	0.1377	0.4151	0.1007	0.8995	0.2375	0.3766	0.0329	0.4395	0.2209	0.2050	0.6467	0.5315	0.3006	0.6428	0.3689	0.0352	0.2146	0.1447	0.1948	0.1109	0.2103	0.3886	0.4041	0.1203	0.2722	0.5708	0.4923
MAPK9	17.5011	17.5703	18.2063	11.5153	19.3533	13.5914	16.0782	14.7973	18.7498	16.6854	13.7456	7.9568	12.6086	17.9543	14.7561	15.6713	12.9998	22.6114	19.0401	27.0734	16.1233	9.9744	9.6359	9.2169	12.4914	15.3648	11.9250	12.7712	18.3160	18.1708	15.9200	15.4488	19.0837	16.6489	17.7975	11.0471	19.9739	8.6379	19.2447	12.0824	11.6905	11.5251	12.2130	12.5563	10.6905	15.1843	15.5468	15.1553	16.6629
COL23A1	1.6628	4.2316	1.5069	2.5396	1.3766	0.9815	2.7659	3.3633	0.2526	2.9597	1.6833	2.4236	1.9174	0.6132	5.3396	1.7001	2.8029	2.6017	1.2473	2.3023	6.8766	2.3468	1.4561	1.1334	3.4564	2.8339	3.4590	3.8524	1.5746	4.0231	1.1666	0.3910	3.2923	1.7692	1.0050	4.7492	0.7035	1.0264	1.1975	2.1209	1.1844	1.8755	0.5369	3.7531	1.6168	0.5364	0.6193	5.8037	3.4233
BCAR1	53.2461	26.4651	34.7371	78.5356	41.1444	114.5333	34.9204	22.7456	37.6289	18.9301	55.9772	82.3252	43.0615	58.6206	50.7147	72.7162	45.0612	21.8600	55.9422	28.0528	42.7641	29.2477	46.0692	47.9283	107.9222	54.5396	60.5672	59.5915	48.6961	92.2914	60.6820	53.8481	38.7323	80.6034	60.3239	38.6771	78.1271	64.8864	37.1823	29.2119	81.4333	18.4598	65.7481	36.8583	37.8085	91.3935	88.0194	52.9124	52.4750
FAM160A2	29.5515	43.6624	27.5299	38.2598	50.1762	82.6184	33.7482	29.0940	15.4523	27.8724	69.9432	38.4927	46.2212	94.1283	37.5390	31.4533	54.3655	38.5817	41.0796	36.7412	31.0466	39.1058	52.7183	47.6743	42.2264	36.8001	33.1067	42.8718	26.8745	34.1658	89.3515	70.8785	37.3419	28.4587	37.9813	40.2175	78.8972	67.9159	40.2267	51.2981	41.0232	21.0461	27.8427	23.3812	30.3421	47.9439	69.4160	51.6787	58.5835
HERPUD1	80.6982	100.1379	108.1288	63.2035	121.5662	70.7026	123.8414	120.0296	87.8828	134.9783	71.7522	48.6959	104.1230	44.4392	105.2324	94.4748	102.6148	146.9497	98.6917	137.2834	117.0639	82.4469	43.4915	68.5644	80.2887	120.8695	62.3837	95.3932	77.6727	101.4745	79.7586	86.9749	89.3934	100.6992	59.2806	172.8599	65.5095	59.9889	50.7642	61.2498	108.5098	91.6719	72.6037	90.7976	76.3627	84.3417	87.4358	89.2828	111.2898
HOMER3	18.8740	27.3649	12.8480	20.7236	2.9242	13.6489	9.9544	7.3976	2.0333	5.0962	9.5270	9.7076	11.8770	4.7284	25.4934	17.0175	9.6703	5.9041	14.4722	5.0810	23.9069	8.4836	11.3887	13.8693	22.1723	15.3737	15.9843	16.9168	6.9580	25.9036	10.4059	11.5668	6.9134	8.8505	11.6435	9.2993	27.6615	7.9724	12.2483	5.1160	12.4242	3.9200	16.6293	13.9258	6.5555	10.8096	10.5857	12.7089	14.1659
RAD51	3.2925	5.3672	2.2667	2.9898	8.2072	4.1968	6.8285	7.5132	0.3374	4.5018	4.8903	8.5637	5.6209	8.0363	3.0011	10.3483	6.4607	2.6965	12.4144	11.4118	2.2189	2.5201	4.4355	3.3007	7.0992	6.2173	10.2086	5.3985	0.6200	14.2965	12.4139	3.6551	3.3710	11.4357	13.4155	5.4498	4.4346	5.2049	8.4201	5.5808	5.6637	1.1127	6.3675	5.3306	3.3442	5.0777	10.3811	5.3273	5.7015
POLQ	0.5500	2.7951	0.5296	0.4769	2.8905	1.1225	2.1109	2.0698	0.0416	0.8211	1.5713	1.0410	1.5356	0.8329	0.7325	2.4305	2.0198	0.7258	2.2387	3.7463	0.4271	0.4873	1.0820	1.4374	4.2246	1.2324	4.3794	1.2102	0.2038	1.8053	2.5665	0.6144	1.4331	2.0760	3.3975	1.0472	1.8999	1.0491	1.5515	0.8358	0.9458	0.2660	2.9945	0.5028	0.9502	1.6279	2.3656	0.7431	1.2011
PIK3CB	19.6585	13.1998	22.7529	12.2608	24.4515	22.9554	16.7544	22.3680	7.3397	16.0114	16.0890	9.7013	15.8788	13.5996	9.3846	12.4958	19.4492	20.6064	25.5902	43.6420	11.8959	9.4966	11.6303	14.6857	23.1402	19.7720	18.0481	15.7411	7.6231	26.8798	25.2822	22.1853	18.4545	26.6060	21.8351	19.2598	24.9086	13.4119	21.9136	13.9437	17.5058	9.9995	24.5326	11.9871	18.0577	22.1414	21.1961	11.9293	23.7382
CYBA	186.2896	367.6504	116.1513	329.1707	135.9186	377.7320	273.5197	147.9829	11.8743	106.1520	281.1213	615.2558	227.7006	22.1286	212.4302	282.6745	208.7651	62.4172	215.9713	98.4736	170.9061	267.2376	281.6051	161.5845	126.9102	190.5733	318.0905	194.6306	27.7989	335.6639	229.1715	163.3789	87.2824	331.3433	429.5359	269.9564	164.5534	304.7187	180.3176	84.6231	262.4461	73.7789	275.1105	205.9008	195.6886	231.1682	334.3642	228.5488	200.8616
THOC3	7.8911	5.9586	6.6333	3.8135	7.5093	8.0180	5.0722	4.2078	4.9399	8.1735	6.5921	10.5290	5.7392	6.4764	5.1810	11.0760	3.9792	5.8903	8.7187	9.3526	4.7547	6.0146	5.6373	5.3013	5.6547	6.2857	10.8063	4.1279	4.9004	7.1275	11.3033	10.2135	4.7823	5.4594	13.4194	6.9333	13.0319	4.1561	12.2797	5.9339	5.8296	3.9798	13.6315	6.7174	4.8317	6.3341	12.7772	5.1038	9.8582
HEBP2	19.3121	11.8755	18.4003	18.1806	39.3114	14.4674	18.9527	17.2052	17.2874	16.1265	37.5835	20.7954	20.6262	36.6364	20.1297	17.0871	26.1116	16.5085	17.8407	18.1694	15.4244	24.5161	36.2841	32.5563	20.2986	25.2052	24.4838	20.9078	11.4646	20.2070	17.1991	24.6120	24.7838	16.5868	20.4887	24.3474	50.1727	31.4970	23.1272	28.6403	20.8225	11.9889	28.0391	45.7055	12.2423	28.5551	11.7361	18.1981	19.8289
MPHOSPH9	2.4152	8.7360	4.5584	2.2437	5.5045	2.5512	5.7405	6.4220	7.0999	3.8122	2.1735	0.9879	2.6940	1.9304	3.6107	2.3734	2.4881	6.0286	2.0459	7.0030	4.5292	1.5806	1.3609	2.1205	2.6499	3.2729	2.3332	2.8490	4.3163	2.8718	2.9242	2.0761	5.9325	2.5332	3.6950	3.4481	4.3770	0.9616	1.7251	2.0484	1.6624	1.8115	3.8533	1.8378	2.2224	2.3954	1.3988	2.4118	2.6115
PLEKHA5	10.2928	1.1404	13.8983	5.6309	18.7323	8.7381	9.1207	12.1244	5.5408	10.9275	15.6442	4.0693	13.2535	20.8356	10.8946	27.4540	7.4560	10.3242	14.2624	14.5359	8.7629	8.6372	20.2713	8.5086	17.9052	11.3939	9.5419	10.7373	4.6173	12.3539	18.1902	12.5771	10.9844	10.6108	13.1527	4.7039	59.4017	12.4928	9.8614	11.0388	7.7952	6.4423	11.3742	4.9326	8.8436	15.8158	7.3434	7.1076	15.6959
PRSS8	133.5602	0.2188	105.9541	75.8875	137.9353	230.4155	99.2122	46.4812	2.7542	48.9156	166.5121	174.3135	97.8354	136.4497	37.7637	210.4471	167.3879	23.0188	163.7830	232.7590	17.6349	121.8629	130.5941	67.3216	326.6007	136.2544	104.0087	138.8399	0.2695	227.4222	155.0241	224.5453	80.9666	153.3412	103.7076	83.8483	172.5439	197.6156	207.3713	133.2596	273.6424	57.4989	168.1036	88.0420	73.1921	527.4178	197.2424	106.6682	195.7611
SIKE1	16.0417	21.4888	16.8008	12.2275	20.1450	18.3858	18.3128	21.9645	9.6539	20.1658	12.1112	9.8954	14.6061	9.2536	14.7391	10.1966	12.8247	21.0028	12.4261	19.8590	19.7794	9.9576	11.3414	13.2666	24.1236	14.7946	16.1434	14.6028	6.7294	13.1721	9.7486	12.3445	16.7722	16.3199	10.1197	20.0447	16.9464	12.8998	20.0058	9.6556	13.3214	8.0716	13.9837	11.4040	8.1658	20.5445	20.1800	14.2537	16.3338
RRP12	13.4570	12.7565	10.2894	19.3321	8.4198	15.7312	10.4182	6.7917	24.4821	10.0746	17.7228	20.9824	13.1560	24.7738	10.7549	20.0647	14.2617	17.6747	14.3482	17.5768	18.5694	7.2833	15.1808	11.4714	16.0511	15.3866	19.3887	15.8854	17.8495	23.4365	24.4378	19.5997	15.8244	13.4739	24.1696	19.6550	24.1695	14.2043	30.4204	14.3049	17.4436	7.0105	29.7131	10.8737	20.8231	13.9027	15.8672	16.2360	12.6202
FNIP2	17.9861	11.6356	22.2972	19.2878	24.2521	16.3474	11.8733	21.1570	14.2897	27.6842	16.4916	5.5055	7.6478	24.2591	22.6819	2.1203	14.5729	29.6467	15.0543	47.8965	24.6577	10.9548	13.2561	10.5454	14.3462	19.1635	12.2038	13.2490	9.7069	13.1198	19.7351	16.2847	25.3613	15.6775	12.4540	11.1134	13.2101	9.9618	11.4042	10.3293	14.8527	8.3997	9.6986	8.5594	6.8610	11.2032	20.7861	13.8113	14.7121
MSMO1	107.0146	26.8020	106.8773	65.8719	109.4610	200.8624	49.6738	31.7167	36.8923	120.4540	88.4868	103.1905	88.2148	215.4529	69.6275	40.4075	150.5704	79.4320	84.2684	188.6644	34.0025	72.9770	57.2537	71.0207	122.5623	95.3056	70.2259	40.4717	29.2635	87.9735	424.6448	115.7448	46.3575	407.8855	141.5404	56.0492	50.3237	156.5956	47.9360	89.7604	47.9908	36.9899	80.6154	91.4742	65.1732	126.4013	298.8403	72.7348	74.2559
TTC17	19.3413	31.5543	22.3505	14.0084	23.6539	21.4995	19.9228	19.8151	26.0208	24.2892	25.8144	8.7616	21.4843	26.4125	16.1192	28.3138	18.5700	29.9860	20.0890	28.2963	20.3134	15.4555	20.1217	14.5849	42.3285	21.7852	19.5942	17.5408	23.5195	21.9139	26.1155	24.4603	27.7078	20.2675	14.9143	18.4836	32.0974	17.7949	20.5340	17.6027	15.5821	16.2434	20.1253	13.9763	20.1533	25.8664	17.1238	20.2951	24.6649
ALX4	0.0000	0.1299	0.0303	0.0710	0.0147	0.0281	0.0346	0.0072	0.0341	0.0296	0.0099	0.0000	0.0000	0.0551	0.0320	0.0558	0.1338	0.0292	0.0271	0.1791	0.0215	0.0100	0.0300	0.0566	0.0220	0.0000	0.2221	0.0205	0.0539	0.0000	0.0334	0.0224	0.0513	0.0174	0.1265	0.0647	0.0805	0.0461	0.0255	0.1722	0.0098	0.0000	0.0125	0.0000	0.0610	0.0225	0.0445	0.0241	0.0170
FSTL4	0.5705	0.2078	1.2913	0.5051	0.1190	0.0479	0.4230	1.1427	140.0287	1.5642	0.3633	0.4509	0.8028	0.1764	0.2048	0.0318	1.2976	5.3309	0.6121	1.1600	0.4042	0.3151	0.1795	0.1932	0.5625	1.1917	0.1516	0.4383	47.9985	0.4419	0.1803	0.4390	3.3117	0.1485	0.7077	0.3131	1.5341	1.1024	0.3597	3.5787	0.4352	0.9917	0.1388	0.2997	11.7907	0.0864	0.7888	0.3806	0.3474
FOXN3	11.8868	31.2807	24.0853	16.2959	19.1791	10.2632	29.0187	24.6915	10.1968	25.4409	9.6734	4.8774	9.9338	7.4302	16.0862	13.0116	11.5987	26.3647	8.8939	25.4888	27.0996	9.3760	5.8233	9.6959	10.1302	17.7433	5.7877	19.1513	7.6650	16.6210	10.2571	8.7970	21.6811	15.5237	11.0774	19.1842	9.8228	10.9503	11.5290	7.3527	7.9658	8.3160	11.2124	10.8707	9.6747	9.5099	11.3325	12.0746	15.0587
METTL24	1.6890	0.5242	6.6437	4.7772	7.9160	1.7220	3.2747	2.0684	2.5660	3.5790	1.3104	0.4652	2.7070	0.7564	4.2874	1.5017	1.0996	3.5236	3.5824	2.9692	6.8461	1.4496	0.6304	3.8741	2.4825	3.6390	0.3585	2.5867	1.8429	3.1578	1.4722	1.2275	3.3132	3.5661	1.4520	2.2292	0.9095	0.5585	1.6906	0.9174	1.8362	1.3775	0.9292	2.3461	0.8868	1.7074	1.1504	1.9067	1.9166
AKR7A2	79.7721	52.6309	73.8634	78.8368	81.7053	56.6928	65.9786	74.3323	81.8977	105.8559	64.8800	113.6896	77.6023	50.4338	88.7558	64.5569	73.9697	68.9735	44.2992	91.8941	79.8920	69.2441	39.8517	48.0909	47.8298	67.0305	34.7117	93.1840	42.1853	100.0232	60.4821	62.9333	82.9594	95.0676	48.4495	99.8156	48.2306	152.5503	74.8318	60.4191	110.8443	41.0169	68.9329	95.4996	38.5398	68.2789	121.4272	82.1711	52.5275
MRTO4	43.9271	42.3847	37.3404	44.5086	35.8598	36.7668	38.6900	46.0195	32.7689	49.2834	47.4039	62.4003	52.6979	32.4553	37.7519	38.7293	49.1702	66.1837	34.8698	58.2863	45.0313	45.7670	28.2395	26.8886	66.7041	50.6268	37.3503	41.5450	26.6915	69.4633	33.4456	51.7196	38.0004	60.1423	49.4422	44.9650	37.0335	69.2357	52.5429	46.8652	42.8036	20.5656	59.7805	48.0621	35.5853	47.8535	45.4361	48.9108	32.6860
NNAT	2.3172	3.7085	1.6084	8.3663	7.1815	3.8713	3.3778	3.8468	0.6850	0.9555	3.2423	0.6728	2.8202	2.9695	11.2392	8.4188	2.4638	4.2835	2.3326	1.2978	1.7164	1.6340	2.1362	1.4636	4.6392	1.5225	3.4457	4.1611	3.9452	1.1406	4.5056	2.2169	4.7267	1.3493	2.9072	6.1837	6.1281	0.9444	5.1187	2.8573	1.6481	1.8779	3.8828	1.4092	2.1922	2.2790	0.5758	1.5063	2.7046
USE1	29.7520	37.6022	21.9355	31.7373	15.9981	18.7169	25.7708	14.7549	22.7641	20.3718	30.5999	32.1396	23.6566	29.7733	29.1761	22.3767	28.1992	25.7822	27.6405	18.9257	29.6457	29.3141	27.3559	30.8316	31.3144	23.2658	27.2881	23.7645	44.1766	32.5052	32.0995	33.0384	22.1381	18.3598	32.4820	23.8927	25.1578	40.5689	29.9693	24.7085	23.9808	16.2119	34.0510	40.0044	20.0378	17.6815	28.4903	34.0188	18.3422
MCF2L2	0.1578	0.7505	0.2977	0.2439	0.1308	0.2501	0.2760	0.5252	0.9074	0.3704	0.2536	0.0970	0.2278	0.0883	0.1648	0.4611	0.3015	1.4029	0.1997	0.5077	0.3027	0.1556	0.1046	0.1482	0.2508	0.4263	0.1546	0.1688	0.6118	0.1666	0.1765	0.1682	0.7877	0.1816	0.3326	0.1172	0.2129	0.1670	0.1458	0.4747	0.1283	0.1340	0.1289	0.1349	0.1077	0.1222	0.0837	0.2047	0.1134
NRIP2	8.6070	20.7530	10.3886	5.4932	6.4397	3.1425	11.1903	6.5198	9.4285	8.7544	5.2790	2.9818	6.3267	6.7037	9.7694	10.9246	8.1699	10.9283	4.1312	10.2870	7.9308	5.7269	7.7349	5.1612	3.3536	9.2450	4.7239	5.1848	8.2422	1.9673	4.5048	4.9163	8.3941	4.6379	4.5195	8.2563	5.6792	8.0517	5.7187	5.1874	2.4948	4.3236	2.9799	14.7655	5.3629	3.8245	3.5355	8.4388	6.7319
LAMA3	7.1810	2.4904	13.4425	27.3426	58.8128	108.1948	37.0905	25.9473	6.8225	37.1978	29.5115	19.0838	236.5497	37.5964	9.9746	100.6113	65.7527	61.9600	97.5086	100.6002	7.1233	132.2260	13.9367	27.0841	106.9982	30.9848	65.1873	63.3378	2.1288	90.9652	141.2128	39.1061	13.1166	159.6721	89.0991	69.7064	202.4278	41.9376	88.3702	24.9539	28.8957	7.7158	65.0109	16.8291	27.8549	18.9532	49.6935	19.4211	27.1831
AP5M1	9.2315	12.7927	10.5128	5.9158	14.9332	6.9220	10.2834	15.0646	13.5412	15.2224	7.9610	3.8988	12.3523	8.5969	6.3912	2.8565	7.5826	18.7383	5.7208	12.8647	8.9593	5.6362	6.1191	6.6685	9.6069	9.1920	7.4697	10.2803	9.5377	7.9781	11.1265	8.1370	9.9888	8.5707	12.5077	7.4325	9.2301	7.1593	9.0908	8.0608	5.8281	4.2053	6.4353	7.8802	5.2051	7.0388	14.0248	10.0003	7.0589
ANAPC4	14.1997	24.1474	14.1796	8.4883	14.4593	13.9743	14.6504	19.7892	9.2948	8.9501	17.5716	9.8491	10.3690	14.4522	12.7164	14.3647	12.8309	13.8180	10.9007	7.8714	12.4558	9.7113	16.0413	10.1384	13.3197	10.8986	10.8938	9.9263	6.6292	8.8977	13.4009	11.1852	13.2059	10.1380	12.1972	9.3134	16.1736	10.3913	10.5634	10.3480	8.7142	6.5027	10.4654	9.7470	9.5652	11.8169	10.2123	15.9410	15.2557
KCNQ1	70.5763	12.3498	49.9573	21.6430	28.3470	38.7036	10.9329	8.8148	3.3250	8.2741	65.7675	29.0048	11.3947	4.4822	19.0945	79.0745	27.9771	11.0108	32.7191	99.2192	14.0874	32.2972	26.0819	18.1163	23.5428	53.9315	31.1681	34.1669	4.0193	17.1920	34.7042	104.3318	11.6025	34.4974	15.0242	12.8195	14.2192	78.7153	58.2701	31.9993	32.3002	30.7727	45.7094	45.3074	45.6650	24.1007	64.1071	52.8981	29.5833
TRAPPC3	55.9038	43.1606	51.5164	47.4793	46.5271	44.4459	44.6406	43.9058	42.2771	45.0284	42.5519	56.3754	56.1226	28.9806	56.3541	39.6079	50.2897	57.8215	38.0807	62.4610	52.1060	51.4763	43.1742	46.3989	52.3001	46.1686	69.3911	46.7041	35.5383	47.3874	32.0041	34.5028	40.3706	57.8919	35.0774	52.0148	48.1211	61.2998	62.5915	46.4911	58.9021	22.9232	41.2297	51.4097	31.5706	54.8326	53.9386	56.7401	49.9088
THRAP3	98.8889	146.8560	134.0301	75.0942	97.3890	86.8451	110.2966	90.0659	66.1173	129.6208	84.6511	61.7249	87.8948	70.1843	90.5693	87.0636	79.6594	151.0820	81.5412	134.5894	101.2650	60.5616	69.7364	69.0955	99.1422	102.1709	84.9066	79.0472	49.5570	103.0046	70.5707	72.4341	97.0926	111.9532	78.7196	86.2450	98.3684	84.1526	90.9080	66.5237	72.2388	43.9412	79.4891	91.0131	69.4522	118.9063	104.0131	87.1523	94.2232
PHPT1	113.2800	70.3784	83.2200	113.1359	78.7949	130.4593	86.0006	63.5825	171.4874	108.7611	115.8588	177.2345	116.5456	99.5931	136.4324	157.0934	109.6865	111.3120	107.9353	82.0380	128.8832	87.9543	69.3267	163.3396	136.5209	103.0474	189.4265	92.9901	135.3852	107.8929	98.7526	87.3312	97.7414	119.1872	147.5042	92.4559	103.3331	107.2400	70.2438	114.5392	115.3576	68.9271	95.8110	135.8484	91.5223	139.4008	125.6515	125.7299	105.0404
ENTPD2	19.9564	0.4227	15.3407	20.3392	32.4255	42.6311	53.6128	10.2447	9.3602	10.8386	34.8351	84.1223	17.4803	21.2573	8.3654	12.0483	35.9682	16.6378	47.3818	28.3748	15.3657	9.4812	40.5390	42.9546	42.2760	10.2193	62.7833	19.5656	32.7584	16.8258	58.6582	41.8739	95.7770	25.2651	30.7033	12.9901	12.6308	79.3433	10.8614	31.3639	39.2504	6.9719	14.6325	26.9580	5.8488	30.0004	50.6820	31.5610	45.9603
LY75	6.1537	16.3382	4.8489	6.9761	9.3926	15.8498	15.2500	10.3529	1.2408	8.5377	8.4935	11.3965	9.6442	8.0589	4.6521	16.0290	11.1404	5.6541	14.4001	25.7769	3.4378	7.0939	13.3175	7.4962	19.1349	7.7476	17.7769	10.3162	0.6655	8.9146	24.3446	12.7733	13.4885	11.1847	24.6279	8.9124	13.4642	10.9382	10.6503	8.6645	9.1724	3.3954	13.3571	7.1217	5.1683	8.8779	16.7605	11.8933	19.9588
ARID4B	13.7928	30.6781	18.4544	12.1047	19.3574	14.5418	19.4178	23.4721	10.8411	21.3609	14.2245	5.5964	11.6249	19.8020	13.1419	13.3185	12.7845	25.0455	15.8811	25.7468	15.3498	7.7001	10.5665	10.0538	14.7724	15.5324	11.0915	13.4737	7.8102	14.3976	20.6527	15.5826	25.9734	14.1707	12.3942	17.3324	25.1043	6.8366	12.9213	10.5018	9.2058	10.4898	11.2426	10.1609	14.2499	22.2377	15.7869	14.2016	15.6602
OPN3	2.0115	2.5470	2.5753	4.9337	1.6371	2.4393	2.6945	2.7567	0.5064	4.2510	1.8118	0.4063	2.5791	0.9326	1.1565	0.9872	2.0017	1.7385	0.8116	3.7677	2.4335	1.5653	1.4092	1.6366	3.6829	3.5188	1.4005	1.3586	0.2153	4.1589	1.8132	1.1351	1.2824	3.7989	1.9021	2.3064	7.0767	0.7450	1.8464	1.1653	2.0209	1.2007	0.6351	1.3597	2.6912	3.0284	1.1132	2.0391	1.4348
SDCCAG8	15.5480	12.1111	20.2496	13.6971	14.5391	16.1807	15.0244	21.1607	15.4476	18.4554	19.8833	8.4017	14.9903	18.3641	13.2263	16.3411	15.1091	22.5618	13.2544	16.0579	19.1750	11.1803	11.9160	13.8301	24.0256	14.0518	16.6268	11.7970	10.2595	20.6596	23.7159	17.5257	19.2066	14.1642	20.2708	13.3080	20.6340	12.9110	16.1253	13.2997	10.9772	10.8267	10.0076	14.0922	10.7972	16.0352	24.2228	16.5022	17.6728
PTPRN	7.7687	0.1017	16.2761	6.2623	0.6285	0.3517	6.2421	34.2188	1000.5026	49.2730	7.9590	4.0374	31.0184	4.1249	13.4760	2.4736	30.9047	267.6632	7.8745	19.7891	22.9126	8.7235	0.5437	8.8414	8.6862	27.7067	2.5586	4.0398	445.5581	17.1731	5.5820	9.6679	154.2110	3.5598	17.0026	1.1265	0.8031	23.0734	1.4935	55.4709	8.6689	10.5466	5.6182	5.7580	3.7816	6.8375	6.3713	10.4957	1.1098
HHAT	4.6970	4.8000	6.4164	3.3669	8.0673	3.8229	4.3911	3.9026	3.7187	4.9940	4.6929	1.6974	6.1340	5.7609	4.3716	4.0891	3.7638	6.9880	2.8108	4.9385	3.7667	3.1132	2.6541	4.0493	4.0901	6.0900	1.9047	3.9486	2.0887	6.1492	4.7644	7.0747	2.4656	5.5923	3.0889	3.1244	5.1337	3.7179	4.9096	3.4807	3.9386	2.8403	2.7826	5.1568	3.8144	8.3985	10.1829	4.2073	5.3946
KIF1B	12.7337	7.3285	16.7449	9.6665	15.9632	9.7964	10.1993	15.5088	14.0307	13.0744	8.6050	3.0032	7.5410	6.0049	10.2942	6.6320	11.2910	20.7239	7.4890	19.0482	14.4485	7.0531	4.3986	5.2072	11.1005	12.2836	5.2356	11.2353	8.0426	12.4212	6.0490	6.1569	14.5797	14.0049	5.8280	10.6994	8.4257	5.9416	10.5964	8.1629	6.4280	7.9663	8.4862	6.4285	8.6323	9.3354	9.6045	7.7778	8.0076
FOXC1	14.3558	1.9378	15.1723	18.4175	18.5048	15.1980	17.6848	8.9538	1.7143	16.9185	14.9611	11.9838	12.8213	15.9327	15.8058	19.5030	17.3861	14.2647	19.0496	7.4550	15.7414	10.2874	15.6597	10.9228	39.9311	24.8442	23.3779	14.5341	7.5886	30.3961	18.8241	15.5658	24.3582	26.4012	42.6616	14.4897	66.5316	28.8242	14.6186	18.7208	10.5756	7.3232	21.4306	12.8352	14.6730	54.4444	4.0510	17.8688	22.1218
TBC1D22A	34.4196	48.2717	29.2184	28.2415	23.3363	29.3579	31.2006	24.9390	25.0572	24.5129	26.5730	23.5513	18.5772	15.8454	25.8963	36.4281	37.6975	26.6195	38.4666	31.1786	29.1256	27.8371	24.6682	22.7021	44.4834	27.0840	21.8630	25.8456	17.0257	42.8662	39.7788	26.9689	23.7900	31.6968	26.0486	32.1451	39.0885	24.4342	28.6674	26.4531	22.1483	14.1356	17.7319	29.9388	18.0011	24.8195	30.3217	24.8851	32.4977
SYNE2	16.8867	22.0352	25.1191	12.8592	30.7574	15.8064	17.5820	32.7862	10.3558	15.3012	28.8386	5.8099	14.2569	17.5476	8.9749	6.1857	16.2715	25.1900	17.1032	21.1743	11.4304	12.9396	16.6897	10.4935	21.2776	31.6494	19.3791	11.3674	8.5696	25.7110	28.8531	24.5099	21.1698	15.3731	16.8211	12.3173	39.0819	13.3330	16.1966	18.9360	9.2458	14.1559	17.7773	13.6688	13.2599	19.1417	34.8137	19.4897	16.3285
PLEKHH1	3.7357	3.4610	3.3881	3.1369	11.1169	9.5105	3.3715	4.3826	7.1287	1.2353	14.7192	1.8611	5.6789	27.7437	2.5897	0.9447	5.7777	4.2885	3.6146	2.3634	2.2376	5.6736	11.9656	4.4849	9.5869	4.3336	7.1544	8.2693	5.0872	2.0025	12.0307	6.7077	4.2408	2.2082	12.9348	1.4552	9.1109	6.7167	5.2287	8.7810	4.5956	4.4993	3.2896	2.1973	4.6655	3.0115	4.6589	4.7878	4.6025
ATP9A	53.8373	7.6140	80.1733	38.7486	86.9593	41.4448	38.7688	40.5190	169.3908	76.6237	69.7756	16.7237	62.5025	47.6338	20.0914	92.8107	46.4014	140.3902	36.9029	98.8530	37.7627	27.5366	38.7050	25.2024	40.8202	63.1492	20.9408	49.3642	89.3754	53.0800	59.4639	20.9289	95.5226	61.5801	57.0122	43.4440	91.5557	59.6828	107.7783	44.3858	22.7491	30.3602	64.6027	36.8954	42.2952	52.6691	47.5964	35.1357	60.6124
SPO11	0.0000	0.0510	0.0000	0.0000	0.0000	0.0000	0.0000	0.0000	0.0000	0.0000	0.0000	0.0000	0.0000	0.0000	0.0000	0.0000	0.0000	0.0000	0.0000	0.0000	0.0000	0.0000	0.0000	0.0000	0.0690	0.0000	0.0000	0.0000	0.0000	0.0000	0.0000	0.0000	0.0000	0.0000	0.0000	0.0000	0.0000	0.0000	0.0000	0.0000	0.0000	0.0000	0.0000	0.0000	0.0000	0.0000	0.0000	0.0000	0.0000
CBLN4	6.1750	0.0000	7.0340	3.7188	0.0933	0.0255	6.0699	4.3007	15.5459	8.4549	0.4854	0.1963	3.7879	0.4505	2.2081	0.1014	1.3253	8.1753	1.1303	3.4732	7.2518	0.4711	0.7910	0.9251	1.0772	2.3523	0.2823	0.1865	4.4200	0.1881	0.1414	0.7717	6.2197	0.8529	1.6078	1.3518	0.2680	0.6493	0.5102	1.4854	0.0356	1.1539	0.3181	8.3353	0.2217	0.6743	0.3437	2.7359	1.6632
CHRDL2	1.2579	0.6441	2.9651	4.4615	39.3839	1.1643	7.9610	14.0069	0.2048	22.5501	1.6602	0.7363	9.4778	0.6710	2.5391	0.5200	5.2426	42.9308	1.9522	2.4070	16.2277	2.3032	0.8126	2.1435	1.2282	6.7350	0.8811	37.9731	0.6992	0.2698	0.2607	0.6050	6.7086	0.8313	0.4055	14.6500	0.5080	1.2687	1.2437	1.7546	0.5836	5.7789	1.2637	38.1118	5.6323	2.3740	0.5422	4.8687	21.1665
FAM168A	32.7349	26.8588	53.5324	30.3700	22.6457	22.1998	48.3127	30.5649	20.0520	50.1153	16.0095	7.3513	24.5629	12.4995	36.0298	31.5472	29.2112	40.6824	21.1664	47.1878	60.4538	17.2304	17.5400	21.2178	41.0968	31.0792	18.0638	25.6297	18.8097	41.6388	21.7103	16.1115	41.9989	31.5415	19.3400	33.7745	31.6020	15.5615	40.5852	14.5752	18.0303	13.6329	22.6267	27.5634	20.5381	22.4535	17.9997	24.7873	48.2711
RELT	3.9550	19.7497	4.4075	12.0210	1.8348	5.8210	10.8301	8.5230	0.6517	3.8996	3.7023	4.6133	1.8552	2.4112	6.9465	3.9526	5.7202	3.3557	2.2924	4.4527	7.4235	4.2766	3.7266	2.5151	7.2198	3.9401	4.9550	3.6704	1.5454	3.8987	7.4234	1.5114	4.0791	5.6601	6.3879	6.8212	6.1098	2.2101	2.6247	1.5463	6.7356	1.2942	3.7532	2.4777	2.6652	3.9685	1.7833	7.1185	3.7841
GALC	24.8109	16.8147	27.7376	21.5490	23.5940	30.3611	23.7758	66.0727	30.9408	24.8464	15.1678	13.0694	17.9968	38.2933	17.9710	5.9401	22.7017	34.5675	13.8068	27.3556	23.3017	19.7844	17.5358	13.6393	37.1915	23.8022	9.1117	31.9829	21.2362	28.6084	22.5545	35.0287	31.2220	51.2183	38.0837	18.0712	26.4625	16.5044	22.3592	16.9925	31.1999	10.3972	22.0136	14.3860	10.8473	25.8596	31.6983	27.0654	22.9885
NOP58	27.3536	56.9482	31.7455	27.4379	35.8036	28.7528	39.9845	68.3034	28.0256	41.3197	50.5159	26.4271	40.6045	65.9600	28.0173	47.8924	45.9835	58.2495	40.6210	46.7853	34.5344	25.3968	41.3602	28.4578	48.3862	38.7295	43.1269	31.3379	17.0321	46.6609	69.1685	63.6178	51.4231	35.1919	176.5244	40.2752	46.8176	38.8190	49.5994	44.2544	34.0513	19.4698	56.1928	33.5811	32.2306	38.4417	61.1455	40.2508	53.8545
SZRD1	77.4031	75.2053	79.3871	78.8206	60.3452	57.8598	74.5635	57.8613	46.9821	73.4806	51.1385	58.5088	70.6911	28.2964	79.5013	75.1208	62.9382	86.8484	56.1570	82.6714	88.4054	52.1460	39.2057	45.9548	88.3072	73.0876	38.7087	76.2612	53.0994	94.6464	44.5317	42.8969	60.4720	90.2984	45.1862	81.7533	52.9014	79.3324	76.1713	49.7211	58.0819	29.6370	56.4195	75.7581	47.3195	75.2610	66.4651	63.6453	51.3181
KCNH2	4.0432	4.1490	5.8122	4.5549	17.3249	0.4155	5.4132	9.6733	104.3487	14.1896	2.2464	2.7724	6.7593	1.4277	3.2361	11.9682	10.1290	39.6115	7.9171	15.0644	12.4999	5.0010	0.8744	2.5131	1.6690	8.6975	1.9174	16.0327	89.7272	9.6729	7.2315	18.9552	63.4093	2.7460	11.1484	1.7670	1.4162	12.0734	4.8639	13.8729	3.5991	3.5469	11.2967	5.7835	4.9987	2.2203	4.9438	5.2680	6.7274
CUL1	48.6312	62.9800	55.0743	49.2968	49.6497	45.7519	53.9160	57.1862	49.4921	54.3170	48.7371	32.5666	55.2065	45.8525	46.2158	68.1513	51.1260	75.1147	55.0092	82.9226	58.6059	40.3004	37.3797	42.7250	59.5194	55.0688	40.2724	56.8893	44.6739	67.9209	43.1732	40.2615	57.7577	56.7598	70.0244	54.0221	39.2305	45.8675	60.8509	41.9158	33.8981	22.2902	41.7035	44.7569	34.7473	51.0177	50.4887	53.9018	65.0915
FAM114A2	10.2204	14.0564	13.3031	8.9489	11.8019	7.7519	10.9098	11.2000	12.0627	15.7944	6.1627	3.5006	8.3854	9.0510	9.6090	6.9835	8.1383	19.1572	8.7922	12.8274	13.6852	5.0726	5.2492	7.5940	7.4844	10.4433	4.7972	8.4237	8.8607	11.3866	7.6465	8.1496	14.1412	11.7908	7.8852	10.6947	5.2180	4.1520	8.7580	6.8042	5.6482	5.6513	6.0320	10.6659	5.5918	8.4370	8.7308	10.5193	10.8718
CYFIP2	17.5927	93.7535	23.5101	7.8918	8.4706	3.1014	37.1645	14.3975	26.0537	30.6675	4.8500	8.2352	6.3818	4.5262	10.0296	5.2426	9.9941	26.2897	7.0282	37.2410	12.7023	7.3707	10.8420	8.5663	2.9965	15.6489	6.8583	9.1401	18.5207	3.9237	7.6335	8.0289	18.7772	6.5719	12.2296	20.4831	3.7765	6.7831	6.2013	7.9014	2.7498	5.4777	4.7993	14.4242	7.9481	3.9226	8.1223	8.9429	16.1015
TAB2	41.8541	61.0994	62.1541	36.0739	45.4030	32.2130	59.0039	56.2807	34.8643	56.3803	38.1914	13.8554	34.9877	37.0393	42.6309	43.4994	42.0095	70.1370	37.3768	75.4553	61.3062	24.1346	24.1446	33.9185	43.6634	47.8023	32.1771	43.1940	19.1242	54.8652	37.9712	27.4708	51.6172	43.2523	39.1456	54.3615	61.6010	21.9743	34.8076	31.6195	31.6855	23.9687	45.6616	34.3080	27.7564	44.7796	26.2015	34.2943	36.1221
GINM1	75.4991	39.8831	81.3968	57.8538	68.3182	49.8418	60.2063	48.9066	75.4046	69.8319	36.9421	25.9826	51.1194	33.0454	63.9016	50.5794	61.3688	106.0424	46.6734	74.7489	98.2560	34.1614	41.8303	33.3983	51.6730	63.8927	40.9883	46.7245	47.9222	68.1898	35.4745	25.5054	82.7613	74.4985	77.8816	56.4354	76.7984	31.8247	51.7562	41.3373	49.5984	28.2845	65.6172	79.9401	45.3970	53.9033	35.6575	53.8139	49.1774
EIF2AK2	17.6709	31.3143	25.3757	16.7775	21.7125	21.5236	25.9446	26.5363	15.5058	21.3904	17.7851	15.8688	24.4754	22.1236	22.1402	20.9340	16.8190	31.1005	26.6532	35.0617	20.3932	13.8125	13.7932	13.7718	19.8927	23.8530	32.4371	24.4776	7.6984	35.4562	24.7684	16.3084	29.7698	20.4479	26.1099	18.3251	21.7072	14.3995	41.2371	22.8760	22.4747	9.2740	21.2082	13.3081	12.2626	24.7573	39.1975	21.0889	24.8082
USP36	15.9251	29.4029	18.5176	26.9134	14.2638	17.6536	25.8058	16.9826	14.4704	20.1763	23.1459	14.0162	19.3415	19.8800	25.1345	43.5231	19.0933	30.6406	14.1660	19.3070	24.4129	15.2042	15.8741	10.8331	29.0349	23.9448	19.3597	17.1172	23.1109	18.1480	17.9688	13.1217	26.0749	19.0083	38.6820	18.4067	30.2921	12.1957	19.6434	12.4263	18.2873	13.5178	25.3772	14.7069	19.8811	23.3490	15.1721	20.4590	29.4120
KMT2C	13.4662	28.7686	20.9930	9.4253	17.4915	11.2639	18.9329	15.8237	13.7805	13.8484	12.6100	3.2214	8.5784	10.8278	9.8554	9.5739	10.3122	20.2273	13.2214	20.0415	12.6720	6.7314	7.4858	8.6333	17.9994	14.8994	10.2968	12.5927	11.7837	13.7073	13.4801	7.7576	18.7002	12.9462	16.1050	11.3400	15.4376	7.4491	15.4683	9.8033	4.8311	8.6889	10.9614	7.8395	10.5833	13.1854	9.1832	10.2456	11.9693
MCOLN3	3.5810	2.2181	3.4015	3.5618	2.2470	0.2670	0.4883	2.1100	31.5818	2.0448	2.9702	0.2596	2.0688	1.2392	0.9961	0.9572	1.3252	5.4851	0.9711	1.8297	2.2151	1.1733	1.5585	1.8695	1.3487	2.5892	1.2770	3.0730	6.9004	1.2536	0.3462	0.5415	2.0741	0.6016	1.2273	0.1772	0.6032	1.3263	0.0442	3.8714	0.3391	2.8571	1.4715	2.9007	1.5394	1.1285	0.7702	2.1781	3.8278
CCDC85A	0.1618	0.3617	0.4494	0.6262	0.5417	0.0586	0.2888	0.2606	0.7587	0.3704	0.0551	0.1337	0.1708	0.2302	0.3118	0.0907	0.1693	0.4748	0.3391	0.3059	0.6144	0.1528	0.0836	0.2364	1.2234	0.3982	0.1546	0.5005	1.4094	0.2563	0.2168	0.3114	0.7054	0.3754	0.1761	0.6609	0.3175	0.1124	0.7290	0.0479	0.0819	0.2022	0.2962	0.1517	0.1983	0.5013	0.4961	0.4866	0.4959
PUM2	53.9462	101.1447	67.1250	44.0698	71.1486	32.5990	75.1285	66.7980	46.9731	56.9234	55.9336	23.5575	53.1936	68.3292	46.7982	73.2327	50.7032	82.2721	74.0655	107.8307	56.7047	32.1858	45.7007	35.6330	78.6487	63.6684	38.3404	56.0109	37.5030	73.6975	73.7833	57.6608	79.3909	55.2885	56.4110	53.0039	81.0220	41.9811	64.6565	51.3110	43.0673	33.6030	59.7810	38.3905	41.2280	65.1924	52.8029	42.7720	58.6444
MRPL43	41.9529	32.4807	34.4088	35.0846	40.5857	36.3589	26.6797	103.8741	52.5800	29.0480	42.4960	47.8344	35.1086	39.3657	34.2902	45.7784	28.5063	35.1303	36.4192	42.6223	32.0068	28.3577	37.4656	22.3564	33.3849	31.3895	37.2216	33.0294	26.6041	60.4083	34.4446	45.8178	34.2886	29.1379	25.7497	31.1806	51.1572	52.3205	45.8582	34.8231	49.0112	19.2230	50.1264	47.5640	33.4799	31.4732	42.3562	45.2482	24.9322
ITIH4	0.8754	0.7185	0.3720	0.1746	0.2346	0.0518	0.1275	0.3451	0.0279	0.0909	1.3143	0.1624	0.5279	0.0678	0.2557	0.0572	0.1495	0.1677	0.3992	0.0300	0.2117	0.4416	1.0710	1.3082	0.1350	0.5998	0.4368	0.1263	0.2118	0.0424	0.1504	0.0825	0.1183	0.1497	0.3974	0.1061	0.1484	0.1843	0.0785	0.4446	0.0121	0.5357	0.1231	0.3424	1.0881	0.3320	0.0548	0.2223	0.1668
ITIH1	0.2199	3.5427	0.4962	0.0747	0.3055	0.0354	0.4361	15.5255	0.0286	0.0373	0.2997	0.0454	0.1032	0.0348	0.3027	0.0821	0.3222	0.1721	0.1536	0.3798	0.3394	0.3020	0.2842	0.9424	0.1385	0.7639	0.2941	0.0518	3.4503	0.0000	0.2385	0.1693	0.2346	0.2084	0.1950	0.3674	0.1015	1.8329	2.2713	0.1846	1.4718	0.1946	0.2052	0.2444	0.2566	0.1419	0.0140	0.4713	0.4279
HPF1	45.5367	33.9400	42.3349	33.2312	36.7227	23.8570	33.9363	34.2124	29.7706	34.7078	23.4449	32.7927	32.8647	34.8581	47.1074	33.4585	29.0034	57.3817	41.3671	38.6159	42.1403	23.1081	26.9226	25.3056	33.8901	33.2018	18.7408	29.5807	26.5913	32.4427	33.1945	25.8535	36.1673	43.9632	35.8313	31.1995	16.9658	26.1533	31.5843	30.1026	29.0295	15.9418	21.7729	54.7316	21.3075	33.1281	31.3046	40.5839	41.3314
ZFR	34.5287	43.4538	50.3248	27.7558	44.1871	29.2543	45.4339	48.8341	49.5088	47.5980	29.2075	11.8845	30.9813	39.3427	28.9217	29.9718	30.1262	63.8485	39.4892	70.0147	40.5444	17.1838	26.1868	26.8694	36.7576	38.6778	26.0008	33.5727	29.0432	43.6934	34.7529	33.4477	60.7269	30.8032	38.9805	34.7418	62.5009	18.7020	35.3910	26.2346	22.6196	21.6698	34.7074	25.2323	30.7646	33.9206	32.6270	29.5354	47.1167
ZNF280C	2.8892	5.2130	3.0519	2.3242	2.8102	2.6173	4.2843	7.4137	3.3510	3.5228	2.6772	0.8304	2.2728	3.2164	3.0032	2.6077	2.2531	4.5607	2.8240	3.5880	3.5092	1.4047	2.5227	2.3625	2.9029	2.8669	2.1256	2.3974	2.6999	2.1599	3.7221	3.0105	4.2771	3.1039	4.3388	2.6379	6.5270	1.4243	2.5865	2.4349	1.6105	1.3901	2.3333	1.7947	3.3167	3.3486	2.3239	2.6791	3.0162
NPFFR2	0.1058	0.1183	0.0490	0.0862	0.1069	0.1704	0.4478	0.0524	0.0000	0.3589	0.0000	0.2332	0.0497	0.0000	0.0388	0.0226	0.1181	0.2839	0.1314	0.0593	1.3328	0.2907	0.1459	0.1099	0.1067	0.2451	0.0809	0.4738	0.0261	0.0838	0.0000	0.0543	15.5414	0.0422	0.0341	0.0262	0.0977	0.0840	0.1550	0.1045	0.6190	0.0441	0.0304	0.8527	0.0494	0.1093	0.0000	0.2926	0.0412
PHF21B	0.2078	0.1238	0.3847	0.0903	0.0980	0.1204	0.3187	0.6452	9.7971	0.5778	0.2077	0.0458	0.5070	0.1051	0.4271	0.0355	0.6611	2.7780	0.0516	0.2095	0.9134	0.2664	0.1146	0.2051	0.1047	0.3529	0.0847	0.1763	4.7647	0.0329	0.0530	0.1919	2.9354	0.0663	0.2144	0.0926	0.0512	0.1869	0.1461	0.9605	0.1776	0.3462	0.1193	0.1501	0.0970	0.0858	0.0743	0.3333	0.1617
TRAF1	31.7599	68.9959	23.6335	24.7197	7.8904	10.3810	45.7508	30.2400	3.3125	20.5210	14.5926	12.7844	14.9418	6.3835	18.1800	37.0429	19.1444	15.1625	7.0991	19.8809	17.7126	15.1422	6.7272	11.9216	11.3570	27.8554	13.7123	11.1851	15.0767	5.0504	11.0011	7.5839	11.8020	17.7952	8.3263	20.1275	6.8147	7.7922	12.0442	9.2880	9.1472	9.9085	11.0482	17.0315	9.2036	7.7027	6.9959	16.8260	13.0656
RC3H2	14.1081	27.9064	18.7166	13.6556	19.2243	11.9511	20.6217	18.1809	11.4896	18.9475	11.1063	7.7028	11.2437	8.9627	15.2319	20.2278	13.6526	27.2567	16.9240	31.2591	18.9327	7.3392	6.6292	9.4483	19.0433	16.4574	14.4279	13.9712	12.9846	20.3192	14.7092	5.5723	21.0762	18.8819	15.7394	16.6674	18.2131	8.2607	18.9465	9.0587	12.7549	6.9921	19.1895	10.2522	10.6628	14.3177	8.8854	12.5848	18.9452
IL17RB	18.1280	4.6129	17.0057	8.7754	18.2461	10.3261	8.3929	23.5400	13.3732	16.7421	20.4889	10.8002	6.8491	9.8274	6.5627	2.5554	10.7109	9.9376	7.2817	14.7163	6.2986	22.4346	24.6732	10.9908	13.9303	18.8338	16.8409	7.8466	5.5930	8.0108	10.1704	7.4064	8.6408	11.8478	16.9501	5.5823	7.9760	14.7348	2.8356	12.4423	9.1699	13.5792	7.2752	11.5761	8.6904	6.2453	15.2105	14.8767	20.4568
TRAF3IP2	20.2181	11.2119	19.5980	12.0676	23.6105	9.4577	11.9014	19.0299	12.0871	22.6295	17.7997	6.5274	9.1963	25.0800	12.9463	18.3169	16.0559	21.1873	10.3684	15.9547	12.7043	12.1250	11.4985	13.8060	11.8617	15.7671	11.3533	14.9487	5.9796	11.7057	14.5434	10.9364	17.3480	12.6827	18.6634	14.6803	13.4318	13.0335	8.7357	16.2526	8.7338	9.6510	16.0257	15.1581	10.3196	10.1361	22.1848	13.7607	11.4413
GYG2	7.0106	1.0272	7.4351	24.4340	4.3891	4.7288	4.6490	9.1999	9.5900	10.0063	5.3551	2.8871	6.2429	3.6402	21.8654	25.2490	6.2529	26.1565	4.6017	7.1190	10.4878	4.7189	4.8468	7.5742	4.6564	4.2043	5.5329	7.5549	16.5413	11.4847	4.1342	4.9526	12.8539	12.2986	5.6685	15.9212	2.4826	7.3153	5.4341	4.2084	4.4050	3.2595	5.7993	4.9615	1.7862	4.7518	6.9041	5.5858	7.8876
DCBLD2	13.2372	2.4155	18.5818	18.4219	12.0730	91.5221	25.2124	9.4081	2.8767	15.7455	11.0582	15.9871	91.2198	4.7162	22.0806	32.2649	43.5912	27.4705	67.6424	15.3935	21.4135	7.3258	19.8986	12.4214	47.4863	17.1864	52.5792	55.8003	7.4809	180.5670	18.1164	18.0107	14.1276	71.0413	28.4295	13.2072	169.7195	4.4331	10.8166	7.2006	27.3696	5.9737	38.2109	13.6641	45.4674	38.3804	9.9055	11.7868	21.8664
SERPINB3	0.0000	0.0000	0.0000	16.6415	0.5911	18.2255	0.1160	0.0725	0.0762	0.4959	21.1249	10.2340	0.4117	2.3120	1.3958	0.0624	0.6938	18.6693	1.7253	0.3277	0.0722	3.4148	21.6716	3.7223	4.5702	3.3303	29.9941	0.2068	0.0000	12.4320	0.8210	60.8589	0.4735	11.1183	36.2148	0.8688	8.4619	0.0000	10.4558	0.0289	46.2269	2.8327	18.9355	1.0565	13.7562	19.7068	0.4857	1.6985	1.0813
SOAT1	47.2767	25.6740	73.8069	44.5208	44.8838	26.1311	28.1403	70.7689	26.1601	48.1471	27.2929	10.1816	21.2517	29.2397	29.6561	21.6310	23.8091	47.3344	21.4306	51.4390	57.9006	19.4162	13.3990	18.5579	21.4113	43.3554	13.8282	20.3072	15.8505	32.4962	26.3717	10.0210	49.2430	34.6737	25.6245	27.2478	24.0972	20.5950	13.4392	32.7996	24.7102	25.6072	17.7204	28.3800	29.5123	26.7157	35.5703	44.1191	21.2320
PKP2	11.1173	6.8977	17.8212	6.8576	18.1028	13.9212	20.6193	23.0515	3.5360	23.9515	20.8246	6.2956	23.2909	32.0250	3.3263	121.1349	17.5217	29.9558	25.3632	28.9719	16.7702	10.4784	12.1456	9.3581	15.7961	20.6253	8.0758	14.6443	4.6463	14.7790	30.1781	20.2896	13.8879	19.6823	39.1841	16.2854	33.8747	15.1448	10.4737	18.0140	12.6750	9.3395	13.2850	7.2152	11.0266	17.7612	22.8658	12.8555	24.7534
MSH4	0.0764	0.9384	0.1767	0.0207	0.0386	0.0983	0.1615	0.2900	0.0199	0.0518	0.1387	0.0841	0.1791	0.2655	0.0560	0.0652	0.2130	0.1024	0.2370	0.0998	0.3394	0.0000	0.3157	0.1190	0.1539	0.2063	0.2529	0.0900	1.2827	0.0000	0.7597	0.0783	0.1460	0.0457	0.2215	0.1890	0.0470	0.2222	0.0224	0.0603	0.1546	0.0159	0.0438	0.1061	0.0535	0.3153	0.0780	0.2744	0.1485
F7	0.2191	0.2448	0.3042	0.1428	0.1439	0.1270	0.3475	0.5318	7.9082	0.6017	0.2239	0.0000	0.2158	0.1870	0.2653	0.1543	0.5135	0.7346	0.1020	0.4417	0.4544	0.1203	0.0679	0.1877	0.1656	0.5073	0.5692	0.8982	1.5101	0.4857	0.2348	2.6300	3.1524	0.3016	0.1907	0.1789	0.1820	0.4173	0.2503	1.0904	0.2957	0.0958	0.1887	0.4382	0.0307	0.3562	0.2014	0.3816	0.2557
GDI2	245.5061	255.0271	250.0431	195.8476	225.0653	202.8834	263.9617	251.7402	207.6675	251.1597	165.2038	185.7064	231.1148	199.1184	211.8319	131.5110	207.1336	291.0959	151.0872	424.6344	262.0981	152.1010	130.5401	160.5372	136.9068	216.4375	174.2331	223.5797	97.8959	306.0934	225.5880	206.5299	201.1365	211.7637	357.6788	245.7273	251.7158	183.7892	277.4692	150.0737	208.2397	105.8850	274.4396	235.6983	128.0760	127.1762	134.4522	188.1893	160.9179
PRDM1	9.3218	28.6552	17.0753	26.9683	12.6570	9.9565	20.7338	21.7566	4.1811	18.6118	7.4506	9.2009	10.6889	5.7414	27.0567	7.7590	10.5481	21.6632	11.4473	14.5713	15.4718	7.5773	9.6865	12.0549	17.2989	28.9915	10.2706	14.7730	8.1333	28.3929	17.4588	9.8302	16.5882	23.3864	6.8807	14.7474	10.8931	2.4270	10.5550	5.5379	8.1541	3.5741	9.3860	7.7279	7.0439	11.5425	7.1145	12.3745	11.4848
ATG5	21.5177	18.8615	22.9869	15.3219	27.2492	13.7040	22.6940	25.2914	20.6299	21.6917	19.3206	9.1217	17.3153	27.9012	15.3782	13.9722	22.2121	24.5059	14.6370	23.7153	19.8849	12.6421	14.9851	15.5128	21.3383	21.9968	11.1909	21.4203	12.0752	19.0897	13.9793	12.2320	24.5294	18.7626	24.8241	23.9514	16.8746	13.8305	17.5658	18.9849	14.7584	10.7573	25.5627	20.8036	11.7772	15.3274	15.8226	20.2517	15.3063
TMCC3	11.9759	16.2079	19.3762	11.7542	7.0053	13.9004	15.5713	23.2735	40.6830	18.0310	10.8747	11.3960	10.1982	5.0180	14.4801	5.1463	11.0941	38.6277	11.4610	33.2715	11.6067	7.1522	6.9887	11.8085	13.5063	11.2303	7.4327	17.3908	18.7650	44.0750	7.0725	5.8029	23.2982	10.5869	10.9763	12.2310	15.8101	14.9825	17.8040	11.0718	7.6155	3.3774	21.8794	7.5523	7.6145	19.1687	5.5823	12.4028	33.5356
PITHD1	58.3340	76.8583	56.6836	53.4454	60.1939	48.9813	66.8967	63.3327	80.4108	68.0600	52.5758	69.8537	70.3947	39.1563	60.9368	52.9601	64.1205	86.5815	43.1914	77.4405	73.6506	57.7258	33.0189	31.9561	50.0876	51.7903	37.5234	53.7136	54.1339	43.9771	41.8030	46.8055	64.7649	62.3984	35.6718	80.0178	60.6740	79.2804	69.5461	65.3379	82.5778	29.0715	56.5637	61.4492	33.5180	61.3591	71.4060	61.6296	52.9764
MTA3	12.1227	10.2396	12.2701	7.4654	10.4079	7.9402	11.9802	8.4523	11.6228	10.3620	11.6344	7.5668	11.0263	16.0471	9.9346	16.0038	12.8337	13.4676	10.7316	14.7686	10.0283	9.0204	10.6685	8.7757	13.5460	10.0815	11.2477	9.0136	7.1771	13.4239	13.3664	9.7343	13.3714	13.6869	13.8238	8.5210	14.1537	12.2998	16.1921	10.4457	9.1411	6.1183	11.8207	9.8213	8.4538	14.1434	12.0920	8.5017	16.3256
USP13	4.2865	7.5374	6.8011	4.2233	9.0637	4.4656	5.9823	6.9869	5.5580	6.0209	3.2816	2.6482	4.4237	4.2393	5.9893	6.0955	5.3222	15.2345	3.5924	14.9646	7.3859	2.9012	3.9877	4.6590	5.5700	5.2696	4.1726	4.0182	7.0875	6.2955	5.7101	4.3982	10.9058	6.2060	6.2480	4.8266	5.8037	4.3984	2.6102	4.4931	2.5895	2.8818	5.3697	4.0913	3.3081	3.0503	5.5994	3.5214	6.3612
ATP11B	20.3297	31.9352	31.6319	16.9733	37.0015	31.1165	35.4330	23.6818	4.6788	38.2690	28.1239	9.6500	20.3860	25.0528	17.7848	23.1453	25.3506	31.3596	27.4931	66.9458	24.3056	13.5730	17.5115	21.1160	35.5828	26.8807	18.2077	20.6262	7.2112	43.8889	41.6793	17.8473	31.5334	34.1595	28.2650	24.4015	43.4718	18.3999	33.4488	18.8255	23.1634	11.3699	25.8609	13.6738	13.2873	40.4604	30.2320	12.6612	28.1064
LAMC2	187.0654	10.0821	135.4824	216.0203	104.9195	645.2105	335.8707	153.8013	3.2082	216.4047	252.7976	149.4921	1092.4284	153.3717	61.0734	536.3381	466.0684	210.2546	375.4206	491.3180	34.9318	145.9745	135.9981	155.3313	788.2130	195.0969	507.5139	313.6350	6.2232	640.4082	551.3399	209.7033	143.3720	891.5621	889.1817	404.7695	1270.7102	158.8488	328.8306	142.3375	266.5306	75.5406	302.7154	110.3499	278.8933	748.0575	225.9358	132.1286	267.5313
CDK14	23.0820	26.4649	32.5219	21.0436	7.5737	15.6266	36.9545	16.2695	15.5599	30.5592	7.3852	4.2441	25.8724	5.6242	29.5010	21.5409	16.8384	28.8723	27.8000	19.2849	37.4450	7.1342	10.7156	18.6648	46.8377	19.6633	26.0229	29.2853	11.9115	42.3964	7.0265	4.7646	19.0824	26.4720	7.2154	19.7075	132.7953	16.5025	19.2955	9.5440	16.9522	11.9222	10.2137	18.0902	26.1570	22.7485	5.2169	15.6420	23.8123
SEC61A1	291.1447	129.3667	254.3911	239.2927	247.2761	296.9755	229.3903	176.2534	171.6678	346.2876	217.3844	261.1917	264.3432	155.5129	263.1999	248.7802	244.3896	313.1955	275.9001	424.9553	274.2219	161.4287	224.1449	291.7530	272.7248	265.3859	560.8531	253.9979	309.2749	354.0976	256.5757	360.2156	225.7974	341.0170	316.4213	241.1032	363.1993	236.9506	314.5045	171.7327	254.6470	166.0772	252.3408	233.3020	261.6020	268.9123	299.1801	199.5517	274.1020
PPP1R12A	13.4274	26.4067	23.5156	15.0921	29.9956	15.2527	23.8767	25.6985	14.6348	19.2374	11.9571	5.7798	16.2501	16.8053	16.9695	8.0475	14.5864	26.5416	11.9349	29.5545	23.4253	6.2812	15.0250	11.3891	16.5662	16.8926	11.3224	18.8928	11.1994	15.6319	19.7267	11.9739	22.2538	16.0012	16.5681	15.2185	16.5724	7.3273	10.8637	11.2440	9.8892	7.0602	17.4401	7.1856	11.3697	17.9848	7.1548	12.9812	18.3500
RASGRF1	2.0856	1.2769	2.9475	0.4961	0.1391	0.0806	1.3167	4.6696	19.4754	5.1335	0.7615	0.4343	2.5475	0.2690	0.6246	9.1958	2.8350	16.8940	1.2895	3.4481	1.0443	0.6988	0.0690	0.5979	0.5549	3.4670	0.2614	0.6309	7.1905	0.5285	0.5555	1.5150	2.9493	0.2397	1.5168	0.8980	2.6953	1.6089	0.7845	3.6429	0.6755	0.6202	0.9410	0.6396	0.3796	1.3693	0.5369	0.8095	0.2045
CAMK2B	0.9079	1.1397	1.3100	1.3628	0.1340	0.0985	0.9548	4.6944	43.9716	3.9843	1.0007	1.2223	2.5840	0.4353	0.8311	4.5776	2.7068	20.6652	0.9974	1.9082	3.7100	1.5549	0.5483	0.7867	0.8174	2.6925	0.6236	0.8076	59.0841	0.3231	0.1718	1.2874	24.7320	0.3175	2.4072	0.2196	20.9714	2.4127	0.3765	10.3902	1.5970	1.7588	4.0670	0.7737	0.6213	0.5055	0.6410	2.0644	0.1548
CROCC	19.1781	19.3947	17.3028	15.5075	9.3280	10.5617	17.2868	7.9206	9.8404	4.5500	13.2562	12.6241	10.4787	6.4478	26.1437	16.3168	12.2849	3.2827	10.5141	2.9676	18.3386	9.6007	10.3625	15.7947	14.9433	14.6239	11.0005	18.5606	15.3534	17.1019	8.8356	9.1508	10.9234	9.3958	11.4368	12.9778	13.1589	19.7464	16.2120	7.6571	12.4160	10.4163	12.8561	20.7355	13.3802	15.5100	13.1862	18.0843	11.6247
POLR3E	9.2390	15.4496	8.7702	9.2341	12.6321	9.8051	12.4710	9.7531	11.0369	10.8966	14.9187	7.7290	7.6553	17.4402	8.8295	15.0356	8.9011	13.1851	10.5722	11.9263	11.2173	8.5004	8.5433	7.6484	7.6271	10.4723	9.8696	10.1028	7.2505	9.0944	15.0825	13.6658	15.7925	7.9136	15.2569	12.9691	13.0970	10.7031	13.6796	11.0266	9.3605	8.1120	13.4182	8.2850	11.1486	11.5014	11.0326	11.3524	11.0705
ATP2B4	60.2817	36.1586	70.4420	58.0294	66.4702	98.4239	54.9609	60.3170	52.2902	82.7125	40.1815	32.4656	65.1445	24.8138	53.4284	24.6222	60.2239	86.7596	65.7154	129.0772	68.8504	34.7999	52.9235	38.0897	102.4242	54.6863	33.4859	67.3375	21.2372	116.3663	146.9253	50.8338	67.4009	99.0967	78.0601	63.0856	103.9404	51.1202	73.0169	32.3524	44.3450	22.1172	30.1698	34.6208	44.3804	94.1233	88.1301	42.3713	64.3649
ZC3H11A	0.0130	0.1232	0.0585	0.0053	0.0197	0.0564	0.0257	0.0707	0.0101	0.0462	0.0575	0.0000	0.0000	0.1169	0.0571	0.0332	0.0272	0.0522	0.0242	0.0363	0.0384	0.0356	0.0469	0.0354	0.0392	0.0225	0.0694	0.0413	0.0048	0.0154	0.1142	0.0799	0.0430	0.0466	0.0376	0.0000	0.0898	0.0051	0.0171	0.0423	0.0131	0.0203	0.0223	0.0162	0.0409	0.0251	0.0298	0.0484	0.0530
RIOK2	11.0236	11.4524	12.2410	9.5477	12.3706	6.9567	11.3654	11.2142	17.5101	15.3612	10.2365	8.7961	10.9893	12.8267	10.8182	12.3661	10.7121	18.7192	10.7732	15.0739	14.9267	8.5372	8.1502	6.8038	7.8169	11.0765	10.0230	10.1498	10.0804	11.8146	11.7677	13.3254	15.7142	10.1823	14.5178	12.8219	10.2882	7.0040	12.3135	10.4309	11.1119	6.9906	9.5185	11.2850	6.8894	9.9324	11.5142	11.0043	12.5304
YIPF1	67.1647	40.6040	57.7737	50.1488	76.6347	67.3602	48.3121	45.3194	43.3419	51.4340	40.8807	63.1362	68.6308	24.8886	52.6148	31.0619	50.1629	66.9687	41.8343	71.2267	45.1473	47.1268	43.0157	36.8451	49.5645	63.2257	52.8563	45.5387	30.9030	48.3929	43.0828	46.7463	41.5531	58.8413	36.4908	58.2701	45.4731	57.3618	69.4474	46.2635	71.8040	22.7536	59.7009	56.8281	33.4839	56.3405	62.0524	56.8595	54.6326
NDC1	13.5249	22.7160	16.7935	10.4282	27.1777	14.3067	21.5250	26.7376	8.7073	18.2585	13.2857	14.7172	14.4175	11.6723	10.0568	11.8410	17.5348	24.3585	14.2032	30.4673	14.2500	10.1582	13.7796	12.1982	28.4710	17.1067	22.2204	14.1343	5.6065	18.0820	21.5666	14.4651	17.5350	25.1810	28.1214	20.4747	18.7523	15.4366	26.1597	15.9335	14.1360	7.0169	27.2100	13.3588	12.4807	16.1655	23.8887	19.0714	21.6108
DGKG	0.7584	1.4489	0.8370	0.5745	1.2719	0.9156	1.4496	1.9309	0.2489	1.0645	0.6044	1.0089	0.9605	0.4027	0.6012	0.6651	1.3140	3.4428	1.3629	5.0671	0.7808	0.6040	0.7055	0.5908	0.5618	1.0799	0.9330	1.5116	3.8894	0.8287	1.2479	0.8287	1.6301	1.0802	0.5427	1.1091	0.5951	1.2700	0.8664	1.2627	0.8085	0.3600	0.8032	0.7964	0.3929	0.4697	1.8072	1.0756	1.0710
FLYWCH1	17.1499	39.3380	14.3937	15.6517	16.9227	20.8394	26.7667	13.9420	14.3874	7.8376	18.5271	11.4616	10.9828	12.1791	25.8977	45.1590	14.8016	8.0157	12.2623	8.6590	21.7988	9.2453	11.6002	12.7519	12.9486	14.7875	7.1265	16.2491	14.7458	11.6556	10.1166	17.4545	21.2347	12.2626	12.4108	19.4576	13.3967	13.2663	24.5968	12.8952	11.8993	9.7693	14.4615	14.6388	15.9484	19.1839	13.3531	15.6581	16.3044
UNKL	5.1977	17.2731	5.2115	4.1887	6.3847	5.8785	9.2496	5.5841	3.0458	3.2534	7.0211	1.7805	2.4538	2.6542	6.0040	12.2711	4.2670	2.9567	4.2195	2.3326	6.1781	3.7595	3.4555	3.7549	5.6919	4.1144	6.3993	5.6287	4.3214	3.7552	4.1311	2.3418	7.1667	3.7955	2.3738	7.1899	7.6792	2.6003	7.3792	2.2506	3.0352	4.6069	5.6808	3.0638	6.5468	7.2320	3.8721	5.2967	5.3279
TBXAS1	21.2887	32.7125	32.0330	35.8177	16.4197	19.6777	21.6964	26.0154	1.8147	26.2163	30.6683	15.7055	9.4322	15.3178	12.7716	7.9693	13.6645	19.5355	7.0445	29.3394	28.6670	22.8917	24.3374	20.6784	9.6512	25.0140	7.3836	13.4716	5.0756	15.8693	15.4707	22.4082	12.9111	17.3485	9.1391	20.7217	5.4031	10.2493	3.1961	10.8917	17.8314	7.5947	18.1030	20.3197	4.2834	6.5358	9.7021	27.1569	11.1847
PARP12	59.3790	73.4820	46.3553	28.8785	32.7965	67.5510	38.7348	54.1887	18.2813	20.5879	67.5544	59.3035	51.2935	33.1908	34.2433	27.4227	50.3220	26.2852	37.5272	39.0936	21.9858	48.9330	42.6097	45.1859	70.9519	38.9084	89.1127	63.2507	19.9720	29.6034	31.9200	28.2695	19.8746	50.0303	59.2523	26.8470	48.1911	55.9146	67.9705	36.9374	31.0987	13.7769	40.9985	28.1365	26.7651	47.2741	35.1516	48.9360	21.5978
ALDH18A1	68.9268	39.0620	79.9826	68.9697	129.3558	78.0162	83.1036	53.5131	93.4866	113.2353	76.6838	64.2949	86.1859	159.3512	84.8356	69.5361	85.4017	105.8627	75.7494	168.0304	107.7354	50.0932	54.3789	61.2494	56.3025	69.9770	66.0390	115.5324	52.7086	112.3138	148.6869	88.7712	86.0780	70.2342	78.8871	92.2667	73.3578	98.2331	91.7706	94.9969	100.3288	46.0598	66.4261	62.4827	47.8977	46.8196	121.2222	67.6726	64.5055
TARBP1	13.8699	44.6465	11.0612	8.9310	19.1054	14.9491	20.3307	28.2628	17.5650	9.5277	22.6387	8.5675	17.1668	45.1333	15.5053	16.1561	16.6349	16.5101	13.6290	12.6030	14.7206	17.2999	19.3430	16.3689	18.0397	12.9514	16.1629	13.8141	11.1000	9.2717	28.3270	28.9810	24.2148	9.2185	17.8919	19.1164	24.7822	14.1593	18.4203	14.4560	8.4112	12.1556	12.5208	7.8157	20.8807	16.5415	19.8202	20.5708	18.2638
GATB	4.8700	5.1244	4.7927	4.0074	5.1030	3.3345	3.4917	3.3956	4.4032	4.1459	3.3031	3.3507	2.6835	3.0722	3.4576	5.6814	2.8659	4.9770	4.1982	5.0620	3.5180	2.9642	3.4952	3.3520	4.5440	4.0048	2.8494	3.4123	4.7810	5.7255	2.2136	4.0368	3.0287	4.9045	3.8598	3.2945	2.1595	4.4503	3.3892	3.3644	3.2767	2.0415	4.7124	5.0454	2.3573	3.1890	6.8930	4.7742	3.7482
MXD1	11.6504	14.3785	17.9662	41.1524	25.0111	49.4669	41.8380	26.7069	7.9968	17.1552	63.2422	48.8406	28.9912	40.5277	19.3923	11.5098	56.9643	22.8573	27.9695	50.7394	12.3377	27.0214	34.9896	12.4753	33.3439	23.8341	17.0648	40.6839	5.1185	13.6667	115.1255	33.2796	14.6862	26.4871	41.1908	26.3177	53.1815	15.2375	15.8827	69.2094	52.7763	6.1073	22.2986	6.2692	8.0553	21.7957	29.0307	25.2822	13.8889
CDK17	14.5688	27.2346	17.8940	17.7487	17.9635	15.7871	20.4774	18.3098	10.8298	21.3899	10.7137	5.4558	12.2071	11.9976	18.3076	10.3971	13.2935	24.1733	10.5821	21.4440	24.6999	6.3801	16.4161	8.4217	22.8423	17.5661	12.7854	16.9478	12.6098	11.8215	17.0605	11.1319	20.0918	11.8390	16.3799	13.4627	18.0349	4.8417	8.4832	10.7828	8.3633	6.9143	13.5758	8.4200	16.2360	15.6251	5.9959	14.5919	17.8158
DNAJC25	12.6252	8.0707	11.9364	11.9765	14.6285	8.7676	11.1547	10.3864	13.3104	12.0287	10.7779	8.9802	9.6706	14.3069	13.0206	8.1023	10.6480	15.9891	12.9467	13.8376	13.1396	7.4177	7.6318	6.9717	19.1833	13.3947	11.2843	9.6695	18.5244	12.9583	12.7941	6.9361	15.7721	13.7159	14.8993	9.5628	10.0909	6.8746	10.6744	11.0600	10.8919	5.1514	8.8348	12.2802	7.0485	12.2997	9.4291	11.2667	13.2438
SLC2A3	19.2893	25.2277	24.7425	171.7772	17.5562	36.2292	38.0479	18.6484	4.5416	51.3989	25.7389	39.7303	27.2029	11.7661	63.3807	126.3827	56.3096	73.1685	23.3872	82.2184	23.0514	22.3939	33.2590	19.8217	40.6643	67.9438	22.3358	14.6907	29.3539	80.6362	126.3006	13.1873	31.2716	70.2112	53.4853	29.1905	149.7291	5.9300	18.0852	22.4117	119.5330	7.6907	33.2670	23.7313	19.2050	38.9357	12.2277	73.6253	30.9951
PSD	6.9324	1.7264	10.2136	9.7404	18.0584	1.6807	8.1264	8.5781	123.3580	6.3857	3.2432	8.3053	26.8575	2.9967	14.5448	4.7050	8.4943	28.4520	3.3961	5.2937	13.7343	6.5090	2.3310	9.7597	7.1342	7.8965	3.8083	20.4072	36.2330	6.6908	7.2555	6.8772	35.5191	3.7491	7.4852	5.1776	4.1764	9.4241	5.9825	9.7245	9.6658	4.3915	2.0378	12.5297	3.2647	4.4407	7.5839	6.3270	8.9363
CTDP1	20.9175	25.9324	17.8990	20.6079	15.1520	17.4735	17.2015	13.1077	11.9997	13.3054	14.1425	12.4708	11.8453	11.6459	22.4943	15.7424	15.3924	13.7107	14.3598	11.4249	23.8573	12.5400	8.9115	14.7413	17.5921	18.1980	19.8608	19.6805	19.2620	27.7920	12.9926	9.3534	16.1359	12.6977	14.5191	19.0851	20.2954	22.6962	12.0625	8.5046	15.5138	8.7408	16.4434	19.1606	14.7099	14.7855	14.8488	17.2970	13.7471
YBX3	95.4528	34.0211	66.3718	81.7013	41.0597	71.9230	54.4528	30.2724	4.8276	53.1838	72.6207	46.4713	56.2198	43.0129	69.3789	354.7888	74.8711	103.6153	60.3132	66.8045	92.9431	54.7542	82.6683	54.5260	116.9823	103.9306	112.6194	64.7606	22.2812	93.4336	63.6495	69.7910	45.7438	73.1627	61.2779	55.1822	258.7494	42.0432	61.7188	54.0177	69.4402	38.4298	117.4425	73.6624	91.0682	78.7658	31.6102	58.1975	60.3880
STYK1	0.6775	1.7030	0.9741	4.0797	17.7102	10.8667	5.7572	16.6114	0.7751	11.9355	19.8279	18.2540	8.1035	38.3867	2.4241	27.0576	13.6296	2.4661	9.7779	18.7813	0.8961	10.8812	17.4564	5.5225	20.1543	5.7980	12.1658	8.3970	2.5822	15.7099	31.9987	18.6186	6.8986	22.1988	13.0099	3.4847	43.0620	17.2247	12.8434	15.7408	24.7510	3.0531	13.3963	3.5893	3.8958	30.1423	13.9786	5.5988	10.3076
WNK1	20.0514	46.0438	38.4222	28.2607	28.1734	25.3266	45.4049	45.3494	35.4008	40.1627	24.9335	10.0221	24.1777	26.7988	26.6055	53.7845	21.8072	47.5143	23.9772	60.8227	45.6665	17.5476	25.9637	21.4585	27.5392	29.8315	22.4412	27.7810	20.4260	42.0755	36.9231	21.3049	37.6328	36.4951	26.4304	32.6796	75.8543	19.8362	27.0707	17.4117	19.8814	13.3625	30.4304	15.9043	22.5282	30.1333	15.2241	17.1900	29.0201
CCAR1	32.8306	52.6273	38.6175	23.3190	57.0613	29.8660	37.4042	51.1159	26.4344	27.6925	37.7584	12.6454	32.6115	44.1874	26.4672	29.7567	32.1946	53.8405	31.4280	44.2141	34.4929	24.0134	39.5156	27.4908	35.0339	34.7151	34.7247	29.3327	12.8989	28.0088	41.1077	37.3993	44.9449	25.6671	36.8257	32.4403	46.8680	22.3388	33.9482	35.0474	24.4434	19.4451	31.9844	19.7942	26.5518	24.2075	30.7140	31.6731	33.8303
OGFR	54.5015	81.5013	34.6126	57.8340	31.0999	63.3102	45.0260	40.5274	26.3186	20.0388	71.8919	73.8532	37.3152	37.5514	60.4937	86.4790	46.9977	20.9858	65.0409	16.7245	55.9988	42.5505	50.6637	38.0170	54.9657	43.8117	78.4683	50.2098	78.5556	55.3087	49.8419	49.8546	37.6732	35.4795	64.1446	54.7731	83.6955	49.8588	68.1697	34.0657	65.7905	22.4473	81.6530	45.3193	36.1354	57.1658	46.9295	53.8217	39.7715
GNA15	12.7582	7.0259	15.0258	74.3727	10.7059	52.6492	14.7474	19.0944	1.0157	13.4687	39.2955	67.7283	25.4420	13.9052	29.4916	51.4403	40.7423	17.3132	38.8776	23.1295	11.3760	29.6842	52.7188	25.2236	72.9459	27.9994	46.9221	33.1870	4.9966	56.1378	48.9155	29.4068	14.0778	35.0122	50.3484	19.7066	85.5679	40.7667	52.2371	18.1462	62.4671	7.8000	62.8180	18.5194	15.6411	56.4845	44.8720	37.7630	55.8950
CREB3L3	0.0943	0.1756	0.1091	0.8705	7.4944	2.1251	0.6233	3.1451	0.0000	3.1011	3.0191	1.6623	0.0000	53.0871	0.1384	0.0000	10.9710	0.1897	2.1366	50.6105	3.9579	3.7336	18.1290	1.3222	0.1426	0.3275	0.1441	270.2024	0.0000	0.1244	14.1211	6.0468	0.5410	2.9346	0.6991	4.8770	0.1451	1.2224	0.7182	11.2115	1.9725	2.0420	0.7037	0.0786	0.1100	0.2434	7.4180	0.3650	0.2568
PIGV	8.4903	10.4046	10.3308	6.3618	15.8312	9.0904	9.1176	8.5800	10.3989	9.3133	7.4446	6.6177	12.2672	5.7396	6.3203	17.4390	8.1863	9.1245	6.0713	11.3520	8.5461	6.1897	3.5749	5.3994	12.4499	10.7806	5.5241	7.9349	6.1244	14.0183	6.7042	8.2242	8.5771	17.5517	4.2906	8.1868	12.7967	11.7894	5.6431	6.4836	10.6932	5.4367	13.3159	9.0842	4.2073	11.9405	22.3083	8.7700	7.4117
PTPRU	28.1752	4.6899	24.5465	25.0816	17.7756	32.5073	24.7188	16.6224	3.0169	26.8716	10.3859	17.5598	33.2520	7.9143	31.3777	93.4015	41.3914	24.3978	46.3828	26.1744	22.4290	19.9271	26.8574	13.5166	62.7629	29.1712	47.0498	29.3448	14.3273	77.4350	17.8844	30.8259	19.5278	44.7067	20.7075	32.6615	95.8394	41.7675	97.2751	14.0300	52.3389	12.3487	43.4928	23.3572	56.0092	95.8936	82.0527	21.6537	33.4529
SNRNP40	24.7957	36.2445	26.1892	20.5119	25.6682	16.6075	31.2161	29.4977	21.1800	28.9883	16.7747	24.5950	26.0349	14.0925	23.5989	20.5467	26.8846	38.4666	15.5123	35.0778	28.2000	18.2160	12.8815	18.6822	28.1630	24.1936	22.9571	20.5990	18.2499	21.6010	14.1431	15.2911	27.2280	30.9747	21.0603	30.6648	17.0783	20.6481	30.1286	21.5938	25.9070	11.2227	25.7950	26.1794	15.5750	24.5372	24.2664	25.5383	31.8154
RIMBP2	0.9482	1.0980	1.7592	0.6811	0.3658	0.0416	0.8752	5.9954	107.4610	3.8580	0.8867	0.1496	1.8561	0.2371	0.5600	0.1048	2.2080	20.5212	0.8268	4.7025	3.1160	0.8168	0.0713	0.6648	0.6777	2.0159	0.4611	1.3710	36.6148	0.1229	0.1386	0.9022	10.5432	0.2476	1.5673	0.3328	0.1273	1.3820	0.1743	4.7911	0.2559	1.3463	0.4454	0.8047	0.2957	0.2870	0.4029	1.3084	0.1308
COL11A1	37.7654	0.0818	70.8524	126.5039	0.0925	100.2510	47.1064	32.9885	0.0644	27.3868	9.9164	19.2314	38.4453	18.2761	385.6399	47.1194	10.2994	2.6030	55.6009	50.4191	307.5843	28.4636	25.8823	173.2223	84.9136	16.3538	38.6750	135.5864	0.6717	388.9202	73.2098	30.6326	16.1514	276.9182	22.5604	61.0022	38.6656	1.4460	47.0380	1.8932	212.6555	6.7659	70.3370	17.5722	7.4990	116.4745	31.9543	16.5688	43.9085
QSER1	11.6132	10.5114	14.9254	8.2230	13.3327	10.4357	11.9286	11.2899	6.9870	14.0395	9.3146	4.2371	10.2330	10.9625	9.7871	11.5076	8.0090	17.4118	12.9241	32.2131	12.3831	5.0923	8.2419	7.9531	18.5718	13.5325	10.9269	9.0824	5.1008	13.8903	12.3163	10.1697	13.7169	12.3757	8.1910	9.5394	25.6461	6.6190	11.5543	8.3051	6.1477	6.9020	9.7438	6.7153	9.1290	12.6961	9.9627	9.0561	14.3385
MPC1	68.7485	53.5936	64.7245	49.9052	79.7383	37.8551	55.8529	72.2972	65.0289	54.3201	60.1091	34.8337	40.3050	79.7981	64.3712	17.4380	58.4913	63.3207	37.0966	41.4284	66.3154	40.1066	43.1269	40.1772	25.8816	54.4089	41.6337	57.6127	49.9144	30.7784	32.5923	44.3283	71.9030	40.2759	84.1377	61.9904	29.8683	30.8921	32.1264	57.4497	31.8597	34.4046	58.1328	62.9945	33.8450	34.2225	43.0669	73.9432	34.8116
ACAA1	26.2364	27.1280	23.6184	20.8182	31.1106	20.9856	19.3328	18.3691	5.1522	21.1819	26.1470	23.3743	16.4498	12.0295	18.2088	8.4724	20.7550	18.9129	24.2998	16.7736	17.6811	21.2071	23.6084	21.7796	28.0836	20.7052	21.6782	33.8776	7.4220	24.9115	27.0546	11.7893	12.9655	12.9826	26.2005	16.1303	26.3605	34.6366	34.6799	21.9165	20.7549	13.7118	24.5588	22.3833	24.8454	28.8571	11.0839	21.1486	32.0174
BCAT1	22.1000	3.7311	14.5156	20.2650	2.4752	12.6906	8.1775	19.4641	1.0311	11.9550	8.1856	3.5428	7.3980	3.0355	23.1762	5.9043	5.4318	8.6395	49.0744	11.3484	26.6366	3.2241	4.5823	10.6727	5.7319	11.2348	3.0534	14.2399	2.2156	56.0034	7.1040	15.8451	9.9571	14.8153	4.8514	9.9222	101.9453	0.9722	42.8506	2.1385	11.4787	14.0153	28.1089	10.2818	9.8108	24.8289	2.1566	7.1662	7.1827
HDAC7	50.2836	56.9115	34.4326	46.5254	29.0816	73.8393	45.4689	31.7273	8.5937	25.0268	40.9647	35.9059	48.0281	26.7447	50.8951	62.5147	44.2084	33.2408	31.8111	30.2468	57.0111	35.1069	54.4455	36.5656	41.6213	39.6553	62.8914	40.2948	26.3068	56.6911	49.9510	37.0174	32.3472	36.5070	30.1930	39.1046	70.3705	46.5352	54.1389	28.6018	46.3200	17.4866	31.7848	30.8331	53.1910	53.5708	20.1964	46.3849	44.3849
LZTS1	29.7855	1.1734	29.9601	30.4768	4.8632	13.4406	21.5193	7.4062	2.4503	28.7973	7.6810	5.1107	21.4507	8.6732	30.4815	6.1720	11.4402	14.2024	10.7438	42.3827	15.7312	8.9236	8.5790	20.1579	24.4774	23.6070	4.2803	11.1351	8.6160	23.5161	7.4463	10.9104	19.6490	17.8266	16.6883	18.0845	9.1429	5.7768	9.9095	4.6498	3.9273	5.3124	4.3836	18.4902	6.3108	10.6163	7.7679	26.6883	13.9607
PRDM6	2.0469	0.0907	3.8620	2.8794	2.0909	1.2890	2.9539	1.4696	0.2466	3.3019	0.9399	0.6334	3.4389	0.9920	4.1401	1.1429	1.6605	1.5964	1.1504	2.3636	4.0610	1.1145	1.7337	2.7747	1.6632	1.2736	0.9578	2.5113	1.3166	2.9632	1.1111	0.8605	1.9622	2.7956	0.8372	2.2025	1.2486	0.5153	1.9179	0.3740	1.3022	0.9013	0.8386	2.7280	0.7134	1.5779	1.0019	2.3709	3.0733
WNT8A	0.0000	0.2802	0.0000	0.0000	0.0000	0.0404	0.0332	0.0000	0.0327	0.0425	0.0000	0.0345	0.0000	0.0000	0.0000	0.0000	0.0000	0.0000	0.0000	0.0000	0.0000	0.0000	0.0000	0.0000	0.0000	0.0000	0.0639	0.0000	0.1549	0.0000	0.0000	0.0000	0.0000	0.0000	0.0000	0.0000	0.1929	0.0000	0.0000	0.0000	0.0000	0.0261	0.0000	0.0000	0.0000	0.0647	0.0000	0.0000	0.0000
SPAG4	7.6566	4.1585	3.5924	7.9694	7.3954	22.2887	10.2341	10.6408	3.4342	10.2035	14.9473	34.9746	15.6136	5.6139	7.3372	34.2637	15.9035	7.4875	17.3620	5.6184	4.0172	12.1450	17.4774	8.1184	48.6053	12.5160	18.5011	8.5439	9.4314	35.6471	26.1533	13.8025	3.4420	19.6877	18.6835	11.7107	25.5890	17.4989	20.4677	5.2718	14.2082	20.1509	25.0598	6.7652	22.1854	34.9114	16.4599	7.4676	17.3770
NCKAP1	25.5198	5.9297	33.2558	19.9719	33.6508	24.7346	20.2327	26.4271	24.7843	37.0991	24.1018	8.5239	31.6326	29.9248	20.4434	24.4250	26.3788	48.6742	32.7215	63.6188	28.3720	12.8759	18.1384	17.5423	41.2235	27.4298	19.9873	27.7355	11.8193	46.2360	38.4413	24.7604	39.9736	34.5264	32.4332	24.9412	46.6727	22.8706	31.4906	20.4182	18.0810	12.1742	27.1242	17.3969	18.8930	35.8359	47.8258	22.7479	26.1241
MRPS35	78.1416	56.1323	93.0666	61.1582	118.8583	70.5183	62.5952	91.3657	134.7412	153.6970	97.4448	95.6115	89.3320	172.6240	50.2817	136.7307	111.6114	113.0984	104.8484	165.2761	66.5051	64.4609	98.9583	62.9222	93.6206	81.9749	77.4105	80.9605	60.7579	100.5991	183.7763	142.1670	88.5842	102.9044	179.5873	64.8321	149.7239	111.8860	87.4743	109.4395	89.7157	39.0895	155.4072	67.2452	66.1475	92.0238	136.2742	104.7991	93.8741
GUCY1B1	61.9374	11.6947	60.4397	18.6512	29.6787	9.7430	24.4713	23.8550	14.9382	32.8193	9.7181	10.3410	18.8579	16.0502	30.7626	8.9564	20.4373	51.6231	15.2685	49.6874	31.4345	10.3022	11.0157	14.9763	17.3236	30.5623	15.5942	26.0739	28.0741	25.0486	13.8095	7.6975	43.8704	16.6718	10.7555	18.7847	15.9743	6.4817	7.2517	14.2920	6.8638	10.0454	6.4146	24.6051	9.7950	10.0325	20.3098	22.9113	21.7002
SFSWAP	16.0676	28.1685	15.4928	12.4676	12.8312	13.6358	16.9101	15.2772	12.5602	8.4590	21.0540	12.1129	15.3240	19.5111	17.4018	14.4290	14.5259	13.6865	11.0096	12.1102	16.1498	11.2235	19.3016	12.5615	22.0984	13.7728	21.0380	13.5754	23.2457	10.4781	17.8599	20.3153	15.1456	9.6066	23.0037	12.5674	22.1391	16.3939	11.5360	15.5501	12.5895	8.2715	11.1194	11.2537	14.7189	16.6533	8.8336	15.2905	18.6966
TNK2	19.4193	65.4853	13.3995	19.0630	11.7739	51.4116	37.4745	16.2693	8.2952	7.5288	42.9926	45.9903	11.8705	9.1661	26.5220	30.0920	33.3115	9.5716	34.1084	12.1894	15.8190	19.2747	32.6701	27.8675	58.2843	15.0293	31.4558	22.7202	19.5910	39.0210	59.0036	16.7273	23.6554	21.3532	47.5268	24.7818	84.4624	43.4319	60.0775	17.2816	44.0316	10.7554	24.6116	13.2840	40.0284	60.6173	22.7758	19.5058	42.1745
MON2	7.2971	18.0943	10.4840	7.0532	18.9535	8.7549	11.8230	13.4005	12.9782	11.0221	10.5756	3.3500	8.2283	10.8483	9.1614	4.3085	8.0134	15.6624	6.5964	11.1166	12.1575	5.5741	11.0991	6.3606	10.4188	10.1383	8.4478	9.6728	9.8686	6.9387	11.3925	7.9830	15.2664	7.3504	10.9475	8.0914	9.5765	5.0118	7.6373	7.8743	6.3970	6.0130	6.7534	4.5871	7.0333	8.8049	3.8749	8.6085	10.0822
CDH3	47.7383	13.5447	26.5573	65.1083	12.2619	278.0311	78.2823	11.5897	1.1131	68.1457	40.2095	133.9442	57.6767	4.8195	35.8193	61.3023	70.5268	22.3486	52.6033	82.1814	24.8994	40.1235	69.0119	28.2035	260.3519	53.3937	141.0434	36.6577	1.7157	179.7637	70.2223	48.6370	4.3531	90.8953	69.4578	55.1600	101.6678	50.7060	57.1002	34.8195	59.7405	9.5926	143.8694	21.5655	23.9841	92.9635	39.9592	40.3782	32.9522
ARSF	0.0755	0.0843	0.1310	0.1230	0.0191	0.0000	0.0898	0.0561	0.0000	0.0000	0.0257	0.0312	0.1062	0.0000	0.2494	0.1691	0.1580	0.0506	0.1757	0.0634	0.1957	0.0000	0.0390	0.0000	0.2853	0.2185	0.0000	0.0267	0.0280	0.0897	0.0289	0.0581	0.0167	0.0226	0.0365	0.0841	0.1045	0.2397	0.0000	0.2013	0.0000	0.0236	0.0325	0.0315	0.0793	0.0000	0.0578	0.0000	0.0881
GPBP1	46.0133	69.0398	47.5258	35.2500	46.4559	43.0146	51.1030	37.3493	57.7141	46.8016	46.3171	39.0540	36.2311	49.9899	42.4629	65.7260	40.3878	66.1083	48.2351	64.9016	47.9234	30.9136	32.9264	26.6181	42.5191	47.2237	42.7489	37.1145	47.0833	48.4716	51.0535	45.4829	56.2614	48.1970	48.5670	48.1665	52.6740	26.3125	51.3459	39.1125	46.9560	22.3897	40.7403	34.1148	23.9661	49.4577	51.3099	44.4353	52.4756
DGAT2	0.7476	4.1296	0.8552	16.3060	4.4843	2.3189	4.0592	10.7089	2.1391	13.1633	1.7933	8.1360	1.4819	11.5240	9.2634	2.6828	3.9575	7.3860	1.2257	7.4074	1.0608	6.1456	4.1470	1.3535	2.6745	2.4868	0.3460	7.2496	8.4286	3.1185	8.8734	9.2701	3.8437	3.9074	5.4585	8.4040	1.0790	5.0228	6.2191	3.6625	7.4539	1.4867	8.7592	1.1760	1.1721	1.3208	8.8675	2.7511	2.3229
ZNF112	5.1911	2.7066	6.2008	3.5766	5.7473	3.6978	4.8379	3.4822	5.8134	4.0040	4.8329	1.8231	3.5309	3.2819	3.3340	3.3230	3.1502	5.6711	4.1087	4.0582	4.5180	2.2574	3.3983	2.8476	5.6570	3.5056	4.0165	3.5775	4.3763	2.2779	3.5261	3.1292	6.5968	2.4337	3.1586	2.2642	4.8320	4.8925	5.1705	3.8063	4.9333	2.7294	3.5946	4.3624	2.6651	4.7060	5.2870	4.8975	5.3521
CS	77.0800	59.8541	68.3790	48.6582	58.1573	47.7493	58.0538	53.1512	59.5937	56.6182	52.7478	39.6806	47.8681	63.5289	43.7356	41.5344	58.4675	74.3837	39.4714	88.6993	45.8834	36.2918	47.2426	34.6926	58.7364	75.3694	56.1005	59.7403	38.2482	56.9166	60.6460	63.6379	52.4893	46.5526	77.0853	49.0676	74.3239	41.2791	59.1948	44.6852	45.0815	28.3565	61.4356	50.0330	52.7241	43.6536	34.8218	51.9597	44.4525
LTK	4.1007	10.4153	0.9930	2.3499	2.1799	2.4179	3.7064	1.2755	0.5402	3.2010	19.2134	9.1808	5.4688	2.0349	1.2075	0.6105	10.4371	0.9912	0.6660	1.8560	1.6423	5.6967	7.6396	0.4272	0.9371	1.5732	1.0931	7.8868	0.8305	9.3638	11.8790	0.8073	2.1046	17.2370	31.9575	1.0974	0.7703	9.8584	1.2991	1.8788	9.9907	0.9532	0.8212	1.3909	0.8679	0.7199	7.8006	4.2910	1.3914
MRPS24	0.3512	0.2497	0.2438	0.4161	0.0484	0.1233	0.3039	0.1581	0.3243	0.0649	0.1522	0.1847	0.1797	0.0908	0.6679	0.2861	0.1069	0.2783	0.0892	0.0536	0.3311	0.1973	0.1320	0.4477	0.4344	0.2957	0.3903	0.2708	0.3786	0.3539	0.2443	0.1474	0.1691	0.2484	0.1853	0.4977	0.4715	0.0760	0.2806	0.1324	0.4093	0.1596	0.1924	0.2129	0.3129	0.3461	0.1468	0.1854	0.3354
ELMO2	20.9684	32.0545	22.7171	17.3887	15.5127	14.2331	22.4255	19.1989	25.8065	20.1856	14.4131	6.6098	20.1692	12.1081	18.3774	18.1311	16.8016	30.5920	13.1931	26.7943	19.9518	11.4000	12.4672	12.1576	15.7165	19.3232	11.0584	13.4569	17.0926	21.9284	13.6537	10.8543	22.9702	17.5483	16.7282	21.0652	19.9157	9.9130	19.2267	12.9101	12.1232	10.4902	18.6534	15.7300	11.4645	13.4904	15.1003	14.1684	20.8811
WAPL	28.4866	37.5581	37.6952	22.9693	31.7101	25.9748	34.8266	46.3503	22.8075	32.1000	23.2538	13.6123	23.0190	41.4972	20.2606	27.8115	23.0225	43.0460	31.4203	50.7551	29.8109	12.6985	20.8720	17.7728	20.7471	30.5040	20.1974	25.7123	12.1058	43.2293	33.5437	25.0148	31.9735	22.7254	25.5053	30.2307	38.3150	21.3986	30.2338	22.7515	19.5422	14.2090	28.3096	20.8723	21.0346	17.9064	25.5986	26.2521	24.6336
VMP1	124.4812	68.4617	115.9183	212.7794	123.8893	273.0025	105.0915	75.7808	31.2905	52.7526	261.4543	188.2302	242.1146	185.6483	255.3779	319.7666	149.0306	104.9626	101.5757	85.0541	198.4954	207.6361	410.6131	225.8042	216.0760	198.7508	483.5421	119.1372	42.4162	118.1752	212.8701	101.2585	70.3251	99.3140	232.4953	63.5486	292.4658	93.6497	199.3371	145.6224	128.0922	56.1962	149.9890	80.9537	202.8064	167.4080	132.0447	196.0962	328.2889
APPBP2	12.8338	15.7494	15.2467	10.7694	18.7565	10.9734	15.3124	12.6688	25.0779	16.3321	11.4314	4.4299	14.8629	10.1995	12.7866	11.6093	9.1786	24.3901	8.7846	23.7267	18.5884	7.5349	8.7945	9.6502	10.0255	14.6916	10.2381	12.2122	13.9337	13.4809	5.9515	5.9580	20.1767	12.9142	10.9793	11.5709	18.6993	5.6439	14.4151	8.7063	8.4671	8.2643	11.2758	11.0396	9.1437	10.9469	19.8613	11.4959	17.8772
POLD1	13.8324	20.3737	10.4096	14.5378	9.8508	13.5884	18.8922	31.1682	6.2472	5.2331	13.1691	14.8735	5.6261	10.0622	12.8522	22.7197	8.1047	5.5653	17.9696	8.4178	8.6964	9.7292	10.3747	10.0134	23.6149	12.7325	18.0211	10.6954	4.6632	10.4721	16.7968	12.8252	8.7037	9.9546	21.0940	12.3857	18.0169	12.3706	15.1811	7.5962	10.9390	4.8158	19.4498	9.4193	14.1359	18.0112	13.7271	14.8444	10.7896
SEZ6	0.5200	0.2811	1.9328	0.2323	0.1695	0.0810	0.4390	1.3045	16.6831	1.4161	0.5142	0.2079	1.0622	0.1113	0.4248	0.0966	1.3338	8.5934	0.2811	1.4279	1.6649	0.5528	0.0347	0.6533	0.6593	1.1845	0.2564	0.4742	17.8764	0.2524	0.0899	0.3356	6.4187	0.1606	0.7787	0.0498	0.0929	0.7455	0.1179	1.4709	0.2037	0.4925	0.1589	0.5312	0.2936	0.2987	0.0900	0.6400	0.1175
EIF4B	175.1178	266.2945	173.6374	113.1906	159.0003	83.1373	221.0343	121.2517	222.3906	251.5530	138.7830	60.8592	113.1242	154.8226	113.2542	154.7721	138.0163	287.3177	109.9915	248.0048	184.9084	93.7033	113.5048	94.5989	123.0718	172.1022	102.3886	169.3181	157.5787	176.3189	204.6300	239.2774	175.3169	123.5333	134.0796	166.3467	217.0379	128.9468	137.5224	117.7665	111.5718	115.5798	169.3288	183.9434	182.7488	155.3676	57.2369	123.7483	175.6941
SLC6A16	2.5278	11.4264	1.4810	0.8690	1.6635	1.0080	3.6604	2.2286	0.3986	1.2501	1.7062	0.9007	0.7180	0.3959	2.7575	0.5493	1.5335	1.7728	1.1877	0.6754	2.4220	1.6082	0.4075	0.5962	0.9817	1.5840	2.3747	1.0491	12.4607	0.3305	0.2307	1.1778	2.1188	0.8466	0.7850	2.2382	0.6850	0.8835	1.1210	1.5939	0.1878	3.5058	0.7788	2.1647	3.0035	1.1671	0.6930	3.3852	0.8662
BICRA	7.6756	11.2490	5.9367	9.1273	6.2291	9.6410	9.6602	6.6176	6.1409	4.3055	11.4459	9.4739	6.1245	10.8313	9.7859	8.1776	6.9413	4.5300	8.5587	4.6566	8.8369	8.3030	9.3775	8.1384	11.8986	9.3245	10.4074	10.3382	10.8799	6.0179	8.5095	8.3476	6.6180	4.8271	9.6010	9.1223	13.6915	9.1765	8.9627	6.6968	9.2047	4.4568	7.3366	5.7835	9.6178	11.1234	8.1793	7.4886	10.5637
SPHK2	8.4075	9.3007	6.7590	5.4721	5.4227	5.7125	7.6024	7.0396	7.9108	6.0720	8.9449	13.0138	5.0289	12.0320	6.3745	6.5701	4.2433	4.4954	8.4737	5.2518	6.7303	6.1246	6.9295	6.7869	9.5485	6.5422	6.5942	15.0576	12.2364	5.1110	22.3680	8.0153	11.6950	4.3936	7.6890	10.9308	6.2653	13.6863	9.2150	4.9242	7.5053	3.4697	8.8498	6.8685	6.5647	8.4616	14.1369	12.9355	9.7647
RPL18	516.6020	880.3475	352.2894	524.5905	306.0431	405.8688	655.2619	330.0341	461.2043	506.5324	820.8692	1403.1728	371.7570	736.6272	544.7621	593.7342	431.2953	409.3925	407.8244	410.9133	506.5926	644.8735	718.7417	527.1524	647.6328	416.9132	770.6996	484.2187	830.8658	402.5385	737.3449	907.4677	439.7036	428.0817	862.8021	626.9095	748.1062	836.6636	586.5108	613.2663	666.5616	407.1331	1165.8663	825.3387	863.6978	807.3386	411.2569	531.9740	474.5210
CA11	19.2465	15.7694	17.8131	14.9112	8.2102	4.8746	14.0105	14.0890	48.3205	15.3129	7.9832	23.8212	11.8571	6.4896	12.9497	18.0699	10.5610	38.6323	9.3592	19.4986	22.7781	13.3911	8.7534	3.0653	12.1560	11.8337	5.0987	12.6368	64.8229	10.3971	16.1053	8.4257	30.3550	7.2954	11.6645	10.1291	13.0292	25.1872	15.2611	14.2929	21.2705	6.9735	14.6211	25.2725	11.2882	15.9949	26.2180	16.2824	11.3819
ISOC2	28.4358	20.7797	25.3088	35.2829	33.1265	29.0703	28.0507	30.7252	30.0508	22.9501	33.5071	71.7421	32.2311	41.3094	34.9876	28.4404	25.0504	13.7250	28.4127	25.3482	33.7619	41.6029	21.9372	27.2410	42.4752	24.0882	34.6870	33.9930	55.2337	32.3096	35.0443	42.4275	34.7438	22.9064	46.0169	35.0866	36.3769	37.5991	43.8921	26.0786	34.4522	11.9604	40.8424	33.5971	30.9580	39.9263	43.4765	40.3728	26.6005
U2AF2	100.9441	174.5064	93.9174	109.6849	99.2078	95.3704	149.4335	96.1306	81.6179	115.7749	140.0102	103.1830	104.5775	131.0517	104.3496	95.5551	96.4098	131.0411	93.6011	156.2310	105.3258	113.5725	117.0285	88.6548	153.9212	121.0264	131.2844	105.8977	115.9962	95.2389	116.1355	111.2907	121.7559	90.2835	159.2653	117.9366	145.1717	122.0351	132.7005	96.4384	117.7572	58.3855	125.8392	100.1219	116.5496	132.0025	103.0847	117.1322	85.5573
EPN1	33.0209	24.3565	21.4782	33.7486	26.9940	34.2123	33.1990	24.3100	15.4672	16.3392	42.9164	63.8504	24.4347	37.2696	27.9655	26.2916	26.1251	12.5779	39.0457	17.6630	26.3873	39.1428	33.4582	27.9724	48.7066	29.0656	38.0149	46.3136	33.6087	30.1504	46.5681	38.6267	26.3860	21.3013	40.7309	31.2882	34.1812	63.7770	42.7402	26.9617	45.3871	20.9261	34.8216	30.3357	38.3159	42.4501	42.5856	34.7156	34.1742
MED29	54.1788	56.4151	57.4276	42.5787	48.7694	42.6765	143.2604	52.1509	57.6096	58.6794	51.4406	49.8767	350.1602	39.3520	43.4196	55.9852	87.9048	75.7435	58.0204	87.1456	49.6057	55.1972	42.4218	33.1870	84.0049	57.3500	55.2193	46.5403	90.9124	137.1148	49.0826	47.4814	65.1366	47.5426	45.8972	61.6457	82.6765	60.2926	67.9652	47.7611	65.0727	27.0194	50.6670	58.2354	53.6992	84.6208	55.2697	53.4235	67.1847
AHRR	0.0088	0.1084	0.0000	0.0287	0.0446	0.0426	0.0770	0.0131	0.2688	0.0179	0.0060	0.0073	0.0000	0.0167	0.0680	0.0226	0.0000	0.0118	0.0164	0.0000	0.0784	0.0121	0.0274	0.0000	0.0934	0.0306	0.0674	0.0436	0.0065	0.0070	0.0203	0.0000	0.0234	0.0158	0.0256	0.0131	0.0326	0.0070	0.0310	0.0157	0.0179	0.0110	0.0152	0.0294	0.0741	0.0137	0.0135	0.0073	0.0103
GSC2	0.0000	0.0000	0.0000	0.0517	0.0000	0.0000	0.0000	0.0471	0.0248	0.0000	0.0000	0.0000	0.0000	0.0000	0.0000	0.0203	0.0000	0.0213	0.0000	0.0000	0.0000	0.0218	0.0000	0.0000	0.0000	0.0000	0.0000	0.0448	0.0000	0.0251	0.0000	0.0000	0.0280	0.0380	0.0000	0.0000	0.0000	0.0252	0.0279	0.0000	0.0000	0.0000	0.0273	0.0264	0.0000	0.0000	0.0000	0.0000	0.0000
ZNF275	10.7473	20.3744	15.7926	14.1220	9.8261	11.6238	18.4426	13.1526	5.9865	22.1226	10.2303	4.0606	10.1499	9.9498	18.2892	11.1894	10.1503	23.8332	12.7473	13.4574	33.7193	7.3232	6.7583	8.4757	9.3440	12.4773	7.5258	10.7956	18.9060	10.7024	8.9605	8.8678	18.0499	11.8679	11.1843	18.4454	11.1283	6.5351	9.0324	6.9309	7.5762	7.9328	4.8208	10.8301	8.7541	10.2910	6.4973	9.3545	23.2163
MTMR1	20.7813	42.8220	19.1544	12.3102	15.5077	18.0522	23.2954	28.3025	11.0779	18.4349	21.0379	7.6842	12.3087	19.5455	10.7161	39.4540	15.5561	19.1919	14.2928	24.5890	14.3018	10.3223	11.5696	10.8403	12.8054	19.9466	15.7197	14.1498	11.3563	17.4032	18.4721	13.3805	15.9528	19.3963	21.6624	16.9807	31.0706	12.0882	18.3679	14.9084	11.6711	8.6766	12.5263	11.1371	21.6110	23.0461	15.5911	13.5489	15.8737
GPC1	99.6543	10.9788	71.8938	65.9678	20.3777	52.9155	83.8405	24.9952	9.2827	28.2317	37.2164	60.3623	85.8607	22.1469	159.4446	274.6207	60.2882	24.1663	98.9153	35.4290	77.3127	31.0446	24.5747	69.7481	89.9234	82.2590	93.8239	79.9380	28.3644	139.5202	81.8778	31.8571	42.1147	79.8601	57.4634	65.7698	82.8995	73.5215	127.9696	28.4460	82.8412	17.2037	119.2510	62.1654	42.9995	63.4948	99.5743	49.4609	56.7354
ADCK1	8.0824	8.3628	7.6952	5.6231	6.8076	4.6779	6.1488	5.1877	19.0307	3.7746	6.0201	5.9643	5.8420	14.6736	6.6828	2.6272	6.0151	6.9277	3.5874	5.2577	6.1032	4.8369	4.9574	4.9856	4.2790	6.8264	4.5422	6.6133	12.7029	5.8148	7.0044	7.3087	4.6084	5.8067	8.7747	4.8214	8.9563	8.1370	7.8773	5.9350	4.0321	3.6738	8.7471	6.8540	4.5465	4.2004	5.8920	7.9817	4.2397
HAGH	19.0436	16.3560	14.6240	21.9567	17.8721	19.1923	16.4954	18.5774	35.7163	15.4988	16.9542	21.0491	16.6694	17.6677	17.7970	19.0797	15.7732	24.1829	17.4276	25.4428	16.5026	16.3641	14.1151	14.7796	12.9081	17.1782	20.9031	20.1206	32.9711	12.3932	18.2736	16.4755	25.6376	24.5185	11.6625	19.2388	14.1849	21.9247	25.9820	15.7009	22.7192	14.6302	18.1413	17.4988	14.9486	24.1704	22.3361	21.5051	15.3064
RNF4	34.4880	52.0499	33.2355	28.7671	28.8856	31.2847	37.9491	48.6998	18.9413	42.4052	31.0130	12.4726	29.1300	28.1522	28.2829	35.8724	38.6626	52.9278	30.9747	48.3247	34.3861	20.1748	21.2157	18.3952	34.1659	33.5974	22.5517	27.2444	22.3036	52.7905	38.7773	26.3153	34.5853	39.0707	32.8014	42.2177	35.6888	28.7964	34.8377	22.1751	28.2586	13.5500	24.1173	22.4193	23.0427	28.6164	30.6060	30.5572	33.4793
CASP8	12.6632	45.4623	14.1104	9.1545	16.2943	14.6396	21.5738	27.3455	1.3018	13.2893	14.5601	7.7675	17.9013	18.3295	11.5258	22.6856	13.5910	11.2348	16.2430	20.4465	13.2696	11.1091	12.7212	11.3328	20.1865	16.5887	16.2453	14.5391	2.7508	18.1801	21.4771	16.1999	12.7051	16.4921	26.2717	13.8886	16.7710	12.7955	19.5721	11.5271	14.1048	6.2094	13.9420	9.9696	10.7075	15.6860	28.0354	14.3152	19.1797
LIMCH1	11.3329	38.9278	17.8715	9.4375	21.0495	4.1076	7.1048	13.9378	24.4023	14.8004	4.5778	3.4256	6.0817	4.8468	7.0107	25.9920	8.0173	31.2252	10.7741	16.4322	14.3482	9.0651	3.8652	4.1844	11.8622	13.5277	5.9141	6.7919	21.3472	16.8251	5.5538	8.6915	31.0876	8.9015	4.6019	8.6866	11.1620	5.3091	24.0212	10.6513	11.0755	4.6575	4.4999	9.2087	10.6590	14.8086	10.8328	10.9248	9.9900
INTS13	22.8278	26.0827	18.9242	16.0684	22.8985	16.3198	27.0839	26.7940	26.6153	22.3333	21.5376	13.4902	27.0322	25.5188	15.3378	48.9420	22.7061	29.0462	17.2789	38.7514	23.8014	14.0673	20.8680	16.0238	25.5438	21.5448	23.5157	18.3280	10.8085	33.0926	28.0918	30.4433	24.8227	26.1035	31.2079	20.7450	50.8868	19.4996	21.4016	23.8275	16.1201	13.2406	32.8006	17.2337	16.2098	19.2340	25.4350	23.4017	22.2302
TM7SF3	52.1399	25.5288	58.6554	22.8989	65.8784	26.0859	40.3003	79.4540	63.1976	44.9121	26.4743	17.4193	36.9852	50.0054	20.4119	113.4499	27.1503	45.2153	30.1193	42.6678	26.8262	32.8306	32.5118	41.4303	34.3373	57.9273	36.2386	34.4175	18.3351	31.6474	39.1073	43.1953	33.7121	47.5416	40.7292	24.5074	207.2831	45.8462	26.8191	27.6772	24.3775	27.8672	26.1728	42.8495	33.8660	50.2644	51.2728	38.1279	64.2109
DLX3	1.2569	0.1370	0.5958	0.1998	0.0774	0.0000	0.0973	0.0304	0.1916	0.1871	0.2506	0.0253	0.3451	0.4361	0.0338	0.3532	1.0264	0.2056	0.6851	2.2835	0.2952	0.3157	0.0634	0.0716	0.0927	0.7098	0.3748	0.4334	0.3181	0.3398	0.1408	0.0472	0.0541	0.0917	2.4311	0.1593	2.9148	1.3382	1.9398	1.4713	2.0479	0.3447	0.1848	0.3577	0.2790	1.2817	2.7718	0.5085	1.7891
SPA17	2.5813	0.4326	2.9788	1.0513	3.7163	1.3401	0.7934	0.9430	4.1722	2.7240	1.1100	0.8666	2.4520	1.9736	0.8704	1.6627	1.0128	2.4774	2.7491	2.1956	1.3623	1.0191	1.1173	1.2316	1.7073	2.1105	1.0479	1.6307	3.0490	1.9801	3.3462	2.4830	2.5848	2.1435	1.4354	2.0122	1.0574	1.7158	1.0209	1.7971	1.3608	0.7760	1.4726	1.7479	1.4231	3.2103	3.5726	1.2310	2.9375
TSPAN32	2.0605	27.2583	1.3998	1.1606	1.3509	0.7622	5.3376	3.7461	0.8049	1.0925	1.9113	1.6665	0.7712	0.1663	2.1721	2.1749	1.4678	1.9550	0.7144	0.6629	2.2569	1.4900	0.5438	0.6489	0.5302	2.0301	1.1390	1.6114	1.0235	0.4860	1.9629	1.7543	1.7899	0.8396	1.6747	2.9455	1.3962	0.6611	0.6357	0.5974	1.0502	1.2187	0.9060	2.0461	1.1816	0.3564	1.1589	2.6180	1.1513
CCN5	0.6350	1.3629	4.7671	8.0987	0.5318	1.9851	2.6242	3.6089	0.3003	3.8750	2.2083	0.2624	1.6225	1.5688	29.3069	2.9950	14.2523	5.4344	0.9647	0.5615	30.1627	1.2965	8.9641	1.2757	1.0610	1.2767	0.3703	0.8268	6.0063	19.9396	0.9592	0.6172	12.0289	7.7905	0.7434	20.9029	0.2777	0.1989	1.8063	1.2277	2.0521	3.2672	4.7626	2.3117	0.9709	6.9088	0.2945	2.0096	18.6841
DMRT3	0.0617	0.1379	0.0000	0.3017	0.0000	0.1788	0.1713	0.0764	0.0000	0.1569	0.0000	0.0255	0.0434	0.5853	0.4077	0.1383	0.0258	0.0207	0.0287	0.0691	0.1600	0.0848	0.4466	0.0962	0.0933	0.0000	0.1179	0.0436	0.0000	0.6598	0.0709	0.0000	0.1090	0.4617	0.0298	0.8248	0.0285	0.0000	0.3255	0.0731	0.0208	0.0193	0.0000	0.0000	0.0000	0.0717	0.0000	0.5119	0.0720
ST3GAL6	6.8564	3.1056	6.5602	3.7953	1.4978	6.2645	3.2966	6.7010	1.1376	4.2544	4.8331	3.3689	2.5333	0.9414	7.9570	20.4795	4.0218	12.5949	3.7962	3.2767	5.7944	5.0804	4.4876	10.3216	14.9080	3.4937	4.0864	5.1458	5.4641	4.0562	2.9987	1.9353	5.4449	5.0463	4.0963	3.9012	3.8856	6.9124	1.6984	5.5919	3.5013	5.7302	2.4847	3.3536	4.4943	2.8799	1.1968	8.0251	2.1166
ATP2C2	1.5736	0.5186	2.1060	3.4489	19.1981	5.7078	4.7590	1.8225	6.1119	11.3765	9.1155	5.9685	8.5073	18.7448	1.4334	10.0441	6.7468	1.8978	7.2632	18.3617	0.6121	9.0323	10.8124	5.3355	26.4593	3.4992	3.8324	8.8822	1.4347	3.1285	10.4320	11.1161	6.7305	1.7345	7.2588	11.1025	5.6956	10.8448	2.2685	3.0856	11.3289	3.3663	11.0935	1.8681	5.1832	6.3111	12.7950	6.3849	4.8097
NGFR	12.8232	53.3787	13.7842	49.1003	2.9749	9.6289	51.9389	21.3164	1.3191	95.7774	18.0049	18.2532	51.7610	3.3356	19.1418	338.4193	57.9071	72.5108	7.9542	28.6261	52.7767	11.5647	4.1551	13.4340	6.3810	39.8349	4.3620	19.6622	39.3108	1.3528	0.7538	5.5681	85.3409	16.6485	7.4642	103.7802	5.4364	5.4396	10.7399	33.1311	1.6004	18.9593	6.3864	59.1309	9.7089	8.3881	1.3861	52.9614	22.7323
CDON	2.4184	1.0966	5.2105	2.5008	4.4861	0.8191	6.1033	6.6122	2.4110	4.7360	0.7007	0.1687	3.7790	0.9680	1.1239	2.9153	1.8468	6.5289	5.7615	3.9710	4.6005	0.9381	0.7223	0.8563	4.0597	3.2178	0.8100	2.2755	2.7118	8.9034	0.8173	1.1964	5.1846	1.7670	1.7162	3.3110	4.4142	0.7104	12.9113	0.9258	1.7167	1.0350	1.3725	2.6110	2.9464	2.2069	1.1311	1.3350	5.2789
TAF2	11.3125	20.3482	15.0321	10.5446	17.7366	12.3061	17.9050	24.6514	19.2416	15.3850	12.1633	2.8877	9.8354	15.5901	9.1974	9.6173	11.7428	21.1753	15.6049	48.4859	14.9354	5.8496	8.7402	7.6600	17.8155	13.0961	9.7752	12.4855	6.5882	16.9459	14.3879	10.2658	22.1675	13.8616	26.9133	14.2310	18.7784	11.2760	19.8058	8.7432	7.3926	5.8718	20.5146	7.1428	13.4285	12.6102	11.7465	11.4876	13.7993
HIPK2	15.9140	23.0247	18.7130	13.0066	19.1734	11.5527	19.4345	37.4707	33.6175	41.0817	17.9873	1.7346	10.9314	7.9981	7.3148	7.2064	13.3608	43.2397	12.0802	29.6898	15.7222	8.0186	11.5373	10.0356	16.7694	21.8277	5.1055	15.7941	21.6738	7.9692	13.6316	8.1669	26.5276	13.5678	9.2076	19.5909	9.4036	14.3598	5.9466	14.1930	4.1308	10.4140	12.7538	5.9100	11.6297	9.9829	11.6022	9.8585	10.6088
TNPO3	42.4161	55.9820	46.9133	37.3640	43.7083	41.7595	49.1588	50.6279	42.8056	47.5241	41.9417	25.9607	44.0102	47.1792	32.9823	52.4471	45.0987	43.4224	46.2757	78.3355	36.8501	30.0769	33.6324	38.3532	57.9892	41.4178	34.8889	51.7346	23.0461	51.9235	49.0428	37.8317	37.4820	51.6775	49.0430	49.0255	45.4488	40.0212	65.1542	31.6395	24.2021	20.0035	45.6593	32.6802	31.9625	52.7978	55.6874	37.7636	49.0508
BORCS8-MEF2B	0.0000	0.1928	0.0599	0.0000	0.0000	0.0833	0.1369	0.2137	0.0674	0.0000	0.0882	0.0000	0.1214	0.0818	0.0950	0.0829	0.1445	0.0289	0.0804	0.0000	0.1278	0.1778	0.1784	0.0672	0.1957	0.0000	0.0659	0.1525	0.0000	0.0000	0.1981	0.0000	0.0571	0.0516	0.0417	0.0000	0.3983	0.1370	0.0379	0.0256	0.0291	0.0539	0.0000	0.0000	0.0302	0.1002	0.1322	0.1074	0.1007
RFXANK	45.2895	37.8580	26.4748	37.9481	23.2649	36.2606	33.1002	34.5743	18.4461	25.3326	41.6347	62.5400	41.0389	33.3317	34.0115	51.8953	41.0542	25.9771	39.5715	26.6315	24.1377	39.1789	41.3143	35.7731	60.6765	33.0672	48.3562	30.1321	32.3334	48.1057	41.2543	49.3859	42.9438	29.5934	47.8199	24.6866	39.6595	56.7936	55.2628	33.5731	42.7002	15.9533	42.4633	37.4403	23.3956	29.0163	41.5571	37.4806	32.5631
TMEM161A	24.4541	23.8077	23.5251	31.3467	22.5153	26.0943	20.7443	22.6061	24.9532	19.0160	25.7657	34.4831	18.0635	38.7554	30.2199	24.4229	23.6753	13.0982	20.5034	14.0085	24.5584	19.5077	27.8730	23.6741	40.8430	22.1720	31.5589	22.8616	36.7552	31.2954	30.8313	36.5432	37.3738	19.4638	32.9480	20.5466	27.9838	34.4076	31.7026	23.6131	30.8461	14.2147	37.1999	29.3023	19.7837	16.1256	29.8369	29.6871	32.8063
LPAR2	31.6975	34.5085	19.7305	26.1846	30.6397	46.9910	23.7435	33.2603	4.6996	15.9353	80.1781	55.7156	25.9451	53.2746	25.9664	35.6924	36.2970	9.3051	32.0428	16.8282	15.4591	34.7686	42.4517	33.8896	41.9565	32.4199	43.3780	24.0463	7.0497	35.3783	47.3423	36.3406	27.7462	33.7558	48.0253	18.8383	48.4497	48.7822	51.1421	26.4232	35.6991	18.4381	24.1146	22.2437	16.3933	17.4376	40.7947	43.7161	32.3602
CTSA	57.6097	38.9652	63.1722	84.8902	36.1937	68.0878	53.3138	59.9001	77.1282	63.0941	56.9049	67.3952	45.4438	40.0496	72.0883	48.2378	49.6381	58.3308	38.3775	90.1772	66.8742	65.7180	70.0344	52.0419	46.9707	51.4381	53.5627	63.7261	40.3402	93.5591	45.5148	46.7187	36.2779	71.8452	109.3677	52.5307	80.8421	46.2196	84.1786	32.5640	67.9398	19.9651	65.7137	53.3288	32.1952	77.0852	68.7525	55.9279	62.8114
SUGP2	32.1205	68.1295	26.5399	25.3960	33.5445	30.1795	38.7846	38.1859	38.5351	14.5259	39.6982	18.4371	28.0230	30.1907	36.1765	29.7098	33.9861	33.7982	25.7272	19.9273	35.2440	27.3049	29.7066	22.9625	44.8449	31.4046	32.4246	24.4617	48.0774	20.3521	36.4695	22.6755	60.5522	18.2711	41.6914	20.9569	50.4111	22.3180	26.3809	29.1013	24.1420	18.7209	21.1927	15.1543	21.9295	17.1458	19.1597	33.3256	38.4316
SLC12A2	62.1512	7.8213	56.3528	22.5673	119.9420	29.0606	21.9866	33.3802	11.4333	32.2398	11.6931	25.9473	62.9778	41.4396	13.9955	5.6365	23.9613	24.3931	47.2519	92.0213	20.2143	12.9551	30.7203	20.7785	16.9848	52.5496	12.8363	37.6575	6.8674	45.0998	85.1382	29.9649	12.8694	48.6349	11.1752	24.6339	34.4675	39.1827	30.2878	35.0250	30.8468	16.4869	31.3103	23.6754	12.3996	27.6272	163.8592	93.7398	50.4651
SNX24	17.8967	5.9425	17.3288	10.3238	14.1481	12.6116	8.0002	12.8529	19.6360	13.5976	6.9526	10.0969	15.2056	8.6110	13.7429	17.2995	9.5857	15.4069	11.6231	15.2295	15.0309	8.9488	10.4753	9.3504	11.9525	12.2313	14.7747	11.5324	7.2978	19.8246	7.7930	8.1489	11.8857	18.6692	14.5740	8.1285	15.4152	6.9974	14.4232	7.4101	12.8364	4.7145	8.0870	12.0601	8.4701	16.8065	18.4497	12.2206	15.9952
EYA2	8.4427	2.2875	13.0302	8.1514	12.2950	3.4218	6.9701	2.4158	0.5033	2.8312	6.6132	10.1322	3.4640	3.0106	18.1603	177.5374	1.9833	2.8538	14.3308	9.3538	10.2238	9.6667	7.8232	4.7669	4.2081	12.4103	3.0940	5.6424	2.2846	17.5419	23.2409	1.9473	2.6196	9.5276	2.9812	5.7555	16.2244	12.6527	91.2630	20.2687	25.5979	3.7077	36.0327	8.7234	3.8813	6.1807	2.6265	7.6320	6.3636
CNN2	204.3259	189.2791	169.7024	227.6801	51.5511	246.4707	269.0865	113.6172	9.2184	174.7313	169.8303	99.2551	185.8584	116.7039	255.8790	290.4870	162.6262	85.5423	241.1927	136.3986	320.5619	87.1025	153.6273	182.3989	246.4690	193.8706	241.8816	174.5681	43.9250	248.0130	211.0364	189.8570	73.1887	222.5860	194.4661	171.2482	246.0541	158.0829	322.0719	101.8148	200.5058	57.8215	240.8403	166.1347	128.2210	228.6679	109.2239	152.8176	267.6314
ABCA7	9.3809	54.1216	8.0477	10.6881	8.2590	24.8186	22.9138	16.6962	11.3297	8.3235	28.1570	22.2303	9.3667	6.7154	17.4656	18.0374	13.8956	6.9656	17.7937	4.6367	9.7704	9.4024	16.2895	18.5162	22.3290	11.1513	26.5325	9.3849	17.3780	7.0159	24.6277	13.4894	11.0847	4.6380	11.8083	8.3624	26.6122	22.0465	19.3109	7.5534	19.8337	5.2639	11.6273	6.8780	16.6219	14.6410	14.4094	19.6709	16.8038
SNCAIP	2.6575	6.7447	6.0111	2.2860	1.5045	0.8851	3.1890	20.6031	0.1521	1.7710	0.5618	0.1893	1.1123	1.2710	3.0647	17.9283	5.7241	8.2035	0.6293	1.0906	5.9053	1.2663	1.1722	0.6246	2.1647	1.8167	11.8259	1.3198	3.0817	1.6871	0.8066	0.6170	1.6937	2.1801	0.9084	4.2350	3.4684	0.5637	6.2920	1.3506	1.0203	0.8158	1.4204	4.6778	1.0024	1.2949	1.3780	1.6531	15.9771
DDX20	9.1054	20.5964	10.1789	5.8025	8.0250	8.3629	9.4207	12.1287	6.3108	10.4437	6.7003	5.1968	8.8920	5.5824	7.1045	5.9623	7.9708	13.2709	5.8560	10.7919	10.1443	5.6994	6.1770	5.8974	7.3446	9.2471	8.7461	6.9522	4.4731	7.1274	4.1859	5.0688	9.5374	9.5791	7.4512	11.4730	5.5853	6.8127	10.2944	6.4282	6.0035	3.9752	6.9680	7.7998	5.2373	6.8424	7.8106	8.2566	9.6711
BTBD1	52.3209	51.0014	58.7399	43.1529	51.3100	35.7663	59.3752	66.8017	60.8226	64.7101	33.7457	29.1281	66.5716	32.7485	41.8970	36.0740	45.2167	86.5591	47.5571	96.0951	70.0042	24.5118	29.0721	30.5688	47.2857	48.7452	34.8046	49.6861	25.3354	49.0317	51.6064	43.8539	63.6142	51.7735	53.1936	56.4565	53.3444	37.3662	52.4053	37.1140	41.4663	18.4778	36.4516	44.7312	29.7357	47.5163	62.3636	54.1420	60.0412
FAR2	4.4145	6.3071	5.4773	5.3251	10.2023	8.4981	5.4169	7.4213	2.1392	12.8760	8.4665	6.3045	2.3161	8.2271	4.2338	3.9583	7.3645	5.8999	6.4883	34.1145	5.5600	5.3335	9.0308	5.7396	5.4879	3.8997	4.9486	7.9477	2.1090	9.6464	10.4540	15.5534	8.9208	8.2025	3.6000	6.8402	3.3084	2.2218	7.2729	8.2117	9.9643	2.4599	8.5696	3.3715	1.2599	2.4058	14.7092	7.8204	8.9587
BCAS1	1.1387	1.1587	1.3762	18.8004	73.2112	30.7380	12.5725	3.3644	0.4687	51.5735	30.5240	26.5835	45.0708	91.1949	5.2390	2.8117	15.5912	3.8590	17.6287	256.1063	0.8887	33.7187	45.3698	32.5532	17.9226	13.2653	4.9493	12.5480	2.1024	27.4135	60.7753	27.6817	3.7247	24.2373	28.5944	11.6320	34.9904	87.1021	44.8931	19.6756	55.0724	10.7531	15.2076	12.8461	10.4563	42.0937	73.5527	23.3591	31.9112
POU1F1	0.3189	0.0594	0.1107	0.1299	0.1074	0.1540	0.2529	0.2106	0.0831	0.1081	0.3259	0.0439	0.2244	0.1008	0.1170	0.1361	0.2224	0.0713	0.2475	0.3274	0.0787	0.2190	0.1648	0.0414	0.0803	0.1231	0.2031	0.1503	0.0788	0.0421	0.1627	0.1636	0.1407	0.0636	0.0514	0.1184	0.2944	0.0422	0.2336	0.0630	0.1793	0.0996	0.0458	0.1772	0.2232	0.0000	0.0407	0.0882	0.2481
CHI3L2	4.1678	70.3294	9.0299	7.2427	1.5440	1.0735	28.1093	6.8193	0.1974	11.5102	0.6539	11.6264	1.7418	0.4072	5.7291	5.0449	4.3344	6.6906	1.0584	7.5262	6.8479	4.4226	1.1749	0.9248	0.8019	4.3863	1.3319	5.7491	0.4680	1.5801	0.6573	0.6609	1.7838	6.9089	0.6107	16.1274	1.6789	0.5814	2.2644	10.6563	1.1420	1.1835	3.2191	12.4206	2.3166	1.6624	0.4065	2.5769	1.6805
SBNO2	54.6726	52.7422	37.0940	131.9024	55.6378	136.7847	48.3882	57.5395	9.2969	38.2041	87.4750	82.6371	33.9331	43.1429	92.1501	119.2931	52.7403	33.1324	74.1603	44.0546	70.4822	38.9397	85.9923	54.4789	145.4531	76.4993	162.2488	58.9106	26.8763	72.9442	89.4515	77.5748	62.4117	57.8166	108.1969	55.7705	130.5688	40.5236	107.5971	37.9677	88.5272	27.7273	60.4472	38.5866	70.6353	118.3380	60.4659	76.0078	103.9505
PMS1	6.6993	18.6359	8.9722	5.5068	11.0161	6.0875	9.0902	12.4730	7.0824	7.4039	7.0691	4.1867	8.8264	9.1752	6.8719	5.7538	7.3320	12.3412	6.0251	8.8460	10.4784	4.5999	6.4200	5.5160	10.8432	7.3669	7.4868	6.3641	4.5919	6.8515	10.0913	8.4552	11.6188	7.2701	23.5399	7.7833	7.6072	4.7235	9.3346	8.4001	4.7987	4.9763	6.8989	6.1557	5.3845	5.7897	9.0506	9.6953	9.5650
HMG20B	64.0681	38.9856	43.9032	79.5042	48.1493	57.3798	37.6034	29.7378	28.5776	30.4868	60.0059	74.0736	51.2601	48.5205	66.8568	52.5882	46.5108	22.5881	58.6539	31.3261	43.1245	39.1008	71.7113	48.6488	108.7326	54.5342	62.4811	54.4986	29.2351	47.0579	62.6937	61.9724	29.8971	43.5495	60.4794	44.5046	81.7130	84.2110	83.1425	46.2341	64.9001	23.1997	77.6154	63.9524	36.1662	40.5340	58.9305	58.5256	54.4289
CALCRL	16.2156	7.6465	28.6458	26.1487	25.7423	9.7009	18.5881	27.1437	10.2495	33.7165	5.7249	1.8067	8.8138	6.3174	18.2798	2.6752	13.3348	58.7898	13.8695	40.2113	28.0625	10.7430	8.8986	13.1023	12.2918	23.7817	4.9862	8.6769	22.0526	9.3416	4.3577	5.8186	33.0163	21.3661	7.7861	24.0264	5.1404	4.8352	6.5452	11.5108	3.5654	7.8250	5.3833	19.9584	7.6213	7.9088	5.4011	34.7188	10.7393
TAF11	41.8035	59.7503	34.4783	30.4390	35.1959	37.9519	39.4634	35.2383	34.0674	28.4741	38.4830	26.2800	45.4610	29.6831	45.8877	32.1441	40.3150	41.7256	33.5491	32.2481	47.4849	31.5474	38.1929	28.4253	55.7966	35.4118	30.3143	34.2512	25.9579	29.9207	35.9981	30.5911	31.6565	33.3842	41.2785	41.3180	47.3202	22.2182	29.7887	30.9926	27.2204	15.9980	31.2765	37.2461	23.4653	37.5839	29.9478	39.1144	40.3431
ANKS1A	17.5021	34.4588	27.8059	14.5360	26.4351	16.3561	19.5919	18.9503	18.2200	21.5177	18.6748	4.5404	15.8365	15.1024	13.9537	14.5141	18.0521	25.9684	17.5925	19.9063	23.3164	11.1161	12.0371	10.4222	28.9915	21.7922	7.8287	23.2400	13.7698	14.4482	18.4702	15.8575	21.1128	18.2360	22.3350	27.9650	32.0783	10.6960	16.2857	13.1558	9.7879	11.2088	22.7203	14.9865	12.9796	19.6712	16.6305	15.8241	26.1670
AP3D1	69.7500	65.5682	64.5754	59.2804	52.6280	70.7578	56.6801	53.0475	80.0309	60.4968	75.4332	46.1551	56.7888	66.3937	54.3886	56.6687	65.7197	65.2077	73.6147	68.5876	61.1917	31.0916	53.8382	57.3846	119.0778	69.3365	64.8283	69.5064	77.1329	68.3919	79.1069	67.1639	78.6577	51.0857	104.6327	55.6280	95.1464	69.4545	86.5494	50.4263	65.4097	35.3023	73.6663	55.7471	55.9135	49.8084	83.5824	70.0975	68.0461
ZNF76	20.5805	40.6959	17.7018	10.5265	17.0671	17.3179	18.5432	14.9365	27.4997	10.8847	23.5254	7.5045	13.4017	13.6516	15.4305	17.0866	14.6483	18.4750	16.6957	9.8425	17.6350	12.9344	17.6579	14.1013	25.8259	17.3469	10.5410	12.7949	12.9336	10.0966	11.5342	16.8100	20.6265	13.7570	12.7944	14.0582	21.2757	10.7335	10.5915	14.6376	7.4697	10.9400	11.8674	13.3474	12.3031	16.6097	16.0896	16.3672	15.0546
SLC9A3R2	57.0492	88.4427	50.2316	102.9495	89.9372	102.5454	72.1742	39.1651	101.2978	42.1836	92.4493	138.0050	85.6798	44.2243	83.5316	151.5630	70.4991	34.0966	97.2962	38.6333	78.8156	90.8407	107.0498	99.8373	151.0212	105.8622	99.1301	91.7929	160.6507	145.7559	163.1663	135.2735	59.7320	144.5095	68.6573	80.9288	214.7858	140.2300	95.9286	58.8953	167.5313	39.1431	89.2605	138.4355	89.1582	105.8477	158.6400	129.1887	73.2186
NTHL1	15.1733	20.7414	11.6974	21.7342	15.7452	20.3456	21.0001	12.2160	19.7227	11.0436	20.1594	39.2570	16.2435	17.6050	20.1375	43.0616	21.3588	7.0052	22.6127	19.2980	13.8014	21.4008	29.2082	19.2644	19.9356	13.9176	23.7135	19.0775	23.1001	26.4434	39.5052	53.7161	26.2743	20.8888	15.8336	21.4869	48.9135	52.2475	40.5474	20.3553	35.9630	5.7985	40.9075	26.3190	18.5833	23.7884	37.9502	25.9649	22.1077
UHRF1BP1	8.8203	9.4043	9.9419	5.6589	8.7332	4.7627	9.3880	10.6984	8.9064	7.9974	5.8369	1.4508	4.0666	5.6083	4.5504	4.0169	5.2313	11.5308	5.7024	10.0164	6.7324	2.9704	4.2547	3.5926	7.1625	8.8495	4.4871	7.1311	4.4203	4.5431	5.3556	4.3569	8.8836	7.4408	8.8715	5.6377	8.3129	2.4801	5.0645	4.1013	2.8399	4.3713	4.6584	4.3686	4.7223	5.9058	4.8469	5.3369	7.8046
GNAI3	37.3082	27.7412	42.1740	37.4070	33.9743	40.1239	35.2269	35.9772	14.8911	39.0613	23.4404	24.4569	32.3899	16.1369	34.6831	22.4096	36.3664	38.8720	25.3912	52.0728	38.8753	22.6845	28.5281	28.8555	42.5035	36.0738	33.6086	29.5909	14.8415	37.3613	25.1875	19.0785	27.6817	54.2086	30.1093	39.0393	33.7013	28.5073	32.0285	20.4154	34.2357	13.4066	35.7712	28.1482	19.1992	43.8577	36.0270	31.8901	34.5446
IPO5	42.7606	42.1561	45.0700	34.6844	41.8490	28.5574	46.4036	37.6196	55.3930	51.2983	31.4528	16.6535	36.2991	41.0087	33.9751	51.9723	39.2165	68.9909	41.7102	62.0497	52.5911	21.2706	26.0302	27.0445	45.7790	40.9081	23.8509	34.2062	21.8999	42.4250	39.5759	43.0655	56.7038	35.7672	51.9907	42.3723	57.3700	32.5910	26.7720	29.8679	28.5524	31.0918	38.2597	35.7380	42.4527	39.5569	28.4626	35.6944	48.8544
OAT	55.1266	35.5169	81.0162	70.8591	137.7998	59.2248	63.1514	70.3495	78.9828	135.1551	40.6494	36.5609	70.4213	91.4873	79.4387	94.3388	58.6863	105.3802	57.0970	211.7327	139.5490	37.5472	52.5126	56.5507	42.8585	58.4147	21.6827	285.0360	43.0046	138.2683	77.2950	56.0327	95.2329	58.7820	221.8313	82.3632	57.3523	69.0400	65.0516	68.8495	45.6368	32.4884	82.4155	49.5674	34.7921	35.7216	101.8371	62.2873	51.4116
WDR3	8.0347	12.8140	9.1586	8.0161	9.0628	7.7840	9.4694	12.4979	5.5625	15.2490	8.3922	5.5084	45.2504	7.3047	6.5723	7.1965	8.6507	16.7989	6.8708	16.5210	10.6309	6.0395	6.3879	7.8302	8.7672	9.7891	7.6130	6.6468	3.5176	9.3637	8.3501	10.4711	11.2681	11.7941	143.8787	12.4411	6.7741	9.1024	12.7845	6.8291	6.1432	5.1812	11.9960	7.4185	8.0971	8.4411	11.0967	8.9413	12.9799
PKN2	25.6437	29.8107	29.6366	16.9174	37.2045	29.4192	22.6465	37.9112	22.8737	24.5242	30.5071	11.9665	21.3977	20.0501	16.9935	10.5291	21.1314	37.0784	20.5750	38.7880	18.3778	17.3836	31.0471	17.1282	49.3858	28.2898	24.6682	30.4175	13.6660	22.5035	23.5797	15.7126	28.2295	30.5149	23.7967	20.8925	30.1003	21.5209	43.0912	19.7491	23.2812	13.1624	28.5659	12.8936	18.7552	66.0131	35.5632	24.4118	35.2553
WDR18	50.8569	38.1254	32.6448	45.9704	24.4202	41.5155	31.6054	18.4925	34.2662	15.9820	38.7426	81.5510	29.2945	59.7767	38.2122	57.4562	39.8227	28.4070	74.2769	22.1536	40.0737	25.2069	43.2606	62.1675	74.6806	40.0521	64.4104	54.2694	83.7595	57.3891	52.6518	49.8246	47.4683	29.9360	83.5606	32.9117	56.3708	64.6391	75.0703	38.2341	51.8581	20.4513	134.2033	42.8712	29.6826	41.4098	57.0430	46.4443	50.5090
TRAM2	26.6450	24.7292	45.6648	38.1655	24.0861	26.7853	42.1275	31.5813	10.3998	48.1604	18.1753	6.8319	35.5685	17.4952	47.1384	48.3948	30.5478	72.6258	22.1387	59.6059	90.6331	16.3567	14.4301	24.1886	27.9437	31.4203	8.2403	36.2734	14.7144	47.4625	22.7885	15.7962	46.3796	35.5839	21.2912	41.8952	26.7229	7.1990	19.0058	10.9170	19.4145	12.6682	17.2181	30.8194	11.4518	22.1578	15.8918	21.8546	40.8186
NTN1	18.2808	1.2322	14.9410	2.9275	31.0994	2.8447	4.0855	3.3356	65.2215	3.5763	6.7083	1.0185	6.8286	3.9988	7.9566	66.3598	2.8996	5.2201	3.3949	9.9042	5.7565	2.9398	2.4006	5.9026	3.0991	6.7890	10.0336	38.8565	6.0675	9.8215	7.3284	0.8786	4.2605	11.6322	6.8887	4.6909	17.0672	2.4919	13.0674	6.4345	2.4864	2.6179	2.1674	6.1634	4.6233	4.5809	7.5954	10.7610	12.5843
GLP2R	1.6366	0.6041	5.5076	1.8687	7.3298	0.0988	6.5019	5.1536	0.5480	20.8519	1.1646	0.2173	4.2977	2.4804	2.3006	0.1871	2.5073	10.7685	2.8709	18.3643	5.5957	1.7457	0.1359	3.7905	2.3858	5.5992	0.4243	3.9248	4.3426	0.6479	1.5769	2.2264	14.8013	0.7084	1.4132	0.3905	3.3857	0.9046	1.2071	0.8658	0.7888	2.8206	0.5536	11.2159	1.3605	0.7807	1.3324	4.4114	3.8715
MCM10	1.0221	2.3009	0.5189	0.9320	3.4138	1.6650	3.1217	5.3425	0.2384	1.6913	1.6835	2.2060	1.2236	2.8789	1.2261	1.8554	2.1579	1.6367	2.2018	5.3056	0.4520	0.9427	1.7187	1.1171	2.8597	2.5784	3.5322	1.7360	0.1470	5.3512	4.6468	1.6669	1.4005	2.1456	14.3991	1.8234	3.3797	1.3802	2.1853	2.3139	1.7191	0.3431	5.5827	1.1697	1.2282	1.1811	5.9965	1.5183	0.7656
DGKA	13.8717	74.9515	11.1623	15.4958	16.2800	29.2805	48.5867	15.9028	4.7139	20.5982	27.3834	27.6186	23.3488	23.7463	27.2062	14.2457	23.3465	22.3734	9.5246	18.8111	18.2605	24.6008	42.4704	18.9413	42.2539	34.0833	47.9758	32.0952	4.1355	33.8271	33.0113	16.4148	15.0209	14.3649	33.6544	25.0760	47.4402	27.7494	19.9349	19.3687	27.3753	7.6513	26.7855	13.8553	14.3505	25.5846	9.5871	18.7447	29.6017
ERBB3	58.8084	0.2105	48.6863	27.5731	163.3406	70.7200	39.8619	43.2724	53.8584	62.4312	145.7591	90.8888	67.9540	126.3937	19.9617	21.5117	51.3849	31.0227	43.7280	154.2493	8.0786	81.8376	130.2103	62.0931	65.1989	88.7097	95.2202	77.0981	11.4896	103.5299	99.8156	152.2167	35.5966	62.1863	61.3923	55.8262	121.0001	155.7872	115.3133	77.2351	98.1474	44.8862	89.7549	51.5160	55.9006	132.9997	97.1315	58.7436	138.0291
ROPN1	0.0921	0.0206	0.0256	0.0000	0.0465	0.0000	0.0000	0.0183	0.0000	0.0000	0.0000	0.0152	0.0259	0.0175	0.0000	0.0118	0.0154	0.0247	0.0000	0.0000	0.0000	0.0000	0.0000	0.0287	0.0000	0.0000	0.0000	0.0260	0.0410	0.0000	0.0282	0.0567	0.0081	0.0331	0.0178	0.0000	0.0170	0.0292	0.0000	0.3056	0.0000	0.0230	0.0000	0.0307	0.0129	0.0000	0.1553	0.0000	0.0645
ANKRD44	5.0940	55.9647	8.5584	4.1865	6.0907	2.7578	21.4065	13.0540	7.3111	11.1282	2.8690	1.9948	2.5935	2.5600	6.4659	3.1446	4.8233	9.6428	3.2207	10.1290	10.2573	3.0610	2.8239	3.2454	1.9326	6.8437	2.1571	5.0088	2.7894	2.5178	2.2499	2.0973	7.3523	4.4042	3.5584	11.4418	3.7979	1.6429	3.3819	2.5992	1.6596	2.7282	2.7436	4.4942	2.8393	2.4971	1.6359	5.4360	4.3097
KARS1	124.0339	104.1250	103.7816	101.6208	96.0669	118.8090	103.9857	110.9343	76.7151	114.8114	113.6626	120.0679	112.8766	103.2853	80.6886	190.7045	159.1108	121.9841	148.6521	151.2468	92.4518	94.6858	94.2925	79.9780	152.5083	101.9186	141.4295	95.6303	44.0976	162.0701	111.1115	155.3219	82.3128	133.3560	166.3313	117.9985	167.9088	116.1499	84.8487	96.4884	112.7424	55.9339	197.5992	123.5090	91.4218	141.6609	113.7281	104.6975	107.0019
ADAT1	13.0059	19.8587	16.0726	11.1081	16.4393	13.8165	14.9072	22.8937	11.0024	16.7954	12.3230	7.1139	14.9607	13.9703	12.1951	15.2378	14.5049	25.7038	12.6463	23.1306	14.0176	8.9810	8.2464	10.8255	19.0452	21.9726	11.9946	12.0258	6.5315	15.9694	17.0968	11.2791	12.1196	17.9554	14.2289	13.6639	14.7465	11.3089	9.5226	8.4648	10.1785	6.0269	15.9762	7.8551	10.0663	13.5179	14.4582	12.1875	13.1448
PDIA5	43.1807	11.7754	46.6224	30.8397	51.1320	27.7916	28.2924	24.0257	7.3871	42.9838	26.4044	23.1852	42.7094	16.7875	45.0863	15.9562	31.3647	28.3382	23.5155	52.3911	49.0227	23.0725	23.3958	41.2745	24.7508	33.5233	55.2671	28.1640	14.2571	36.1044	25.6402	30.8036	26.2939	31.8085	34.3189	33.7744	18.2116	19.6855	19.4246	25.9734	26.0171	20.5443	22.3096	39.4670	21.3758	22.2153	34.6240	39.6503	27.9709
TBC1D22B	31.1092	18.7488	28.1860	14.7854	23.2206	15.9758	18.2487	16.1367	20.2675	14.4762	18.2935	8.9995	15.5289	17.6008	14.5582	12.5579	21.3307	19.5551	13.0737	16.6827	14.5132	15.1534	16.3266	11.7051	26.1685	26.6070	15.7812	18.9814	16.4992	13.8968	17.3513	17.7603	17.4659	21.2663	25.6685	17.6519	25.9659	13.1847	15.5085	16.1678	9.3605	8.7257	17.0996	16.8906	18.8335	25.6694	17.3346	15.3736	17.7062
NDUFB4	135.6871	75.4041	123.0577	110.5997	119.5712	125.4462	97.6695	91.7051	56.5755	125.5636	124.5733	165.3666	213.9733	89.4010	117.2682	170.3391	146.2745	162.3210	157.8941	198.6517	100.2425	103.5166	140.5285	159.7611	118.9894	111.4450	284.2966	104.6850	63.6238	158.2493	127.3006	141.4724	119.5816	139.1428	148.2498	85.4600	80.1482	128.7353	137.8392	115.5512	128.3646	53.6280	152.6552	167.1873	93.0359	150.2077	167.5077	107.5376	114.6393
SPEN	17.6609	37.0773	23.8010	17.1811	22.0284	18.9592	30.8067	23.9160	13.5311	25.2740	25.2406	7.4218	16.0298	11.9640	14.1138	20.1840	18.6608	31.1800	17.0941	31.6670	18.8140	13.0272	9.2236	9.9544	26.2959	27.7848	16.4153	19.4638	14.5736	26.5349	17.2095	16.0210	28.6843	21.7308	17.8437	25.5981	29.7823	16.0396	29.0326	15.9787	16.1328	14.5434	17.3224	11.4626	18.5338	25.0923	16.2419	15.2114	18.8722
MYLK	13.7197	24.3187	29.3208	15.0875	94.6127	14.6368	22.7885	13.8973	5.5680	28.8718	4.3380	1.9671	25.4258	5.1096	29.6734	6.8116	11.2104	15.7311	9.8455	31.4233	63.3268	4.7874	8.1075	22.5162	10.2117	12.4967	5.4544	48.4720	15.9673	30.4298	9.0809	6.0156	17.3030	23.1977	8.5225	14.6567	6.6271	2.5449	13.0542	4.0801	9.0096	5.5636	5.2539	11.2934	4.6578	11.2857	5.7886	13.5871	12.5733
ZC3H15	53.3048	62.8140	60.3512	54.7353	73.4464	49.3870	60.0599	79.5693	53.9185	77.0466	57.8038	42.0939	79.3877	81.1212	49.7554	63.9664	65.4998	99.8378	64.9008	115.1498	62.4647	34.2770	45.6881	45.8959	80.0038	66.4854	58.1376	61.4940	24.5638	78.2323	96.6254	79.4146	88.9133	69.3698	51.7380	67.4265	97.5514	52.8717	76.6047	60.4465	57.4996	32.4746	76.6667	52.5401	44.0378	61.2915	94.2508	64.7655	77.0168
MAP2K4	17.3050	21.3055	20.1990	16.0082	18.3012	12.1240	15.9460	15.4328	27.2691	18.4615	11.0338	5.8549	14.0331	17.9179	14.7672	11.2363	14.1433	30.6285	13.8740	21.4334	21.0143	9.2693	8.0320	12.3791	13.3784	19.8309	8.6118	14.9524	14.4245	14.3031	9.8972	7.7185	20.8999	14.7634	16.2142	16.4840	22.5962	9.9739	11.3136	12.5081	10.3984	7.7503	11.5243	15.3822	10.9207	13.0490	8.9256	14.4979	20.6067
PACC1	12.3547	12.7836	11.1309	11.6211	6.1979	8.5158	11.8588	16.1693	10.3663	9.2579	6.0255	6.3190	8.9140	5.7094	10.8695	9.4065	10.6757	11.8818	9.0600	16.5076	9.2781	6.0145	8.1991	6.7793	9.7918	8.5882	6.7375	6.9782	3.5315	11.0482	11.6614	10.6710	9.9993	10.2632	9.9064	13.7054	8.5077	4.9141	8.4257	7.7431	7.7015	3.4758	7.2234	8.3943	5.6330	11.2671	7.3023	9.2294	11.0234
SNAP91	0.5006	6.5294	1.6070	0.8563	0.1770	0.0604	2.8983	3.7069	32.7735	4.9004	0.7417	0.6722	1.8667	0.2848	0.9231	0.2644	2.0845	16.2207	0.6992	3.5534	3.1886	0.8764	0.0647	0.8091	0.7946	1.2749	0.2678	0.8492	11.1109	0.4261	0.1628	0.5971	16.2386	0.3146	1.1376	0.7061	0.1617	0.7052	0.5059	3.1883	0.4307	0.9146	0.4095	1.2515	0.3767	0.5717	0.4027	1.5776	0.6573
SLK	30.7070	25.3270	40.2570	40.1081	62.8572	60.1810	36.5297	29.9389	23.9276	42.5422	63.4473	26.5456	36.2924	76.0386	37.9344	32.7612	45.5881	61.0439	92.9698	80.3032	40.9655	20.2944	42.5434	19.8982	72.5753	45.3538	50.7674	36.3636	14.7687	104.3246	118.7198	63.6294	52.0063	33.7946	67.3672	30.8000	120.5419	38.1007	91.9785	43.7069	45.5984	20.0997	72.6152	25.2581	54.1278	53.8313	57.6471	43.6907	47.3566
CYB5R4	8.6942	15.4938	9.8181	6.5113	8.6834	4.0943	10.2170	11.1418	8.1041	11.9668	5.5219	3.0382	4.4679	6.8831	5.6862	3.0513	5.5612	12.4548	6.3155	12.3065	8.0546	3.5817	4.1938	4.9263	6.7484	7.8016	2.8030	5.5645	4.8022	6.1583	5.4425	3.4484	9.2517	7.1864	10.7174	8.1437	4.1926	2.7601	5.3525	5.0848	4.1914	2.8210	6.2201	5.1622	3.6520	4.2735	4.3617	6.2423	4.6750
COL17A1	0.4764	1.1310	0.3885	80.9902	23.1069	540.7725	118.3446	4.9847	0.7351	10.8530	222.6722	269.6191	77.5259	74.2660	18.0285	3.8269	71.6605	16.4984	330.9217	18.4417	2.9550	21.1205	109.3332	49.0476	152.2024	70.7241	56.0401	78.6033	0.7414	594.7862	291.8369	367.1886	4.0420	58.5301	53.7274	36.3282	583.6370	91.1508	283.9152	97.3962	218.5617	6.0259	322.0350	6.9673	33.9735	28.2983	72.0882	45.4843	98.1188
GSTO2	5.7354	0.6277	6.0009	3.2239	8.5987	9.3705	3.7710	4.9553	10.5346	3.7868	10.3560	8.7860	7.9060	10.5839	2.8527	7.6864	6.2606	11.3412	9.6663	7.9601	2.7763	5.2046	8.4333	3.8017	8.2271	5.5622	14.4237	5.7195	6.0529	12.1240	17.8602	14.9183	12.4093	3.7488	12.2370	2.0916	18.2754	12.0721	13.0142	13.5188	7.5197	5.4686	13.5743	4.7590	9.0577	4.6940	8.0827	8.1995	4.6684
SEC61A2	5.6535	10.7097	4.7653	3.6011	5.2502	5.2759	6.7938	5.2747	11.0762	3.1995	5.1110	3.0209	5.5034	6.3894	6.8564	3.7959	5.9775	6.6130	2.9291	5.1185	6.0768	3.6921	5.6461	3.3776	4.8519	4.3059	5.0512	3.7257	4.4106	3.1472	6.3116	3.4019	7.6923	2.9384	7.6670	4.8126	5.5329	3.0701	3.8479	4.0551	4.3743	2.5360	3.3858	3.7198	3.2288	2.4026	2.3289	4.9182	5.7305
PRKCQ	6.0370	18.2597	5.9089	2.1193	1.9906	1.4395	11.8007	12.7628	0.5131	5.4982	2.0305	2.9849	3.8391	5.0784	4.8669	1.6816	2.0086	8.0965	4.5631	5.9559	5.6130	2.2026	3.0548	1.6726	3.5514	7.7492	2.6831	5.3385	1.7223	11.4809	0.9280	1.7494	3.5565	3.1445	0.8306	5.9822	8.4877	0.9422	2.2422	2.3647	2.0624	4.1342	2.6971	6.4840	7.6570	6.6301	0.7742	3.7920	5.6902
TLE2	54.4908	30.4296	45.7596	25.5016	27.3139	11.2159	15.0961	9.5571	47.7140	15.3605	27.3655	6.0325	30.0296	10.6318	22.5229	17.5243	24.0393	46.6533	12.7365	12.2658	28.3589	19.2924	27.1983	17.2639	40.2950	39.5395	13.5787	24.3827	43.8780	14.9914	15.1655	14.1060	29.6806	10.8629	20.1718	23.3166	43.2114	47.0357	22.2793	29.7557	15.6716	25.7212	15.6636	40.3491	35.7188	28.6501	13.4159	36.2124	42.7910
ASB1	13.1582	22.4978	15.4282	12.6863	9.9620	12.2208	16.5775	15.2347	28.4540	14.2065	10.9386	6.2213	15.4335	7.7151	13.9924	34.8791	16.8924	26.5081	10.3796	11.2461	17.0792	9.1966	7.8981	8.3158	20.9967	11.7075	9.9865	12.0250	14.8736	11.7093	14.6374	10.7568	20.9542	11.3117	8.8459	13.4142	17.0531	12.6103	16.9661	9.6341	9.8041	7.3635	8.5632	9.4117	14.0261	10.6318	13.0271	10.5966	9.8759
FAM107B	51.2022	73.5428	61.5765	40.7808	115.7116	42.4227	66.1662	45.0821	34.2052	52.6342	29.6618	24.1834	37.8797	52.1891	33.3048	33.7329	33.4191	52.0825	41.1746	119.7406	32.4717	34.6922	43.6346	37.1250	47.5952	61.6088	12.9851	34.9177	12.5496	82.7311	61.2599	52.6328	27.4824	43.1848	55.1950	40.5306	28.9641	62.5183	57.2031	37.4134	41.6323	23.0079	39.4033	47.9304	38.1368	35.1918	118.5553	35.2583	37.4660
ME1	23.2387	8.6361	23.2272	12.8770	10.6057	2.9622	8.0888	33.0152	17.7670	32.6654	5.3845	3.3997	4.9475	10.9008	7.4946	2.0111	28.5304	18.5426	5.4330	29.4238	17.1762	6.3345	2.2681	4.5452	4.3727	20.0326	4.2491	8.2306	6.0059	4.5806	16.1066	3.4538	13.6135	11.4759	14.4926	11.2178	3.1994	4.8484	3.3966	10.9918	6.9321	4.2056	12.2168	12.8632	5.7081	3.0890	14.7115	11.9740	4.8893
TBC1D1	41.6842	44.0720	37.2860	34.3002	38.2894	36.4091	39.5583	24.9427	10.4219	41.7144	26.9278	33.2964	33.5370	38.5347	33.4803	34.5266	33.3568	35.2785	35.6843	57.6709	40.7973	25.4206	24.8143	22.5261	33.8139	37.4214	17.3596	34.4713	31.2623	45.5172	34.8294	19.3527	38.9800	42.2986	31.5202	47.3124	16.0043	41.7544	37.7600	17.7776	31.8704	12.3668	21.7189	34.6330	17.1933	29.3009	33.7546	31.3182	35.3854
CDK13	6.5116	15.3135	7.9956	5.9348	8.0681	7.1449	10.2464	7.8546	7.3672	7.0530	7.4552	3.3162	7.4126	8.0796	6.4174	8.0617	6.5739	10.1045	7.1590	8.9734	8.7499	4.6729	6.9474	6.4474	8.6686	8.6889	6.3298	7.4703	6.4546	8.3231	7.0874	5.5052	8.6415	7.3168	7.1998	8.2528	10.6363	5.7449	7.7433	5.9336	6.4518	4.2219	5.6537	5.6241	6.7716	7.6333	7.0179	7.4758	9.9877
MTHFD2	8.2627	9.8656	8.5679	11.0201	11.8900	7.5803	11.6016	17.4348	5.1316	12.0663	5.9805	6.5213	8.1476	8.6842	9.1773	7.7197	18.2036	13.3396	10.9653	29.7212	11.9496	5.3487	6.9920	4.9465	15.1635	11.6957	7.0645	7.0126	4.1400	16.9327	14.1453	19.3885	12.2345	9.0023	10.5233	17.9167	11.1459	4.5431	12.9509	7.6841	9.7033	5.8659	15.6391	6.1710	8.4425	3.8521	11.0909	8.1561	7.8868
SLC9A7	15.1950	23.0429	18.0442	8.4509	8.9061	11.2933	16.8942	21.8579	18.3749	11.2818	7.5901	5.5408	12.9567	3.4562	5.6194	26.3405	18.1846	15.8488	9.7615	16.7728	8.8892	9.6944	9.2497	4.4957	13.7174	10.7166	10.9807	7.0797	16.3174	11.9131	7.5765	7.3546	13.4243	13.3168	17.3246	12.8101	20.0781	5.6459	11.6758	7.0267	8.9478	4.1366	8.7899	8.6394	8.7051	29.8261	5.3231	6.0178	11.8366
FOXJ2	19.2975	22.1662	23.6159	16.8498	17.3601	23.0306	20.6319	18.9416	16.1617	21.2951	21.3125	12.8883	19.2514	17.9620	17.3320	57.9155	18.2990	29.5323	26.6340	28.2485	23.9961	12.4876	17.2281	11.4703	19.1228	21.8351	11.4539	18.9001	15.3796	23.2871	32.8369	17.0063	21.7077	24.4201	20.3502	16.5933	44.5719	17.0361	20.2124	16.7126	16.4110	10.9321	16.8446	14.4636	14.2222	21.6960	14.0069	15.8738	19.5618
YBX1	388.5471	357.3951	315.7900	386.3753	273.6195	269.8691	332.4702	288.1406	221.6345	371.5646	257.7395	289.2101	257.6446	178.8774	333.7264	226.9257	336.9661	424.8107	201.7789	458.8266	388.1666	247.9804	305.4048	311.9438	322.1841	304.3561	367.7703	281.3118	109.5246	337.2319	190.8784	311.7324	231.5264	347.1523	335.3446	393.0938	304.3654	272.0104	338.5272	212.0929	314.4149	136.4240	456.9946	413.7221	200.3071	256.5398	223.6173	321.2660	328.6934
PDE4A	18.9675	10.2591	17.6687	26.2387	11.4594	13.8620	17.2020	11.9687	3.5294	11.4928	21.7838	10.5780	14.7751	18.8629	21.4254	16.4990	17.9370	13.9983	24.1606	11.9673	18.1795	14.8066	17.0739	16.6168	18.6824	22.3142	18.8399	15.0165	18.1442	28.8006	26.3019	20.7621	14.1684	20.6266	31.3783	12.2722	25.3041	20.0261	32.1388	10.6843	19.8507	10.8339	10.9380	16.5772	11.4174	15.2293	26.9267	16.5994	27.0233
PPP2R5A	51.7497	71.6900	52.2338	44.0632	82.1804	51.5745	47.6278	81.4432	26.9881	67.1537	88.5282	35.5752	51.5216	82.3341	42.0526	39.1415	60.0174	72.3769	37.6303	81.6877	44.0244	37.8372	50.3923	42.1556	52.7950	53.2361	37.3515	49.7567	31.0302	52.7140	80.1355	93.9438	77.0684	56.5486	74.2857	63.4208	36.3113	65.7385	54.2393	66.2294	55.5221	35.4011	50.1067	47.2116	45.2602	66.6177	93.6729	55.9152	47.5625
CTNNA2	0.3093	0.0494	0.3757	0.4139	0.1953	0.0107	0.1577	0.8426	11.5041	0.7527	0.6697	0.1095	0.4819	0.0524	0.0851	0.0071	0.4623	3.3554	0.9360	0.9527	0.8918	0.2124	0.0571	0.1635	0.1670	0.4987	0.0591	0.4841	1.9402	0.5248	0.0761	0.0680	4.4707	0.0793	0.2564	0.3526	0.4487	0.1666	0.0680	0.9752	0.1714	0.3657	0.0761	0.3774	0.6264	0.4704	0.1270	0.7421	0.2965
ELAVL1	39.5111	33.6998	31.4345	34.5317	28.6016	30.7150	34.9896	30.3679	25.5744	35.9077	32.8528	28.8565	34.5728	38.2747	35.3544	35.1111	31.8514	41.5021	36.5802	48.3219	37.9976	23.4433	30.7078	26.5514	39.1832	32.7727	35.8392	32.4658	29.5665	36.5119	42.2082	34.0020	35.8861	31.5608	48.7445	33.2384	44.8723	33.0284	34.5672	33.9584	32.5750	15.7355	37.8318	33.1584	22.7899	29.3152	38.8771	33.2466	34.6750
TIE1	23.9698	22.6620	19.6973	36.1586	16.3602	16.8573	21.0404	15.9689	12.2202	25.4663	7.6782	5.1904	12.1407	7.2161	35.7255	4.9902	18.8480	32.3467	14.2983	24.3188	30.6456	15.3842	12.0996	19.9878	19.5356	25.2343	8.0250	17.0657	26.8175	20.8183	6.1374	9.0556	23.7563	30.0588	10.6844	37.4522	8.7776	10.9356	10.3094	9.2379	7.6476	9.2123	7.5464	23.6185	11.0365	11.2163	8.7697	32.5750	16.2996
DIP2B	16.3389	29.7006	24.7036	13.5123	20.7726	15.6881	24.7583	18.6408	23.5087	23.6442	20.3382	8.9834	23.0497	27.2454	10.6855	11.5864	16.9675	31.6506	13.6420	46.5514	15.4675	12.5160	18.7921	11.1497	11.2565	18.7847	15.9144	19.6651	14.1474	33.8789	24.0933	14.3677	22.3977	15.3757	27.6916	23.4304	34.9907	13.3122	23.8079	17.9853	18.1496	8.2579	19.8924	11.9552	15.0637	24.3243	12.7107	12.4978	21.7079
SMARCD1	48.9231	60.4456	41.7130	28.6926	31.4457	33.1693	42.8840	37.1085	43.3305	32.8921	36.5538	26.6806	40.9932	39.6341	30.5769	34.3493	38.9754	46.0905	30.3969	46.8046	31.1455	28.6144	32.2508	24.6891	25.7659	39.4019	39.0721	41.1201	40.9135	41.1587	42.5757	41.4883	32.6148	26.0699	34.6565	35.7914	46.7765	34.6384	39.3265	33.2726	36.6670	16.6490	45.8549	30.1203	35.0462	33.6084	21.8134	33.9455	45.0362
KDM4A	11.5116	13.0770	12.1365	7.5200	12.2631	7.2574	13.8424	11.3332	11.1016	10.5657	9.8872	10.6006	11.2970	6.4100	10.0405	6.9579	7.9155	13.6838	6.9668	14.2793	10.5128	9.9434	10.0901	10.0808	7.4758	9.9624	13.8517	14.0494	8.7339	8.5560	5.8491	6.2516	9.9705	9.0998	7.8878	12.3963	9.1743	11.2898	17.6661	7.5819	10.8123	5.4260	10.3135	11.2131	6.9013	9.2985	11.3673	9.9073	12.8928
NFYC	29.9713	37.7866	27.9899	18.9923	23.4581	19.2453	29.0734	23.4984	14.6668	19.1501	21.9789	17.3724	23.6405	10.7788	20.3621	17.4602	25.6221	22.4086	17.2859	20.8715	20.6666	18.3844	19.9351	20.4578	25.8796	22.8094	23.9651	19.3286	15.5293	19.2434	16.3454	20.0164	22.3112	22.6447	10.9250	25.8922	29.1553	26.8639	27.1343	23.3899	19.8118	14.3395	21.3094	24.1680	15.1749	22.7973	29.6305	25.9761	20.3536
ZMYND12	2.2897	1.2365	3.4436	1.9895	4.5881	1.2901	2.0280	6.3138	4.1444	2.4454	2.0017	2.1759	2.0407	1.1219	0.9664	0.4153	1.8527	3.3523	1.5280	1.0473	3.2224	1.6245	1.1045	2.4674	1.6154	1.3695	0.8457	1.1059	2.1212	3.3542	0.5257	2.0556	3.4866	2.6037	1.9191	2.2382	0.8455	3.2105	1.6099	2.3516	1.7253	2.5031	1.6102	3.5939	2.1373	1.5069	3.0411	2.8170	2.8507
SLC9A3	0.4195	1.5030	0.3514	2.0737	4.7131	5.9517	5.3005	8.2257	0.5651	3.7811	28.9305	2.6655	4.3561	17.0508	1.2263	1.5371	7.5067	0.3783	1.8857	30.9467	0.7179	2.1055	7.1169	6.1412	0.5248	0.9210	8.4892	10.7355	0.6218	0.2520	29.7139	9.5059	1.0023	1.2726	2.6719	3.3612	2.4569	3.0422	0.3814	4.4739	4.4704	2.4397	4.7829	0.8439	1.4076	0.7952	13.6550	5.0628	1.0130
NGEF	7.3612	0.4803	4.3762	7.2802	11.4635	11.5906	6.9326	11.4983	0.4898	3.9532	30.9175	17.8641	13.1821	16.1869	2.4650	12.3824	20.2839	6.2213	33.5225	11.9972	2.3084	9.5922	17.6432	10.1434	26.2918	6.9046	25.4027	24.2310	1.9646	13.0902	21.2200	18.2758	4.6088	16.4972	18.2396	8.0978	90.4398	30.4200	13.8835	14.1038	21.4283	6.0419	12.1222	9.9563	6.5829	11.0110	27.5714	14.8551	12.5639
ASPM	1.2307	4.5437	1.1355	0.8967	7.8506	3.5440	4.5716	10.1292	0.0956	3.1256	4.0149	2.0719	2.6141	5.1615	1.3803	6.8018	3.1865	1.8043	8.3139	7.9846	0.8890	1.1704	2.3151	1.6495	7.9740	2.5752	4.0306	3.2473	0.1190	6.9488	9.6944	4.7530	4.9800	4.7718	7.1267	4.1939	8.0728	1.5471	4.0175	2.3870	2.6720	0.8166	3.9824	1.3379	3.0450	4.8415	5.6817	2.3712	3.0871
CD84	9.7394	44.6421	21.8485	13.5522	4.1159	5.6894	18.5243	38.3823	0.6535	12.7968	5.2441	3.8346	2.5944	3.7525	9.0399	3.4886	5.3069	8.7562	3.5339	17.3715	17.3126	5.4770	2.8631	6.3261	0.4351	10.1506	2.3297	4.5005	1.1930	6.9288	3.2143	1.1626	12.2293	8.0304	4.9400	11.7639	2.0920	1.3276	2.7188	2.2646	6.2080	4.8426	2.7723	5.4938	3.1857	2.3257	1.4678	8.0033	3.1910
ELOVL1	160.5820	81.6739	134.7977	144.4956	145.0093	217.7846	116.8315	118.2903	59.2162	151.2055	153.6240	272.0089	147.9276	117.1984	102.3147	62.3359	159.5722	129.7078	93.2744	240.3455	98.9447	126.5632	143.7746	124.3962	206.1637	127.9579	146.1385	135.1739	44.5529	175.7818	164.0827	117.9754	79.9652	246.6215	158.7700	141.6302	130.3639	199.2778	209.2275	109.0215	223.3979	50.3753	135.6740	103.6611	76.2875	197.7276	180.9171	124.7856	160.6046
SPI1	109.0154	165.5618	100.4526	216.4199	18.3019	52.0171	98.2793	125.6470	6.0566	63.2432	76.8207	84.1851	22.6790	17.9141	90.8735	35.6498	33.1601	45.4428	27.6575	40.9476	94.6808	65.7193	49.7632	62.4534	8.2651	62.6294	64.8184	51.9669	22.1340	103.1543	26.6983	14.0027	47.8283	69.3235	50.8606	86.8400	19.6978	21.3713	22.3029	16.9220	88.2093	18.7840	34.4294	83.2729	19.3654	30.2947	15.7562	80.2322	22.4293
POLR1H	10.7438	12.2824	7.3004	8.2162	7.3968	8.8009	9.8161	8.8588	7.9338	9.3371	13.1555	23.7500	9.1545	14.7672	8.8343	8.5751	12.7116	10.6091	12.8959	8.1753	8.4785	9.5868	14.6900	8.6520	10.7597	9.9187	8.4526	7.8825	4.7036	7.0895	6.6963	17.2330	8.7837	11.1103	21.4605	9.4907	10.7967	7.8793	10.0001	11.4962	10.2171	4.5169	15.8680	8.5574	5.9505	10.0737	8.1977	10.5277	8.3865
MPPED2	2.1424	0.6466	2.3893	0.6121	0.6565	0.1863	1.0067	0.3169	4.7758	0.5164	0.4427	0.1510	0.7573	0.4333	2.0458	0.4615	0.4759	1.3005	0.7375	0.7108	1.1658	0.5229	0.4723	0.7514	0.6601	1.3165	0.4423	1.1842	1.7609	0.4583	0.1787	0.3751	4.9522	1.0209	0.5205	0.8970	0.5624	0.5560	0.1874	1.4018	0.8770	0.8182	1.2940	0.9816	0.8743	0.5032	0.5835	1.2464	0.6163
CLDN18	1.6803	0.1252	2.9859	158.3156	150.2296	533.3010	18.8362	233.9669	0.3501	1573.1695	1032.8105	490.2924	389.6241	721.6535	99.9251	0.1864	402.9990	0.7512	106.1244	1352.1086	0.8463	439.7031	707.2862	517.1436	163.1857	3.0086	99.1616	15.7884	0.1328	27.5506	3474.3810	724.5457	0.9790	566.8255	2228.0674	10.6117	0.3723	920.6002	181.2847	225.6034	245.1831	112.2867	317.2548	1.2323	3.6388	57.6261	1911.5580	330.1434	2.5365
ZBTB11	8.7797	24.5763	11.9021	8.3725	14.2176	10.0986	15.9025	13.9417	4.7299	15.1956	9.7673	4.3687	10.6947	8.0240	8.5492	9.5257	11.0827	17.5515	12.2192	20.3298	12.4646	5.0317	9.2460	7.6668	13.4694	11.8990	7.0790	10.6017	6.0871	8.8770	14.0535	9.5532	16.3183	10.3045	12.3142	10.4780	14.7717	6.0971	10.2675	8.5863	6.4819	6.4135	12.3158	6.9631	9.0958	11.4944	8.2285	10.2671	16.2943
ATXN3	7.6674	10.2030	8.3183	7.9931	7.7683	7.0896	8.2955	7.9121	7.1753	5.8885	7.1364	3.9084	7.7713	6.1357	6.8484	4.0369	9.0356	8.1167	5.1181	6.6682	8.3978	5.1463	5.6814	4.9730	11.8781	7.4003	6.5768	6.2113	6.2700	8.2270	7.1937	6.4572	6.9813	6.3678	7.8902	5.3342	11.2931	5.9828	9.5855	6.3807	5.8076	4.4561	9.7107	5.8086	5.7538	8.6583	8.2318	8.1029	4.8568
GOLGA5	55.8851	35.4848	63.2537	50.1130	93.9154	55.5833	56.7261	72.5268	61.5999	65.9816	51.3735	29.5497	85.4788	77.4526	55.4111	37.8355	65.7325	85.5026	46.4286	79.1210	68.4976	40.4578	39.5932	43.0494	79.5007	58.2327	58.1253	65.4386	66.8814	82.8491	84.8687	84.5715	59.4074	62.8844	99.9069	55.8140	93.1340	51.3822	71.7101	55.9165	54.9366	28.9412	73.3241	51.6834	43.6508	66.6753	82.9576	60.9760	49.4368
FGFR2	22.6083	1.2881	28.4677	7.0302	50.7089	2.2696	8.9879	7.0437	1.6043	7.7732	13.5388	8.6017	7.2779	16.4004	8.3175	62.5500	5.5053	5.1688	18.3224	19.5805	23.6270	11.3013	8.8528	7.9549	11.7693	23.6306	9.5236	11.2849	0.5371	7.4600	9.2022	7.8244	4.0855	7.0711	2.7185	2.6982	13.3190	20.2528	20.8829	21.5804	17.0342	17.1140	11.4690	23.7015	14.6207	11.4774	27.1592	20.0173	9.6505
LRRC40	19.6146	18.1535	20.2401	12.1382	17.3769	17.4183	15.8131	22.3329	11.1393	16.9134	7.6781	4.3545	11.4531	9.6060	14.7947	5.4160	11.3702	21.6730	10.4136	16.9701	18.9091	5.9097	10.3189	9.4416	26.4666	15.5900	9.9554	17.3615	7.0299	10.4549	10.4638	7.9300	17.4181	16.9432	10.3058	12.5624	12.2154	5.2046	11.1407	9.7833	7.5464	5.0841	10.8147	9.6863	8.1161	12.1044	12.2032	14.3016	12.9505
ISOC1	40.6294	33.5670	40.7272	23.8443	51.6142	28.2317	33.2118	37.6410	53.6103	41.7614	29.6922	20.9662	25.8741	41.9444	22.3666	24.2800	25.0758	47.5636	29.0532	40.0376	28.9202	19.3630	23.0805	21.9017	26.6297	40.5357	20.7969	33.4746	21.4086	26.7421	37.8533	37.8616	38.9110	44.6575	58.4010	23.0363	19.3466	15.0686	32.1670	29.5334	22.9338	17.1081	31.0001	30.7538	17.1923	29.3347	48.3405	28.7928	43.7707
EML1	7.9316	3.2386	11.7812	7.3416	11.0644	4.9242	7.1264	4.7739	15.7875	9.9729	1.8413	1.2939	5.1677	1.3700	12.7348	2.4462	3.9085	12.0811	4.6692	9.3647	15.9130	2.5598	1.8883	4.9372	4.4948	7.3263	3.1623	8.0241	17.5384	8.6865	3.9020	2.8546	14.0484	8.0214	2.7041	6.6081	3.2264	1.1614	3.2192	2.0820	5.4780	3.3071	2.1429	5.0879	2.8579	4.0412	5.6134	5.8750	5.6242
TRMT11	9.9347	12.0749	8.5823	5.2134	10.0520	6.8139	8.4914	12.7534	6.2279	9.1580	12.1482	3.2574	4.4419	11.6423	8.5359	7.7004	8.2670	10.7585	7.1786	6.0284	8.7055	7.8500	11.0208	7.0253	9.5437	8.3016	7.1250	6.9811	3.1263	5.7244	9.3292	7.8801	9.3155	5.5280	15.7273	5.9069	6.2975	4.4792	5.1646	9.0236	5.6733	4.0617	12.4125	7.3463	4.5417	6.7912	6.4868	9.4463	7.0287
THUMPD1	22.2895	39.7228	27.7716	17.9062	32.7123	21.9740	26.5952	27.9552	19.9158	33.2843	23.6614	10.8652	19.7644	28.0220	20.8478	18.7677	17.8641	36.5640	25.0948	44.3487	28.2218	14.0912	20.5120	17.7128	19.0841	25.9965	18.8626	23.1485	18.8442	26.8547	25.8489	25.0439	36.7526	23.0715	25.6796	24.1707	18.5906	17.9952	23.2125	24.7526	17.5634	14.9079	28.9720	20.6571	17.8810	24.4153	26.3400	21.7681	25.2540
MSANTD3	28.5954	7.4077	25.0487	25.2926	14.5092	17.0117	17.9039	15.1427	10.8942	19.3559	11.9465	16.7500	23.3257	13.0070	25.1034	23.8613	25.7147	23.6212	22.0794	40.4210	33.0273	11.2592	8.7104	11.7097	37.3005	19.3057	21.8712	12.6640	17.9672	29.1353	22.6605	10.0093	15.0338	25.5503	29.9065	11.7607	20.7674	10.3434	15.0121	12.6250	16.0344	5.9439	9.5879	16.5558	11.6571	16.6350	25.1494	14.3352	16.3337
KIF26A	5.2974	4.3082	3.6515	4.6061	3.3793	1.2256	2.8142	1.8125	2.7047	1.6039	2.1652	0.5090	1.1616	0.7477	7.0939	0.5993	2.3924	2.5031	2.7302	0.7038	4.9915	2.1147	2.0757	3.0134	2.3653	4.5780	1.4215	2.8997	5.4965	1.3169	0.8015	1.4599	3.8715	2.3004	1.8229	6.6583	1.2965	2.7084	1.6349	2.1388	0.7149	4.9408	1.2412	4.4149	2.7944	1.7647	0.9817	5.8242	2.6889
ATG2B	10.0418	17.7556	13.0818	7.3618	14.3924	8.0074	10.7850	11.2385	10.2178	9.8813	10.2690	2.6149	8.2324	9.3015	9.8219	4.9444	8.4396	16.0514	6.8499	10.9310	11.5939	6.0290	6.8434	5.5941	7.1934	11.4426	6.5003	8.5217	10.5664	8.8068	7.3147	7.5567	11.7840	7.7152	8.4412	8.6124	10.5472	5.2870	9.7900	7.1400	5.8149	8.7860	7.2443	5.9848	9.4947	8.1052	6.1109	8.9921	7.6866
ARFGEF1	17.4980	25.3354	22.9914	15.7370	32.8481	20.7826	21.4899	27.2970	30.7122	24.7714	20.9024	9.5153	19.4770	28.4417	13.4651	18.9432	17.0340	32.8946	29.1254	28.7552	18.1343	12.5518	16.0954	12.1712	29.0703	22.5221	17.9667	21.5235	8.8966	33.9030	25.6613	18.0695	32.9255	23.3189	33.4157	21.2543	32.7436	18.3793	47.8084	17.3913	22.7923	10.8604	25.2809	12.6450	25.3324	27.6269	21.2738	19.0884	25.6151
ACSM2B	0.0816	0.0570	0.1204	0.0083	0.0258	0.0000	0.0405	0.0101	0.0159	0.0415	0.0695	0.0000	0.0144	0.0000	0.0786	0.0000	0.0171	0.0137	0.0855	0.0114	0.0151	0.0210	0.0000	0.0477	0.0154	0.0827	0.0468	0.0072	0.1437	0.0000	0.0000	0.0000	0.1036	0.0061	0.0197	0.0227	0.0188	0.2996	0.1524	0.0363	0.0138	0.0446	0.0176	0.0680	0.0429	0.0237	0.0000	0.0508	0.1191
ZFAT	3.1796	6.8438	4.0247	2.2015	3.0896	2.6556	4.5469	3.3493	2.1774	3.3102	2.4081	1.9629	3.1980	2.6517	2.3476	4.1486	2.2074	3.4553	4.0144	5.4209	2.7846	1.6502	2.1556	2.3094	5.6552	3.0422	2.0296	2.8027	2.0238	5.4649	2.9918	3.8285	3.4300	2.8769	3.4820	4.0893	6.5005	3.5849	4.9231	2.1721	1.9436	1.6825	3.8573	3.0708	3.9216	4.3590	4.1203	2.9862	2.8052
MTFR1	13.7548	13.5600	15.2640	11.9220	19.2194	13.4765	15.5449	15.2126	17.8131	14.9781	12.4322	8.4542	14.9793	28.3562	10.7890	7.2512	15.4715	19.0862	17.1947	19.9791	13.2116	7.0740	10.6680	8.8522	15.7114	13.4257	12.3797	13.3700	5.8500	21.0572	22.3484	15.9117	13.5785	16.2170	24.7792	15.4176	16.7475	8.1198	18.1882	13.8497	11.1865	7.5592	19.1056	10.3547	12.1092	11.8195	17.7728	13.8838	17.0619
STAG3	2.2885	8.5158	3.0223	0.9400	2.4542	0.9085	5.8993	1.9839	2.7124	1.4104	2.6688	1.5626	0.6004	0.9012	1.8150	1.2974	6.6964	2.5035	1.6073	1.2328	2.0327	1.8843	0.6515	0.9292	0.7623	2.7391	1.6377	1.1789	2.2854	0.5836	0.4602	0.4477	1.4210	1.1085	0.5814	3.5132	2.5333	1.2237	7.7980	2.7005	0.4319	3.5074	1.7702	1.3820	3.3129	1.9371	0.3790	3.2734	1.1205
FECH	11.1523	8.9773	13.0491	6.3830	9.3098	5.2074	7.4628	9.7017	6.7368	9.5412	2.7691	2.8736	4.5736	2.7945	8.9196	3.8637	5.9007	12.7267	5.8497	9.8069	12.1419	4.0011	3.2418	5.8460	6.3458	7.9088	5.1337	5.5857	7.5421	7.7955	4.0901	3.0187	8.4269	7.9676	6.7811	4.7131	5.2744	5.3619	4.3969	3.9412	5.2685	3.6817	4.9526	8.3706	5.7180	6.5294	2.5920	7.4108	5.6624
MYO9A	2.5354	7.8347	5.0836	2.9695	4.5645	2.2432	5.8576	3.7252	2.5346	5.5576	2.6619	0.8597	3.3662	2.6763	3.5627	4.7248	2.7256	7.3720	3.4022	6.3476	5.1638	1.9377	2.8705	2.8749	4.0064	3.8456	1.8780	3.3121	3.4212	6.7721	3.6114	2.2442	7.8136	4.2189	3.9534	4.0565	4.5903	1.7782	5.0001	2.2182	2.1061	1.7527	1.8799	1.4576	2.7843	4.4146	2.4543	2.3679	5.6031
DDX3Y	31.6624	0.0650	0.0202	42.4089	0.0074	0.0141	41.2252	0.0000	4.7748	0.1036	0.0000	13.1663	19.0434	29.5022	0.0320	0.0000	7.4052	67.8425	0.0271	33.8362	49.6432	12.8881	0.0902	0.0113	0.0000	0.0000	0.0222	23.6967	0.0000	0.1152	42.6308	12.1378	51.5969	0.0087	0.0000	0.0108	9.8996	0.0000	9.3481	24.3646	0.0491	17.2979	6.6156	0.0000	12.9473	13.6323	0.0111	33.5141	31.8102
PFKP	37.0918	25.1131	41.2894	58.3577	47.3711	135.9911	40.9096	32.3728	34.7107	28.8979	69.7431	54.9028	79.2516	58.5950	30.5694	75.3957	69.1170	45.8021	52.9316	131.2963	33.9042	36.0498	52.3224	37.3434	84.3406	48.1266	81.1738	54.7653	17.0495	226.5315	98.3873	50.3567	38.2282	97.6735	68.8795	30.7834	144.6078	57.2185	97.0573	46.4821	71.3741	11.5923	80.8691	29.6115	47.1013	98.9750	49.3747	44.6990	35.3989
IDI1	53.4245	65.1477	44.0383	27.3998	51.9924	41.7954	37.0265	41.6274	65.7922	36.7071	26.6724	36.6444	38.1168	66.1415	29.1889	11.4773	45.0710	53.5511	21.5828	72.2873	29.9381	27.2913	13.4046	25.8155	25.1075	45.4600	21.5180	22.5573	21.1815	23.1767	140.7290	35.5839	39.7455	50.4094	29.2888	37.7996	15.2074	50.9756	22.6094	28.4543	29.4453	17.0520	29.4595	44.5569	23.4144	27.1567	42.1254	37.7171	21.4861
SP100	26.4165	57.1872	27.2600	21.7149	22.0308	23.0409	37.1975	38.7086	1.9140	24.0839	21.3170	25.6687	29.0290	19.1434	27.4250	26.9900	23.9649	24.3875	27.7129	27.7530	27.0825	23.5357	17.8101	15.5785	29.1377	26.5799	40.7562	21.9313	7.5546	25.2961	21.0880	18.7423	19.1969	22.2070	28.2472	29.6056	35.5243	20.7041	44.1972	22.5992	31.9559	9.4026	27.9345	24.9361	15.0843	31.1457	47.5675	30.2568	19.6711
KLF6	116.4465	86.4328	133.0988	228.4173	112.5944	208.4328	110.2663	87.8976	16.5353	104.1965	110.7922	63.1871	113.1393	111.3688	196.6787	65.2382	137.8812	173.8084	89.9623	179.0622	255.6271	79.3303	178.4529	159.3626	253.8268	275.7022	90.1458	87.0909	72.0041	200.5815	337.5986	67.8353	120.0385	163.1610	104.5008	120.4509	175.2042	140.9264	220.6472	130.2896	116.4067	43.1601	118.9624	53.4452	79.7658	120.5939	84.3446	126.3010	117.0846
PLPP1	43.1421	34.4574	72.1350	86.8928	70.4441	31.7406	75.3295	43.5300	33.7411	90.1249	25.6681	19.4781	45.0348	29.5325	60.0022	30.9761	53.8253	103.9224	38.8911	67.9102	116.3858	40.8448	29.3885	36.2217	28.0266	72.5012	27.7419	48.4325	79.4411	48.2282	28.5092	21.2501	66.9405	53.5718	30.9493	91.3287	15.1283	30.8948	51.5249	40.0895	34.5397	31.0887	24.0750	81.1955	22.4338	22.5136	48.6142	68.3537	64.6133
NEO1	41.0679	15.0282	52.1078	26.6957	35.6893	14.4736	39.8755	29.3218	48.9734	38.6399	24.6248	14.4959	49.0703	22.4947	25.5868	49.0621	19.0156	51.1614	34.5649	48.5508	31.8591	18.7588	15.7641	22.3109	18.7109	42.3328	16.3911	27.4161	14.4338	31.5878	29.8426	25.2981	44.7446	36.3881	11.7817	24.0951	27.0241	21.8377	33.2793	25.9214	21.0724	19.0991	14.5241	33.8773	27.5334	31.7109	40.0427	27.5125	37.2370
TRAM1	285.3726	125.7448	277.9180	255.2209	210.3869	314.0681	211.4388	226.4644	174.2289	292.9871	133.8608	118.0423	242.8731	215.5438	131.5218	82.3366	207.8370	281.9096	274.9245	304.3539	236.0331	123.6185	238.8092	136.3133	226.3426	285.4202	197.4740	177.3601	75.9301	247.5547	221.7899	195.6639	222.6102	258.7734	207.5753	184.2649	179.5921	144.0747	248.4479	145.2724	129.2937	117.9958	260.1156	188.3168	219.1352	222.4397	185.4129	192.4895	330.7568
PHKA1	4.0763	3.7929	3.8122	4.1853	10.8588	6.0514	2.7654	3.9800	16.2009	5.3993	6.1699	2.9786	6.8616	9.1733	2.4966	10.9410	6.4072	11.5579	9.7274	9.8001	3.9902	3.8338	5.0128	2.4914	7.1731	6.8585	5.6191	5.5866	10.5301	13.2640	6.9720	4.8616	8.5157	5.7344	12.3845	4.7973	19.0085	4.8684	8.1211	6.1974	4.6523	4.1759	3.4198	3.0040	8.9374	9.7731	4.3387	5.3051	9.5616
TNFRSF1A	151.1654	63.6198	129.0640	194.9112	124.9797	184.7868	118.1524	94.3580	55.5790	133.0191	162.5636	179.1136	140.1135	124.6723	171.3991	432.2707	141.2298	174.9327	128.3377	168.5803	175.2978	109.8569	182.7601	97.0209	221.5248	165.3036	180.1355	197.9524	105.0875	202.7341	133.5100	141.4337	123.0850	181.8029	191.2541	118.5053	453.5325	149.1022	167.8110	112.5822	182.2886	49.3583	135.9122	163.2736	116.2590	181.5035	89.5242	129.0140	139.7154
CACNB1	5.9459	5.3067	2.6213	5.1395	4.0582	7.7932	3.0231	4.3047	4.8563	4.3181	5.7282	10.9509	4.9346	4.2262	9.1934	11.5912	6.6162	3.1221	5.1107	4.9524	3.9785	6.1117	12.6435	3.0514	29.6262	2.3895	18.7841	5.1146	8.2136	5.8968	27.5916	6.7866	4.1047	2.5058	8.7673	3.3956	33.2252	14.9761	6.8335	3.7454	13.9201	2.2565	8.7857	3.2938	3.0460	13.8385	7.8360	7.9177	10.0883
EVI5	13.2951	7.5957	14.3108	9.4782	13.1631	11.1804	11.3430	9.2810	10.2855	17.8703	7.7827	3.3657	14.3507	9.3274	9.3896	3.9335	8.5442	16.0233	11.3406	15.1965	15.3752	5.5794	8.1707	9.0957	14.2308	10.6063	5.2105	11.0467	8.7802	9.2774	9.1980	4.9065	11.4743	11.8454	16.2231	10.7215	8.5596	11.6853	10.2262	5.9231	7.1460	5.5223	6.6941	7.2919	5.4916	8.5655	10.1951	10.7101	13.4168
STOML1	11.5399	4.4815	9.7560	6.0550	5.6406	6.1265	8.1809	4.6677	6.1621	5.4559	8.3220	12.8966	11.5469	6.2643	7.1501	6.2816	5.2427	4.7871	7.5516	6.7127	7.0150	6.0546	6.8855	8.9091	6.9784	7.2970	8.7272	7.4143	7.0190	13.5427	9.8007	8.3046	6.3299	12.4986	8.4511	5.2585	7.3321	11.5906	8.2325	5.5219	7.4111	3.2366	3.3374	10.2211	5.8390	8.2757	8.8912	9.2808	6.4652
PKM	353.4594	209.9827	340.0770	603.0734	389.5682	464.3790	618.0336	295.2787	443.6849	443.6573	679.0638	784.0690	1195.6067	410.7943	414.9062	822.8544	570.3240	419.3665	814.1001	672.4266	280.1033	537.1882	607.0170	571.8616	878.1473	466.0376	719.8262	494.0770	233.7920	1269.9735	751.3633	800.4710	318.0282	705.7027	742.8171	340.8829	1162.3934	437.7127	968.7767	470.8418	711.6631	137.1696	436.0112	404.9530	452.7153	877.7942	688.7593	498.1206	731.1157
DHX29	23.5785	22.5072	30.8103	17.8079	35.8188	24.8920	23.4210	24.4544	33.3911	33.7345	19.4090	13.1767	17.7748	31.4689	22.4226	22.0907	18.7827	43.0216	28.7625	31.6761	29.1250	14.1584	14.0223	18.0236	17.1419	27.7684	22.5908	21.5207	18.4954	33.1948	24.5385	22.4221	36.9307	28.3049	29.4451	19.8649	22.2055	14.7333	31.1207	18.2213	21.4283	12.0426	15.0482	19.6366	15.6380	26.4697	29.5951	23.1938	32.8383
DNTTIP2	23.0494	22.8954	22.5085	22.9869	21.2741	21.2577	21.8208	22.4461	17.9655	30.2456	21.5013	25.0574	24.9272	17.3231	19.2587	21.8275	25.2980	40.6079	20.0404	36.6691	23.4692	18.5170	22.4977	21.3019	28.7873	27.8114	26.9621	18.1155	13.5464	23.5112	20.8101	20.7701	22.1303	34.0702	29.8075	26.7365	21.5434	30.1289	26.6205	19.5609	26.1916	11.0793	25.0051	26.6003	17.4772	29.0672	28.7235	29.8420	32.9505
METTL22	5.1527	6.5344	3.8217	5.0105	3.8306	6.7982	5.1187	3.7313	3.0332	3.3641	6.1342	4.1580	4.2287	4.2745	7.2941	5.8869	3.5618	4.2532	4.4695	2.9932	5.8856	4.5142	4.7946	4.3754	6.5703	4.7161	7.5670	4.3264	4.3046	4.1919	4.9393	3.5850	4.0679	3.4520	6.5436	4.9184	7.9122	4.3777	5.4768	3.3638	3.8309	2.6394	6.0260	3.7229	3.7203	5.2467	2.7198	4.2737	4.8961
TP53BP1	7.7740	10.7353	12.7872	8.7411	11.3277	5.7802	11.4978	11.9245	13.7615	11.7564	7.7383	2.1466	13.4133	6.6424	8.3262	13.4388	6.5876	18.4692	7.9258	18.6372	12.0724	4.8929	6.4179	7.1353	7.0981	10.2991	8.4503	8.1246	6.8834	13.3730	11.1732	8.0554	16.0379	10.2882	8.8706	8.1095	9.0771	4.5918	12.8246	6.2366	7.5398	4.6280	5.7276	5.3029	6.8928	12.2470	8.2619	7.9107	11.9561
TRO	11.0792	3.1293	13.2305	8.2879	3.0801	4.2254	8.0701	4.4261	30.0163	6.2774	6.7454	2.6217	9.6269	2.2212	22.1315	3.8634	6.0995	9.8892	5.2276	4.9141	15.3482	6.7307	4.1376	5.4642	7.5878	5.7674	4.4037	7.6385	6.2548	7.3304	3.6233	2.2888	10.6662	5.2068	4.0390	5.4283	2.8372	3.9146	3.2675	14.7227	4.6831	10.5985	2.5291	6.8064	8.0686	4.9417	4.1213	12.6942	6.2922
RRP15	6.9103	9.2555	7.4225	6.6274	7.3500	7.2562	7.2243	8.2123	6.7200	12.1766	7.2843	5.1952	6.4236	12.6156	6.8870	6.5001	7.6504	14.7377	7.9991	11.1550	9.3136	3.8887	5.8432	8.4864	11.4853	7.8041	6.6776	6.5201	4.4010	5.7480	13.6266	13.4650	11.9483	8.1641	14.3471	9.1937	10.1637	7.2539	7.4197	6.9494	5.2548	4.5215	8.8074	7.5556	8.2997	11.4373	8.1126	9.0441	7.4244
RHOA	446.3605	382.6305	442.8317	423.0812	323.0582	420.2703	407.4289	335.0650	131.4788	530.7881	296.0940	392.4973	366.8350	239.8788	389.8725	248.4093	456.3362	454.9154	420.0587	448.6244	452.1796	245.1445	270.0541	188.5741	408.6435	378.8145	201.5556	335.8784	175.6059	617.7929	594.5223	214.9245	311.0334	505.0579	634.0447	419.4945	408.8674	367.2379	543.1213	251.2781	435.6070	142.7688	431.7460	382.2405	316.2585	464.5424	242.7972	333.9085	366.1418
DHX8	18.0748	21.1300	20.6655	16.8536	19.1153	17.7892	21.4255	18.7680	14.4024	22.5528	17.5271	13.0980	19.4557	16.8915	14.8003	29.9850	21.7630	27.2563	21.1963	34.7365	15.6561	11.9616	10.8786	10.9687	27.8437	20.5277	15.4208	16.9915	14.6309	24.3695	29.1382	16.4431	21.7197	20.6382	21.1045	18.8468	25.2674	15.2439	23.5862	15.2118	18.1526	7.8994	29.0343	15.0440	15.2884	22.3783	19.3727	17.6100	22.2415
PRKCZ	4.7375	6.6103	4.4597	3.1542	6.1196	6.2055	4.7957	4.4738	5.8141	5.2587	7.3461	5.5147	7.5193	3.7952	2.9533	5.4491	5.3416	5.4688	5.2071	10.8313	2.4596	5.1912	2.6944	5.1735	10.2689	4.9710	6.9430	9.2661	3.9360	8.7873	4.1143	5.2271	5.2800	6.8489	5.4917	5.6932	9.8150	11.8121	11.6637	5.1270	7.4957	3.2298	7.7304	5.2464	4.8992	9.6393	18.8964	5.6158	3.3203
ZFY	6.8897	0.0000	0.0000	5.8440	0.0000	0.0000	7.1278	0.0000	0.7255	0.0000	0.0000	1.1387	2.3396	7.7410	0.0165	0.0000	0.6770	10.0335	0.0697	5.0834	8.8531	1.9951	0.0000	0.0000	0.0000	0.0173	0.0000	5.3463	0.0000	0.0356	5.2616	2.4895	13.7502	0.0000	0.0000	0.0000	1.2444	0.0000	1.1715	3.8959	0.0101	4.1636	1.1736	0.0000	2.5060	1.9251	0.0115	6.0622	7.8493
IARS2	65.6382	63.8461	73.4781	55.2053	106.3271	78.4848	68.4424	119.8080	51.1267	117.6178	71.0958	40.1688	69.6246	147.6481	46.0734	117.7547	80.7361	97.0194	83.7058	140.2718	55.4624	43.8382	47.5409	60.7760	84.8991	71.1637	55.2349	78.7915	31.3869	118.9000	131.1613	109.1064	109.8426	99.4097	111.3083	103.9158	116.3915	70.0826	80.5423	46.3458	69.2159	45.0402	72.7092	62.7227	67.5116	116.0293	146.7216	73.4889	84.0834
SYT1	1.0813	4.9924	1.0399	1.3264	0.9082	0.3775	3.4718	4.9624	2.7481	2.1863	1.6684	0.3552	2.7682	0.2965	1.4343	0.6755	2.0064	2.9788	1.3465	6.9385	1.0518	0.9213	0.2828	1.0250	0.8666	1.2216	1.0552	5.2118	0.9172	19.9706	0.9273	0.9022	1.9664	0.7953	1.1213	1.0639	0.8538	0.7341	0.3893	2.1304	3.7536	1.2939	0.6955	1.2594	0.8299	1.6643	0.8684	1.4803	1.3685
NAV3	0.7271	6.4922	2.3800	2.4968	0.7695	0.8597	3.2317	2.0742	2.4145	5.6871	0.6362	0.3056	1.9495	0.5172	3.8579	0.5016	1.1805	4.8506	1.1324	3.2368	4.0487	0.8565	0.6155	1.9190	1.4688	2.0173	0.3257	1.4754	1.7003	1.8266	0.6189	0.8586	3.6713	1.9921	0.8972	1.9033	1.9732	0.4229	0.9365	0.7985	0.9390	0.8536	0.5883	2.7322	0.5573	1.3492	0.5331	2.5683	2.7070
IDH3G	76.9505	66.7405	57.1996	69.1948	50.7880	72.4605	62.1281	70.1513	51.0035	49.2607	68.6557	84.5987	55.0069	53.5982	70.4564	65.4760	59.3335	64.8501	60.0162	56.0849	54.5477	60.2391	53.8289	58.7996	66.5490	61.9893	72.8256	73.0779	68.0871	60.0350	52.8694	71.9923	47.4845	76.7275	69.3539	53.1486	136.3021	63.8202	71.7479	54.0891	66.4988	28.1688	68.0291	79.3991	67.9182	58.2529	55.0434	73.5286	51.4869
ROGDI	11.3339	10.7070	9.8661	11.3340	13.0452	9.9904	11.0544	6.9152	32.6854	7.3808	12.6171	16.3711	13.5184	8.0175	10.6779	21.4118	7.0766	10.0563	9.9317	7.4573	8.1051	14.9630	14.2393	11.6825	7.0349	9.1206	16.5476	13.3195	19.2242	14.6294	7.8106	13.7917	17.7018	10.1198	6.6168	5.5925	25.7313	18.1369	18.0187	13.9634	11.1767	5.7131	13.8657	9.8874	8.3378	9.8458	9.5672	13.6420	9.0074
PDZD4	4.6399	27.6126	4.6182	9.0115	2.9347	2.7223	6.0374	4.6633	78.4661	7.2546	3.9706	2.8836	6.5026	2.8547	12.0747	2.3319	7.0293	14.6054	3.3565	4.3060	15.3095	4.9367	2.5169	7.0647	4.4638	5.3270	3.5017	5.3260	67.1130	4.9038	3.4338	3.4820	29.9064	5.1408	5.7482	6.3911	2.7611	3.6369	3.6060	6.9639	4.4765	4.5873	2.5095	10.3545	2.3355	3.6519	3.4672	9.6526	2.8645
ATP2B3	0.0663	0.1111	0.0997	0.0720	0.0670	0.0107	0.0175	0.2681	0.5869	0.1236	0.1279	0.0183	0.1244	0.0000	0.0730	0.0354	0.1110	0.3111	0.0617	0.1732	0.0982	0.0228	0.0114	0.0344	0.0334	0.0767	0.1013	0.1093	0.4421	0.0175	0.0254	0.0170	0.1804	0.0132	0.0641	0.0410	0.0612	0.0351	0.0194	0.1636	0.0000	0.0966	0.0095	0.0921	0.0541	0.0428	0.0085	0.0916	0.0903
ROCK1	14.7147	32.6794	27.3819	16.9448	25.4433	15.6643	30.9067	31.9854	15.5423	39.4349	10.9199	6.5579	21.6381	16.4702	15.3983	14.2157	15.6381	35.0241	19.2723	33.4193	34.8913	13.6328	10.6733	12.9850	30.2326	20.1580	12.9732	18.3052	12.6600	21.0658	23.9160	10.8376	27.0600	21.4546	15.8079	29.5312	34.4307	10.9568	30.8773	10.0234	16.7653	9.3706	21.4523	12.7207	13.3003	23.0774	17.2467	16.2434	25.1834
CBFB	47.4477	49.2544	47.7391	45.1497	38.4025	61.7269	57.9269	52.5021	33.3811	51.5362	48.4349	29.4803	44.2625	65.2718	43.0017	39.9133	53.2086	73.9038	55.8107	60.4225	64.9231	29.1756	54.5185	39.8612	61.1013	50.2684	38.3502	37.2180	24.2655	44.6545	57.6488	36.2095	53.0029	46.9221	67.5852	44.9350	60.5808	29.6347	29.1837	48.3614	34.0577	18.9220	45.4327	33.2514	28.6830	60.1075	37.5358	42.2766	46.7144
PDK3	7.4258	17.6124	10.7754	7.9564	9.2426	5.7141	14.9765	12.8821	41.8696	14.1094	5.5876	4.6697	9.7562	3.2610	10.1842	6.4459	12.6995	31.6126	7.0581	17.7540	12.3017	5.5260	7.1916	4.4934	7.0898	8.0615	2.9903	10.5020	17.2504	9.0421	9.4425	6.8383	22.3308	7.3322	4.5235	12.7690	8.8403	5.9816	9.8895	7.5218	6.7948	4.3694	7.7528	8.1558	3.9000	7.4912	5.0761	6.4707	12.9470
HYAL2	53.6545	128.9390	46.8619	64.0249	37.1090	58.0787	36.7036	41.2382	16.3712	46.1100	42.5398	52.9405	35.9514	25.5840	63.9656	31.5021	49.3861	68.6380	64.1087	41.7643	88.4655	40.7955	44.5822	37.7642	68.1077	64.5332	28.4276	32.3095	41.0209	66.5908	41.9007	26.0771	48.8423	58.7145	45.9180	70.3303	39.7458	63.3226	44.9543	29.7499	46.1273	18.0290	35.0808	62.6033	39.9610	61.1053	30.3946	63.2854	62.5812
HDAC4	4.2496	9.0440	6.2537	3.6795	7.1851	3.3473	6.0405	6.9747	5.9064	5.7906	4.0901	1.4550	5.2360	2.3307	4.8432	5.1738	5.7913	10.7226	3.8238	5.1364	9.4754	2.5248	2.4889	2.7240	5.9730	5.0852	3.0097	6.5353	4.1317	3.6261	4.9477	2.7100	16.1338	3.7238	3.1831	7.6817	4.0033	3.0814	4.0519	4.1069	2.4099	2.5692	3.4557	3.8735	7.1305	2.6833	4.9487	3.5349	4.7422
RASSF1	34.6435	83.0437	27.1535	37.3871	27.2840	28.8557	41.9432	30.9412	10.2937	25.8819	40.9958	34.1554	24.5194	20.4666	38.7896	18.5890	30.8706	29.6865	26.6406	21.2505	45.2958	27.9452	29.7127	18.9072	51.3489	32.9897	19.8768	29.3753	20.7012	32.1741	48.4115	16.1033	23.3201	22.9658	37.6567	37.6817	25.5135	39.4942	44.9255	27.1282	34.3110	17.2230	24.9860	31.5658	24.2057	23.6392	12.8659	34.8438	29.5157
FGFR3	80.1573	7.3273	53.9007	15.6488	69.4763	19.4177	11.1933	61.2225	26.5186	6.8626	94.4037	35.9777	27.7596	46.5148	24.7617	95.8756	27.5765	8.6112	37.8717	9.8075	10.5420	37.7563	38.8099	34.8392	25.5132	77.7899	26.9077	21.7095	1.9213	9.1354	18.6452	42.8837	32.0073	28.7187	36.6934	12.9878	38.5272	80.0913	1.3278	60.9221	15.0023	79.4062	51.9484	32.7513	80.8993	47.5350	127.6689	105.6689	20.9000
IFI35	74.7288	113.0339	70.3140	78.6699	70.0890	138.7735	60.3514	107.6415	38.7915	64.8541	99.9605	273.3539	64.9641	109.3655	92.0583	76.7891	50.5957	67.9262	93.7306	60.4703	60.9571	92.5797	69.9938	76.4270	56.4230	89.6604	216.8591	87.8551	25.4552	126.0880	126.0360	74.0577	49.1935	87.8729	96.8960	68.3547	86.5249	81.9133	124.5532	94.1226	179.7912	26.7669	123.8656	95.1210	36.0974	74.0869	96.6726	177.5146	53.1871
HEATR6	9.5340	17.8064	13.6787	7.5544	9.4116	8.1588	9.3799	7.6840	12.4612	10.7187	8.1687	4.4908	11.8041	6.0724	9.0011	9.6046	6.4871	13.6182	5.2035	11.6453	10.6323	6.8869	6.4844	6.9301	5.9654	8.8352	6.8794	8.1252	7.6001	12.8255	4.0870	5.3457	10.2724	9.1990	7.2895	7.7797	7.2743	4.4257	8.9813	4.7740	7.1430	4.5610	8.2809	7.8966	6.7655	8.6168	10.1841	7.0256	9.0044
COASY	62.8975	63.2169	49.9359	47.6869	58.5103	71.0591	53.1302	55.3195	55.6261	40.9004	70.0995	75.0719	74.6858	68.8486	49.3186	91.0974	63.8786	47.9633	59.5681	67.8985	43.0723	48.6149	55.5619	44.9614	100.2685	58.3088	68.5399	57.4881	58.6098	67.0983	111.5719	90.5443	48.5435	63.8109	77.4387	49.3007	106.1783	81.7356	52.2848	57.5959	68.1982	34.4948	86.9026	46.6395	56.4035	72.3230	46.1390	73.5001	67.2455
PLEKHH3	26.3745	4.6080	10.6574	19.9595	14.8991	19.1309	10.7071	11.8716	11.6573	6.7859	35.8275	22.0953	14.4854	14.9709	25.6805	73.8450	19.7556	7.5066	23.6556	6.2017	18.0085	17.1573	23.7871	15.3082	36.4147	24.1334	32.0595	18.6670	28.7041	21.0078	49.8150	23.1229	11.7710	14.1049	21.5017	11.6814	60.3718	37.2713	16.7831	22.1576	29.6661	20.4489	26.0683	14.0956	27.5386	27.4653	13.6500	33.3013	37.8632
MEF2A	22.7636	53.7942	36.6331	21.9203	24.0430	17.4711	35.1289	31.9531	22.8282	40.1949	20.2067	4.3005	21.5310	16.6295	23.7132	21.1885	17.2834	39.8540	30.8217	40.4890	38.9039	13.6823	17.7156	17.5739	26.1829	26.5336	15.6595	24.2883	19.1067	24.9725	26.7775	19.3301	34.1151	23.2270	20.3529	20.7813	57.0835	12.0190	23.9143	13.8368	13.9333	9.9182	14.7892	15.0852	14.2787	30.4955	16.1994	20.9636	21.9402
OTUD5	79.6428	113.3951	66.6101	70.6443	60.1793	77.6627	85.9709	60.0662	73.8537	63.2332	81.7207	70.7858	74.4583	53.8859	72.2190	98.9719	77.2225	73.1792	64.8938	73.7069	78.5537	61.3904	62.0832	56.2907	61.7938	71.2465	77.3806	71.2804	119.3900	76.0401	65.0298	64.7962	71.4894	76.3822	56.9675	81.1732	74.5677	68.0775	97.2119	50.1109	72.6561	38.9808	62.6807	76.5608	47.6382	81.1636	64.1122	68.8587	70.9683
TFE3	70.2917	56.5643	58.9547	76.1452	42.6245	64.8547	57.7461	55.5076	31.4556	58.7382	50.7280	37.1925	66.2058	40.7315	70.6174	85.8896	68.3752	72.4213	44.3236	75.8219	74.7066	41.7975	42.3919	43.4456	54.2848	64.2658	64.1165	58.6766	48.2980	71.6543	57.6445	44.8200	57.6663	68.5569	45.2116	66.1088	52.7801	40.9813	62.7504	36.3390	59.5007	21.9122	36.7631	53.7184	32.8249	60.9662	55.3315	50.4897	59.0218
[truncated: 18,928 more rows]
[truncated: 134 more columns]
