# Supplementary material for: Cuproptosis-related LncRNAs signature as biomarker of prognosis and immune infiltration in pancreatic cancer
Source: Front Genet. 2023 Jan 13;14:1049454. doi: 10.3389/fgene.2023.1049454 (PMC9880288; doi:10.3389/fgene.2023.1049454)
Supplement: Supplementary file 1 [file DataSheet1.ZIP › Data sheet/risk.all.xlsx]

## Sheet: Sheet1
id	futime	fustat	FAM83A-AS1	AL137186.1	SENCR	PAN3-AS1	Z97832.2	AL139243.1	riskScore	risk
TCGA-M8-A5N4	1.6	0	1.94935	1.00353	2.1396	2.46527	1.45191	1.19642	-0.888285	low
TCGA-IB-AAUP	1.18082	0	0.791772	0.868055	1.44848	2.48367	1.11237	1.52201	-1.08442	low
TCGA-IB-7888	3.64932	1	0.0935602	0.612683	1.68594	1.75754	0.37629	0.565695	-0.517958	low
TCGA-HV-A7OL	0.690411	0	0.794603	0.779386	1.0049	1.62635	0.215865	0.664574	-0.298063	high
TCGA-2J-AABO	1.20548	0	1.88253	1.15062	1.23481	2.01235	1.03175	1.35044	-0.740748	low
TCGA-HZ-A8P1	0.0191781	0	0.906275	0.219587	0.935158	1.6607	0.753091	0.741057	-0.468279	high
TCGA-2J-AABI	2.65479	0	0.54962	0.289244	2.99603	3.93692	1.67274	1.00518	-1.2155	low
TCGA-XD-AAUI	1.00274	1	2.04058	0.367707	1.22762	1.83927	0.900336	0.942533	-0.334333	high
TCGA-IB-AAUN	0.394521	1	1.26915	0	0.77947	2.0145	1.0644	0.665393	-0.478115	high
TCGA-IB-AAUV	1.10685	0	0.0347792	0.598079	1.46331	2.18884	1.22996	1.07526	-1.16104	low
TCGA-2J-AABR	1.2	0	1.31412	0.850319	1.93387	1.47664	0.841088	1.44906	-0.747959	low
TCGA-3A-A9IN	5.70959	0	0	1.10876	1.58304	1.95475	1.90712	1.42804	-1.75309	low
TCGA-HZ-8519	1.24384	0	0.462366	0.385265	1.22045	2.53926	1.32199	0.669299	-0.935315	low
TCGA-IB-A5ST	1.73973	0	0.286881	1.02134	1.9293	2.00669	0.606063	1.03654	-0.823685	low
TCGA-IB-A7LX	0.684932	1	4.17152	0.214249	0.67075	2.12281	0.940806	0.592923	0.358939	high
TCGA-2J-AABK	1.32603	0	0.303459	0.14104	0.784001	1.7848	1.046	0.803888	-0.798976	low
TCGA-PZ-A5RE	1.28767	1	1.62681	0	1.66152	2.15394	0.382059	0.563451	0.0218079	high
TCGA-IB-AAUM	0.0219178	0	0	0	0.848878	1.82375	1.06915	0.796764	-0.863687	low
TCGA-IB-A7M4	1.32329	0	2.1839	0.804549	0.826193	1.66676	0.58938	0.345964	-0.0349551	high
TCGA-3A-A9IU	1.25479	1	3.3254	0.181802	0.882839	1.69684	0.761881	0.791522	0.181708	high
TCGA-HV-A5A3	0.350685	1	4.15052	0	0.682124	2.08257	1.12677	0.800413	0.235244	high
TCGA-IB-7886	0.336986	1	1.15944	0.194591	0.971663	1.22268	0.492212	0.836813	-0.269718	high
TCGA-HV-A5A4	0.635616	0	1.93493	0.437334	1.50238	2.34721	1.02645	1.19226	-0.532206	low
TCGA-IB-AAUQ	0.50137	1	2.63812	1.05116	1.40714	2.37582	1.00468	1.55861	-0.567015	low
TCGA-HZ-7919	1.62466	1	2.09704	0	0.91127	1.42879	0.453017	1.05686	-0.0191886	high
TCGA-S4-A8RM	2.01918	0	0.51005	0.188528	0.740798	1.73604	1.47353	0.963474	-1.03472	low
TCGA-IB-AAUU	0.671233	0	1.65393	0.771209	0.917241	1.98652	0.882682	1.10715	-0.567084	low
TCGA-3A-A9IB	0.613699	1	2.66184	0.16954	1.64229	1.44795	0.791272	0.69813	0.017134	high
TCGA-XN-A8T5	1.9726	0	0	0.972546	2.02162	2.05155	0.624803	1.45749	-1.0282	low
TCGA-US-A77G	0.0328767	1	0.224781	0.199123	1.1038	2.07283	0.779722	1.49196	-0.896391	low
TCGA-XD-AAUL	1.36438	0	1.8799	0.346531	1.23591	2.3907	0.939227	0.848478	-0.378073	high
TCGA-2L-AAQJ	1.07945	1	1.39862	0.169797	0.943959	0.810978	0.242328	0.748461	-0.0268249	high
TCGA-IB-7897	1.33151	1	0.316609	0.654894	2.22178	1.86928	1.1143	0.885262	-0.971351	low
TCGA-HZ-8315	0.819178	1	1.63515	0.286526	1.01107	2.08362	0.94703	0.583327	-0.351508	high
TCGA-HZ-8636	1.49315	1	1.99885	0.167743	1.06654	1.87672	1.45954	1.19327	-0.686622	low
TCGA-IB-7893	0.320548	1	1.46341	0	0.968201	0.66029	0.147046	0.579277	0.132601	high
TCGA-US-A774	1.90411	1	0.792356	0.58246	1.50554	1.51374	0.824075	0.839798	-0.643492	low
TCGA-IB-8127	1.43014	0	0.552672	0	0.932893	1.96769	0.664119	0.767401	-0.483126	low
TCGA-2J-AABU	0.758904	1	4.22345	0	1.05388	1.94227	1.01749	0	0.554834	high
TCGA-HV-AA8V	2.52055	0	4.08163	0.740021	1.22546	1.92968	1.24732	1.26219	-0.142601	high
TCGA-HZ-7289	1.81096	1	0.407733	0.167229	0.184344	0.384713	0.115166	0.354678	-0.100534	high
TCGA-HV-A5A5	0.791781	0	0.561399	0.834226	1.35806	2.27459	0.939001	0.996027	-0.884328	low
TCGA-F2-A7TX	0.260274	1	0.240498	0.495183	0.72779	0.905274	0.469261	0.695281	-0.523771	low
TCGA-F2-A44G	0.638356	1	2.83398	0	0.449429	1.63552	0.568032	0.607011	0.249687	high
TCGA-3A-A9IL	7.50959	0	0	0	1.15853	3.85472	2.17108	1.91521	-1.84364	low
TCGA-HZ-A49I	0.843836	1	0.53456	0.788101	1.05311	2.43018	1.08794	1.16118	-1.01536	low
TCGA-HZ-A4BH	0.531507	0	0.830985	1.38139	0.992261	2.08127	0.959251	1.2966	-1.02244	low
TCGA-LB-A9Q5	0.857534	1	1.81192	0.180912	0.991318	0.997618	0.362778	0.240986	0.164356	high
TCGA-IB-7889	1.31781	1	2.0279	0	1.55739	1.61617	0.435735	1.11543	-0.0511175	high
TCGA-2J-AAB4	1.99726	0	0.471031	0.492315	1.2652	1.76897	0.879627	1.07519	-0.817197	low
TCGA-3A-A9I9	1.73699	1	1.90797	0	0.731096	1.59493	1.17396	0.638398	-0.347422	high
TCGA-US-A77J	1.55616	1	0.088413	1.32124	1.81762	2.1859	0.728225	1.28422	-1.0858	low
TCGA-2J-AABT	0.873973	0	0	0.256286	1.52045	2.43821	1.03633	0.912113	-0.947692	low
TCGA-HV-A5A6	5.57808	1	0.596267	0.708585	0.864572	2.30542	1.06316	0.588325	-0.795079	low
TCGA-OE-A75W	0.731507	1	2.05019	0.329411	1.462	2.0352	0.631337	0.431997	-0.0279981	high
TCGA-IB-A5SQ	0.6	1	0.968349	0.394953	1.48795	2.04701	0.380175	0.716245	-0.284153	high
TCGA-YH-A8SY	1.06301	0	2.63099	0.400538	1.9631	1.73574	0.737081	0.787265	-0.0432299	high
TCGA-HZ-7923	0.860274	0	0.263996	0.964879	2.032	2.45196	1.36328	1.07286	-1.25545	low
TCGA-LB-A7SX	1.07671	1	0.967538	0.152897	0.65892	1.57846	0.78073	0.591967	-0.406116	high
TCGA-FB-AAQ3	0.0849315	1	1.20514	0.363451	0.339023	1.47581	0.866315	0.257011	-0.330866	high
TCGA-HZ-A77P	0.90411	0	0.706906	0.307895	1.91487	2.00007	0.974236	1.19849	-0.80826	low
TCGA-US-A77E	1.17808	1	0.620493	0	0.720629	1.51979	0.77703	0.315682	-0.38367	high
TCGA-F2-A8YN	1.41644	0	1.4507	0.362105	0.923568	1.39056	0.798424	0.601887	-0.327944	high
TCGA-IB-AAUR	0.926027	0	0.462576	1.09592	2.01785	2.80978	1.16954	1.58487	-1.2808	low
TCGA-IB-AAUS	0.616438	0	0.688404	1.46294	1.9721	2.26213	0.956057	1.61306	-1.17674	low
TCGA-Z5-AAPL	1.27945	0	1.13849	1.69305	1.96003	2.55908	1.09234	1.12572	-1.03869	low
TCGA-HZ-7922	0.0109589	0	1.63645	0.833659	0.945308	1.80785	0.67735	0.581881	-0.312583	high
TCGA-FB-AAPU	1.04384	1	1.4376	0.386038	0.154972	1.53072	0.440527	1.07963	-0.281753	high
TCGA-FB-AAQ0	1.29589	1	1.51293	0	0.574925	2.37148	1.0314	0.744764	-0.423125	high
TCGA-F2-6879	0.915068	1	0.654069	0.533663	0.995014	2.19472	0.338795	0.816804	-0.408347	high
TCGA-HZ-A9TJ	1.65205	0	0.520297	0.0936954	0.570851	2.05755	0.738379	0.720497	-0.539828	low
TCGA-HZ-A8P0	0.00273973	0	2.64439	0	1.07711	1.58179	0.807025	0.774334	0.0157988	high
TCGA-3A-A9I5	4.91507	0	0.0807941	0.684011	3.25163	2.2867	1.28392	0.868371	-1.14121	low
TCGA-2L-AAQI	0.282192	1	2.96641	0.376179	0.580821	1.88714	0.783666	0.685447	0.0586306	high
TCGA-HZ-8317	1.03562	1	0.685806	0.263395	1.24513	1.68091	0.666029	0.749835	-0.493632	low
TCGA-3A-A9J0	2.03562	0	0.876095	0.38228	1.00712	1.75348	0.513289	1.11776	-0.49249	low
TCGA-L1-A7W4	0.761644	1	3.23663	0.194717	0.513592	1.1915	0.833173	0.939678	0.082013	high
TCGA-IB-A5SO	1	1	1.17594	0.151209	1.39791	1.98032	0.571143	1.17242	-0.414789	high
TCGA-S4-A8RP	1.92329	1	0.502229	0.791606	1.1036	2.61572	1.54325	1.05506	-1.24843	low
TCGA-IB-7646	0.39726	1	1.23848	0.750092	1.93994	0.509949	0.206143	0.207518	-0.00994983	high
TCGA-F2-7276	0.591781	1	1.00971	0.161694	1.89519	1.67423	0.860049	1.29455	-0.653448	low
TCGA-FB-AAPQ	3.09589	1	1.11523	0	0.788101	1.31267	0.25544	0.83212	-0.109761	high
TCGA-FB-AAQ2	0.419178	1	5.16193	0.346078	0.723952	2.14398	0.767655	0.516519	0.719809	high
TCGA-LB-A8F3	1.03836	0	0	0.961549	1.00518	1.5741	0.616922	0.515813	-0.730472	low
TCGA-HZ-7925	1.68219	1	1.39072	0.643487	1.14111	1.72966	0.325732	0.939603	-0.250541	high
TCGA-HZ-A77O	0.438356	1	1.64436	0.466444	1.42975	1.39369	0.572696	0.657457	-0.190255	high
TCGA-HZ-8637	1.41644	1	0.0233263	1.39616	1.83706	1.84559	0.969307	0.923187	-1.13891	low
TCGA-3A-A9IO	5.32055	0	0.0723116	0.183328	0.723602	3.44193	1.59922	2.17101	-1.61407	low
TCGA-FB-A78T	1.0274	1	0.853916	0.437654	0.727006	2.09542	0.909351	0.807602	-0.642806	low
TCGA-FB-AAPS	0.624658	0	0.407298	0.466549	1.8244	2.13471	1.0383	0.759497	-0.831469	low
TCGA-HZ-7920	0.646575	1	0.234624	0.431676	2.24516	2.11975	0.771717	1.75437	-1.02013	low
TCGA-IB-7647	1.82466	1	1.37061	0.748289	0.951364	1.09667	0.14978	1.13067	-0.225197	high
TCGA-FB-AAPY	2.90137	1	1.01243	0.308128	1.00906	1.9067	0.883543	0.939753	-0.593889	low
TCGA-Q3-AA2A	0.260274	0	1.41549	0.237808	0.733615	2.30687	1.06371	0.921817	-0.569789	low
TCGA-RB-A7B8	1.27671	1	0.41511	0.490775	0.847356	1.93791	0.924328	0.84535	-0.790933	low
TCGA-FB-A545	2.00548	1	3.7327	0.335826	0.570171	2.18244	1.23781	0.162081	0.175998	high
TCGA-IB-AAUO	0.654795	1	1.23793	0.482848	0.835116	2.64909	0.956354	0.623867	-0.529648	low
TCGA-3A-A9I7	3.62466	0	1.60782	0.316262	1.15296	1.8356	0.924024	0.637935	-0.36435	high
TCGA-IB-A5SS	1.26027	1	2.85933	0.185613	1.24543	0.832282	0.33674	0.951886	0.256181	high
TCGA-2L-AAQA	0.391781	1	0.969012	0.339594	0.836086	1.29965	0.662661	0.834064	-0.447055	high
TCGA-FB-AAQ6	0.668493	1	1.21251	0.341303	0.757706	1.79294	1.13914	0.97717	-0.695502	low
TCGA-IB-7885	3.44384	0	2.69553	0.872001	1.94107	0.942458	0.653335	0.688941	-0.0348741	high
TCGA-S4-A8RO	1.43836	0	4.24474	0.22367	1.03858	1.62541	0.699019	0.992043	0.400744	high
TCGA-US-A779	1.4	1	1.63993	0	0.593497	1.84455	0.488618	1.12849	-0.192536	high
TCGA-2L-AAQE	1.87397	1	2.2338	0	1.08889	2.0115	0.631617	0.815985	-0.0205265	high
TCGA-RL-AAAS	0.0246575	0	0.0771062	0.194717	1.74476	2.2158	0.694747	1.2883	-0.832857	low
TCGA-IB-A6UG	0.112329	1	2.86182	0.448055	0.780898	1.51329	0.927896	0.993711	-0.149563	high
TCGA-HV-AA8X	1.45753	1	0.295135	0.180021	0.796598	1.43264	0.889941	0.834792	-0.725798	low
TCGA-3E-AAAY	6.26027	0	0.576764	0.655627	1.87149	2.30287	1.10454	1.53217	-1.09439	low
TCGA-2J-AABA	1.66301	1	0.428571	0.684549	0.980391	2.55817	1.20132	1.13337	-1.07901	low
TCGA-2J-AABV	1.7863	1	0.0571383	0	0.704783	1.28534	0.310224	0.471344	-0.321933	high
TCGA-IB-7651	1.65205	1	0.0903115	0.422341	1.09207	1.16253	0.497536	0.658646	-0.56	low
TCGA-2L-AAQM	3.78904	0	0	0	1.86037	2.8232	1.5067	1.02155	-1.19357	low
TCGA-2J-AABE	1.85205	0	0.95836	0.252173	0.359071	1.72583	1.42148	0.684101	-0.812769	low
TCGA-F2-6880	0.808219	0	0	0	0.268554	0.914411	0.234624	0.274053	-0.229112	high
TCGA-3A-A9IZ	0.843836	1	3.7665	0.321582	0.2444	1.42508	0.47892	0.647361	0.478494	high
TCGA-3A-A9IH	2.79726	0	3.60948	0.158854	0.600841	1.74734	0.505484	0.79859	0.403444	high
TCGA-FB-AAPP	1.32877	1	0.160017	0	0.204516	1.67595	0.722116	0.128821	-0.425803	high
TCGA-HZ-A49H	1.34521	0	0.164271	0.465818	1.42814	1.83685	0.297368	0.806613	-0.496267	low
TCGA-Q3-A5QY	1.13973	0	1.44148	1.23995	2.02414	2.11869	0.586981	1.04768	-0.549133	low
TCGA-IB-7644	1.07945	1	0.279055	0.292546	0.543199	1.23744	0.204015	0.594453	-0.299893	high
TCGA-IB-7652	3.05753	0	0.880411	0.453228	1.08814	1.569	0.391548	0.77543	-0.334244	high
TCGA-IB-AAUW	0.630137	1	0.31603	0.718	2.05249	2.25032	1.06336	0.816231	-0.943291	low
TCGA-3A-A9IV	3.02192	0	0	0	0.304628	2.4037	1.26093	0.444137	-0.874821	low
TCGA-2L-AAQL	0.8	1	0.128293	0.407842	1.18174	1.57207	0.581881	0.53077	-0.563261	low
TCGA-HZ-8005	0.328767	1	2.10494	0.733268	0.893285	1.23469	0.552279	0.379066	-0.0225871	high
TCGA-HZ-7926	1.41918	1	1.51334	0.151859	1.21014	1.60919	0.307545	0.852638	-0.0745792	high
TCGA-2J-AAB8	0.219178	0	1.23235	0	0.779722	2.45325	0.848478	1.11942	-0.51224	low
TCGA-H8-A6C1	1.83836	0	0.263034	0.337197	0.907967	2.03122	0.973868	0.675726	-0.778923	low
TCGA-FB-A5VM	1.36438	1	5.12241	0.642286	2.16144	2.0315	0.288181	1.10091	0.736065	high
TCGA-IB-8126	1.26575	0	0.0241778	0	0.891497	1.11716	0.454913	0.529971	-0.425384	high
TCGA-HZ-A49G	1.80822	0	2.33013	0.219711	1.40174	2.42833	1.10346	0.376846	-0.179691	high
TCGA-HZ-8002	1.00274	1	0.149389	1.00418	1.46127	2.07598	1.00259	1.20402	-1.12643	low
TCGA-F2-7273	1.62192	1	0.142217	0.447632	1.94811	1.31406	0.577054	0.801324	-0.642331	low
TCGA-HZ-A4BK	1.8	0	1.54967	0.540622	1.3293	2.04345	1.24215	1.07032	-0.736185	low
TCGA-IB-7890	1.63836	1	4.09339	0.259785	1.06647	1.30568	0.438932	0.441483	0.664632	high
TCGA-HZ-8001	1.93425	0	0.42191	0.921817	2.16128	2.2063	0.624428	0.857264	-0.726938	low
TCGA-IB-A6UF	1.82466	0	4.49885	0	0.709555	2.15659	0.703898	0.664028	0.602943	high
TCGA-F2-A44H	1.60548	0	0	0	1.00159	1.38123	0.617581	0.691355	-0.575022	low
TCGA-3A-A9IR	4.22466	0	0	0	0.529971	3.73566	2.42959	0.837297	-1.66268	low
TCGA-HV-A7OP	2.67945	0	0.0821576	0.388134	0.0801119	1.37301	0.373509	0.705049	-0.501971	low
TCGA-3A-A9IJ	5.07945	0	0.0302654	0	0.580628	3.15926	0.831715	0.0713508	-0.534347	low
TCGA-HZ-7918	2.65479	0	0	0.155749	1.20596	0.755828	0.40174	0.828469	-0.51805	low
TCGA-IB-7654	1.30411	1	0.823586	0	0.792606	1.05095	0.351741	0.715103	-0.202985	high
TCGA-3A-A9IC	2.02192	1	0.959399	0.929412	1.19043	1.72378	0.790939	0.969012	-0.69479	low
TCGA-HZ-8003	1.63288	1	0.213378	0.324119	0.853756	1.44895	0.699729	0.686523	-0.630274	low
TCGA-2J-AAB6	0.80274	1	4.13547	0.617769	2.83329	1.47108	0.379621	0.1121	0.723217	high
TCGA-H6-A45N	1.08767	1	2.94535	1.21853	1.24738	2.25459	1.26616	0.784504	-0.430318	high
TCGA-IB-7645	4.11507	1	0.22367	0.913033	1.8088	1.8538	0.59827	0.79452	-0.738645	low
TCGA-H6-8124	1.07397	0	1.02184	0	1.93384	2.36994	0.920141	0.899253	-0.545224	low
TCGA-2J-AABF	1.89315	1	0.982291	0	1.24483	2.07953	1.01657	1.39309	-0.748532	low
TCGA-FB-A4P6	2.10137	0	0.317651	0.603027	1.59211	3.03392	1.86017	1.19837	-1.48559	low
TCGA-3A-A9IX	2.8411	0	1.52191	0.418028	1.85188	1.84274	1.04264	0.937194	-0.565523	low
TCGA-3E-AAAZ	5.97808	1	1.87606	0.158596	1.27417	2.55425	0.680234	0.50782	-0.0984854	high
TCGA-RB-AA9M	0.783562	0	2.84902	0.402722	1.28024	2.07142	1.26087	1.16453	-0.389849	high
TCGA-2J-AAB9	1.71781	1	1.68863	0.370499	1.39171	1.84816	0.814345	1.29924	-0.490236	low
TCGA-HZ-7924	2.30137	0	0.115433	0.121413	1.47768	2.09562	0.470511	1.1853	-0.64954	low
TCGA-FB-A4P5	0.490411	1	0.542902	0.285461	1.93798	1.89554	0.818851	1.6707	-0.900794	low
TCGA-XD-AAUH	1.08219	0	0.77349	0.594071	2.54491	2.1503	1.17798	1.20777	-0.970374	low
TCGA-YB-A89D	0.958904	0	1.17862	0.423632	1.13685	1.61419	0.528171	1.39276	-0.505855	low
TCGA-IB-A5SP	1.32055	0	1.36036	0.180403	0.427284	1.09451	0.378512	0.735089	-0.114996	high
TCGA-2J-AABH	3.52603	0	0.761796	0.607295	0.588037	1.93595	1.00159	0.606347	-0.691817	low
TCGA-IB-7891	2.50137	1	0	0.1595	1.27864	1.14019	0.306846	1.07957	-0.54859	low
TCGA-HZ-A77Q	0.090411	0	1.70726	0.95017	1.29143	1.54636	0.41792	1.23469	-0.364221	high
TCGA-3A-A9IS	2.73425	0	0	0.543496	0.225522	1.75864	1.20508	0	-0.814953	low
TCGA-XN-A8T3	2.60548	0	0.046002	0.227248	1.21704	2.26849	1.41781	1.43435	-1.29039	low
TCGA-IB-7649	1.27945	1	1.06261	0	1.19226	1.16008	0.257855	0.705491	-0.0859382	high
TCGA-YY-A8LH	5.52329	0	0.342555	0.190425	0.555522	1.72539	0.856627	0.656542	-0.648846	low
TCGA-FB-AAPZ	1.96164	0	1.21107	0.290896	0.993855	1.72334	0.968201	1.14822	-0.640825	low
TCGA-XD-AAUG	1.15068	0	0.999423	0.265917	1.63031	1.92778	1.03485	1.00727	-0.693894	low
TCGA-IB-7887	0.30137	1	1.1995	0.556699	0.521453	1.91104	0.745366	0.891108	-0.50369	low
TCGA-FB-AAQ1	0.336986	1	2.33788	0.321697	0.836167	2.00641	0.815411	0.647729	-0.111135	high
