# Supplementary material for: Cuproptosis-related LncRNAs signature as biomarker of prognosis and immune infiltration in pancreatic cancer
Source: Front Genet. 2023 Jan 13;14:1049454. doi: 10.3389/fgene.2023.1049454 (PMC9880288; doi:10.3389/fgene.2023.1049454)
Supplement: Supplementary file 1 [file DataSheet1.ZIP › Data sheet/risk.test.xlsx]

## Sheet: Sheet1
id	futime	fustat	FAM83A-AS1	AL137186.1	SENCR	PAN3-AS1	Z97832.2	AL139243.1	riskScore	risk
TCGA-HZ-8637	1.41644	1	0.0233263	1.39616	1.83706	1.84559	0.969307	0.923187	-1.13891	low
TCGA-3A-A9IO	5.32055	0	0.0723116	0.183328	0.723602	3.44193	1.59922	2.17101	-1.61407	low
TCGA-FB-A78T	1.0274	1	0.853916	0.437654	0.727006	2.09542	0.909351	0.807602	-0.642806	low
TCGA-FB-AAPS	0.624658	0	0.407298	0.466549	1.8244	2.13471	1.0383	0.759497	-0.831469	low
TCGA-HZ-7920	0.646575	1	0.234624	0.431676	2.24516	2.11975	0.771717	1.75437	-1.02013	low
TCGA-IB-7647	1.82466	1	1.37061	0.748289	0.951364	1.09667	0.14978	1.13067	-0.225197	high
TCGA-FB-AAPY	2.90137	1	1.01243	0.308128	1.00906	1.9067	0.883543	0.939753	-0.593889	low
TCGA-Q3-AA2A	0.260274	0	1.41549	0.237808	0.733615	2.30687	1.06371	0.921817	-0.569789	low
TCGA-RB-A7B8	1.27671	1	0.41511	0.490775	0.847356	1.93791	0.924328	0.84535	-0.790933	low
TCGA-FB-A545	2.00548	1	3.7327	0.335826	0.570171	2.18244	1.23781	0.162081	0.175998	high
TCGA-IB-AAUO	0.654795	1	1.23793	0.482848	0.835116	2.64909	0.956354	0.623867	-0.529648	low
TCGA-3A-A9I7	3.62466	0	1.60782	0.316262	1.15296	1.8356	0.924024	0.637935	-0.36435	high
TCGA-IB-A5SS	1.26027	1	2.85933	0.185613	1.24543	0.832282	0.33674	0.951886	0.256181	high
TCGA-2L-AAQA	0.391781	1	0.969012	0.339594	0.836086	1.29965	0.662661	0.834064	-0.447055	high
TCGA-FB-AAQ6	0.668493	1	1.21251	0.341303	0.757706	1.79294	1.13914	0.97717	-0.695502	low
TCGA-IB-7885	3.44384	0	2.69553	0.872001	1.94107	0.942458	0.653335	0.688941	-0.0348741	high
TCGA-S4-A8RO	1.43836	0	4.24474	0.22367	1.03858	1.62541	0.699019	0.992043	0.400744	high
TCGA-US-A779	1.4	1	1.63993	0	0.593497	1.84455	0.488618	1.12849	-0.192536	high
TCGA-2L-AAQE	1.87397	1	2.2338	0	1.08889	2.0115	0.631617	0.815985	-0.0205265	high
TCGA-RL-AAAS	0.0246575	0	0.0771062	0.194717	1.74476	2.2158	0.694747	1.2883	-0.832857	low
TCGA-IB-A6UG	0.112329	1	2.86182	0.448055	0.780898	1.51329	0.927896	0.993711	-0.149563	high
TCGA-HV-AA8X	1.45753	1	0.295135	0.180021	0.796598	1.43264	0.889941	0.834792	-0.725798	low
TCGA-3E-AAAY	6.26027	0	0.576764	0.655627	1.87149	2.30287	1.10454	1.53217	-1.09439	low
TCGA-2J-AABA	1.66301	1	0.428571	0.684549	0.980391	2.55817	1.20132	1.13337	-1.07901	low
TCGA-2J-AABV	1.7863	1	0.0571383	0	0.704783	1.28534	0.310224	0.471344	-0.321933	high
TCGA-IB-7651	1.65205	1	0.0903115	0.422341	1.09207	1.16253	0.497536	0.658646	-0.56	low
TCGA-2L-AAQM	3.78904	0	0	0	1.86037	2.8232	1.5067	1.02155	-1.19357	low
TCGA-2J-AABE	1.85205	0	0.95836	0.252173	0.359071	1.72583	1.42148	0.684101	-0.812769	low
TCGA-F2-6880	0.808219	0	0	0	0.268554	0.914411	0.234624	0.274053	-0.229112	high
TCGA-3A-A9IZ	0.843836	1	3.7665	0.321582	0.2444	1.42508	0.47892	0.647361	0.478494	high
TCGA-3A-A9IH	2.79726	0	3.60948	0.158854	0.600841	1.74734	0.505484	0.79859	0.403444	high
TCGA-FB-AAPP	1.32877	1	0.160017	0	0.204516	1.67595	0.722116	0.128821	-0.425803	high
TCGA-HZ-A49H	1.34521	0	0.164271	0.465818	1.42814	1.83685	0.297368	0.806613	-0.496267	low
TCGA-Q3-A5QY	1.13973	0	1.44148	1.23995	2.02414	2.11869	0.586981	1.04768	-0.549133	low
TCGA-IB-7644	1.07945	1	0.279055	0.292546	0.543199	1.23744	0.204015	0.594453	-0.299893	high
TCGA-IB-7652	3.05753	0	0.880411	0.453228	1.08814	1.569	0.391548	0.77543	-0.334244	high
TCGA-IB-AAUW	0.630137	1	0.31603	0.718	2.05249	2.25032	1.06336	0.816231	-0.943291	low
TCGA-3A-A9IV	3.02192	0	0	0	0.304628	2.4037	1.26093	0.444137	-0.874821	low
TCGA-2L-AAQL	0.8	1	0.128293	0.407842	1.18174	1.57207	0.581881	0.53077	-0.563261	low
TCGA-HZ-8005	0.328767	1	2.10494	0.733268	0.893285	1.23469	0.552279	0.379066	-0.0225871	high
TCGA-HZ-7926	1.41918	1	1.51334	0.151859	1.21014	1.60919	0.307545	0.852638	-0.0745792	high
TCGA-2J-AAB8	0.219178	0	1.23235	0	0.779722	2.45325	0.848478	1.11942	-0.51224	low
TCGA-H8-A6C1	1.83836	0	0.263034	0.337197	0.907967	2.03122	0.973868	0.675726	-0.778923	low
TCGA-FB-A5VM	1.36438	1	5.12241	0.642286	2.16144	2.0315	0.288181	1.10091	0.736065	high
TCGA-IB-8126	1.26575	0	0.0241778	0	0.891497	1.11716	0.454913	0.529971	-0.425384	high
TCGA-HZ-A49G	1.80822	0	2.33013	0.219711	1.40174	2.42833	1.10346	0.376846	-0.179691	high
TCGA-HZ-8002	1.00274	1	0.149389	1.00418	1.46127	2.07598	1.00259	1.20402	-1.12643	low
TCGA-F2-7273	1.62192	1	0.142217	0.447632	1.94811	1.31406	0.577054	0.801324	-0.642331	low
TCGA-HZ-A4BK	1.8	0	1.54967	0.540622	1.3293	2.04345	1.24215	1.07032	-0.736185	low
TCGA-IB-7890	1.63836	1	4.09339	0.259785	1.06647	1.30568	0.438932	0.441483	0.664632	high
TCGA-HZ-8001	1.93425	0	0.42191	0.921817	2.16128	2.2063	0.624428	0.857264	-0.726938	low
TCGA-IB-A6UF	1.82466	0	4.49885	0	0.709555	2.15659	0.703898	0.664028	0.602943	high
TCGA-F2-A44H	1.60548	0	0	0	1.00159	1.38123	0.617581	0.691355	-0.575022	low
TCGA-3A-A9IR	4.22466	0	0	0	0.529971	3.73566	2.42959	0.837297	-1.66268	low
TCGA-HV-A7OP	2.67945	0	0.0821576	0.388134	0.0801119	1.37301	0.373509	0.705049	-0.501971	low
TCGA-3A-A9IJ	5.07945	0	0.0302654	0	0.580628	3.15926	0.831715	0.0713508	-0.534347	low
TCGA-HZ-7918	2.65479	0	0	0.155749	1.20596	0.755828	0.40174	0.828469	-0.51805	low
TCGA-IB-7654	1.30411	1	0.823586	0	0.792606	1.05095	0.351741	0.715103	-0.202985	high
TCGA-3A-A9IC	2.02192	1	0.959399	0.929412	1.19043	1.72378	0.790939	0.969012	-0.69479	low
TCGA-HZ-8003	1.63288	1	0.213378	0.324119	0.853756	1.44895	0.699729	0.686523	-0.630274	low
TCGA-2J-AAB6	0.80274	1	4.13547	0.617769	2.83329	1.47108	0.379621	0.1121	0.723217	high
TCGA-H6-A45N	1.08767	1	2.94535	1.21853	1.24738	2.25459	1.26616	0.784504	-0.430318	high
TCGA-IB-7645	4.11507	1	0.22367	0.913033	1.8088	1.8538	0.59827	0.79452	-0.738645	low
TCGA-H6-8124	1.07397	0	1.02184	0	1.93384	2.36994	0.920141	0.899253	-0.545224	low
TCGA-2J-AABF	1.89315	1	0.982291	0	1.24483	2.07953	1.01657	1.39309	-0.748532	low
TCGA-FB-A4P6	2.10137	0	0.317651	0.603027	1.59211	3.03392	1.86017	1.19837	-1.48559	low
TCGA-3A-A9IX	2.8411	0	1.52191	0.418028	1.85188	1.84274	1.04264	0.937194	-0.565523	low
TCGA-3E-AAAZ	5.97808	1	1.87606	0.158596	1.27417	2.55425	0.680234	0.50782	-0.0984854	high
TCGA-RB-AA9M	0.783562	0	2.84902	0.402722	1.28024	2.07142	1.26087	1.16453	-0.389849	high
TCGA-2J-AAB9	1.71781	1	1.68863	0.370499	1.39171	1.84816	0.814345	1.29924	-0.490236	low
TCGA-HZ-7924	2.30137	0	0.115433	0.121413	1.47768	2.09562	0.470511	1.1853	-0.64954	low
TCGA-FB-A4P5	0.490411	1	0.542902	0.285461	1.93798	1.89554	0.818851	1.6707	-0.900794	low
TCGA-XD-AAUH	1.08219	0	0.77349	0.594071	2.54491	2.1503	1.17798	1.20777	-0.970374	low
TCGA-YB-A89D	0.958904	0	1.17862	0.423632	1.13685	1.61419	0.528171	1.39276	-0.505855	low
TCGA-IB-A5SP	1.32055	0	1.36036	0.180403	0.427284	1.09451	0.378512	0.735089	-0.114996	high
TCGA-2J-AABH	3.52603	0	0.761796	0.607295	0.588037	1.93595	1.00159	0.606347	-0.691817	low
TCGA-IB-7891	2.50137	1	0	0.1595	1.27864	1.14019	0.306846	1.07957	-0.54859	low
TCGA-HZ-A77Q	0.090411	0	1.70726	0.95017	1.29143	1.54636	0.41792	1.23469	-0.364221	high
TCGA-3A-A9IS	2.73425	0	0	0.543496	0.225522	1.75864	1.20508	0	-0.814953	low
TCGA-XN-A8T3	2.60548	0	0.046002	0.227248	1.21704	2.26849	1.41781	1.43435	-1.29039	low
TCGA-IB-7649	1.27945	1	1.06261	0	1.19226	1.16008	0.257855	0.705491	-0.0859382	high
TCGA-YY-A8LH	5.52329	0	0.342555	0.190425	0.555522	1.72539	0.856627	0.656542	-0.648846	low
TCGA-FB-AAPZ	1.96164	0	1.21107	0.290896	0.993855	1.72334	0.968201	1.14822	-0.640825	low
TCGA-XD-AAUG	1.15068	0	0.999423	0.265917	1.63031	1.92778	1.03485	1.00727	-0.693894	low
TCGA-IB-7887	0.30137	1	1.1995	0.556699	0.521453	1.91104	0.745366	0.891108	-0.50369	low
TCGA-FB-AAQ1	0.336986	1	2.33788	0.321697	0.836167	2.00641	0.815411	0.647729	-0.111135	high
