# Supplementary material for: Cuproptosis-related LncRNAs signature as biomarker of prognosis and immune infiltration in pancreatic cancer
Source: Front Genet. 2023 Jan 13;14:1049454. doi: 10.3389/fgene.2023.1049454 (PMC9880288; doi:10.3389/fgene.2023.1049454)
Supplement: Supplementary file 1 [file DataSheet1.ZIP › Data sheet/risk.train.xlsx]

## Sheet: Sheet1
id	futime	fustat	FAM83A-AS1	AL137186.1	SENCR	PAN3-AS1	Z97832.2	AL139243.1	riskScore	risk
TCGA-M8-A5N4	1.6	0	1.94935	1.00353	2.1396	2.46527	1.45191	1.19642	-0.888285	low
TCGA-IB-AAUP	1.18082	0	0.791772	0.868055	1.44848	2.48367	1.11237	1.52201	-1.08442	low
TCGA-IB-7888	3.64932	1	0.0935602	0.612683	1.68594	1.75754	0.37629	0.565695	-0.517958	low
TCGA-HV-A7OL	0.690411	0	0.794603	0.779386	1.0049	1.62635	0.215865	0.664574	-0.298063	high
TCGA-2J-AABO	1.20548	0	1.88253	1.15062	1.23481	2.01235	1.03175	1.35044	-0.740748	low
TCGA-HZ-A8P1	0.0191781	0	0.906275	0.219587	0.935158	1.6607	0.753091	0.741057	-0.468279	high
TCGA-2J-AABI	2.65479	0	0.54962	0.289244	2.99603	3.93692	1.67274	1.00518	-1.2155	low
TCGA-XD-AAUI	1.00274	1	2.04058	0.367707	1.22762	1.83927	0.900336	0.942533	-0.334333	high
TCGA-IB-AAUN	0.394521	1	1.26915	0	0.77947	2.0145	1.0644	0.665393	-0.478115	high
TCGA-IB-AAUV	1.10685	0	0.0347792	0.598079	1.46331	2.18884	1.22996	1.07526	-1.16104	low
TCGA-2J-AABR	1.2	0	1.31412	0.850319	1.93387	1.47664	0.841088	1.44906	-0.747959	low
TCGA-3A-A9IN	5.70959	0	0	1.10876	1.58304	1.95475	1.90712	1.42804	-1.75309	low
TCGA-HZ-8519	1.24384	0	0.462366	0.385265	1.22045	2.53926	1.32199	0.669299	-0.935315	low
TCGA-IB-A5ST	1.73973	0	0.286881	1.02134	1.9293	2.00669	0.606063	1.03654	-0.823685	low
TCGA-IB-A7LX	0.684932	1	4.17152	0.214249	0.67075	2.12281	0.940806	0.592923	0.358939	high
TCGA-2J-AABK	1.32603	0	0.303459	0.14104	0.784001	1.7848	1.046	0.803888	-0.798976	low
TCGA-PZ-A5RE	1.28767	1	1.62681	0	1.66152	2.15394	0.382059	0.563451	0.0218079	high
TCGA-IB-AAUM	0.0219178	0	0	0	0.848878	1.82375	1.06915	0.796764	-0.863687	low
TCGA-IB-A7M4	1.32329	0	2.1839	0.804549	0.826193	1.66676	0.58938	0.345964	-0.0349551	high
TCGA-3A-A9IU	1.25479	1	3.3254	0.181802	0.882839	1.69684	0.761881	0.791522	0.181708	high
TCGA-HV-A5A3	0.350685	1	4.15052	0	0.682124	2.08257	1.12677	0.800413	0.235244	high
TCGA-IB-7886	0.336986	1	1.15944	0.194591	0.971663	1.22268	0.492212	0.836813	-0.269718	high
TCGA-HV-A5A4	0.635616	0	1.93493	0.437334	1.50238	2.34721	1.02645	1.19226	-0.532206	low
TCGA-IB-AAUQ	0.50137	1	2.63812	1.05116	1.40714	2.37582	1.00468	1.55861	-0.567015	low
TCGA-HZ-7919	1.62466	1	2.09704	0	0.91127	1.42879	0.453017	1.05686	-0.0191886	high
TCGA-S4-A8RM	2.01918	0	0.51005	0.188528	0.740798	1.73604	1.47353	0.963474	-1.03472	low
TCGA-IB-AAUU	0.671233	0	1.65393	0.771209	0.917241	1.98652	0.882682	1.10715	-0.567084	low
TCGA-3A-A9IB	0.613699	1	2.66184	0.16954	1.64229	1.44795	0.791272	0.69813	0.017134	high
TCGA-XN-A8T5	1.9726	0	0	0.972546	2.02162	2.05155	0.624803	1.45749	-1.0282	low
TCGA-US-A77G	0.0328767	1	0.224781	0.199123	1.1038	2.07283	0.779722	1.49196	-0.896391	low
TCGA-XD-AAUL	1.36438	0	1.8799	0.346531	1.23591	2.3907	0.939227	0.848478	-0.378073	high
TCGA-2L-AAQJ	1.07945	1	1.39862	0.169797	0.943959	0.810978	0.242328	0.748461	-0.0268249	high
TCGA-IB-7897	1.33151	1	0.316609	0.654894	2.22178	1.86928	1.1143	0.885262	-0.971351	low
TCGA-HZ-8315	0.819178	1	1.63515	0.286526	1.01107	2.08362	0.94703	0.583327	-0.351508	high
TCGA-HZ-8636	1.49315	1	1.99885	0.167743	1.06654	1.87672	1.45954	1.19327	-0.686622	low
TCGA-IB-7893	0.320548	1	1.46341	0	0.968201	0.66029	0.147046	0.579277	0.132601	high
TCGA-US-A774	1.90411	1	0.792356	0.58246	1.50554	1.51374	0.824075	0.839798	-0.643492	low
TCGA-IB-8127	1.43014	0	0.552672	0	0.932893	1.96769	0.664119	0.767401	-0.483126	low
TCGA-2J-AABU	0.758904	1	4.22345	0	1.05388	1.94227	1.01749	0	0.554834	high
TCGA-HV-AA8V	2.52055	0	4.08163	0.740021	1.22546	1.92968	1.24732	1.26219	-0.142601	high
TCGA-HZ-7289	1.81096	1	0.407733	0.167229	0.184344	0.384713	0.115166	0.354678	-0.100534	high
TCGA-HV-A5A5	0.791781	0	0.561399	0.834226	1.35806	2.27459	0.939001	0.996027	-0.884328	low
TCGA-F2-A7TX	0.260274	1	0.240498	0.495183	0.72779	0.905274	0.469261	0.695281	-0.523771	low
TCGA-F2-A44G	0.638356	1	2.83398	0	0.449429	1.63552	0.568032	0.607011	0.249687	high
TCGA-3A-A9IL	7.50959	0	0	0	1.15853	3.85472	2.17108	1.91521	-1.84364	low
TCGA-HZ-A49I	0.843836	1	0.53456	0.788101	1.05311	2.43018	1.08794	1.16118	-1.01536	low
TCGA-HZ-A4BH	0.531507	0	0.830985	1.38139	0.992261	2.08127	0.959251	1.2966	-1.02244	low
TCGA-LB-A9Q5	0.857534	1	1.81192	0.180912	0.991318	0.997618	0.362778	0.240986	0.164356	high
TCGA-IB-7889	1.31781	1	2.0279	0	1.55739	1.61617	0.435735	1.11543	-0.0511175	high
TCGA-2J-AAB4	1.99726	0	0.471031	0.492315	1.2652	1.76897	0.879627	1.07519	-0.817197	low
TCGA-3A-A9I9	1.73699	1	1.90797	0	0.731096	1.59493	1.17396	0.638398	-0.347422	high
TCGA-US-A77J	1.55616	1	0.088413	1.32124	1.81762	2.1859	0.728225	1.28422	-1.0858	low
TCGA-2J-AABT	0.873973	0	0	0.256286	1.52045	2.43821	1.03633	0.912113	-0.947692	low
TCGA-HV-A5A6	5.57808	1	0.596267	0.708585	0.864572	2.30542	1.06316	0.588325	-0.795079	low
TCGA-OE-A75W	0.731507	1	2.05019	0.329411	1.462	2.0352	0.631337	0.431997	-0.0279981	high
TCGA-IB-A5SQ	0.6	1	0.968349	0.394953	1.48795	2.04701	0.380175	0.716245	-0.284153	high
TCGA-YH-A8SY	1.06301	0	2.63099	0.400538	1.9631	1.73574	0.737081	0.787265	-0.0432299	high
TCGA-HZ-7923	0.860274	0	0.263996	0.964879	2.032	2.45196	1.36328	1.07286	-1.25545	low
TCGA-LB-A7SX	1.07671	1	0.967538	0.152897	0.65892	1.57846	0.78073	0.591967	-0.406116	high
TCGA-FB-AAQ3	0.0849315	1	1.20514	0.363451	0.339023	1.47581	0.866315	0.257011	-0.330866	high
TCGA-HZ-A77P	0.90411	0	0.706906	0.307895	1.91487	2.00007	0.974236	1.19849	-0.80826	low
TCGA-US-A77E	1.17808	1	0.620493	0	0.720629	1.51979	0.77703	0.315682	-0.38367	high
TCGA-F2-A8YN	1.41644	0	1.4507	0.362105	0.923568	1.39056	0.798424	0.601887	-0.327944	high
TCGA-IB-AAUR	0.926027	0	0.462576	1.09592	2.01785	2.80978	1.16954	1.58487	-1.2808	low
TCGA-IB-AAUS	0.616438	0	0.688404	1.46294	1.9721	2.26213	0.956057	1.61306	-1.17674	low
TCGA-Z5-AAPL	1.27945	0	1.13849	1.69305	1.96003	2.55908	1.09234	1.12572	-1.03869	low
TCGA-HZ-7922	0.0109589	0	1.63645	0.833659	0.945308	1.80785	0.67735	0.581881	-0.312583	high
TCGA-FB-AAPU	1.04384	1	1.4376	0.386038	0.154972	1.53072	0.440527	1.07963	-0.281753	high
TCGA-FB-AAQ0	1.29589	1	1.51293	0	0.574925	2.37148	1.0314	0.744764	-0.423125	high
TCGA-F2-6879	0.915068	1	0.654069	0.533663	0.995014	2.19472	0.338795	0.816804	-0.408347	high
TCGA-HZ-A9TJ	1.65205	0	0.520297	0.0936954	0.570851	2.05755	0.738379	0.720497	-0.539828	low
TCGA-HZ-A8P0	0.00273973	0	2.64439	0	1.07711	1.58179	0.807025	0.774334	0.0157988	high
TCGA-3A-A9I5	4.91507	0	0.0807941	0.684011	3.25163	2.2867	1.28392	0.868371	-1.14121	low
TCGA-2L-AAQI	0.282192	1	2.96641	0.376179	0.580821	1.88714	0.783666	0.685447	0.0586306	high
TCGA-HZ-8317	1.03562	1	0.685806	0.263395	1.24513	1.68091	0.666029	0.749835	-0.493632	low
TCGA-3A-A9J0	2.03562	0	0.876095	0.38228	1.00712	1.75348	0.513289	1.11776	-0.49249	low
TCGA-L1-A7W4	0.761644	1	3.23663	0.194717	0.513592	1.1915	0.833173	0.939678	0.082013	high
TCGA-IB-A5SO	1	1	1.17594	0.151209	1.39791	1.98032	0.571143	1.17242	-0.414789	high
TCGA-S4-A8RP	1.92329	1	0.502229	0.791606	1.1036	2.61572	1.54325	1.05506	-1.24843	low
TCGA-IB-7646	0.39726	1	1.23848	0.750092	1.93994	0.509949	0.206143	0.207518	-0.00994983	high
TCGA-F2-7276	0.591781	1	1.00971	0.161694	1.89519	1.67423	0.860049	1.29455	-0.653448	low
TCGA-FB-AAPQ	3.09589	1	1.11523	0	0.788101	1.31267	0.25544	0.83212	-0.109761	high
TCGA-FB-AAQ2	0.419178	1	5.16193	0.346078	0.723952	2.14398	0.767655	0.516519	0.719809	high
TCGA-LB-A8F3	1.03836	0	0	0.961549	1.00518	1.5741	0.616922	0.515813	-0.730472	low
TCGA-HZ-7925	1.68219	1	1.39072	0.643487	1.14111	1.72966	0.325732	0.939603	-0.250541	high
TCGA-HZ-A77O	0.438356	1	1.64436	0.466444	1.42975	1.39369	0.572696	0.657457	-0.190255	high
