# Supplementary material for: Cuproptosis-related LncRNAs signature as biomarker of prognosis and immune infiltration in pancreatic cancer
Source: Front Genet. 2023 Jan 13;14:1049454. doi: 10.3389/fgene.2023.1049454 (PMC9880288; doi:10.3389/fgene.2023.1049454)
Supplement: Supplementary file 1 [file DataSheet1.ZIP › Data sheet/ssGSEA.xlsx]

## Sheet: Sheet1
id	TCGA-HV-A5A3-11A-11R-A26U-07	TCGA-H6-A45N-11A-12R-A26U-07	TCGA-H6-8124-11A-01R-2404-07	TCGA-YB-A89D-11A-11R-A36G-07	TCGA-HZ-8638-01A-11R-2404-07	TCGA-M8-A5N4-01A-11R-A26U-07	TCGA-IB-AAUP-01A-11R-A37L-07	TCGA-HZ-8637-01A-11R-2404-07	TCGA-3A-A9IO-01A-11R-A38C-07	TCGA-IB-7888-01A-11R-2156-07	TCGA-FB-A78T-01A-12R-A32O-07	TCGA-HV-A7OL-01A-11R-A33R-07	TCGA-2J-AABO-01A-21R-A41B-07	TCGA-HZ-A8P1-01A-11R-A37L-07	TCGA-FB-AAPS-01A-12R-A39D-07	TCGA-2J-AABI-01A-12R-A41B-07	TCGA-XD-AAUI-01A-42R-A41B-07	TCGA-HZ-7920-01A-11R-2204-07	TCGA-IB-AAUN-01A-12R-A38C-07	TCGA-IB-7647-01A-11R-2156-07	TCGA-IB-AAUV-01A-11R-A38C-07	TCGA-FB-AAPY-01A-11R-A41B-07	TCGA-Q3-AA2A-01A-11R-A37L-07	TCGA-RB-A7B8-01A-12R-A33R-07	TCGA-FB-A545-01A-11R-A26U-07	TCGA-2J-AABR-01A-11R-A41B-07	TCGA-IB-AAUO-01A-12R-A38C-07	TCGA-3A-A9I7-01A-21R-A38C-07	TCGA-3A-A9IN-01A-11R-A39D-07	TCGA-IB-A5SS-01A-11R-A32O-07	TCGA-2L-AAQA-01A-21R-A38C-07	TCGA-FB-AAQ6-01A-11R-A41B-07	TCGA-HZ-8519-01A-11R-2404-07	TCGA-IB-7885-01A-11R-2156-07	TCGA-S4-A8RO-01A-12R-A37L-07	TCGA-IB-A5ST-01A-11R-A32O-07	TCGA-IB-A7LX-01A-12R-A36G-07	TCGA-US-A779-01A-11R-A32O-07	TCGA-2L-AAQE-01A-11R-A39D-07	TCGA-2J-AABK-01A-31R-A41B-07	TCGA-PZ-A5RE-01A-11R-A32O-07	TCGA-IB-AAUM-01A-11R-A37L-07	TCGA-IB-A7M4-01A-11R-A36G-07	TCGA-RL-AAAS-01A-32R-A39D-07	TCGA-IB-A6UG-01A-32R-A33R-07	TCGA-3A-A9IU-01A-11R-A39D-07	TCGA-HV-AA8X-01A-11R-A39D-07	TCGA-3E-AAAY-01A-11R-A38C-07	TCGA-2J-AABA-01A-21R-A41B-07
aDCs	0.577234	0.601343	0.529676	0.664241	0.449441	0.558491	0.624069	0.721531	0.407101	0.566576	0.509735	0.664296	0.482137	0.459674	0.577691	0.577661	0.535216	0.550849	0.481884	0.627886	0.497298	0.604913	0.484665	0.498183	0.390343	0.594704	0.583114	0.538718	0.476308	0.634922	0.472369	0.488386	0.475931	0.604077	0.569663	0.585685	0.473132	0.448756	0.586301	0.516321	0.577114	0.51403	0.538446	0.58335	0.491425	0.556224	0.575606	0.557304	0.459614
APC_co_inhibition	0.720813	0.84036	0.712939	0.773051	0.695325	0.709558	0.721676	0.87919	0.514835	0.739913	0.668065	0.772471	0.633256	0.625637	0.709683	0.653282	0.670058	0.694203	0.728893	0.724644	0.694244	0.703999	0.688899	0.710611	0.670883	0.688211	0.744116	0.677366	0.578554	0.777632	0.650686	0.621979	0.690307	0.726382	0.682959	0.681054	0.673318	0.562273	0.66	0.651658	0.749549	0.657126	0.691168	0.690589	0.651662	0.683319	0.629869	0.70944	0.654692
APC_co_stimulation	0.613065	0.62168	0.619788	0.654228	0.55545	0.601152	0.641481	0.652922	0.355079	0.600612	0.564788	0.624253	0.606464	0.52131	0.678406	0.605461	0.617941	0.581159	0.558988	0.657266	0.591694	0.635638	0.578262	0.625745	0.525275	0.636107	0.603062	0.641581	0.426151	0.615708	0.54874	0.578578	0.561616	0.653752	0.519291	0.661271	0.558535	0.486477	0.559317	0.516927	0.631416	0.534556	0.661391	0.617993	0.575316	0.514259	0.576195	0.60529	0.579733
B_cells	0.504297	0.961887	0.461662	0.56061	0.461826	0.435582	0.870533	0.70375	0.448639	0.741358	0.380542	0.710356	0.542876	0.376144	0.697428	0.659735	0.687223	0.661118	0.535329	0.72091	0.682937	0.65514	0.456105	0.555838	0.416316	0.573467	0.389006	0.671575	0.429263	0.469883	0.345374	0.466919	0.529883	0.609911	0.418087	0.82592	0.376261	0.448068	0.649921	0.460669	0.463139	0.568419	0.622287	0.70376	0.65024	0.543476	0.398413	0.540631	0.569871
CCR	0.579933	0.550635	0.562201	0.607539	0.558255	0.567727	0.581571	0.607499	0.425634	0.603395	0.532017	0.591632	0.548216	0.496885	0.568956	0.54694	0.578915	0.566337	0.548436	0.590232	0.557859	0.589146	0.543297	0.555288	0.491281	0.599072	0.553035	0.57176	0.478796	0.5779	0.522484	0.528675	0.537683	0.599581	0.52811	0.597934	0.504934	0.503421	0.553401	0.533387	0.569238	0.539767	0.560554	0.600417	0.533482	0.528469	0.520218	0.573741	0.548671
CD8+_T_cells	0.734263	0.981732	0.877783	0.745518	0.809961	0.638977	0.848548	0.896552	0.551008	0.794276	0.643702	0.730457	0.696857	0.586149	0.809961	0.566889	0.643571	0.889464	0.702042	0.761464	0.905116	0.787845	0.514324	0.735641	0.444008	0.887299	0.666834	0.764352	0.634908	0.645211	0.557111	0.545561	0.877028	0.747322	0.622636	0.782398	0.67028	0.491552	0.730687	0.702796	0.573353	0.760053	0.791389	0.901473	0.694921	0.599832	0.513011	0.785023	0.727996
Check-point	0.608334	0.695622	0.601955	0.637625	0.549219	0.563103	0.667211	0.685281	0.404255	0.609366	0.539854	0.639732	0.551938	0.475374	0.650456	0.571318	0.601106	0.579633	0.548349	0.628582	0.605638	0.630661	0.54095	0.586538	0.455563	0.630296	0.578423	0.606878	0.456805	0.589333	0.490789	0.522539	0.553406	0.621682	0.515549	0.64298	0.516557	0.46307	0.548955	0.511238	0.604254	0.550977	0.595177	0.619946	0.555807	0.49748	0.497423	0.596739	0.544566
Cytolytic_activity	0.828665	0.982126	0.811664	0.795069	0.846843	0.702063	0.876014	0.905598	0.68008	0.831472	0.67703	0.824261	0.77538	0.6443	0.826195	0.790104	0.677713	0.815481	0.676984	0.800917	0.86181	0.803402	0.806822	0.76625	0.682359	0.851483	0.784633	0.797805	0.683183	0.769408	0.606128	0.665358	0.819734	0.769281	0.646153	0.866917	0.643593	0.544291	0.747493	0.673787	0.73083	0.761409	0.786242	0.895395	0.710928	0.63725	0.593292	0.798657	0.697916
DCs	0.597458	0.473479	0.560985	0.858161	0.54097	0.592285	0.717877	0.728697	0.642141	0.696197	0.69744	0.696819	0.703394	0.537007	0.666877	0.74243	0.725554	0.698362	0.676349	0.787964	0.628224	0.75261	0.584981	0.538186	0.274437	0.748249	0.52863	0.68899	0.478112	0.735325	0.603187	0.477414	0.610164	0.816424	0.666233	0.780807	0.504362	0.4997	0.69259	0.574525	0.747704	0.691241	0.78298	0.755514	0.660477	0.50871	0.507818	0.632606	0.653874
HLA	0.90238	0.941307	0.911002	0.888166	0.884826	0.90467	0.936321	0.928032	0.761204	0.891149	0.876745	0.919333	0.822001	0.812472	0.903958	0.878476	0.870851	0.865502	0.912549	0.897011	0.895349	0.912011	0.889833	0.855787	0.785597	0.894515	0.888175	0.88447	0.815312	0.8592	0.812577	0.845629	0.86449	0.903648	0.881259	0.893806	0.831564	0.798367	0.826273	0.872931	0.907625	0.859239	0.879114	0.900458	0.863151	0.837521	0.901315	0.872376	0.85432
iDCs	0.698935	0.631583	0.698043	0.602613	0.496279	0.374314	0.728548	0.752678	0.4667	0.581305	0.642113	0.510931	0.573809	0.49307	0.500732	0.410022	0.582809	0.547708	0.556408	0.667988	0.651893	0.786513	0.568022	0.635117	0.443744	0.647842	0.787376	0.586539	0.434144	0.500739	0.514915	0.418167	0.522326	0.613688	0.436908	0.577776	0.442235	0.362351	0.56119	0.451676	0.752795	0.531513	0.528109	0.758757	0.561579	0.414675	0.482491	0.527414	0.540401
Inflammation-promoting	0.668052	0.846894	0.659321	0.603735	0.672314	0.619584	0.724156	0.80761	0.405418	0.676487	0.546882	0.740756	0.553854	0.488243	0.679199	0.618068	0.631787	0.659391	0.656873	0.661548	0.669108	0.669437	0.53457	0.631121	0.444724	0.701685	0.649269	0.668859	0.491178	0.591313	0.474212	0.541543	0.649494	0.661052	0.515211	0.661312	0.565999	0.450816	0.620562	0.598062	0.528853	0.612259	0.671692	0.748528	0.597164	0.57014	0.477087	0.662671	0.545666
Macrophages	0.722407	0.583996	0.73422	0.786599	0.56368	0.716358	0.703559	0.727128	0.532439	0.692006	0.695159	0.716139	0.657876	0.62776	0.726944	0.682066	0.716445	0.641526	0.636697	0.693026	0.709258	0.694969	0.718459	0.732685	0.622111	0.698461	0.644366	0.669454	0.614732	0.735191	0.674318	0.653536	0.687776	0.735658	0.680877	0.70725	0.65651	0.655421	0.655285	0.622883	0.747453	0.668396	0.678317	0.697374	0.632455	0.681472	0.611734	0.69596	0.653261
Mast_cells	0.396112	0.148788	0.499023	0.579854	0.656177	0.426627	0.669743	0.595689	0.504789	0.656872	0.439513	0.626777	0.678032	0.387026	0.574478	0.282627	0.543599	0.676433	0.502008	0.571472	0.719514	0.601606	0.431375	0.548013	0.515252	0.63377	0.450921	0.623384	0.533713	0.538236	0.349673	0.428804	0.691009	0.625353	0.453552	0.698745	0.512712	0.467265	0.633032	0.537471	0.598796	0.568362	0.468191	0.851447	0.50896	0.521142	0.490796	0.611539	0.653669
MHC_class_I	0.983377	0.997218	0.975502	0.971113	0.989624	0.996249	0.986681	1	0.912029	0.977705	0.977043	0.978774	0.965703	0.968729	0.98166	0.97455	0.976437	0.971568	0.997894	0.977604	0.965243	0.9762	0.968209	0.971429	0.96379	0.982628	0.992222	0.97831	0.94128	0.9767	0.95807	0.979254	0.973264	0.98702	0.972878	0.992738	0.984343	0.941318	0.976448	0.976061	0.981857	0.965852	0.991868	0.981591	0.9619	0.978934	0.993635	0.982777	0.978505
Neutrophils	0.708442	0.790396	0.718932	0.690557	0.716111	0.653664	0.717614	0.730808	0.553	0.750694	0.644403	0.677604	0.589928	0.589298	0.679937	0.616739	0.647575	0.706294	0.596999	0.698688	0.726006	0.671533	0.629484	0.654965	0.550702	0.717639	0.619761	0.641315	0.557729	0.670968	0.584428	0.593745	0.643324	0.721677	0.628338	0.745863	0.604307	0.561531	0.603403	0.591534	0.691665	0.623828	0.633444	0.696184	0.611679	0.615591	0.547763	0.699249	0.604482
NK_cells	0.4615	0.654427	0.475992	0.427273	0.363516	0.415241	0.485069	0.553842	0.294467	0.420744	0.333529	0.33794	0.237235	0.318243	0.373002	0.335834	0.365301	0.447134	0.357569	0.411781	0.552596	0.493555	0.34135	0.330666	0.372405	0.467496	0.508737	0.416085	0.370178	0.356704	0.192788	0.443494	0.456188	0.403357	0.249446	0.404297	0.325359	0.293906	0.381809	0.233231	0.248195	0.379596	0.325473	0.578977	0.350879	0.299998	0.237514	0.408952	0.32823
Parainflammation	0.811373	0.788153	0.819386	0.833467	0.823614	0.836509	0.848859	0.879377	0.621027	0.839819	0.801153	0.868148	0.819168	0.790632	0.830779	0.781242	0.825856	0.815032	0.822154	0.845943	0.801768	0.850348	0.809333	0.821308	0.768228	0.841097	0.851928	0.839578	0.701739	0.828758	0.813661	0.792543	0.815345	0.833253	0.819124	0.84923	0.800781	0.783714	0.845698	0.829331	0.857253	0.771685	0.848904	0.836222	0.803504	0.830941	0.822484	0.847446	0.796441
pDCs	0.622111	0.779435	0.622756	0.592183	0.499355	0.549849	0.702151	0.706995	0.376423	0.604746	0.505396	0.655598	0.559626	0.520988	0.625667	0.606225	0.532237	0.515328	0.559749	0.616163	0.60484	0.579026	0.524564	0.558694	0.436653	0.62226	0.517848	0.586554	0.450471	0.629719	0.446226	0.53047	0.5675	0.609256	0.552498	0.654277	0.482058	0.482084	0.511661	0.496546	0.611879	0.510577	0.534062	0.65873	0.484286	0.500056	0.538917	0.615082	0.505127
T_cell_co-inhibition	0.59059	0.824253	0.595802	0.612982	0.516591	0.523668	0.660716	0.738112	0.357642	0.631716	0.517938	0.638757	0.479092	0.432329	0.605373	0.542454	0.570836	0.608091	0.525597	0.610957	0.628175	0.602971	0.492299	0.548379	0.35116	0.596431	0.561206	0.577932	0.489456	0.542739	0.384551	0.432367	0.550508	0.59565	0.497083	0.624369	0.496025	0.373429	0.517507	0.458021	0.577952	0.530857	0.54178	0.602693	0.524233	0.425794	0.381094	0.575452	0.477688
T_cell_co-stimulation	0.617471	0.766609	0.592322	0.628581	0.529854	0.495532	0.729331	0.724334	0.370311	0.605495	0.517192	0.647085	0.522	0.414583	0.667589	0.589177	0.599416	0.575042	0.507026	0.624584	0.615172	0.646925	0.499895	0.590437	0.380111	0.651366	0.51971	0.602252	0.4192	0.539021	0.449847	0.442125	0.557202	0.606129	0.49983	0.67812	0.465663	0.435594	0.583773	0.477356	0.55035	0.549066	0.597862	0.621416	0.574868	0.457567	0.415931	0.599671	0.524538
T_helper_cells	0.956204	0.988753	0.966802	0.965621	0.775147	0.890284	0.968508	0.986096	0.753393	0.966376	0.921325	0.89327	0.853371	0.802939	0.946262	0.874994	0.902228	0.962766	0.846448	0.954498	0.942456	0.931792	0.841854	0.908594	0.72793	0.954235	0.877488	0.882672	0.85196	0.912367	0.850122	0.797262	0.910825	0.935729	0.904722	0.945113	0.806515	0.777181	0.796836	0.776098	0.927428	0.888381	0.850155	0.950626	0.842609	0.788895	0.778428	0.928839	0.790175
Tfh	0.484957	0.849086	0.406644	0.486306	0.349974	0.426801	0.799773	0.679928	0.200258	0.68107	0.312129	0.727357	0.419338	0.253129	0.611624	0.625872	0.653035	0.548079	0.483851	0.665314	0.67238	0.638229	0.348581	0.461523	0.227953	0.525852	0.440752	0.655299	0.306984	0.342946	0.197967	0.379418	0.515886	0.528826	0.347953	0.756119	0.325029	0.310753	0.633617	0.369715	0.259383	0.505164	0.628411	0.663713	0.575025	0.489834	0.15389	0.4443	0.478856
Th1_cells	0.46204	0.650622	0.467869	0.522212	0.481912	0.453852	0.590614	0.675973	0.309904	0.541863	0.397095	0.570961	0.418228	0.309089	0.470332	0.496728	0.499294	0.499502	0.441136	0.520327	0.45995	0.499627	0.334082	0.435852	0.289752	0.523676	0.438471	0.472404	0.361693	0.448288	0.336224	0.316115	0.438079	0.516785	0.358725	0.514	0.37456	0.236657	0.472905	0.39068	0.415707	0.489521	0.531192	0.520757	0.405068	0.335661	0.330397	0.471433	0.404049
Th2_cells	0.403154	0.509661	0.425437	0.449342	0.372436	0.368086	0.460429	0.489925	0.311022	0.481276	0.3981	0.433538	0.406917	0.346013	0.415883	0.381689	0.364186	0.399774	0.376589	0.440628	0.470311	0.441261	0.38634	0.397373	0.331643	0.447874	0.333766	0.371774	0.274629	0.435063	0.401638	0.463882	0.40281	0.442588	0.380763	0.401437	0.368027	0.286349	0.48772	0.448771	0.412703	0.358595	0.448262	0.489681	0.440372	0.37777	0.326634	0.40266	0.437222
TIL	0.683496	0.904135	0.710967	0.704927	0.64718	0.605691	0.841728	0.808108	0.507443	0.764603	0.599929	0.732663	0.621699	0.543821	0.747107	0.665023	0.701692	0.739364	0.603826	0.746617	0.75278	0.732371	0.588	0.663355	0.474838	0.737813	0.605453	0.701968	0.558811	0.633058	0.533393	0.5477	0.68237	0.704805	0.590746	0.797427	0.563039	0.515389	0.668612	0.591174	0.651248	0.668086	0.687096	0.750998	0.652464	0.586681	0.520882	0.689172	0.639496
Treg	0.752703	0.774748	0.75396	0.767731	0.724764	0.737376	0.775052	0.808226	0.681842	0.776145	0.725469	0.74103	0.729181	0.700616	0.757152	0.738759	0.757058	0.761304	0.73608	0.778582	0.752075	0.757463	0.718535	0.745558	0.716108	0.768615	0.717658	0.742112	0.695138	0.749395	0.709012	0.716196	0.756419	0.761707	0.7311	0.771611	0.708629	0.694072	0.741921	0.721021	0.739016	0.73309	0.743065	0.744304	0.734099	0.720927	0.711806	0.753304	0.73672
Type_I_IFN_Reponse	0.764115	0.838053	0.742256	0.734752	0.733191	0.803688	0.781219	0.816065	0.585213	0.737058	0.740554	0.881131	0.749754	0.720166	0.809658	0.705235	0.701077	0.651134	0.766077	0.769958	0.692329	0.80732	0.722785	0.743949	0.695218	0.733948	0.867818	0.78674	0.622298	0.823296	0.696187	0.71447	0.716041	0.736436	0.76309	0.793412	0.725589	0.699667	0.837707	0.780181	0.846733	0.681295	0.781258	0.767637	0.673712	0.804622	0.848119	0.815052	0.661619
Type_II_IFN_Reponse	0.673967	0.532745	0.681773	0.744385	0.728284	0.602862	0.719076	0.674795	0.655074	0.756167	0.621511	0.594268	0.674533	0.640327	0.695529	0.545584	0.698322	0.745132	0.632245	0.713388	0.740025	0.727468	0.626886	0.625669	0.526144	0.745753	0.581862	0.650788	0.642429	0.611065	0.573061	0.634508	0.737182	0.739932	0.588808	0.725428	0.66861	0.639964	0.671034	0.686134	0.660585	0.706507	0.582462	0.736898	0.686818	0.62575	0.631792	0.761305	0.690113
[truncated: 134 more columns]
