# Supplementary material for: Cuproptosis-related LncRNAs signature as biomarker of prognosis and immune infiltration in pancreatic cancer
Source: Front Genet. 2023 Jan 13;14:1049454. doi: 10.3389/fgene.2023.1049454 (PMC9880288; doi:10.3389/fgene.2023.1049454)
Supplement: Supplementary file 1 [file DataSheet1.ZIP › Data sheet/uni.trainCox.xlsx]

## Sheet: Sheet1
id	HR	HR.95L	HR.95H	pvalue
ZNF667-AS1	0.523636	0.31298	0.876077	0.013747
FAM83A-AS1	1.60177	1.28474	1.99703	2.83237e-05
LINC00092	0.377397	0.155763	0.914392	0.0309142
LRRK2-DT	0.354311	0.162448	0.772778	0.00911217
SATB1-AS1	0.276788	0.098698	0.776224	0.0146291
AL137186.1	0.258062	0.108114	0.615981	0.00227678
TRAF3IP2-AS1	0.380523	0.182738	0.792379	0.00982864
PGM5P4-AS1	0.170588	0.0351358	0.828222	0.0282528
LRRC8C-DT	0.191473	0.050696	0.723169	0.0147692
PTPRN2-AS1	0.582685	0.340782	0.996302	0.0484387
KCNJ6-AS1	0.367965	0.13743	0.98522	0.0466354
WAKMAR2	0.439375	0.239683	0.80544	0.00782085
LINC00857	1.51821	1.0412	2.21376	0.0300238
FLG-AS1	0.287395	0.0843331	0.9794	0.0462353
RFX5-AS1	0.4452	0.236195	0.83915	0.0123421
AC005062.1	0.39833	0.179147	0.885678	0.023962
LINC01091	0.377914	0.163742	0.872223	0.0225882
ZBED3-AS1	0.0570875	0.00621223	0.524609	0.0114062
AC009812.1	0.544659	0.310612	0.955062	0.0339703
CASC19	1.40918	1.01707	1.95247	0.0392373
SENCR	0.432558	0.24418	0.766261	0.00407216
SUGT1P4-STRA6LP	0.143689	0.0400138	0.515987	0.00293582
AP001636.3	0.058441	0.00843266	0.405014	0.0040399
AC078923.1	2.32936	1.36	3.98963	0.00207049
VASH1-AS1	0.189481	0.0479696	0.748457	0.0176274
AL133371.2	0.774443	0.600172	0.999317	0.0493892
PAN3-AS1	0.412962	0.250626	0.680446	0.000518531
AC027097.2	0.400248	0.169464	0.945327	0.0367814
AC007292.1	0.446383	0.248957	0.800368	0.00678033
AC087501.4	0.326942	0.122468	0.87281	0.0256481
AL139274.2	0.126084	0.024285	0.654605	0.0137328
LINC02084	0.55738	0.339606	0.914802	0.0207654
Z97832.2	0.284173	0.138634	0.582502	0.00059102
AC012360.2	0.518161	0.270822	0.991393	0.0470248
AC090114.2	0.563411	0.344485	0.921468	0.0222659
AC096733.2	0.351894	0.18984	0.652284	0.000910157
MIR223HG	0.594702	0.397143	0.890538	0.0116455
AC090241.3	0.0113013	0.000541552	0.235842	0.00382957
AC027575.2	0.652594	0.446865	0.953037	0.0271805
AC005332.6	0.448368	0.249413	0.806031	0.00734995
AC024270.4	0.101609	0.0183005	0.56416	0.0089372
AL078600.1	0.117193	0.0317848	0.432099	0.00128029
AC009951.6	0.530552	0.303475	0.92754	0.0261567
AC007877.1	0.524764	0.30416	0.905369	0.0204919
AL139243.1	0.198192	0.0820145	0.478941	0.00032408
AC104530.1	0.680762	0.498711	0.92927	0.015436
